# Supplementary material for: Arabidopsis TRB proteins function in H3K4me3 demethylation by recruiting JMJ14
Source: Nat Commun. 2023 Mar 28;14:1736. doi: 10.1038/s41467-023-37263-9 (PMC10049986; doi:10.1038/s41467-023-37263-9)
Supplement: Supplementary file 5 — Supplementary Data 2 [file 41467_2023_37263_MOESM5_ESM.xlsx]

## Sheet: H3K27me3 trb
Supplementary Table 2 Diff-H3K4me3 and H3K27me3 regions in trb1/2/3 and jmj14-1 mutants versus Col-0
List of up-regulated H3K27me3 regions in trb1/2/3 triple mutant							List of down-regulated H3K27me3 regions in trb1/2/3 triple mutant
chr1	11279	11420	H3K27me3_diff_trb_vs_WT_cond1_1	3.9264			chr1	40959	41080	H3K27me3_diff_trb_vs_WT_cond2_1	4.40301
chr1	11912	12051	H3K27me3_diff_trb_vs_WT_cond1_2	3.79337			chr1	42791	42926	H3K27me3_diff_trb_vs_WT_cond2_2	3.94178
chr1	14452	14996	H3K27me3_diff_trb_vs_WT_cond1_3	4.56313			chr1	43669	44073	H3K27me3_diff_trb_vs_WT_cond2_3	8.4566
chr1	15316	15453	H3K27me3_diff_trb_vs_WT_cond1_4	3.96389			chr1	44197	44689	H3K27me3_diff_trb_vs_WT_cond2_4	10.5065
chr1	15547	16203	H3K27me3_diff_trb_vs_WT_cond1_5	7.70003			chr1	79127	79902	H3K27me3_diff_trb_vs_WT_cond2_5	5.18893
chr1	16353	17014	H3K27me3_diff_trb_vs_WT_cond1_6	6.37768			chr1	86976	87133	H3K27me3_diff_trb_vs_WT_cond2_6	4.97458
chr1	17547	17718	H3K27me3_diff_trb_vs_WT_cond1_7	6.18492			chr1	139292	139415	H3K27me3_diff_trb_vs_WT_cond2_7	4.26791
chr1	18183	18353	H3K27me3_diff_trb_vs_WT_cond1_8	4.79958			chr1	152980	153124	H3K27me3_diff_trb_vs_WT_cond2_8	4.37293
chr1	155541	155686	H3K27me3_diff_trb_vs_WT_cond1_9	4.68411			chr1	167375	167912	H3K27me3_diff_trb_vs_WT_cond2_9	4.03411
chr1	269933	270086	H3K27me3_diff_trb_vs_WT_cond1_10	8.14227			chr1	244650	245660	H3K27me3_diff_trb_vs_WT_cond2_10	12.8972
chr1	270235	270365	H3K27me3_diff_trb_vs_WT_cond1_11	11.0023			chr1	246494	246623	H3K27me3_diff_trb_vs_WT_cond2_11	9.83223
chr1	422441	422637	H3K27me3_diff_trb_vs_WT_cond1_12	3.98578			chr1	257220	257350	H3K27me3_diff_trb_vs_WT_cond2_12	3.50025
chr1	506665	507288	H3K27me3_diff_trb_vs_WT_cond1_13	7.40455			chr1	358060	358722	H3K27me3_diff_trb_vs_WT_cond2_13	3.86391
chr1	507810	507983	H3K27me3_diff_trb_vs_WT_cond1_14	6.65604			chr1	370763	371030	H3K27me3_diff_trb_vs_WT_cond2_14	4.00471
chr1	508873	509020	H3K27me3_diff_trb_vs_WT_cond1_15	3.99892			chr1	419492	419616	H3K27me3_diff_trb_vs_WT_cond2_15	3.16442
chr1	1146147	1146334	H3K27me3_diff_trb_vs_WT_cond1_16	5.16089			chr1	419770	419997	H3K27me3_diff_trb_vs_WT_cond2_16	3.80144
chr1	1571129	1571455	H3K27me3_diff_trb_vs_WT_cond1_17	4.77888			chr1	460240	460718	H3K27me3_diff_trb_vs_WT_cond2_17	5.01042
chr1	1572405	1572525	H3K27me3_diff_trb_vs_WT_cond1_18	3.42584			chr1	464153	464281	H3K27me3_diff_trb_vs_WT_cond2_18	3.78603
chr1	1573030	1573357	H3K27me3_diff_trb_vs_WT_cond1_19	12.5803			chr1	466068	466596	H3K27me3_diff_trb_vs_WT_cond2_19	5.49377
chr1	1573528	1574516	H3K27me3_diff_trb_vs_WT_cond1_20	8.06015			chr1	466828	467494	H3K27me3_diff_trb_vs_WT_cond2_20	4.47259
chr1	1574597	1574973	H3K27me3_diff_trb_vs_WT_cond1_21	7.12581			chr1	479357	483166	H3K27me3_diff_trb_vs_WT_cond2_21	8.36423
chr1	1639385	1639711	H3K27me3_diff_trb_vs_WT_cond1_22	7.35451			chr1	536992	537116	H3K27me3_diff_trb_vs_WT_cond2_22	3.84821
chr1	1639858	1640585	H3K27me3_diff_trb_vs_WT_cond1_23	5.08379			chr1	545669	546467	H3K27me3_diff_trb_vs_WT_cond2_23	4.39203
chr1	1881261	1881408	H3K27me3_diff_trb_vs_WT_cond1_24	3.6724			chr1	546742	546973	H3K27me3_diff_trb_vs_WT_cond2_24	5.14546
chr1	2301456	2302212	H3K27me3_diff_trb_vs_WT_cond1_25	10.6752			chr1	547226	549133	H3K27me3_diff_trb_vs_WT_cond2_25	7.47535
chr1	2303173	2303343	H3K27me3_diff_trb_vs_WT_cond1_26	9.65067			chr1	549222	549722	H3K27me3_diff_trb_vs_WT_cond2_26	7.11067
chr1	2303512	2303669	H3K27me3_diff_trb_vs_WT_cond1_27	4.47673			chr1	550005	550826	H3K27me3_diff_trb_vs_WT_cond2_27	6.13453
chr1	3770940	3771064	H3K27me3_diff_trb_vs_WT_cond1_28	4.53213			chr1	550976	551507	H3K27me3_diff_trb_vs_WT_cond2_28	8.72958
chr1	3964728	3964877	H3K27me3_diff_trb_vs_WT_cond1_29	3.81395			chr1	557262	558096	H3K27me3_diff_trb_vs_WT_cond2_29	8.19193
chr1	4061588	4062147	H3K27me3_diff_trb_vs_WT_cond1_30	17.6398			chr1	558245	558655	H3K27me3_diff_trb_vs_WT_cond2_30	5.85642
chr1	4062239	4062412	H3K27me3_diff_trb_vs_WT_cond1_31	8.49374			chr1	582772	583037	H3K27me3_diff_trb_vs_WT_cond2_31	4.91815
chr1	4062693	4062850	H3K27me3_diff_trb_vs_WT_cond1_32	6.24686			chr1	583470	583687	H3K27me3_diff_trb_vs_WT_cond2_32	3.98568
chr1	4062919	4063547	H3K27me3_diff_trb_vs_WT_cond1_33	12.3238			chr1	605139	606699	H3K27me3_diff_trb_vs_WT_cond2_33	9.72368
chr1	4063970	4064116	H3K27me3_diff_trb_vs_WT_cond1_34	6.74229			chr1	618363	618615	H3K27me3_diff_trb_vs_WT_cond2_34	4.257
chr1	4068884	4069053	H3K27me3_diff_trb_vs_WT_cond1_35	5.40467			chr1	618890	619212	H3K27me3_diff_trb_vs_WT_cond2_35	5.04169
chr1	4083148	4083484	H3K27me3_diff_trb_vs_WT_cond1_36	6.47313			chr1	619613	619758	H3K27me3_diff_trb_vs_WT_cond2_36	3.50383
chr1	4083611	4084043	H3K27me3_diff_trb_vs_WT_cond1_37	3.81872			chr1	620750	620984	H3K27me3_diff_trb_vs_WT_cond2_37	4.89964
chr1	4104656	4104795	H3K27me3_diff_trb_vs_WT_cond1_38	5.02118			chr1	663675	663907	H3K27me3_diff_trb_vs_WT_cond2_38	6.70537
chr1	4106308	4106457	H3K27me3_diff_trb_vs_WT_cond1_39	6.55888			chr1	664049	664169	H3K27me3_diff_trb_vs_WT_cond2_39	3.68907
chr1	4111842	4112687	H3K27me3_diff_trb_vs_WT_cond1_40	9.65374			chr1	665257	665423	H3K27me3_diff_trb_vs_WT_cond2_40	6.24152
chr1	4542430	4542840	H3K27me3_diff_trb_vs_WT_cond1_41	7.69516			chr1	665578	665723	H3K27me3_diff_trb_vs_WT_cond2_41	5.98637
chr1	4542952	4543467	H3K27me3_diff_trb_vs_WT_cond1_42	6.60877			chr1	666142	666389	H3K27me3_diff_trb_vs_WT_cond2_42	5.67485
chr1	4543677	4543824	H3K27me3_diff_trb_vs_WT_cond1_43	4.42314			chr1	697992	698117	H3K27me3_diff_trb_vs_WT_cond2_43	3.48652
chr1	4649156	4649313	H3K27me3_diff_trb_vs_WT_cond1_44	5.12186			chr1	699203	699417	H3K27me3_diff_trb_vs_WT_cond2_44	4.02433
chr1	4652441	4652734	H3K27me3_diff_trb_vs_WT_cond1_45	3.73764			chr1	699611	699956	H3K27me3_diff_trb_vs_WT_cond2_45	4.44786
chr1	4658481	4658616	H3K27me3_diff_trb_vs_WT_cond1_46	3.43703			chr1	748342	748472	H3K27me3_diff_trb_vs_WT_cond2_46	3.81885
chr1	4659213	4659401	H3K27me3_diff_trb_vs_WT_cond1_47	5.38098			chr1	748545	748870	H3K27me3_diff_trb_vs_WT_cond2_47	4.70955
chr1	4660662	4662216	H3K27me3_diff_trb_vs_WT_cond1_48	6.02531			chr1	772376	772535	H3K27me3_diff_trb_vs_WT_cond2_48	4.31848
chr1	4662753	4663181	H3K27me3_diff_trb_vs_WT_cond1_49	4.48308			chr1	857852	858077	H3K27me3_diff_trb_vs_WT_cond2_49	3.62646
chr1	4663269	4663756	H3K27me3_diff_trb_vs_WT_cond1_50	4.9389			chr1	858497	858670	H3K27me3_diff_trb_vs_WT_cond2_50	5.68409
chr1	4663831	4663976	H3K27me3_diff_trb_vs_WT_cond1_51	3.56063			chr1	858807	859238	H3K27me3_diff_trb_vs_WT_cond2_51	6.06181
chr1	4828480	4828619	H3K27me3_diff_trb_vs_WT_cond1_52	4.23822			chr1	871823	872873	H3K27me3_diff_trb_vs_WT_cond2_52	4.93185
chr1	4939458	4939981	H3K27me3_diff_trb_vs_WT_cond1_53	5.57884			chr1	923347	923550	H3K27me3_diff_trb_vs_WT_cond2_53	6.12298
chr1	5001243	5001377	H3K27me3_diff_trb_vs_WT_cond1_54	3.32559			chr1	923887	924115	H3K27me3_diff_trb_vs_WT_cond2_54	5.1772
chr1	5001698	5001905	H3K27me3_diff_trb_vs_WT_cond1_55	4.2647			chr1	924626	925025	H3K27me3_diff_trb_vs_WT_cond2_55	3.68298
chr1	5001993	5002124	H3K27me3_diff_trb_vs_WT_cond1_56	3.87424			chr1	926263	926495	H3K27me3_diff_trb_vs_WT_cond2_56	4.91638
chr1	5005410	5005744	H3K27me3_diff_trb_vs_WT_cond1_57	6.23534			chr1	927033	927241	H3K27me3_diff_trb_vs_WT_cond2_57	3.67985
chr1	5005862	5006074	H3K27me3_diff_trb_vs_WT_cond1_58	4.77552			chr1	927319	927924	H3K27me3_diff_trb_vs_WT_cond2_58	8.59886
chr1	5019192	5019326	H3K27me3_diff_trb_vs_WT_cond1_59	6.10649			chr1	928301	929045	H3K27me3_diff_trb_vs_WT_cond2_59	12.0662
chr1	5019934	5020109	H3K27me3_diff_trb_vs_WT_cond1_60	5.31308			chr1	929232	929805	H3K27me3_diff_trb_vs_WT_cond2_60	11.1162
chr1	5020324	5020516	H3K27me3_diff_trb_vs_WT_cond1_61	5.57213			chr1	952216	955892	H3K27me3_diff_trb_vs_WT_cond2_61	11.1456
chr1	5352675	5353091	H3K27me3_diff_trb_vs_WT_cond1_62	3.81716			chr1	968614	968743	H3K27me3_diff_trb_vs_WT_cond2_62	3.8244
chr1	5353279	5353469	H3K27me3_diff_trb_vs_WT_cond1_63	6.26967			chr1	969120	969351	H3K27me3_diff_trb_vs_WT_cond2_63	5.10388
chr1	5353600	5353781	H3K27me3_diff_trb_vs_WT_cond1_64	5.88843			chr1	969885	970629	H3K27me3_diff_trb_vs_WT_cond2_64	4.76432
chr1	5353874	5354236	H3K27me3_diff_trb_vs_WT_cond1_65	3.98271			chr1	971472	971597	H3K27me3_diff_trb_vs_WT_cond2_65	3.69162
chr1	5354677	5354803	H3K27me3_diff_trb_vs_WT_cond1_66	10.5376			chr1	974039	974432	H3K27me3_diff_trb_vs_WT_cond2_66	4.46777
chr1	5355258	5355583	H3K27me3_diff_trb_vs_WT_cond1_67	4.80796			chr1	977407	977713	H3K27me3_diff_trb_vs_WT_cond2_67	4.48852
chr1	5372350	5372533	H3K27me3_diff_trb_vs_WT_cond1_68	5.50455			chr1	985690	985844	H3K27me3_diff_trb_vs_WT_cond2_68	4.37916
chr1	5373719	5373909	H3K27me3_diff_trb_vs_WT_cond1_69	3.45683			chr1	986049	986268	H3K27me3_diff_trb_vs_WT_cond2_69	8.80337
chr1	5375625	5375802	H3K27me3_diff_trb_vs_WT_cond1_70	3.98555			chr1	986747	987370	H3K27me3_diff_trb_vs_WT_cond2_70	5.46284
chr1	5807556	5807684	H3K27me3_diff_trb_vs_WT_cond1_71	6.53077			chr1	987563	988023	H3K27me3_diff_trb_vs_WT_cond2_71	4.46414
chr1	5978126	5978273	H3K27me3_diff_trb_vs_WT_cond1_72	4.87007			chr1	988445	988819	H3K27me3_diff_trb_vs_WT_cond2_72	6.35003
chr1	6334308	6334429	H3K27me3_diff_trb_vs_WT_cond1_73	4.42857			chr1	989281	989537	H3K27me3_diff_trb_vs_WT_cond2_73	5.44525
chr1	6445119	6445348	H3K27me3_diff_trb_vs_WT_cond1_74	7.41909			chr1	989708	990073	H3K27me3_diff_trb_vs_WT_cond2_74	6.41184
chr1	6448260	6448568	H3K27me3_diff_trb_vs_WT_cond1_75	6.70196			chr1	1023336	1023560	H3K27me3_diff_trb_vs_WT_cond2_75	4.01444
chr1	6448653	6448802	H3K27me3_diff_trb_vs_WT_cond1_76	4.66616			chr1	1082387	1082563	H3K27me3_diff_trb_vs_WT_cond2_76	7.11373
chr1	6449165	6450067	H3K27me3_diff_trb_vs_WT_cond1_77	5.0353			chr1	1082665	1082976	H3K27me3_diff_trb_vs_WT_cond2_77	4.63322
chr1	6450346	6450469	H3K27me3_diff_trb_vs_WT_cond1_78	3.92271			chr1	1083584	1083833	H3K27me3_diff_trb_vs_WT_cond2_78	3.98983
chr1	6450549	6450675	H3K27me3_diff_trb_vs_WT_cond1_79	3.5828			chr1	1083930	1084089	H3K27me3_diff_trb_vs_WT_cond2_79	4.36257
chr1	6452641	6453030	H3K27me3_diff_trb_vs_WT_cond1_80	5.05643			chr1	1119969	1120648	H3K27me3_diff_trb_vs_WT_cond2_80	5.39071
chr1	6474876	6475005	H3K27me3_diff_trb_vs_WT_cond1_81	6.91106			chr1	1121311	1121727	H3K27me3_diff_trb_vs_WT_cond2_81	6.22172
chr1	6475372	6475784	H3K27me3_diff_trb_vs_WT_cond1_82	8.21004			chr1	1122043	1122441	H3K27me3_diff_trb_vs_WT_cond2_82	4.34261
chr1	6476268	6476462	H3K27me3_diff_trb_vs_WT_cond1_83	6.34079			chr1	1137084	1137357	H3K27me3_diff_trb_vs_WT_cond2_83	3.62995
chr1	6657307	6657558	H3K27me3_diff_trb_vs_WT_cond1_84	6.94845			chr1	1137515	1137760	H3K27me3_diff_trb_vs_WT_cond2_84	4.85808
chr1	6790271	6790410	H3K27me3_diff_trb_vs_WT_cond1_85	3.84519			chr1	1207258	1208618	H3K27me3_diff_trb_vs_WT_cond2_85	7.113
chr1	6875959	6876097	H3K27me3_diff_trb_vs_WT_cond1_86	3.71722			chr1	1208724	1208849	H3K27me3_diff_trb_vs_WT_cond2_86	3.57395
chr1	6922297	6922611	H3K27me3_diff_trb_vs_WT_cond1_87	4.10881			chr1	1208921	1209817	H3K27me3_diff_trb_vs_WT_cond2_87	6.41326
chr1	6922927	6923148	H3K27me3_diff_trb_vs_WT_cond1_88	4.836			chr1	1210263	1210681	H3K27me3_diff_trb_vs_WT_cond2_88	3.62547
chr1	7101687	7102055	H3K27me3_diff_trb_vs_WT_cond1_89	11.6285			chr1	1244716	1245934	H3K27me3_diff_trb_vs_WT_cond2_89	5.86702
chr1	7102568	7102851	H3K27me3_diff_trb_vs_WT_cond1_90	3.96729			chr1	1271242	1272467	H3K27me3_diff_trb_vs_WT_cond2_90	10.9409
chr1	7103659	7104115	H3K27me3_diff_trb_vs_WT_cond1_91	9.91471			chr1	1273207	1273391	H3K27me3_diff_trb_vs_WT_cond2_91	7.62001
chr1	7104435	7104618	H3K27me3_diff_trb_vs_WT_cond1_92	11.9383			chr1	1287242	1287369	H3K27me3_diff_trb_vs_WT_cond2_92	3.60959
chr1	7104756	7105188	H3K27me3_diff_trb_vs_WT_cond1_93	19.8568			chr1	1287764	1288069	H3K27me3_diff_trb_vs_WT_cond2_93	11.5168
chr1	7105295	7105471	H3K27me3_diff_trb_vs_WT_cond1_94	18.472			chr1	1288235	1288823	H3K27me3_diff_trb_vs_WT_cond2_94	13.185
chr1	7105586	7105759	H3K27me3_diff_trb_vs_WT_cond1_95	11.099			chr1	1300250	1302828	H3K27me3_diff_trb_vs_WT_cond2_95	10.1138
chr1	7346260	7346887	H3K27me3_diff_trb_vs_WT_cond1_96	10.6735			chr1	1459067	1460604	H3K27me3_diff_trb_vs_WT_cond2_96	14.376
chr1	7347006	7347153	H3K27me3_diff_trb_vs_WT_cond1_97	7.39496			chr1	1480282	1481788	H3K27me3_diff_trb_vs_WT_cond2_97	7.29956
chr1	7347662	7347842	H3K27me3_diff_trb_vs_WT_cond1_98	4.87051			chr1	1516081	1516345	H3K27me3_diff_trb_vs_WT_cond2_98	4.64988
chr1	7393233	7393407	H3K27me3_diff_trb_vs_WT_cond1_99	4.19675			chr1	1516493	1516660	H3K27me3_diff_trb_vs_WT_cond2_99	6.25299
chr1	7464055	7464227	H3K27me3_diff_trb_vs_WT_cond1_100	4.29689			chr1	1516842	1517106	H3K27me3_diff_trb_vs_WT_cond2_100	5.72992
chr1	7467018	7467189	H3K27me3_diff_trb_vs_WT_cond1_101	6.0035			chr1	1517453	1517680	H3K27me3_diff_trb_vs_WT_cond2_101	4.65907
chr1	7535906	7536293	H3K27me3_diff_trb_vs_WT_cond1_102	5.35646			chr1	1517752	1518295	H3K27me3_diff_trb_vs_WT_cond2_102	5.00639
chr1	7536799	7536924	H3K27me3_diff_trb_vs_WT_cond1_103	5.52504			chr1	1518456	1518723	H3K27me3_diff_trb_vs_WT_cond2_103	5.23338
chr1	7539080	7539204	H3K27me3_diff_trb_vs_WT_cond1_104	5.65289			chr1	1518933	1519090	H3K27me3_diff_trb_vs_WT_cond2_104	5.2727
chr1	7539497	7539652	H3K27me3_diff_trb_vs_WT_cond1_105	6.99583			chr1	1519187	1519319	H3K27me3_diff_trb_vs_WT_cond2_105	4.40285
chr1	7541155	7541321	H3K27me3_diff_trb_vs_WT_cond1_106	4.59685			chr1	1519555	1519716	H3K27me3_diff_trb_vs_WT_cond2_106	6.19474
chr1	7544427	7544554	H3K27me3_diff_trb_vs_WT_cond1_107	4.71818			chr1	1535705	1535829	H3K27me3_diff_trb_vs_WT_cond2_107	4.6751
chr1	7545687	7545822	H3K27me3_diff_trb_vs_WT_cond1_108	6.97736			chr1	1536292	1536492	H3K27me3_diff_trb_vs_WT_cond2_108	4.62521
chr1	7802729	7802929	H3K27me3_diff_trb_vs_WT_cond1_109	4.19312			chr1	1536687	1536964	H3K27me3_diff_trb_vs_WT_cond2_109	4.28703
chr1	7803921	7804084	H3K27me3_diff_trb_vs_WT_cond1_110	4.81771			chr1	1537436	1537901	H3K27me3_diff_trb_vs_WT_cond2_110	4.36185
chr1	7804683	7805107	H3K27me3_diff_trb_vs_WT_cond1_111	6.66889			chr1	1538070	1538368	H3K27me3_diff_trb_vs_WT_cond2_111	6.21221
chr1	7805401	7805841	H3K27me3_diff_trb_vs_WT_cond1_112	5.92653			chr1	1540110	1540308	H3K27me3_diff_trb_vs_WT_cond2_112	3.60548
chr1	7806783	7806943	H3K27me3_diff_trb_vs_WT_cond1_113	6.25805			chr1	1540833	1541082	H3K27me3_diff_trb_vs_WT_cond2_113	4.2755
chr1	7808801	7809271	H3K27me3_diff_trb_vs_WT_cond1_114	4.80992			chr1	1541174	1541306	H3K27me3_diff_trb_vs_WT_cond2_114	3.79526
chr1	7842764	7843690	H3K27me3_diff_trb_vs_WT_cond1_115	5.10711			chr1	1542137	1542356	H3K27me3_diff_trb_vs_WT_cond2_115	3.38176
chr1	7843893	7844250	H3K27me3_diff_trb_vs_WT_cond1_116	6.42348			chr1	1543505	1543709	H3K27me3_diff_trb_vs_WT_cond2_116	3.98508
chr1	7886900	7887040	H3K27me3_diff_trb_vs_WT_cond1_117	5.5438			chr1	1547265	1547412	H3K27me3_diff_trb_vs_WT_cond2_117	5.14792
chr1	7890961	7891336	H3K27me3_diff_trb_vs_WT_cond1_118	7.94415			chr1	1547557	1547751	H3K27me3_diff_trb_vs_WT_cond2_118	5.87699
chr1	7892330	7892726	H3K27me3_diff_trb_vs_WT_cond1_119	5.30502			chr1	1549109	1549247	H3K27me3_diff_trb_vs_WT_cond2_119	3.6554
chr1	7892892	7893039	H3K27me3_diff_trb_vs_WT_cond1_120	4.07602			chr1	1549400	1549648	H3K27me3_diff_trb_vs_WT_cond2_120	7.73768
chr1	7893515	7894241	H3K27me3_diff_trb_vs_WT_cond1_121	6.2022			chr1	1629503	1629787	H3K27me3_diff_trb_vs_WT_cond2_121	4.1844
chr1	7898160	7898565	H3K27me3_diff_trb_vs_WT_cond1_122	5.80583			chr1	1629935	1630257	H3K27me3_diff_trb_vs_WT_cond2_122	6.41398
chr1	7898860	7899023	H3K27me3_diff_trb_vs_WT_cond1_123	4.18966			chr1	1664734	1664873	H3K27me3_diff_trb_vs_WT_cond2_123	5.53898
chr1	7899354	7900119	H3K27me3_diff_trb_vs_WT_cond1_124	6.40209			chr1	1665559	1665705	H3K27me3_diff_trb_vs_WT_cond2_124	5.34136
chr1	7900547	7902581	H3K27me3_diff_trb_vs_WT_cond1_125	7.45834			chr1	1666008	1666196	H3K27me3_diff_trb_vs_WT_cond2_125	5.48514
chr1	7902711	7902845	H3K27me3_diff_trb_vs_WT_cond1_126	3.70626			chr1	1691176	1691364	H3K27me3_diff_trb_vs_WT_cond2_126	6.14885
chr1	7903223	7903676	H3K27me3_diff_trb_vs_WT_cond1_127	7.26999			chr1	1691613	1691912	H3K27me3_diff_trb_vs_WT_cond2_127	3.56325
chr1	7903852	7905046	H3K27me3_diff_trb_vs_WT_cond1_128	10.7909			chr1	1694613	1694973	H3K27me3_diff_trb_vs_WT_cond2_128	3.77631
chr1	7905859	7906677	H3K27me3_diff_trb_vs_WT_cond1_129	8.95538			chr1	1695134	1695273	H3K27me3_diff_trb_vs_WT_cond2_129	3.57747
chr1	7907948	7908114	H3K27me3_diff_trb_vs_WT_cond1_130	5.47704			chr1	1720596	1720722	H3K27me3_diff_trb_vs_WT_cond2_130	4.73264
chr1	7908292	7908443	H3K27me3_diff_trb_vs_WT_cond1_131	5.59367			chr1	1742492	1742892	H3K27me3_diff_trb_vs_WT_cond2_131	4.24575
chr1	7939096	7939509	H3K27me3_diff_trb_vs_WT_cond1_132	4.05567			chr1	1847200	1847395	H3K27me3_diff_trb_vs_WT_cond2_132	3.72973
chr1	7940522	7940751	H3K27me3_diff_trb_vs_WT_cond1_133	5.40607			chr1	1848118	1848254	H3K27me3_diff_trb_vs_WT_cond2_133	4.4833
chr1	7941228	7941398	H3K27me3_diff_trb_vs_WT_cond1_134	4.25958			chr1	1861363	1861489	H3K27me3_diff_trb_vs_WT_cond2_134	6.07715
chr1	7942417	7942610	H3K27me3_diff_trb_vs_WT_cond1_135	8.08234			chr1	1920343	1920610	H3K27me3_diff_trb_vs_WT_cond2_135	3.72289
chr1	7942815	7943109	H3K27me3_diff_trb_vs_WT_cond1_136	4.87914			chr1	1920816	1921306	H3K27me3_diff_trb_vs_WT_cond2_136	6.95925
chr1	7943223	7943490	H3K27me3_diff_trb_vs_WT_cond1_137	5.08345			chr1	1931203	1931360	H3K27me3_diff_trb_vs_WT_cond2_137	3.33209
chr1	8286152	8286283	H3K27me3_diff_trb_vs_WT_cond1_138	5.28427			chr1	1931525	1931652	H3K27me3_diff_trb_vs_WT_cond2_138	4.76127
chr1	9228297	9228423	H3K27me3_diff_trb_vs_WT_cond1_139	3.38937			chr1	1938911	1939031	H3K27me3_diff_trb_vs_WT_cond2_139	4.69369
chr1	9228990	9229136	H3K27me3_diff_trb_vs_WT_cond1_140	3.46306			chr1	1997909	1998658	H3K27me3_diff_trb_vs_WT_cond2_140	7.35582
chr1	9230730	9230856	H3K27me3_diff_trb_vs_WT_cond1_141	5.59484			chr1	1998881	1999119	H3K27me3_diff_trb_vs_WT_cond2_141	6.72571
chr1	9231756	9232087	H3K27me3_diff_trb_vs_WT_cond1_142	4.19886			chr1	1999270	1999522	H3K27me3_diff_trb_vs_WT_cond2_142	10.3317
chr1	9232711	9233265	H3K27me3_diff_trb_vs_WT_cond1_143	5.61017			chr1	1999691	1999990	H3K27me3_diff_trb_vs_WT_cond2_143	6.72703
chr1	9233872	9234002	H3K27me3_diff_trb_vs_WT_cond1_144	3.89041			chr1	2025667	2025831	H3K27me3_diff_trb_vs_WT_cond2_144	4.26118
chr1	9234482	9235153	H3K27me3_diff_trb_vs_WT_cond1_145	4.93262			chr1	2091916	2092143	H3K27me3_diff_trb_vs_WT_cond2_145	3.75479
chr1	9235612	9235778	H3K27me3_diff_trb_vs_WT_cond1_146	5.61991			chr1	2148962	2149184	H3K27me3_diff_trb_vs_WT_cond2_146	4.16628
chr1	9278023	9278204	H3K27me3_diff_trb_vs_WT_cond1_147	5.4719			chr1	2149782	2149910	H3K27me3_diff_trb_vs_WT_cond2_147	3.89404
chr1	9627366	9627488	H3K27me3_diff_trb_vs_WT_cond1_148	4.38311			chr1	2202149	2202870	H3K27me3_diff_trb_vs_WT_cond2_148	6.03546
chr1	9823436	9823564	H3K27me3_diff_trb_vs_WT_cond1_149	3.7916			chr1	2281930	2282189	H3K27me3_diff_trb_vs_WT_cond2_149	5.08701
chr1	9840502	9840644	H3K27me3_diff_trb_vs_WT_cond1_150	5.47286			chr1	2282353	2282644	H3K27me3_diff_trb_vs_WT_cond2_150	4.15414
chr1	9841984	9842181	H3K27me3_diff_trb_vs_WT_cond1_151	3.45645			chr1	2352968	2353095	H3K27me3_diff_trb_vs_WT_cond2_151	4.33735
chr1	9930097	9930232	H3K27me3_diff_trb_vs_WT_cond1_152	5.04484			chr1	2353794	2354288	H3K27me3_diff_trb_vs_WT_cond2_152	5.39496
chr1	10051248	10051389	H3K27me3_diff_trb_vs_WT_cond1_153	5.13764			chr1	2354925	2355055	H3K27me3_diff_trb_vs_WT_cond2_153	3.89781
chr1	10051822	10051969	H3K27me3_diff_trb_vs_WT_cond1_154	7.82011			chr1	2356864	2357146	H3K27me3_diff_trb_vs_WT_cond2_154	4.21012
chr1	10052903	10053101	H3K27me3_diff_trb_vs_WT_cond1_155	4.16999			chr1	2357681	2358022	H3K27me3_diff_trb_vs_WT_cond2_155	4.57459
chr1	10054052	10054329	H3K27me3_diff_trb_vs_WT_cond1_156	3.50124			chr1	2502071	2502381	H3K27me3_diff_trb_vs_WT_cond2_156	6.96146
chr1	10056253	10057426	H3K27me3_diff_trb_vs_WT_cond1_157	7.96666			chr1	2507336	2507498	H3K27me3_diff_trb_vs_WT_cond2_157	4.52929
chr1	10057561	10058462	H3K27me3_diff_trb_vs_WT_cond1_158	10.313			chr1	2510240	2510396	H3K27me3_diff_trb_vs_WT_cond2_158	10.3138
chr1	10060383	10060534	H3K27me3_diff_trb_vs_WT_cond1_159	5.22516			chr1	2523477	2523738	H3K27me3_diff_trb_vs_WT_cond2_159	4.77149
chr1	10060913	10062305	H3K27me3_diff_trb_vs_WT_cond1_160	11.1853			chr1	2548906	2549235	H3K27me3_diff_trb_vs_WT_cond2_160	5.37431
chr1	10062429	10063042	H3K27me3_diff_trb_vs_WT_cond1_161	8.76264			chr1	2554054	2554309	H3K27me3_diff_trb_vs_WT_cond2_161	6.08172
chr1	10064460	10064605	H3K27me3_diff_trb_vs_WT_cond1_162	4.31882			chr1	2554551	2554779	H3K27me3_diff_trb_vs_WT_cond2_162	5.84829
chr1	10066012	10066134	H3K27me3_diff_trb_vs_WT_cond1_163	3.86323			chr1	2554876	2555074	H3K27me3_diff_trb_vs_WT_cond2_163	5.77516
chr1	10196577	10197132	H3K27me3_diff_trb_vs_WT_cond1_164	6.02941			chr1	2555267	2555397	H3K27me3_diff_trb_vs_WT_cond2_164	5.5885
chr1	10199727	10199869	H3K27me3_diff_trb_vs_WT_cond1_165	5.41325			chr1	2555555	2556115	H3K27me3_diff_trb_vs_WT_cond2_165	7.5499
chr1	10201218	10201693	H3K27me3_diff_trb_vs_WT_cond1_166	6.18225			chr1	2556583	2557196	H3K27me3_diff_trb_vs_WT_cond2_166	5.57237
chr1	10204116	10204267	H3K27me3_diff_trb_vs_WT_cond1_167	3.97865			chr1	2563165	2563388	H3K27me3_diff_trb_vs_WT_cond2_167	4.25854
chr1	10206256	10206388	H3K27me3_diff_trb_vs_WT_cond1_168	4.05611			chr1	2610863	2611362	H3K27me3_diff_trb_vs_WT_cond2_168	6.23402
chr1	10229343	10229468	H3K27me3_diff_trb_vs_WT_cond1_169	3.40204			chr1	2611674	2612059	H3K27me3_diff_trb_vs_WT_cond2_169	5.46572
chr1	10230835	10231056	H3K27me3_diff_trb_vs_WT_cond1_170	7.53091			chr1	2612228	2612459	H3K27me3_diff_trb_vs_WT_cond2_170	3.35751
chr1	10231307	10231814	H3K27me3_diff_trb_vs_WT_cond1_171	5.31871			chr1	2613832	2614177	H3K27me3_diff_trb_vs_WT_cond2_171	4.61238
chr1	10231897	10232042	H3K27me3_diff_trb_vs_WT_cond1_172	4.45601			chr1	2631150	2631298	H3K27me3_diff_trb_vs_WT_cond2_172	7.09054
chr1	10232322	10232478	H3K27me3_diff_trb_vs_WT_cond1_173	3.87061			chr1	2641545	2641738	H3K27me3_diff_trb_vs_WT_cond2_173	6.16116
chr1	10232573	10232696	H3K27me3_diff_trb_vs_WT_cond1_174	7.05515			chr1	2716978	2717230	H3K27me3_diff_trb_vs_WT_cond2_174	4.5505
chr1	10238553	10238677	H3K27me3_diff_trb_vs_WT_cond1_175	3.94306			chr1	2760253	2760386	H3K27me3_diff_trb_vs_WT_cond2_175	5.16554
chr1	10238775	10239004	H3K27me3_diff_trb_vs_WT_cond1_176	4.40571			chr1	2841579	2843673	H3K27me3_diff_trb_vs_WT_cond2_176	7.03069
chr1	10246084	10246205	H3K27me3_diff_trb_vs_WT_cond1_177	3.77205			chr1	2844179	2844421	H3K27me3_diff_trb_vs_WT_cond2_177	3.75132
chr1	10522771	10522896	H3K27me3_diff_trb_vs_WT_cond1_178	5.06226			chr1	2888414	2888679	H3K27me3_diff_trb_vs_WT_cond2_178	5.45696
chr1	10593294	10593440	H3K27me3_diff_trb_vs_WT_cond1_179	6.18749			chr1	2889626	2890035	H3K27me3_diff_trb_vs_WT_cond2_179	4.84803
chr1	10598037	10598191	H3K27me3_diff_trb_vs_WT_cond1_180	4.66229			chr1	2890410	2890561	H3K27me3_diff_trb_vs_WT_cond2_180	4.01081
chr1	10920139	10920279	H3K27me3_diff_trb_vs_WT_cond1_181	3.79353			chr1	2905405	2907751	H3K27me3_diff_trb_vs_WT_cond2_181	13.9667
chr1	10955453	10955584	H3K27me3_diff_trb_vs_WT_cond1_182	4.33766			chr1	2908022	2910065	H3K27me3_diff_trb_vs_WT_cond2_182	9.67045
chr1	11063471	11063711	H3K27me3_diff_trb_vs_WT_cond1_183	12.8321			chr1	2984283	2984456	H3K27me3_diff_trb_vs_WT_cond2_183	5.14454
chr1	11063866	11064112	H3K27me3_diff_trb_vs_WT_cond1_184	16.122			chr1	2985338	2985489	H3K27me3_diff_trb_vs_WT_cond2_184	5.47598
chr1	11064321	11064463	H3K27me3_diff_trb_vs_WT_cond1_185	14.4817			chr1	2985723	2985899	H3K27me3_diff_trb_vs_WT_cond2_185	3.61221
chr1	11064638	11064869	H3K27me3_diff_trb_vs_WT_cond1_186	9.82009			chr1	3028833	3030203	H3K27me3_diff_trb_vs_WT_cond2_186	5.55795
chr1	11066150	11067097	H3K27me3_diff_trb_vs_WT_cond1_187	12.1648			chr1	3060169	3060429	H3K27me3_diff_trb_vs_WT_cond2_187	4.81647
chr1	11067952	11068076	H3K27me3_diff_trb_vs_WT_cond1_188	5.25203			chr1	3060687	3062155	H3K27me3_diff_trb_vs_WT_cond2_188	8.42656
chr1	11069288	11069451	H3K27me3_diff_trb_vs_WT_cond1_189	3.84717			chr1	3062218	3063347	H3K27me3_diff_trb_vs_WT_cond2_189	13.589
chr1	11070602	11070776	H3K27me3_diff_trb_vs_WT_cond1_190	3.79122			chr1	3063462	3063646	H3K27me3_diff_trb_vs_WT_cond2_190	9.06001
chr1	11071951	11072231	H3K27me3_diff_trb_vs_WT_cond1_191	4.18913			chr1	3067521	3068246	H3K27me3_diff_trb_vs_WT_cond2_191	8.65145
chr1	11073565	11073784	H3K27me3_diff_trb_vs_WT_cond1_192	4.91734			chr1	3068391	3068553	H3K27me3_diff_trb_vs_WT_cond2_192	4.26208
chr1	11074239	11074489	H3K27me3_diff_trb_vs_WT_cond1_193	4.8382			chr1	3069303	3069509	H3K27me3_diff_trb_vs_WT_cond2_193	5.94057
chr1	11197851	11197976	H3K27me3_diff_trb_vs_WT_cond1_194	4.63351			chr1	3069638	3069817	H3K27me3_diff_trb_vs_WT_cond2_194	4.80855
chr1	11198423	11198615	H3K27me3_diff_trb_vs_WT_cond1_195	3.8871			chr1	3079873	3083058	H3K27me3_diff_trb_vs_WT_cond2_195	8.46668
chr1	11198781	11198924	H3K27me3_diff_trb_vs_WT_cond1_196	4.05365			chr1	3083314	3083700	H3K27me3_diff_trb_vs_WT_cond2_196	7.29671
chr1	11199894	11200599	H3K27me3_diff_trb_vs_WT_cond1_197	6.15774			chr1	3089699	3090845	H3K27me3_diff_trb_vs_WT_cond2_197	5.75466
chr1	11200983	11201311	H3K27me3_diff_trb_vs_WT_cond1_198	4.47589			chr1	3091033	3091970	H3K27me3_diff_trb_vs_WT_cond2_198	4.76821
chr1	11290200	11290342	H3K27me3_diff_trb_vs_WT_cond1_199	4.69276			chr1	3092156	3092417	H3K27me3_diff_trb_vs_WT_cond2_199	4.24186
chr1	11293327	11293547	H3K27me3_diff_trb_vs_WT_cond1_200	5.74284			chr1	3133092	3133334	H3K27me3_diff_trb_vs_WT_cond2_200	3.62313
chr1	11295644	11295784	H3K27me3_diff_trb_vs_WT_cond1_201	5.31104			chr1	3180546	3180711	H3K27me3_diff_trb_vs_WT_cond2_201	4.36275
chr1	11295888	11296108	H3K27me3_diff_trb_vs_WT_cond1_202	5.75355			chr1	3216748	3216877	H3K27me3_diff_trb_vs_WT_cond2_202	6.7223
chr1	11486818	11486945	H3K27me3_diff_trb_vs_WT_cond1_203	4.70799			chr1	3228782	3229374	H3K27me3_diff_trb_vs_WT_cond2_203	5.26903
chr1	11871578	11871721	H3K27me3_diff_trb_vs_WT_cond1_204	3.90748			chr1	3229594	3230370	H3K27me3_diff_trb_vs_WT_cond2_204	5.14088
chr1	11928903	11929046	H3K27me3_diff_trb_vs_WT_cond1_205	4.7391			chr1	3230591	3230805	H3K27me3_diff_trb_vs_WT_cond2_205	4.61547
chr1	11929202	11929548	H3K27me3_diff_trb_vs_WT_cond1_206	7.98594			chr1	3233488	3233630	H3K27me3_diff_trb_vs_WT_cond2_206	3.90997
chr1	11990531	11990651	H3K27me3_diff_trb_vs_WT_cond1_207	4.95746			chr1	3235469	3236068	H3K27me3_diff_trb_vs_WT_cond2_207	8.3831
chr1	12000911	12001035	H3K27me3_diff_trb_vs_WT_cond1_208	3.36786			chr1	3244386	3244638	H3K27me3_diff_trb_vs_WT_cond2_208	6.39518
chr1	12001096	12001276	H3K27me3_diff_trb_vs_WT_cond1_209	5.31795			chr1	3354207	3354919	H3K27me3_diff_trb_vs_WT_cond2_209	8.44543
chr1	12003474	12003663	H3K27me3_diff_trb_vs_WT_cond1_210	4.06717			chr1	3401013	3401147	H3K27me3_diff_trb_vs_WT_cond2_210	3.79278
chr1	12006488	12007078	H3K27me3_diff_trb_vs_WT_cond1_211	7.23646			chr1	3402281	3402402	H3K27me3_diff_trb_vs_WT_cond2_211	4.32066
chr1	12007877	12008225	H3K27me3_diff_trb_vs_WT_cond1_212	5.62403			chr1	3415100	3415724	H3K27me3_diff_trb_vs_WT_cond2_212	8.0137
chr1	12324630	12324784	H3K27me3_diff_trb_vs_WT_cond1_213	4.65865			chr1	3447916	3448091	H3K27me3_diff_trb_vs_WT_cond2_213	9.61764
chr1	12331067	12331355	H3K27me3_diff_trb_vs_WT_cond1_214	4.42206			chr1	3448720	3449353	H3K27me3_diff_trb_vs_WT_cond2_214	4.67193
chr1	12331912	12332151	H3K27me3_diff_trb_vs_WT_cond1_215	3.47582			chr1	3449471	3450076	H3K27me3_diff_trb_vs_WT_cond2_215	5.9769
chr1	17936073	17936240	H3K27me3_diff_trb_vs_WT_cond1_216	3.57592			chr1	3450315	3450644	H3K27me3_diff_trb_vs_WT_cond2_216	4.03457
chr1	18054012	18054199	H3K27me3_diff_trb_vs_WT_cond1_217	3.60032			chr1	3451721	3452197	H3K27me3_diff_trb_vs_WT_cond2_217	4.0254
chr1	18198462	18199038	H3K27me3_diff_trb_vs_WT_cond1_218	16.9294			chr1	3497549	3497766	H3K27me3_diff_trb_vs_WT_cond2_218	4.22198
chr1	18199284	18200795	H3K27me3_diff_trb_vs_WT_cond1_219	15.781			chr1	3499941	3500071	H3K27me3_diff_trb_vs_WT_cond2_219	4.41514
chr1	18202028	18203901	H3K27me3_diff_trb_vs_WT_cond1_220	12.8721			chr1	3510258	3510828	H3K27me3_diff_trb_vs_WT_cond2_220	7.57489
chr1	18203990	18204629	H3K27me3_diff_trb_vs_WT_cond1_221	12.7312			chr1	3511141	3511360	H3K27me3_diff_trb_vs_WT_cond2_221	4.1151
chr1	18204740	18205212	H3K27me3_diff_trb_vs_WT_cond1_222	7.24021			chr1	3511612	3511771	H3K27me3_diff_trb_vs_WT_cond2_222	6.16826
chr1	18205281	18205539	H3K27me3_diff_trb_vs_WT_cond1_223	8.26063			chr1	3540383	3540511	H3K27me3_diff_trb_vs_WT_cond2_223	4.53885
chr1	18205866	18206803	H3K27me3_diff_trb_vs_WT_cond1_224	10.2232			chr1	3543455	3543827	H3K27me3_diff_trb_vs_WT_cond2_224	4.83036
chr1	18208062	18208211	H3K27me3_diff_trb_vs_WT_cond1_225	9.81936			chr1	3573650	3574707	H3K27me3_diff_trb_vs_WT_cond2_225	6.50336
chr1	18208324	18208594	H3K27me3_diff_trb_vs_WT_cond1_226	11.0245			chr1	3700771	3700922	H3K27me3_diff_trb_vs_WT_cond2_226	4.56052
chr1	18208707	18209062	H3K27me3_diff_trb_vs_WT_cond1_227	12.1293			chr1	3701020	3701164	H3K27me3_diff_trb_vs_WT_cond2_227	4.08515
chr1	18209259	18211059	H3K27me3_diff_trb_vs_WT_cond1_228	13.7281			chr1	3701395	3701612	H3K27me3_diff_trb_vs_WT_cond2_228	4.66107
chr1	18293999	18294144	H3K27me3_diff_trb_vs_WT_cond1_229	4.50722			chr1	3778725	3778869	H3K27me3_diff_trb_vs_WT_cond2_229	3.58737
chr1	18350189	18350335	H3K27me3_diff_trb_vs_WT_cond1_230	3.76898			chr1	3827649	3828627	H3K27me3_diff_trb_vs_WT_cond2_230	11.0705
chr1	18487971	18488124	H3K27me3_diff_trb_vs_WT_cond1_231	3.58514			chr1	3828730	3830269	H3K27me3_diff_trb_vs_WT_cond2_231	8.72939
chr1	18488305	18488440	H3K27me3_diff_trb_vs_WT_cond1_232	4.16229			chr1	3830400	3830986	H3K27me3_diff_trb_vs_WT_cond2_232	9.22347
chr1	18489244	18489715	H3K27me3_diff_trb_vs_WT_cond1_233	11.6067			chr1	3860337	3860477	H3K27me3_diff_trb_vs_WT_cond2_233	3.15829
chr1	18489865	18489999	H3K27me3_diff_trb_vs_WT_cond1_234	6.10571			chr1	3861177	3861356	H3K27me3_diff_trb_vs_WT_cond2_234	4.72548
chr1	18490307	18491361	H3K27me3_diff_trb_vs_WT_cond1_235	9.79124			chr1	3861751	3861954	H3K27me3_diff_trb_vs_WT_cond2_235	3.4751
chr1	19222373	19222591	H3K27me3_diff_trb_vs_WT_cond1_236	5.15973			chr1	3867982	3868229	H3K27me3_diff_trb_vs_WT_cond2_236	8.51704
chr1	19222797	19223063	H3K27me3_diff_trb_vs_WT_cond1_237	4.16389			chr1	3872556	3872791	H3K27me3_diff_trb_vs_WT_cond2_237	6.15544
chr1	19223744	19224227	H3K27me3_diff_trb_vs_WT_cond1_238	6.0858			chr1	3873393	3873533	H3K27me3_diff_trb_vs_WT_cond2_238	6.5579
chr1	19224555	19224700	H3K27me3_diff_trb_vs_WT_cond1_239	4.40433			chr1	3885002	3885126	H3K27me3_diff_trb_vs_WT_cond2_239	4.11669
chr1	19224868	19225058	H3K27me3_diff_trb_vs_WT_cond1_240	4.12027			chr1	3888769	3889778	H3K27me3_diff_trb_vs_WT_cond2_240	4.35528
chr1	19225208	19225348	H3K27me3_diff_trb_vs_WT_cond1_241	3.92685			chr1	3890047	3890210	H3K27me3_diff_trb_vs_WT_cond2_241	5.17107
chr1	19225445	19225599	H3K27me3_diff_trb_vs_WT_cond1_242	5.83721			chr1	3902062	3902405	H3K27me3_diff_trb_vs_WT_cond2_242	6.18071
chr1	19227071	19228005	H3K27me3_diff_trb_vs_WT_cond1_243	4.72997			chr1	3902492	3902657	H3K27me3_diff_trb_vs_WT_cond2_243	4.09672
chr1	19228164	19228477	H3K27me3_diff_trb_vs_WT_cond1_244	6.86733			chr1	3902724	3903057	H3K27me3_diff_trb_vs_WT_cond2_244	3.3875
chr1	19228617	19228774	H3K27me3_diff_trb_vs_WT_cond1_245	4.99424			chr1	3903465	3903604	H3K27me3_diff_trb_vs_WT_cond2_245	3.60869
chr1	19228848	19229406	H3K27me3_diff_trb_vs_WT_cond1_246	5.40993			chr1	3904508	3904641	H3K27me3_diff_trb_vs_WT_cond2_246	5.73089
chr1	19229502	19230625	H3K27me3_diff_trb_vs_WT_cond1_247	5.55955			chr1	3906669	3906843	H3K27me3_diff_trb_vs_WT_cond2_247	4.99426
chr1	19231130	19231281	H3K27me3_diff_trb_vs_WT_cond1_248	4.75407			chr1	3908322	3909055	H3K27me3_diff_trb_vs_WT_cond2_248	4.11509
chr1	19232257	19232401	H3K27me3_diff_trb_vs_WT_cond1_249	5.20858			chr1	3909119	3909339	H3K27me3_diff_trb_vs_WT_cond2_249	4.087
chr1	19238128	19238449	H3K27me3_diff_trb_vs_WT_cond1_250	4.8578			chr1	3973727	3974363	H3K27me3_diff_trb_vs_WT_cond2_250	5.079
chr1	19238717	19238981	H3K27me3_diff_trb_vs_WT_cond1_251	3.89263			chr1	3975789	3976719	H3K27me3_diff_trb_vs_WT_cond2_251	8.17763
chr1	19240979	19241168	H3K27me3_diff_trb_vs_WT_cond1_252	3.55421			chr1	3999120	3999263	H3K27me3_diff_trb_vs_WT_cond2_252	4.40565
chr1	19241256	19241473	H3K27me3_diff_trb_vs_WT_cond1_253	5.77964			chr1	4064903	4065042	H3K27me3_diff_trb_vs_WT_cond2_253	3.52664
chr1	19247899	19248282	H3K27me3_diff_trb_vs_WT_cond1_254	3.69562			chr1	4089492	4089686	H3K27me3_diff_trb_vs_WT_cond2_254	5.04989
chr1	19253746	19253889	H3K27me3_diff_trb_vs_WT_cond1_255	3.59425			chr1	4089946	4090184	H3K27me3_diff_trb_vs_WT_cond2_255	3.92642
chr1	19275275	19275408	H3K27me3_diff_trb_vs_WT_cond1_256	3.73138			chr1	4090502	4090633	H3K27me3_diff_trb_vs_WT_cond2_256	4.16689
chr1	19334609	19335033	H3K27me3_diff_trb_vs_WT_cond1_257	4.92122			chr1	4118854	4119062	H3K27me3_diff_trb_vs_WT_cond2_257	4.04633
chr1	19335558	19335715	H3K27me3_diff_trb_vs_WT_cond1_258	5.6479			chr1	4130934	4131500	H3K27me3_diff_trb_vs_WT_cond2_258	9.79075
chr1	19428629	19428818	H3K27me3_diff_trb_vs_WT_cond1_259	3.99695			chr1	4131568	4131760	H3K27me3_diff_trb_vs_WT_cond2_259	4.88535
chr1	19430261	19431408	H3K27me3_diff_trb_vs_WT_cond1_260	17.6573			chr1	4136685	4136893	H3K27me3_diff_trb_vs_WT_cond2_260	4.78887
chr1	19431576	19431755	H3K27me3_diff_trb_vs_WT_cond1_261	5.59339			chr1	4137323	4137832	H3K27me3_diff_trb_vs_WT_cond2_261	4.14724
chr1	19431863	19432270	H3K27me3_diff_trb_vs_WT_cond1_262	6.5925			chr1	4137964	4138249	H3K27me3_diff_trb_vs_WT_cond2_262	5.0531
chr1	19432441	19432741	H3K27me3_diff_trb_vs_WT_cond1_263	4.68776			chr1	4138948	4139129	H3K27me3_diff_trb_vs_WT_cond2_263	4.48163
chr1	19433445	19433700	H3K27me3_diff_trb_vs_WT_cond1_264	11.6962			chr1	4163672	4163959	H3K27me3_diff_trb_vs_WT_cond2_264	4.9653
chr1	19434428	19435185	H3K27me3_diff_trb_vs_WT_cond1_265	12.0999			chr1	4164532	4164666	H3K27me3_diff_trb_vs_WT_cond2_265	3.3874
chr1	19435876	19436958	H3K27me3_diff_trb_vs_WT_cond1_266	5.35751			chr1	4165175	4165321	H3K27me3_diff_trb_vs_WT_cond2_266	4.07812
chr1	19437186	19437359	H3K27me3_diff_trb_vs_WT_cond1_267	4.54963			chr1	4165484	4165769	H3K27me3_diff_trb_vs_WT_cond2_267	3.52988
chr1	19439259	19439599	H3K27me3_diff_trb_vs_WT_cond1_268	3.9491			chr1	4168334	4169372	H3K27me3_diff_trb_vs_WT_cond2_268	6.78652
chr1	19441171	19441597	H3K27me3_diff_trb_vs_WT_cond1_269	8.52888			chr1	4170174	4170451	H3K27me3_diff_trb_vs_WT_cond2_269	4.33095
chr1	19442704	19443238	H3K27me3_diff_trb_vs_WT_cond1_270	6.12432			chr1	4170680	4170819	H3K27me3_diff_trb_vs_WT_cond2_270	4.17549
chr1	19443324	19443474	H3K27me3_diff_trb_vs_WT_cond1_271	5.81366			chr1	4209680	4209864	H3K27me3_diff_trb_vs_WT_cond2_271	12.0343
chr1	19445514	19445880	H3K27me3_diff_trb_vs_WT_cond1_272	3.71745			chr1	4212609	4212739	H3K27me3_diff_trb_vs_WT_cond2_272	6.35384
chr1	19446237	19446392	H3K27me3_diff_trb_vs_WT_cond1_273	4.91384			chr1	4260652	4262155	H3K27me3_diff_trb_vs_WT_cond2_273	16.8344
chr1	19446713	19446833	H3K27me3_diff_trb_vs_WT_cond1_274	4.69048			chr1	4276538	4276785	H3K27me3_diff_trb_vs_WT_cond2_274	4.66604
chr1	19514534	19514784	H3K27me3_diff_trb_vs_WT_cond1_275	4.98592			chr1	4276898	4277059	H3K27me3_diff_trb_vs_WT_cond2_275	3.7637
chr1	19515316	19515454	H3K27me3_diff_trb_vs_WT_cond1_276	5.2304			chr1	4277143	4277445	H3K27me3_diff_trb_vs_WT_cond2_276	4.07556
chr1	19516890	19517100	H3K27me3_diff_trb_vs_WT_cond1_277	3.92425			chr1	4279103	4279276	H3K27me3_diff_trb_vs_WT_cond2_277	4.23829
chr1	19689269	19689704	H3K27me3_diff_trb_vs_WT_cond1_278	6.89517			chr1	4279424	4279710	H3K27me3_diff_trb_vs_WT_cond2_278	6.20908
chr1	19689844	19690119	H3K27me3_diff_trb_vs_WT_cond1_279	8.02918			chr1	4279800	4280233	H3K27me3_diff_trb_vs_WT_cond2_279	4.39251
chr1	19690240	19690396	H3K27me3_diff_trb_vs_WT_cond1_280	6.06403			chr1	4297854	4298246	H3K27me3_diff_trb_vs_WT_cond2_280	5.50605
chr1	19693471	19693691	H3K27me3_diff_trb_vs_WT_cond1_281	7.79634			chr1	4298729	4299461	H3K27me3_diff_trb_vs_WT_cond2_281	7.83917
chr1	19806531	19806704	H3K27me3_diff_trb_vs_WT_cond1_282	7.93328			chr1	4299534	4300269	H3K27me3_diff_trb_vs_WT_cond2_282	8.08262
chr1	19808039	19808188	H3K27me3_diff_trb_vs_WT_cond1_283	4.76318			chr1	4300330	4301815	H3K27me3_diff_trb_vs_WT_cond2_283	8.48981
chr1	19808785	19808984	H3K27me3_diff_trb_vs_WT_cond1_284	11.6906			chr1	4301908	4302106	H3K27me3_diff_trb_vs_WT_cond2_284	4.61481
chr1	19809539	19809687	H3K27me3_diff_trb_vs_WT_cond1_285	7.67462			chr1	4302212	4302366	H3K27me3_diff_trb_vs_WT_cond2_285	3.95779
chr1	19823326	19823639	H3K27me3_diff_trb_vs_WT_cond1_286	7.158			chr1	4341039	4341568	H3K27me3_diff_trb_vs_WT_cond2_286	9.98078
chr1	19929480	19929632	H3K27me3_diff_trb_vs_WT_cond1_287	5.41838			chr1	4342360	4342564	H3K27me3_diff_trb_vs_WT_cond2_287	3.77124
chr1	19929706	19929913	H3K27me3_diff_trb_vs_WT_cond1_288	4.79964			chr1	4366156	4366493	H3K27me3_diff_trb_vs_WT_cond2_288	7.76066
chr1	19930424	19931627	H3K27me3_diff_trb_vs_WT_cond1_289	6.20702			chr1	4421257	4421392	H3K27me3_diff_trb_vs_WT_cond2_289	3.94301
chr1	20016235	20016809	H3K27me3_diff_trb_vs_WT_cond1_290	5.26323			chr1	4421689	4421826	H3K27me3_diff_trb_vs_WT_cond2_290	4.42769
chr1	20017500	20017693	H3K27me3_diff_trb_vs_WT_cond1_291	3.68763			chr1	4421974	4422096	H3K27me3_diff_trb_vs_WT_cond2_291	3.32678
chr1	20018196	20018394	H3K27me3_diff_trb_vs_WT_cond1_292	4.59339			chr1	4422182	4422545	H3K27me3_diff_trb_vs_WT_cond2_292	4.93145
chr1	20018756	20019059	H3K27me3_diff_trb_vs_WT_cond1_293	4.15592			chr1	4422654	4423114	H3K27me3_diff_trb_vs_WT_cond2_293	4.70655
chr1	20158136	20158328	H3K27me3_diff_trb_vs_WT_cond1_294	4.57919			chr1	4428171	4429083	H3K27me3_diff_trb_vs_WT_cond2_294	4.77455
chr1	20207162	20207451	H3K27me3_diff_trb_vs_WT_cond1_295	5.41892			chr1	4429228	4429581	H3K27me3_diff_trb_vs_WT_cond2_295	5.93813
chr1	20337339	20337640	H3K27me3_diff_trb_vs_WT_cond1_296	4.60284			chr1	4429649	4429866	H3K27me3_diff_trb_vs_WT_cond2_296	3.88813
chr1	20337843	20338025	H3K27me3_diff_trb_vs_WT_cond1_297	4.83015			chr1	4430035	4430298	H3K27me3_diff_trb_vs_WT_cond2_297	5.02074
chr1	20338505	20339116	H3K27me3_diff_trb_vs_WT_cond1_298	6.32906			chr1	4430660	4431095	H3K27me3_diff_trb_vs_WT_cond2_298	6.42533
chr1	20339409	20339580	H3K27me3_diff_trb_vs_WT_cond1_299	6.44213			chr1	4474679	4474821	H3K27me3_diff_trb_vs_WT_cond2_299	4.41324
chr1	20447791	20447923	H3K27me3_diff_trb_vs_WT_cond1_300	6.35958			chr1	4476448	4476623	H3K27me3_diff_trb_vs_WT_cond2_300	6.29492
chr1	20449434	20449692	H3K27me3_diff_trb_vs_WT_cond1_301	5.81178			chr1	4476802	4476936	H3K27me3_diff_trb_vs_WT_cond2_301	4.52965
chr1	20449963	20450093	H3K27me3_diff_trb_vs_WT_cond1_302	5.30005			chr1	4504957	4505171	H3K27me3_diff_trb_vs_WT_cond2_302	4.74293
chr1	20681056	20681182	H3K27me3_diff_trb_vs_WT_cond1_303	4.32089			chr1	4505343	4505483	H3K27me3_diff_trb_vs_WT_cond2_303	4.38088
chr1	20696903	20697047	H3K27me3_diff_trb_vs_WT_cond1_304	4.80232			chr1	4506582	4506705	H3K27me3_diff_trb_vs_WT_cond2_304	4.74739
chr1	20697194	20697494	H3K27me3_diff_trb_vs_WT_cond1_305	4.42374			chr1	4507671	4508443	H3K27me3_diff_trb_vs_WT_cond2_305	5.81351
chr1	21208582	21208704	H3K27me3_diff_trb_vs_WT_cond1_306	3.49902			chr1	4525264	4526044	H3K27me3_diff_trb_vs_WT_cond2_306	6.91805
chr1	21220583	21220842	H3K27me3_diff_trb_vs_WT_cond1_307	4.5333			chr1	4548866	4548991	H3K27me3_diff_trb_vs_WT_cond2_307	4.35158
chr1	21221187	21221307	H3K27me3_diff_trb_vs_WT_cond1_308	3.9425			chr1	4550051	4550205	H3K27me3_diff_trb_vs_WT_cond2_308	4.05625
chr1	21228826	21228980	H3K27me3_diff_trb_vs_WT_cond1_309	5.11192			chr1	4550893	4551058	H3K27me3_diff_trb_vs_WT_cond2_309	4.34652
chr1	21230446	21230602	H3K27me3_diff_trb_vs_WT_cond1_310	3.47351			chr1	4551450	4551878	H3K27me3_diff_trb_vs_WT_cond2_310	3.67935
chr1	21232059	21232201	H3K27me3_diff_trb_vs_WT_cond1_311	3.72549			chr1	4552287	4552530	H3K27me3_diff_trb_vs_WT_cond2_311	4.03394
chr1	21234109	21234243	H3K27me3_diff_trb_vs_WT_cond1_312	3.42792			chr1	4555719	4555862	H3K27me3_diff_trb_vs_WT_cond2_312	3.39825
chr1	21238943	21239347	H3K27me3_diff_trb_vs_WT_cond1_313	7.7842			chr1	4559124	4559245	H3K27me3_diff_trb_vs_WT_cond2_313	3.41126
chr1	21239530	21240089	H3K27me3_diff_trb_vs_WT_cond1_314	10.8039			chr1	4559319	4560021	H3K27me3_diff_trb_vs_WT_cond2_314	5.77492
chr1	21240208	21240524	H3K27me3_diff_trb_vs_WT_cond1_315	9.08075			chr1	4560173	4560329	H3K27me3_diff_trb_vs_WT_cond2_315	4.5123
chr1	21610973	21611200	H3K27me3_diff_trb_vs_WT_cond1_316	4.36283			chr1	4587851	4588603	H3K27me3_diff_trb_vs_WT_cond2_316	9.91158
chr1	21619179	21619438	H3K27me3_diff_trb_vs_WT_cond1_317	4.85984			chr1	4596637	4596911	H3K27me3_diff_trb_vs_WT_cond2_317	4.42105
chr1	21619574	21620138	H3K27me3_diff_trb_vs_WT_cond1_318	7.79499			chr1	4597224	4597366	H3K27me3_diff_trb_vs_WT_cond2_318	4.30753
chr1	21634342	21634504	H3K27me3_diff_trb_vs_WT_cond1_319	4.69317			chr1	4597490	4598300	H3K27me3_diff_trb_vs_WT_cond2_319	4.41233
chr1	21637469	21638274	H3K27me3_diff_trb_vs_WT_cond1_320	5.04499			chr1	4598957	4599258	H3K27me3_diff_trb_vs_WT_cond2_320	5.15325
chr1	21638587	21639051	H3K27me3_diff_trb_vs_WT_cond1_321	4.09654			chr1	4599769	4599959	H3K27me3_diff_trb_vs_WT_cond2_321	4.52866
chr1	21644210	21644572	H3K27me3_diff_trb_vs_WT_cond1_322	3.95403			chr1	4600025	4600600	H3K27me3_diff_trb_vs_WT_cond2_322	5.96841
chr1	21645124	21645317	H3K27me3_diff_trb_vs_WT_cond1_323	5.21488			chr1	4600695	4601005	H3K27me3_diff_trb_vs_WT_cond2_323	5.79656
chr1	21645438	21645732	H3K27me3_diff_trb_vs_WT_cond1_324	5.33397			chr1	4647693	4648335	H3K27me3_diff_trb_vs_WT_cond2_324	6.74017
chr1	21646680	21646828	H3K27me3_diff_trb_vs_WT_cond1_325	4.2897			chr1	4686748	4686924	H3K27me3_diff_trb_vs_WT_cond2_325	4.91498
chr1	21646910	21647116	H3K27me3_diff_trb_vs_WT_cond1_326	5.0375			chr1	4687991	4688583	H3K27me3_diff_trb_vs_WT_cond2_326	5.17368
chr1	21647215	21647410	H3K27me3_diff_trb_vs_WT_cond1_327	5.03129			chr1	4688658	4688832	H3K27me3_diff_trb_vs_WT_cond2_327	3.42066
chr1	21647981	21648260	H3K27me3_diff_trb_vs_WT_cond1_328	4.4336			chr1	4689198	4690049	H3K27me3_diff_trb_vs_WT_cond2_328	4.59377
chr1	21648622	21648765	H3K27me3_diff_trb_vs_WT_cond1_329	3.58581			chr1	4690230	4690428	H3K27me3_diff_trb_vs_WT_cond2_329	4.58787
chr1	21648855	21651045	H3K27me3_diff_trb_vs_WT_cond1_330	5.55783			chr1	4690644	4690813	H3K27me3_diff_trb_vs_WT_cond2_330	4.01826
chr1	21651752	21651894	H3K27me3_diff_trb_vs_WT_cond1_331	5.14368			chr1	4692321	4692698	H3K27me3_diff_trb_vs_WT_cond2_331	6.45066
chr1	21653585	21654164	H3K27me3_diff_trb_vs_WT_cond1_332	6.25694			chr1	4701012	4701696	H3K27me3_diff_trb_vs_WT_cond2_332	5.73153
chr1	21654234	21655037	H3K27me3_diff_trb_vs_WT_cond1_333	11.1088			chr1	4701781	4703427	H3K27me3_diff_trb_vs_WT_cond2_333	5.3046
chr1	21656878	21656998	H3K27me3_diff_trb_vs_WT_cond1_334	4.11366			chr1	4703555	4703716	H3K27me3_diff_trb_vs_WT_cond2_334	5.34572
chr1	21657255	21657835	H3K27me3_diff_trb_vs_WT_cond1_335	5.08809			chr1	4703942	4704070	H3K27me3_diff_trb_vs_WT_cond2_335	3.78753
chr1	21658064	21658375	H3K27me3_diff_trb_vs_WT_cond1_336	4.32036			chr1	4704624	4704801	H3K27me3_diff_trb_vs_WT_cond2_336	4.18279
chr1	21660197	21660340	H3K27me3_diff_trb_vs_WT_cond1_337	4.08252			chr1	4742179	4742736	H3K27me3_diff_trb_vs_WT_cond2_337	6.48622
chr1	21671627	21671822	H3K27me3_diff_trb_vs_WT_cond1_338	5.0103			chr1	4808748	4808948	H3K27me3_diff_trb_vs_WT_cond2_338	4.6196
chr1	21672549	21672803	H3K27me3_diff_trb_vs_WT_cond1_339	6.58574			chr1	4809165	4809378	H3K27me3_diff_trb_vs_WT_cond2_339	4.73944
chr1	21672898	21673298	H3K27me3_diff_trb_vs_WT_cond1_340	5.34115			chr1	4810441	4811101	H3K27me3_diff_trb_vs_WT_cond2_340	5.18034
chr1	21673900	21674125	H3K27me3_diff_trb_vs_WT_cond1_341	12.8984			chr1	4831665	4831805	H3K27me3_diff_trb_vs_WT_cond2_341	3.64106
chr1	21674740	21674872	H3K27me3_diff_trb_vs_WT_cond1_342	7.684			chr1	4831958	4833321	H3K27me3_diff_trb_vs_WT_cond2_342	5.93484
chr1	21675183	21675335	H3K27me3_diff_trb_vs_WT_cond1_343	11.4288			chr1	4834091	4834276	H3K27me3_diff_trb_vs_WT_cond2_343	3.89895
chr1	21675491	21675759	H3K27me3_diff_trb_vs_WT_cond1_344	8.69586			chr1	4834803	4834941	H3K27me3_diff_trb_vs_WT_cond2_344	3.44106
chr1	21676779	21676963	H3K27me3_diff_trb_vs_WT_cond1_345	3.73991			chr1	4901537	4901693	H3K27me3_diff_trb_vs_WT_cond2_345	4.35756
chr1	21679623	21679779	H3K27me3_diff_trb_vs_WT_cond1_346	8.53717			chr1	4902281	4902416	H3K27me3_diff_trb_vs_WT_cond2_346	3.89209
chr1	21680054	21680292	H3K27me3_diff_trb_vs_WT_cond1_347	8.57934			chr1	4905496	4905636	H3K27me3_diff_trb_vs_WT_cond2_347	4.36298
chr1	21695072	21695250	H3K27me3_diff_trb_vs_WT_cond1_348	6.1847			chr1	4978591	4979009	H3K27me3_diff_trb_vs_WT_cond2_348	4.2137
chr1	21695369	21695576	H3K27me3_diff_trb_vs_WT_cond1_349	4.47403			chr1	4979084	4979362	H3K27me3_diff_trb_vs_WT_cond2_349	4.26456
chr1	21696219	21698161	H3K27me3_diff_trb_vs_WT_cond1_350	7.09479			chr1	5084783	5085893	H3K27me3_diff_trb_vs_WT_cond2_350	6.92449
chr1	21698283	21698619	H3K27me3_diff_trb_vs_WT_cond1_351	4.62085			chr1	5086001	5086146	H3K27me3_diff_trb_vs_WT_cond2_351	3.92209
chr1	21698940	21699083	H3K27me3_diff_trb_vs_WT_cond1_352	3.7477			chr1	5093346	5093768	H3K27me3_diff_trb_vs_WT_cond2_352	4.4059
chr1	21701054	21701306	H3K27me3_diff_trb_vs_WT_cond1_353	4.23474			chr1	5128875	5129220	H3K27me3_diff_trb_vs_WT_cond2_353	8.42991
chr1	21701714	21702775	H3K27me3_diff_trb_vs_WT_cond1_354	7.14216			chr1	5129367	5129517	H3K27me3_diff_trb_vs_WT_cond2_354	4.88802
chr1	21703000	21703270	H3K27me3_diff_trb_vs_WT_cond1_355	4.07458			chr1	5130518	5130805	H3K27me3_diff_trb_vs_WT_cond2_355	6.91226
chr1	21703483	21703625	H3K27me3_diff_trb_vs_WT_cond1_356	3.78135			chr1	5134240	5134717	H3K27me3_diff_trb_vs_WT_cond2_356	5.79943
chr1	21703818	21703942	H3K27me3_diff_trb_vs_WT_cond1_357	3.40318			chr1	5137244	5137523	H3K27me3_diff_trb_vs_WT_cond2_357	5.6497
chr1	21708976	21709173	H3K27me3_diff_trb_vs_WT_cond1_358	6.44361			chr1	5137610	5137774	H3K27me3_diff_trb_vs_WT_cond2_358	6.71358
chr1	21724687	21724887	H3K27me3_diff_trb_vs_WT_cond1_359	5.79294			chr1	5152315	5153307	H3K27me3_diff_trb_vs_WT_cond2_359	7.00669
chr1	21964928	21965076	H3K27me3_diff_trb_vs_WT_cond1_360	5.44669			chr1	5153695	5153851	H3K27me3_diff_trb_vs_WT_cond2_360	3.51817
chr1	21966043	21966229	H3K27me3_diff_trb_vs_WT_cond1_361	3.90114			chr1	5154150	5154315	H3K27me3_diff_trb_vs_WT_cond2_361	3.37623
chr1	21970951	21971094	H3K27me3_diff_trb_vs_WT_cond1_362	3.74406			chr1	5156610	5156893	H3K27me3_diff_trb_vs_WT_cond2_362	4.21246
chr1	22064591	22064732	H3K27me3_diff_trb_vs_WT_cond1_363	4.20488			chr1	5157045	5157278	H3K27me3_diff_trb_vs_WT_cond2_363	3.98235
chr1	22064850	22064997	H3K27me3_diff_trb_vs_WT_cond1_364	3.99907			chr1	5158238	5158454	H3K27me3_diff_trb_vs_WT_cond2_364	4.85136
chr1	22065101	22065252	H3K27me3_diff_trb_vs_WT_cond1_365	4.5519			chr1	5158604	5158765	H3K27me3_diff_trb_vs_WT_cond2_365	5.53557
chr1	22068022	22068200	H3K27me3_diff_trb_vs_WT_cond1_366	9.37389			chr1	5159219	5159602	H3K27me3_diff_trb_vs_WT_cond2_366	6.0781
chr1	22068670	22068815	H3K27me3_diff_trb_vs_WT_cond1_367	4.25732			chr1	5159707	5159843	H3K27me3_diff_trb_vs_WT_cond2_367	4.18253
chr1	22068909	22069156	H3K27me3_diff_trb_vs_WT_cond1_368	4.73003			chr1	5160108	5160250	H3K27me3_diff_trb_vs_WT_cond2_368	5.51981
chr1	22070704	22071126	H3K27me3_diff_trb_vs_WT_cond1_369	7.20383			chr1	5160349	5160487	H3K27me3_diff_trb_vs_WT_cond2_369	4.06089
chr1	22071308	22071699	H3K27me3_diff_trb_vs_WT_cond1_370	10.0388			chr1	5272780	5273013	H3K27me3_diff_trb_vs_WT_cond2_370	3.58823
chr1	22071897	22072522	H3K27me3_diff_trb_vs_WT_cond1_371	7.47652			chr1	5274669	5274828	H3K27me3_diff_trb_vs_WT_cond2_371	6.2937
chr1	22072741	22073166	H3K27me3_diff_trb_vs_WT_cond1_372	13.0198			chr1	5280470	5281189	H3K27me3_diff_trb_vs_WT_cond2_372	4.93705
chr1	22073618	22074565	H3K27me3_diff_trb_vs_WT_cond1_373	8.99294			chr1	5284717	5284851	H3K27me3_diff_trb_vs_WT_cond2_373	4.14982
chr1	22126693	22126853	H3K27me3_diff_trb_vs_WT_cond1_374	4.67175			chr1	5292566	5292836	H3K27me3_diff_trb_vs_WT_cond2_374	4.80234
chr1	22129783	22130051	H3K27me3_diff_trb_vs_WT_cond1_375	6.0295			chr1	5343366	5343509	H3K27me3_diff_trb_vs_WT_cond2_375	3.63973
chr1	22130112	22130239	H3K27me3_diff_trb_vs_WT_cond1_376	3.89509			chr1	5367618	5368063	H3K27me3_diff_trb_vs_WT_cond2_376	5.28146
chr1	22130429	22130664	H3K27me3_diff_trb_vs_WT_cond1_377	4.70993			chr1	5368192	5368392	H3K27me3_diff_trb_vs_WT_cond2_377	4.17029
chr1	22130786	22130920	H3K27me3_diff_trb_vs_WT_cond1_378	4.8337			chr1	5379717	5379853	H3K27me3_diff_trb_vs_WT_cond2_378	3.91935
chr1	22137961	22138148	H3K27me3_diff_trb_vs_WT_cond1_379	4.32772			chr1	5393442	5394808	H3K27me3_diff_trb_vs_WT_cond2_379	5.58538
chr1	22223288	22223438	H3K27me3_diff_trb_vs_WT_cond1_380	3.53545			chr1	5394952	5395098	H3K27me3_diff_trb_vs_WT_cond2_380	5.91048
chr1	22223517	22223642	H3K27me3_diff_trb_vs_WT_cond1_381	4.24728			chr1	5446258	5446504	H3K27me3_diff_trb_vs_WT_cond2_381	9.93644
chr1	22515757	22515903	H3K27me3_diff_trb_vs_WT_cond1_382	4.10123			chr1	5446597	5446883	H3K27me3_diff_trb_vs_WT_cond2_382	5.9115
chr1	22850115	22850282	H3K27me3_diff_trb_vs_WT_cond1_383	3.72904			chr1	5451626	5451763	H3K27me3_diff_trb_vs_WT_cond2_383	4.09332
chr1	22991447	22991584	H3K27me3_diff_trb_vs_WT_cond1_384	3.50996			chr1	5602040	5602348	H3K27me3_diff_trb_vs_WT_cond2_384	5.57281
chr1	23069255	23069556	H3K27me3_diff_trb_vs_WT_cond1_385	3.63908			chr1	5603230	5603408	H3K27me3_diff_trb_vs_WT_cond2_385	3.67528
chr1	23075414	23075812	H3K27me3_diff_trb_vs_WT_cond1_386	6.0852			chr1	5603517	5603711	H3K27me3_diff_trb_vs_WT_cond2_386	4.66651
chr1	23079994	23080131	H3K27me3_diff_trb_vs_WT_cond1_387	5.38061			chr1	5604005	5604162	H3K27me3_diff_trb_vs_WT_cond2_387	3.82201
chr1	23080702	23080832	H3K27me3_diff_trb_vs_WT_cond1_388	3.59514			chr1	5606419	5606776	H3K27me3_diff_trb_vs_WT_cond2_388	4.53851
chr1	23093475	23093710	H3K27me3_diff_trb_vs_WT_cond1_389	4.91813			chr1	5606963	5607168	H3K27me3_diff_trb_vs_WT_cond2_389	4.43903
chr1	23093784	23094055	H3K27me3_diff_trb_vs_WT_cond1_390	4.86118			chr1	5607516	5607776	H3K27me3_diff_trb_vs_WT_cond2_390	6.79536
chr1	23094117	23094570	H3K27me3_diff_trb_vs_WT_cond1_391	8.58453			chr1	5608230	5608357	H3K27me3_diff_trb_vs_WT_cond2_391	4.2696
chr1	23096810	23097272	H3K27me3_diff_trb_vs_WT_cond1_392	8.84915			chr1	5608832	5609352	H3K27me3_diff_trb_vs_WT_cond2_392	5.43297
chr1	23098472	23098858	H3K27me3_diff_trb_vs_WT_cond1_393	5.16526			chr1	5609508	5609655	H3K27me3_diff_trb_vs_WT_cond2_393	5.3661
chr1	23098926	23099103	H3K27me3_diff_trb_vs_WT_cond1_394	11.1965			chr1	5610268	5610524	H3K27me3_diff_trb_vs_WT_cond2_394	6.72284
chr1	23099463	23099844	H3K27me3_diff_trb_vs_WT_cond1_395	12.4864			chr1	5610710	5610913	H3K27me3_diff_trb_vs_WT_cond2_395	4.32973
chr1	23100692	23101005	H3K27me3_diff_trb_vs_WT_cond1_396	13.8049			chr1	5632849	5633012	H3K27me3_diff_trb_vs_WT_cond2_396	4.11272
chr1	23154281	23154404	H3K27me3_diff_trb_vs_WT_cond1_397	4.89251			chr1	5651487	5651907	H3K27me3_diff_trb_vs_WT_cond2_397	4.23953
chr1	23154700	23154863	H3K27me3_diff_trb_vs_WT_cond1_398	10.2329			chr1	5784065	5784357	H3K27me3_diff_trb_vs_WT_cond2_398	5.39328
chr1	23160659	23160795	H3K27me3_diff_trb_vs_WT_cond1_399	4.19847			chr1	5785634	5785758	H3K27me3_diff_trb_vs_WT_cond2_399	4.13177
chr1	23185873	23185995	H3K27me3_diff_trb_vs_WT_cond1_400	4.75825			chr1	5791108	5791288	H3K27me3_diff_trb_vs_WT_cond2_400	4.92338
chr1	23187206	23187653	H3K27me3_diff_trb_vs_WT_cond1_401	6.83851			chr1	5792202	5792642	H3K27me3_diff_trb_vs_WT_cond2_401	5.9737
chr1	23329777	23329937	H3K27me3_diff_trb_vs_WT_cond1_402	3.60389			chr1	5792814	5793479	H3K27me3_diff_trb_vs_WT_cond2_402	5.02337
chr1	23350951	23351079	H3K27me3_diff_trb_vs_WT_cond1_403	8.53001			chr1	5793807	5794607	H3K27me3_diff_trb_vs_WT_cond2_403	8.61973
chr1	23501182	23501307	H3K27me3_diff_trb_vs_WT_cond1_404	3.96015			chr1	5794837	5795171	H3K27me3_diff_trb_vs_WT_cond2_404	5.51269
chr1	23501426	23501558	H3K27me3_diff_trb_vs_WT_cond1_405	4.87078			chr1	5795306	5795428	H3K27me3_diff_trb_vs_WT_cond2_405	4.47234
chr1	23501639	23501772	H3K27me3_diff_trb_vs_WT_cond1_406	4.3839			chr1	5795779	5795979	H3K27me3_diff_trb_vs_WT_cond2_406	4.71464
chr1	23501874	23502038	H3K27me3_diff_trb_vs_WT_cond1_407	5.89245			chr1	5797162	5797592	H3K27me3_diff_trb_vs_WT_cond2_407	5.25928
chr1	23689222	23689465	H3K27me3_diff_trb_vs_WT_cond1_408	7.74968			chr1	5797832	5798045	H3K27me3_diff_trb_vs_WT_cond2_408	5.58918
chr1	23690013	23690723	H3K27me3_diff_trb_vs_WT_cond1_409	10.2653			chr1	5798161	5798284	H3K27me3_diff_trb_vs_WT_cond2_409	4.45009
chr1	23691398	23691575	H3K27me3_diff_trb_vs_WT_cond1_410	9.35011			chr1	5818022	5818247	H3K27me3_diff_trb_vs_WT_cond2_410	5.39001
chr1	23713051	23713237	H3K27me3_diff_trb_vs_WT_cond1_411	6.23375			chr1	5818744	5818946	H3K27me3_diff_trb_vs_WT_cond2_411	3.85976
chr1	23715032	23715159	H3K27me3_diff_trb_vs_WT_cond1_412	6.60035			chr1	5874860	5875180	H3K27me3_diff_trb_vs_WT_cond2_412	7.82544
chr1	24010666	24010796	H3K27me3_diff_trb_vs_WT_cond1_413	4.88848			chr1	5875339	5875762	H3K27me3_diff_trb_vs_WT_cond2_413	8.77222
chr1	24012767	24012901	H3K27me3_diff_trb_vs_WT_cond1_414	4.10571			chr1	5875932	5876122	H3K27me3_diff_trb_vs_WT_cond2_414	6.16297
chr1	24013090	24013212	H3K27me3_diff_trb_vs_WT_cond1_415	3.51298			chr1	5877643	5878054	H3K27me3_diff_trb_vs_WT_cond2_415	7.09719
chr1	24013815	24014081	H3K27me3_diff_trb_vs_WT_cond1_416	5.82723			chr1	5878178	5878935	H3K27me3_diff_trb_vs_WT_cond2_416	14.3492
chr1	24014285	24014450	H3K27me3_diff_trb_vs_WT_cond1_417	7.615			chr1	5927051	5927186	H3K27me3_diff_trb_vs_WT_cond2_417	5.27424
chr1	24324984	24325326	H3K27me3_diff_trb_vs_WT_cond1_418	4.84304			chr1	5927335	5927672	H3K27me3_diff_trb_vs_WT_cond2_418	5.53766
chr1	24327046	24327503	H3K27me3_diff_trb_vs_WT_cond1_419	5.61354			chr1	5928002	5928799	H3K27me3_diff_trb_vs_WT_cond2_419	5.03586
chr1	24328085	24328357	H3K27me3_diff_trb_vs_WT_cond1_420	4.36154			chr1	5932866	5933185	H3K27me3_diff_trb_vs_WT_cond2_420	5.34929
chr1	24328819	24329036	H3K27me3_diff_trb_vs_WT_cond1_421	6.44664			chr1	5940729	5941189	H3K27me3_diff_trb_vs_WT_cond2_421	4.6697
chr1	24329538	24329666	H3K27me3_diff_trb_vs_WT_cond1_422	4.07907			chr1	6121416	6121658	H3K27me3_diff_trb_vs_WT_cond2_422	4.3242
chr1	24329800	24329920	H3K27me3_diff_trb_vs_WT_cond1_423	7.09697			chr1	6122352	6122482	H3K27me3_diff_trb_vs_WT_cond2_423	4.51546
chr1	24330157	24330337	H3K27me3_diff_trb_vs_WT_cond1_424	4.53871			chr1	6128871	6129043	H3K27me3_diff_trb_vs_WT_cond2_424	3.83146
chr1	24330403	24330623	H3K27me3_diff_trb_vs_WT_cond1_425	4.15546			chr1	6130244	6130370	H3K27me3_diff_trb_vs_WT_cond2_425	6.03409
chr1	24330732	24331959	H3K27me3_diff_trb_vs_WT_cond1_426	6.90452			chr1	6176846	6177348	H3K27me3_diff_trb_vs_WT_cond2_426	4.36423
chr1	24332209	24332351	H3K27me3_diff_trb_vs_WT_cond1_427	4.97393			chr1	6178317	6178449	H3K27me3_diff_trb_vs_WT_cond2_427	3.12612
chr1	24334287	24334458	H3K27me3_diff_trb_vs_WT_cond1_428	4.14312			chr1	6179345	6179652	H3K27me3_diff_trb_vs_WT_cond2_428	5.59541
chr1	24334531	24334797	H3K27me3_diff_trb_vs_WT_cond1_429	3.76656			chr1	6179938	6180854	H3K27me3_diff_trb_vs_WT_cond2_429	9.35905
chr1	24337513	24337658	H3K27me3_diff_trb_vs_WT_cond1_430	4.63269			chr1	6181083	6181269	H3K27me3_diff_trb_vs_WT_cond2_430	4.03014
chr1	24337853	24338070	H3K27me3_diff_trb_vs_WT_cond1_431	6.14891			chr1	6182805	6182933	H3K27me3_diff_trb_vs_WT_cond2_431	5.71867
chr1	24338566	24338758	H3K27me3_diff_trb_vs_WT_cond1_432	3.96848			chr1	6228228	6228464	H3K27me3_diff_trb_vs_WT_cond2_432	4.2533
chr1	24350554	24350816	H3K27me3_diff_trb_vs_WT_cond1_433	6.98857			chr1	6228788	6229046	H3K27me3_diff_trb_vs_WT_cond2_433	4.70628
chr1	24350929	24351146	H3K27me3_diff_trb_vs_WT_cond1_434	8.14702			chr1	6229321	6229570	H3K27me3_diff_trb_vs_WT_cond2_434	5.71304
chr1	24352057	24352680	H3K27me3_diff_trb_vs_WT_cond1_435	5.25684			chr1	6229682	6230192	H3K27me3_diff_trb_vs_WT_cond2_435	5.25349
chr1	24353602	24353858	H3K27me3_diff_trb_vs_WT_cond1_436	4.39275			chr1	6240538	6240821	H3K27me3_diff_trb_vs_WT_cond2_436	4.08751
chr1	24354172	24354292	H3K27me3_diff_trb_vs_WT_cond1_437	4.13831			chr1	6240927	6241401	H3K27me3_diff_trb_vs_WT_cond2_437	5.42646
chr1	24474381	24474504	H3K27me3_diff_trb_vs_WT_cond1_438	5.00029			chr1	6241544	6242094	H3K27me3_diff_trb_vs_WT_cond2_438	4.6892
chr1	24475122	24475266	H3K27me3_diff_trb_vs_WT_cond1_439	5.99848			chr1	6262289	6262692	H3K27me3_diff_trb_vs_WT_cond2_439	5.08968
chr1	24476306	24476448	H3K27me3_diff_trb_vs_WT_cond1_440	4.11411			chr1	6262975	6263117	H3K27me3_diff_trb_vs_WT_cond2_440	6.08975
chr1	24482329	24482459	H3K27me3_diff_trb_vs_WT_cond1_441	5.14218			chr1	6264338	6264794	H3K27me3_diff_trb_vs_WT_cond2_441	6.98952
chr1	24497914	24498171	H3K27me3_diff_trb_vs_WT_cond1_442	3.96183			chr1	6265581	6265930	H3K27me3_diff_trb_vs_WT_cond2_442	6.1111
chr1	24498327	24498457	H3K27me3_diff_trb_vs_WT_cond1_443	5.26693			chr1	6266313	6266480	H3K27me3_diff_trb_vs_WT_cond2_443	6.08391
chr1	24502321	24502448	H3K27me3_diff_trb_vs_WT_cond1_444	3.62375			chr1	6269727	6272517	H3K27me3_diff_trb_vs_WT_cond2_444	21.2291
chr1	24503508	24504208	H3K27me3_diff_trb_vs_WT_cond1_445	5.45113			chr1	6272645	6273624	H3K27me3_diff_trb_vs_WT_cond2_445	14.1384
chr1	24532904	24533031	H3K27me3_diff_trb_vs_WT_cond1_446	5.64266			chr1	6295469	6295688	H3K27me3_diff_trb_vs_WT_cond2_446	4.97705
chr1	24620208	24620595	H3K27me3_diff_trb_vs_WT_cond1_447	4.65611			chr1	6296145	6296305	H3K27me3_diff_trb_vs_WT_cond2_447	7.23312
chr1	24664496	24664639	H3K27me3_diff_trb_vs_WT_cond1_448	4.79047			chr1	6296530	6296759	H3K27me3_diff_trb_vs_WT_cond2_448	5.50387
chr1	24665112	24665618	H3K27me3_diff_trb_vs_WT_cond1_449	5.45325			chr1	6296943	6298040	H3K27me3_diff_trb_vs_WT_cond2_449	11.3679
chr1	24665791	24666297	H3K27me3_diff_trb_vs_WT_cond1_450	4.92885			chr1	6389969	6391174	H3K27me3_diff_trb_vs_WT_cond2_450	8.40826
chr1	24667115	24667246	H3K27me3_diff_trb_vs_WT_cond1_451	4.13956			chr1	6392059	6393569	H3K27me3_diff_trb_vs_WT_cond2_451	8.92398
chr1	24675123	24675264	H3K27me3_diff_trb_vs_WT_cond1_452	3.70981			chr1	6394026	6395333	H3K27me3_diff_trb_vs_WT_cond2_452	7.24656
chr1	24675854	24676108	H3K27me3_diff_trb_vs_WT_cond1_453	6.90191			chr1	6470453	6471096	H3K27me3_diff_trb_vs_WT_cond2_453	6.04939
chr1	24676456	24676700	H3K27me3_diff_trb_vs_WT_cond1_454	6.60114			chr1	6471559	6471783	H3K27me3_diff_trb_vs_WT_cond2_454	3.68544
chr1	24677306	24677562	H3K27me3_diff_trb_vs_WT_cond1_455	5.73423			chr1	6473144	6473282	H3K27me3_diff_trb_vs_WT_cond2_455	4.27168
chr1	24678019	24678162	H3K27me3_diff_trb_vs_WT_cond1_456	4.75844			chr1	6486751	6487141	H3K27me3_diff_trb_vs_WT_cond2_456	6.36712
chr1	24679258	24679523	H3K27me3_diff_trb_vs_WT_cond1_457	4.90841			chr1	6497973	6498799	H3K27me3_diff_trb_vs_WT_cond2_457	6.14494
chr1	24679757	24679956	H3K27me3_diff_trb_vs_WT_cond1_458	5.67284			chr1	6508718	6508962	H3K27me3_diff_trb_vs_WT_cond2_458	5.15114
chr1	24681719	24681925	H3K27me3_diff_trb_vs_WT_cond1_459	5.02568			chr1	6509433	6509865	H3K27me3_diff_trb_vs_WT_cond2_459	5.94879
chr1	24682044	24682211	H3K27me3_diff_trb_vs_WT_cond1_460	8.07899			chr1	6510026	6510172	H3K27me3_diff_trb_vs_WT_cond2_460	4.91194
chr1	24682317	24682440	H3K27me3_diff_trb_vs_WT_cond1_461	3.66458			chr1	6510362	6510719	H3K27me3_diff_trb_vs_WT_cond2_461	4.99828
chr1	24682568	24682711	H3K27me3_diff_trb_vs_WT_cond1_462	3.45846			chr1	6510891	6511113	H3K27me3_diff_trb_vs_WT_cond2_462	3.80299
chr1	24683171	24683291	H3K27me3_diff_trb_vs_WT_cond1_463	3.74882			chr1	6511260	6511397	H3K27me3_diff_trb_vs_WT_cond2_463	3.66412
chr1	24684187	24684477	H3K27me3_diff_trb_vs_WT_cond1_464	4.83187			chr1	6553763	6553910	H3K27me3_diff_trb_vs_WT_cond2_464	5.12219
chr1	24685084	24685212	H3K27me3_diff_trb_vs_WT_cond1_465	5.1827			chr1	6555001	6555142	H3K27me3_diff_trb_vs_WT_cond2_465	4.00471
chr1	24688886	24689786	H3K27me3_diff_trb_vs_WT_cond1_466	6.11733			chr1	6572506	6572861	H3K27me3_diff_trb_vs_WT_cond2_466	3.9946
chr1	24691443	24691627	H3K27me3_diff_trb_vs_WT_cond1_467	4.55756			chr1	6582244	6582371	H3K27me3_diff_trb_vs_WT_cond2_467	4.41244
chr1	24745877	24746012	H3K27me3_diff_trb_vs_WT_cond1_468	3.64192			chr1	6582853	6582975	H3K27me3_diff_trb_vs_WT_cond2_468	4.38928
chr1	24746928	24747058	H3K27me3_diff_trb_vs_WT_cond1_469	4.93497			chr1	6595668	6595859	H3K27me3_diff_trb_vs_WT_cond2_469	9.24924
chr1	24751374	24751589	H3K27me3_diff_trb_vs_WT_cond1_470	4.21939			chr1	6619093	6620512	H3K27me3_diff_trb_vs_WT_cond2_470	10.2733
chr1	24756011	24756257	H3K27me3_diff_trb_vs_WT_cond1_471	4.51583			chr1	6644075	6644404	H3K27me3_diff_trb_vs_WT_cond2_471	4.47228
chr1	24756487	24756799	H3K27me3_diff_trb_vs_WT_cond1_472	3.92715			chr1	6644604	6644730	H3K27me3_diff_trb_vs_WT_cond2_472	4.55225
chr1	24758827	24759214	H3K27me3_diff_trb_vs_WT_cond1_473	5.34935			chr1	6739054	6739227	H3K27me3_diff_trb_vs_WT_cond2_473	5.64641
chr1	24766035	24766282	H3K27me3_diff_trb_vs_WT_cond1_474	4.40101			chr1	6772159	6772474	H3K27me3_diff_trb_vs_WT_cond2_474	4.21406
chr1	24769086	24769346	H3K27me3_diff_trb_vs_WT_cond1_475	4.66183			chr1	6781743	6782038	H3K27me3_diff_trb_vs_WT_cond2_475	4.2546
chr1	24788042	24788166	H3K27me3_diff_trb_vs_WT_cond1_476	3.83541			chr1	6783800	6783962	H3K27me3_diff_trb_vs_WT_cond2_476	4.7086
chr1	24874071	24874197	H3K27me3_diff_trb_vs_WT_cond1_477	3.63909			chr1	6784169	6784297	H3K27me3_diff_trb_vs_WT_cond2_477	4.65176
chr1	24941204	24941541	H3K27me3_diff_trb_vs_WT_cond1_478	4.33612			chr1	6784614	6785060	H3K27me3_diff_trb_vs_WT_cond2_478	5.28965
chr1	24942292	24942424	H3K27me3_diff_trb_vs_WT_cond1_479	3.68377			chr1	6785236	6785960	H3K27me3_diff_trb_vs_WT_cond2_479	4.25355
chr1	24943001	24943859	H3K27me3_diff_trb_vs_WT_cond1_480	6.14271			chr1	6835898	6836367	H3K27me3_diff_trb_vs_WT_cond2_480	4.09175
chr1	24943967	24944663	H3K27me3_diff_trb_vs_WT_cond1_481	4.83633			chr1	6837340	6838009	H3K27me3_diff_trb_vs_WT_cond2_481	4.95405
chr1	24944790	24945079	H3K27me3_diff_trb_vs_WT_cond1_482	4.73015			chr1	6840791	6842165	H3K27me3_diff_trb_vs_WT_cond2_482	7.17581
chr1	24945212	24945359	H3K27me3_diff_trb_vs_WT_cond1_483	6.13989			chr1	6842473	6842895	H3K27me3_diff_trb_vs_WT_cond2_483	6.25647
chr1	24947286	24947426	H3K27me3_diff_trb_vs_WT_cond1_484	4.56901			chr1	6843185	6843536	H3K27me3_diff_trb_vs_WT_cond2_484	3.82901
chr1	24949354	24949554	H3K27me3_diff_trb_vs_WT_cond1_485	6.87647			chr1	6843689	6843911	H3K27me3_diff_trb_vs_WT_cond2_485	4.81738
chr1	24950149	24950948	H3K27me3_diff_trb_vs_WT_cond1_486	11.395			chr1	6849765	6849905	H3K27me3_diff_trb_vs_WT_cond2_486	3.18433
chr1	24951374	24951679	H3K27me3_diff_trb_vs_WT_cond1_487	9.90669			chr1	6852503	6852629	H3K27me3_diff_trb_vs_WT_cond2_487	4.61366
chr1	24951837	24952032	H3K27me3_diff_trb_vs_WT_cond1_488	8.61848			chr1	6854790	6855122	H3K27me3_diff_trb_vs_WT_cond2_488	8.7656
chr1	24979891	24980035	H3K27me3_diff_trb_vs_WT_cond1_489	3.62566			chr1	6869699	6869837	H3K27me3_diff_trb_vs_WT_cond2_489	3.71809
chr1	24980708	24980855	H3K27me3_diff_trb_vs_WT_cond1_490	3.65239			chr1	6907236	6907381	H3K27me3_diff_trb_vs_WT_cond2_490	3.91601
chr1	24981354	24981535	H3K27me3_diff_trb_vs_WT_cond1_491	4.69143			chr1	6908181	6908367	H3K27me3_diff_trb_vs_WT_cond2_491	3.34071
chr1	24982592	24982757	H3K27me3_diff_trb_vs_WT_cond1_492	7.44828			chr1	6911344	6911479	H3K27me3_diff_trb_vs_WT_cond2_492	4.44456
chr1	24983665	24983811	H3K27me3_diff_trb_vs_WT_cond1_493	6.54907			chr1	6911674	6911969	H3K27me3_diff_trb_vs_WT_cond2_493	6.8905
chr1	24984159	24984377	H3K27me3_diff_trb_vs_WT_cond1_494	3.46835			chr1	6958275	6958952	H3K27me3_diff_trb_vs_WT_cond2_494	6.26554
chr1	24984678	24985220	H3K27me3_diff_trb_vs_WT_cond1_495	4.71373			chr1	6959964	6960257	H3K27me3_diff_trb_vs_WT_cond2_495	4.52832
chr1	24985635	24985785	H3K27me3_diff_trb_vs_WT_cond1_496	4.20166			chr1	6960959	6961273	H3K27me3_diff_trb_vs_WT_cond2_496	8.30178
chr1	24985939	24986250	H3K27me3_diff_trb_vs_WT_cond1_497	4.42565			chr1	6961337	6961778	H3K27me3_diff_trb_vs_WT_cond2_497	5.62363
chr1	24990181	24990356	H3K27me3_diff_trb_vs_WT_cond1_498	3.55127			chr1	6961850	6963262	H3K27me3_diff_trb_vs_WT_cond2_498	5.811
chr1	24990613	24990782	H3K27me3_diff_trb_vs_WT_cond1_499	3.70497			chr1	6964079	6964231	H3K27me3_diff_trb_vs_WT_cond2_499	6.57282
chr1	24990868	24991087	H3K27me3_diff_trb_vs_WT_cond1_500	5.10284			chr1	6964328	6964522	H3K27me3_diff_trb_vs_WT_cond2_500	5.48236
chr1	24991600	24991801	H3K27me3_diff_trb_vs_WT_cond1_501	4.18205			chr1	6964629	6964864	H3K27me3_diff_trb_vs_WT_cond2_501	6.72884
chr1	24991963	24992152	H3K27me3_diff_trb_vs_WT_cond1_502	5.30307			chr1	6977976	6978293	H3K27me3_diff_trb_vs_WT_cond2_502	4.12308
chr1	24994185	24994308	H3K27me3_diff_trb_vs_WT_cond1_503	5.3727			chr1	6978581	6978767	H3K27me3_diff_trb_vs_WT_cond2_503	4.5688
chr1	24994568	24994754	H3K27me3_diff_trb_vs_WT_cond1_504	8.13386			chr1	6983491	6983915	H3K27me3_diff_trb_vs_WT_cond2_504	3.90368
chr1	24995288	24995465	H3K27me3_diff_trb_vs_WT_cond1_505	9.15539			chr1	6984232	6984856	H3K27me3_diff_trb_vs_WT_cond2_505	5.18579
chr1	24995875	24996038	H3K27me3_diff_trb_vs_WT_cond1_506	3.50071			chr1	6985050	6985282	H3K27me3_diff_trb_vs_WT_cond2_506	4.87219
chr1	24997911	24998484	H3K27me3_diff_trb_vs_WT_cond1_507	8.19336			chr1	6985456	6985602	H3K27me3_diff_trb_vs_WT_cond2_507	4.33418
chr1	24998888	24999186	H3K27me3_diff_trb_vs_WT_cond1_508	10.7133			chr1	7057083	7057281	H3K27me3_diff_trb_vs_WT_cond2_508	3.48678
chr1	24999453	24999613	H3K27me3_diff_trb_vs_WT_cond1_509	6.00205			chr1	7057635	7057772	H3K27me3_diff_trb_vs_WT_cond2_509	4.17328
chr1	24999706	24999859	H3K27me3_diff_trb_vs_WT_cond1_510	8.10821			chr1	7059128	7059500	H3K27me3_diff_trb_vs_WT_cond2_510	8.16541
chr1	25000147	25000534	H3K27me3_diff_trb_vs_WT_cond1_511	4.77819			chr1	7161753	7163099	H3K27me3_diff_trb_vs_WT_cond2_511	8.22302
chr1	25001359	25001515	H3K27me3_diff_trb_vs_WT_cond1_512	5.75015			chr1	7221032	7221320	H3K27me3_diff_trb_vs_WT_cond2_512	5.90898
chr1	25057994	25058148	H3K27me3_diff_trb_vs_WT_cond1_513	5.80658			chr1	7223777	7223897	H3K27me3_diff_trb_vs_WT_cond2_513	4.57127
chr1	25066909	25067255	H3K27me3_diff_trb_vs_WT_cond1_514	3.56918			chr1	7224032	7224544	H3K27me3_diff_trb_vs_WT_cond2_514	4.74659
chr1	25122268	25122420	H3K27me3_diff_trb_vs_WT_cond1_515	5.25238			chr1	7224687	7224960	H3K27me3_diff_trb_vs_WT_cond2_515	5.95868
chr1	25321169	25321292	H3K27me3_diff_trb_vs_WT_cond1_516	5.97042			chr1	7225127	7225893	H3K27me3_diff_trb_vs_WT_cond2_516	5.808
chr1	25411337	25411559	H3K27me3_diff_trb_vs_WT_cond1_517	7.0556			chr1	7226394	7226778	H3K27me3_diff_trb_vs_WT_cond2_517	5.14613
chr1	25603032	25603153	H3K27me3_diff_trb_vs_WT_cond1_518	8.7782			chr1	7227184	7227764	H3K27me3_diff_trb_vs_WT_cond2_518	4.89954
chr1	25603635	25604474	H3K27me3_diff_trb_vs_WT_cond1_519	5.63214			chr1	7228029	7228451	H3K27me3_diff_trb_vs_WT_cond2_519	9.0475
chr1	25604535	25605068	H3K27me3_diff_trb_vs_WT_cond1_520	3.96842			chr1	7228670	7228914	H3K27me3_diff_trb_vs_WT_cond2_520	4.32341
chr1	25609747	25610108	H3K27me3_diff_trb_vs_WT_cond1_521	4.12771			chr1	7228976	7229190	H3K27me3_diff_trb_vs_WT_cond2_521	5.54472
chr1	25640002	25640128	H3K27me3_diff_trb_vs_WT_cond1_522	4.22718			chr1	7229836	7231758	H3K27me3_diff_trb_vs_WT_cond2_522	7.21292
chr1	25641131	25641442	H3K27me3_diff_trb_vs_WT_cond1_523	4.35381			chr1	7258399	7258522	H3K27me3_diff_trb_vs_WT_cond2_523	4.3856
chr1	25645778	25645930	H3K27me3_diff_trb_vs_WT_cond1_524	4.22547			chr1	7268838	7268969	H3K27me3_diff_trb_vs_WT_cond2_524	3.54279
chr1	25646361	25646550	H3K27me3_diff_trb_vs_WT_cond1_525	7.1686			chr1	7269373	7269741	H3K27me3_diff_trb_vs_WT_cond2_525	5.09674
chr1	25646748	25647045	H3K27me3_diff_trb_vs_WT_cond1_526	12.1103			chr1	7271261	7271388	H3K27me3_diff_trb_vs_WT_cond2_526	4.2058
chr1	25655171	25655400	H3K27me3_diff_trb_vs_WT_cond1_527	4.96477			chr1	7271758	7271895	H3K27me3_diff_trb_vs_WT_cond2_527	5.86361
chr1	25664558	25665245	H3K27me3_diff_trb_vs_WT_cond1_528	5.69683			chr1	7272321	7274232	H3K27me3_diff_trb_vs_WT_cond2_528	9.53122
chr1	25665627	25665766	H3K27me3_diff_trb_vs_WT_cond1_529	3.3132			chr1	7274374	7275063	H3K27me3_diff_trb_vs_WT_cond2_529	8.27427
chr1	25665998	25666335	H3K27me3_diff_trb_vs_WT_cond1_530	6.53603			chr1	7275454	7276086	H3K27me3_diff_trb_vs_WT_cond2_530	6.57308
chr1	25666760	25667350	H3K27me3_diff_trb_vs_WT_cond1_531	4.50984			chr1	7331025	7331472	H3K27me3_diff_trb_vs_WT_cond2_531	5.04595
chr1	25667998	25668125	H3K27me3_diff_trb_vs_WT_cond1_532	3.95449			chr1	7331887	7334061	H3K27me3_diff_trb_vs_WT_cond2_532	7.66558
chr1	25668369	25668664	H3K27me3_diff_trb_vs_WT_cond1_533	4.74342			chr1	7334496	7335139	H3K27me3_diff_trb_vs_WT_cond2_533	8.79576
chr1	25668988	25669698	H3K27me3_diff_trb_vs_WT_cond1_534	4.84882			chr1	7389527	7390051	H3K27me3_diff_trb_vs_WT_cond2_534	4.51285
chr1	25669971	25670312	H3K27me3_diff_trb_vs_WT_cond1_535	4.79193			chr1	7390124	7390481	H3K27me3_diff_trb_vs_WT_cond2_535	4.18268
chr1	25670520	25670857	H3K27me3_diff_trb_vs_WT_cond1_536	9.88234			chr1	7390692	7391014	H3K27me3_diff_trb_vs_WT_cond2_536	4.05914
chr1	25671154	25671610	H3K27me3_diff_trb_vs_WT_cond1_537	4.09494			chr1	7402634	7402763	H3K27me3_diff_trb_vs_WT_cond2_537	4.03707
chr1	25672501	25672647	H3K27me3_diff_trb_vs_WT_cond1_538	4.01726			chr1	7402886	7403578	H3K27me3_diff_trb_vs_WT_cond2_538	5.05991
chr1	25672798	25672959	H3K27me3_diff_trb_vs_WT_cond1_539	4.65517			chr1	7403848	7403973	H3K27me3_diff_trb_vs_WT_cond2_539	3.53568
chr1	25673151	25673440	H3K27me3_diff_trb_vs_WT_cond1_540	3.58722			chr1	7404426	7404599	H3K27me3_diff_trb_vs_WT_cond2_540	3.56629
chr1	25673828	25674411	H3K27me3_diff_trb_vs_WT_cond1_541	8.2085			chr1	7449028	7449175	H3K27me3_diff_trb_vs_WT_cond2_541	4.32461
chr1	25674772	25674934	H3K27me3_diff_trb_vs_WT_cond1_542	4.62182			chr1	7449297	7449801	H3K27me3_diff_trb_vs_WT_cond2_542	5.39824
chr1	25675079	25675411	H3K27me3_diff_trb_vs_WT_cond1_543	5.23715			chr1	7449885	7450302	H3K27me3_diff_trb_vs_WT_cond2_543	6.85856
chr1	25675859	25676982	H3K27me3_diff_trb_vs_WT_cond1_544	7.64637			chr1	7473300	7473801	H3K27me3_diff_trb_vs_WT_cond2_544	5.31476
chr1	25677960	25678115	H3K27me3_diff_trb_vs_WT_cond1_545	4.60589			chr1	7473968	7474114	H3K27me3_diff_trb_vs_WT_cond2_545	4.1048
chr1	25703963	25704153	H3K27me3_diff_trb_vs_WT_cond1_546	4.65927			chr1	7479490	7479624	H3K27me3_diff_trb_vs_WT_cond2_546	3.39756
chr1	25704279	25704417	H3K27me3_diff_trb_vs_WT_cond1_547	8.20051			chr1	7479887	7480220	H3K27me3_diff_trb_vs_WT_cond2_547	4.14648
chr1	25705390	25705562	H3K27me3_diff_trb_vs_WT_cond1_548	5.86641			chr1	7480534	7480846	H3K27me3_diff_trb_vs_WT_cond2_548	6.7137
chr1	25710616	25710786	H3K27me3_diff_trb_vs_WT_cond1_549	5.4944			chr1	7480991	7481774	H3K27me3_diff_trb_vs_WT_cond2_549	6.67311
chr1	25710900	25711037	H3K27me3_diff_trb_vs_WT_cond1_550	7.95299			chr1	7482130	7482287	H3K27me3_diff_trb_vs_WT_cond2_550	3.47561
chr1	25761384	25761637	H3K27me3_diff_trb_vs_WT_cond1_551	7.83368			chr1	7482470	7482662	H3K27me3_diff_trb_vs_WT_cond2_551	6.00416
chr1	25762327	25762552	H3K27me3_diff_trb_vs_WT_cond1_552	8.92477			chr1	7515858	7518401	H3K27me3_diff_trb_vs_WT_cond2_552	11.6582
chr1	25762639	25762842	H3K27me3_diff_trb_vs_WT_cond1_553	4.73033			chr1	7523553	7523694	H3K27me3_diff_trb_vs_WT_cond2_553	4.27047
chr1	25821826	25821949	H3K27me3_diff_trb_vs_WT_cond1_554	4.67747			chr1	7524760	7525111	H3K27me3_diff_trb_vs_WT_cond2_554	4.34885
chr1	25825166	25825306	H3K27me3_diff_trb_vs_WT_cond1_555	3.39717			chr1	7526752	7526903	H3K27me3_diff_trb_vs_WT_cond2_555	5.85147
chr1	25825431	25825612	H3K27me3_diff_trb_vs_WT_cond1_556	4.64596			chr1	7550122	7550337	H3K27me3_diff_trb_vs_WT_cond2_556	3.77078
chr1	25954002	25954158	H3K27me3_diff_trb_vs_WT_cond1_557	6.1989			chr1	7553281	7553795	H3K27me3_diff_trb_vs_WT_cond2_557	4.98901
chr1	26000027	26000198	H3K27me3_diff_trb_vs_WT_cond1_558	7.19376			chr1	7670433	7670566	H3K27me3_diff_trb_vs_WT_cond2_558	4.51209
chr1	26000559	26000823	H3K27me3_diff_trb_vs_WT_cond1_559	3.62104			chr1	7684395	7684549	H3K27me3_diff_trb_vs_WT_cond2_559	6.75055
chr1	26206594	26206776	H3K27me3_diff_trb_vs_WT_cond1_560	4.76571			chr1	7684740	7684862	H3K27me3_diff_trb_vs_WT_cond2_560	3.65633
chr1	26206923	26207133	H3K27me3_diff_trb_vs_WT_cond1_561	4.68279			chr1	7685514	7685955	H3K27me3_diff_trb_vs_WT_cond2_561	5.1652
chr1	26207472	26207810	H3K27me3_diff_trb_vs_WT_cond1_562	7.6046			chr1	7686107	7686377	H3K27me3_diff_trb_vs_WT_cond2_562	3.77776
chr1	26207923	26208220	H3K27me3_diff_trb_vs_WT_cond1_563	4.90021			chr1	7686680	7686811	H3K27me3_diff_trb_vs_WT_cond2_563	3.50282
chr1	26208315	26208569	H3K27me3_diff_trb_vs_WT_cond1_564	6.48494			chr1	7687214	7687436	H3K27me3_diff_trb_vs_WT_cond2_564	4.65563
chr1	26208666	26209112	H3K27me3_diff_trb_vs_WT_cond1_565	7.61413			chr1	7687685	7687827	H3K27me3_diff_trb_vs_WT_cond2_565	3.7598
chr1	26209627	26210153	H3K27me3_diff_trb_vs_WT_cond1_566	5.99755			chr1	7694812	7695006	H3K27me3_diff_trb_vs_WT_cond2_566	4.36054
chr1	26210548	26210806	H3K27me3_diff_trb_vs_WT_cond1_567	7.72174			chr1	7696796	7696970	H3K27me3_diff_trb_vs_WT_cond2_567	4.87639
chr1	26210898	26211759	H3K27me3_diff_trb_vs_WT_cond1_568	7.40512			chr1	7697119	7697274	H3K27me3_diff_trb_vs_WT_cond2_568	3.69547
chr1	26211884	26212032	H3K27me3_diff_trb_vs_WT_cond1_569	5.28622			chr1	7724498	7724779	H3K27me3_diff_trb_vs_WT_cond2_569	3.73143
chr1	26212318	26212472	H3K27me3_diff_trb_vs_WT_cond1_570	5.19649			chr1	7725185	7725405	H3K27me3_diff_trb_vs_WT_cond2_570	4.70201
chr1	26214115	26214841	H3K27me3_diff_trb_vs_WT_cond1_571	11.6547			chr1	7725568	7726670	H3K27me3_diff_trb_vs_WT_cond2_571	5.82773
chr1	26214908	26215079	H3K27me3_diff_trb_vs_WT_cond1_572	9.37342			chr1	7731461	7731671	H3K27me3_diff_trb_vs_WT_cond2_572	3.90051
chr1	26215392	26216091	H3K27me3_diff_trb_vs_WT_cond1_573	5.73409			chr1	7733153	7733477	H3K27me3_diff_trb_vs_WT_cond2_573	7.42093
chr1	26216182	26217950	H3K27me3_diff_trb_vs_WT_cond1_574	10.9746			chr1	7742544	7742924	H3K27me3_diff_trb_vs_WT_cond2_574	5.01593
chr1	26218063	26218850	H3K27me3_diff_trb_vs_WT_cond1_575	5.57152			chr1	7748043	7748315	H3K27me3_diff_trb_vs_WT_cond2_575	5.53859
chr1	26303690	26303837	H3K27me3_diff_trb_vs_WT_cond1_576	4.13794			chr1	7748480	7750307	H3K27me3_diff_trb_vs_WT_cond2_576	7.72839
chr1	26309953	26310075	H3K27me3_diff_trb_vs_WT_cond1_577	4.29552			chr1	7750561	7750857	H3K27me3_diff_trb_vs_WT_cond2_577	5.0488
chr1	26310302	26310475	H3K27me3_diff_trb_vs_WT_cond1_578	4.38631			chr1	7750969	7751110	H3K27me3_diff_trb_vs_WT_cond2_578	3.52759
chr1	26310821	26310965	H3K27me3_diff_trb_vs_WT_cond1_579	3.64469			chr1	7751623	7751744	H3K27me3_diff_trb_vs_WT_cond2_579	3.89852
chr1	26316156	26316292	H3K27me3_diff_trb_vs_WT_cond1_580	3.86071			chr1	7761532	7761873	H3K27me3_diff_trb_vs_WT_cond2_580	5.31616
chr1	26316986	26317164	H3K27me3_diff_trb_vs_WT_cond1_581	4.82461			chr1	7762052	7762528	H3K27me3_diff_trb_vs_WT_cond2_581	8.13097
chr1	26317262	26317404	H3K27me3_diff_trb_vs_WT_cond1_582	4.50856			chr1	7793964	7794154	H3K27me3_diff_trb_vs_WT_cond2_582	4.27562
chr1	26319967	26320136	H3K27me3_diff_trb_vs_WT_cond1_583	7.41941			chr1	7796097	7796308	H3K27me3_diff_trb_vs_WT_cond2_583	4.12578
chr1	26440192	26440322	H3K27me3_diff_trb_vs_WT_cond1_584	4.96481			chr1	7817392	7817524	H3K27me3_diff_trb_vs_WT_cond2_584	4.76573
chr1	26447352	26447706	H3K27me3_diff_trb_vs_WT_cond1_585	6.13637			chr1	7817638	7818659	H3K27me3_diff_trb_vs_WT_cond2_585	8.87735
chr1	26447844	26447980	H3K27me3_diff_trb_vs_WT_cond1_586	5.13759			chr1	8055416	8056034	H3K27me3_diff_trb_vs_WT_cond2_586	4.55253
chr1	26522789	26522930	H3K27me3_diff_trb_vs_WT_cond1_587	4.15031			chr1	8103953	8104092	H3K27me3_diff_trb_vs_WT_cond2_587	4.31595
chr1	26525589	26525834	H3K27me3_diff_trb_vs_WT_cond1_588	4.40823			chr1	8136942	8137078	H3K27me3_diff_trb_vs_WT_cond2_588	3.61281
chr1	26721021	26721149	H3K27me3_diff_trb_vs_WT_cond1_589	3.93775			chr1	8137165	8137330	H3K27me3_diff_trb_vs_WT_cond2_589	4.74658
chr1	26722364	26722626	H3K27me3_diff_trb_vs_WT_cond1_590	5.62529			chr1	8138814	8140223	H3K27me3_diff_trb_vs_WT_cond2_590	6.78727
chr1	26748958	26749168	H3K27me3_diff_trb_vs_WT_cond1_591	4.45668			chr1	8174012	8174774	H3K27me3_diff_trb_vs_WT_cond2_591	8.84307
chr1	26900509	26900647	H3K27me3_diff_trb_vs_WT_cond1_592	3.57599			chr1	8174911	8175363	H3K27me3_diff_trb_vs_WT_cond2_592	5.72012
chr1	26964409	26964566	H3K27me3_diff_trb_vs_WT_cond1_593	4.66431			chr1	8198653	8198943	H3K27me3_diff_trb_vs_WT_cond2_593	6.23869
chr1	26992367	26992491	H3K27me3_diff_trb_vs_WT_cond1_594	4.59429			chr1	8199098	8199917	H3K27me3_diff_trb_vs_WT_cond2_594	6.96398
chr1	26992619	26992846	H3K27me3_diff_trb_vs_WT_cond1_595	4.43467			chr1	8205217	8205435	H3K27me3_diff_trb_vs_WT_cond2_595	4.6972
chr1	27043029	27043334	H3K27me3_diff_trb_vs_WT_cond1_596	3.71753			chr1	8225665	8225796	H3K27me3_diff_trb_vs_WT_cond2_596	3.42856
chr1	27050882	27051163	H3K27me3_diff_trb_vs_WT_cond1_597	4.79511			chr1	8226491	8226697	H3K27me3_diff_trb_vs_WT_cond2_597	4.49602
chr1	27051307	27051487	H3K27me3_diff_trb_vs_WT_cond1_598	6.25981			chr1	8265844	8265989	H3K27me3_diff_trb_vs_WT_cond2_598	3.69803
chr1	27051928	27052159	H3K27me3_diff_trb_vs_WT_cond1_599	5.28568			chr1	8299514	8300512	H3K27me3_diff_trb_vs_WT_cond2_599	8.13834
chr1	27052299	27052473	H3K27me3_diff_trb_vs_WT_cond1_600	5.12362			chr1	8300579	8301824	H3K27me3_diff_trb_vs_WT_cond2_600	6.81982
chr1	27054396	27054776	H3K27me3_diff_trb_vs_WT_cond1_601	8.16712			chr1	8301985	8302235	H3K27me3_diff_trb_vs_WT_cond2_601	3.86916
chr1	27055000	27055628	H3K27me3_diff_trb_vs_WT_cond1_602	9.21904			chr1	8302386	8302529	H3K27me3_diff_trb_vs_WT_cond2_602	4.52212
chr1	27055709	27056050	H3K27me3_diff_trb_vs_WT_cond1_603	9.08792			chr1	8303118	8303256	H3K27me3_diff_trb_vs_WT_cond2_603	3.60413
chr1	27056833	27057049	H3K27me3_diff_trb_vs_WT_cond1_604	6.50633			chr1	8309007	8309375	H3K27me3_diff_trb_vs_WT_cond2_604	8.21385
chr1	27059514	27059658	H3K27me3_diff_trb_vs_WT_cond1_605	4.52414			chr1	8309568	8309730	H3K27me3_diff_trb_vs_WT_cond2_605	4.58628
chr1	27060374	27060610	H3K27me3_diff_trb_vs_WT_cond1_606	4.72508			chr1	8310015	8310145	H3K27me3_diff_trb_vs_WT_cond2_606	7.87784
chr1	27089531	27089685	H3K27me3_diff_trb_vs_WT_cond1_607	5.88431			chr1	8315070	8315423	H3K27me3_diff_trb_vs_WT_cond2_607	9.09864
chr1	27274433	27274556	H3K27me3_diff_trb_vs_WT_cond1_608	9.59942			chr1	8315624	8316983	H3K27me3_diff_trb_vs_WT_cond2_608	8.69339
chr1	27275092	27275427	H3K27me3_diff_trb_vs_WT_cond1_609	7.67933			chr1	8317070	8317608	H3K27me3_diff_trb_vs_WT_cond2_609	10.0892
chr1	27293439	27293590	H3K27me3_diff_trb_vs_WT_cond1_610	11.9435			chr1	8317956	8319558	H3K27me3_diff_trb_vs_WT_cond2_610	6.43418
chr1	27294582	27294751	H3K27me3_diff_trb_vs_WT_cond1_611	8.73933			chr1	8319718	8320033	H3K27me3_diff_trb_vs_WT_cond2_611	5.10962
chr1	27435666	27436058	H3K27me3_diff_trb_vs_WT_cond1_612	16.4955			chr1	8320100	8320497	H3K27me3_diff_trb_vs_WT_cond2_612	8.31406
chr1	27436300	27436485	H3K27me3_diff_trb_vs_WT_cond1_613	10.2932			chr1	8320596	8320757	H3K27me3_diff_trb_vs_WT_cond2_613	7.41568
chr1	27438020	27438506	H3K27me3_diff_trb_vs_WT_cond1_614	7.80047			chr1	8392152	8392553	H3K27me3_diff_trb_vs_WT_cond2_614	7.76297
chr1	27438729	27439017	H3K27me3_diff_trb_vs_WT_cond1_615	6.57457			chr1	8392722	8392885	H3K27me3_diff_trb_vs_WT_cond2_615	5.47698
chr1	27439154	27439363	H3K27me3_diff_trb_vs_WT_cond1_616	10.0194			chr1	8393044	8393245	H3K27me3_diff_trb_vs_WT_cond2_616	3.43749
chr1	27439513	27439910	H3K27me3_diff_trb_vs_WT_cond1_617	5.16891			chr1	8396352	8396475	H3K27me3_diff_trb_vs_WT_cond2_617	3.39642
chr1	27440247	27440391	H3K27me3_diff_trb_vs_WT_cond1_618	3.88449			chr1	8396618	8397381	H3K27me3_diff_trb_vs_WT_cond2_618	6.35803
chr1	27442519	27442648	H3K27me3_diff_trb_vs_WT_cond1_619	6.04249			chr1	8402871	8403211	H3K27me3_diff_trb_vs_WT_cond2_619	4.58067
chr1	27554588	27554719	H3K27me3_diff_trb_vs_WT_cond1_620	3.32475			chr1	8403953	8404120	H3K27me3_diff_trb_vs_WT_cond2_620	5.42755
chr1	27557453	27557588	H3K27me3_diff_trb_vs_WT_cond1_621	4.55735			chr1	8404290	8405091	H3K27me3_diff_trb_vs_WT_cond2_621	6.62702
chr1	27669274	27669429	H3K27me3_diff_trb_vs_WT_cond1_622	6.20745			chr1	8405162	8406278	H3K27me3_diff_trb_vs_WT_cond2_622	9.88308
chr1	27747276	27747423	H3K27me3_diff_trb_vs_WT_cond1_623	6.46095			chr1	8417343	8417596	H3K27me3_diff_trb_vs_WT_cond2_623	4.36166
chr1	27747561	27747920	H3K27me3_diff_trb_vs_WT_cond1_624	4.26219			chr1	8494531	8494861	H3K27me3_diff_trb_vs_WT_cond2_624	9.05465
chr1	27750412	27750565	H3K27me3_diff_trb_vs_WT_cond1_625	5.45094			chr1	8494968	8495227	H3K27me3_diff_trb_vs_WT_cond2_625	3.87702
chr1	27752173	27752349	H3K27me3_diff_trb_vs_WT_cond1_626	4.90871			chr1	8496268	8496425	H3K27me3_diff_trb_vs_WT_cond2_626	3.85698
chr1	27757405	27757631	H3K27me3_diff_trb_vs_WT_cond1_627	7.36983			chr1	8496704	8497004	H3K27me3_diff_trb_vs_WT_cond2_627	3.45944
chr1	27757793	27758256	H3K27me3_diff_trb_vs_WT_cond1_628	6.57924			chr1	8498005	8498211	H3K27me3_diff_trb_vs_WT_cond2_628	5.1435
chr1	27758667	27759218	H3K27me3_diff_trb_vs_WT_cond1_629	6.32712			chr1	8498711	8498924	H3K27me3_diff_trb_vs_WT_cond2_629	4.32568
chr1	27760043	27761145	H3K27me3_diff_trb_vs_WT_cond1_630	8.95197			chr1	8500681	8500821	H3K27me3_diff_trb_vs_WT_cond2_630	3.53075
chr1	27835613	27835778	H3K27me3_diff_trb_vs_WT_cond1_631	7.01123			chr1	8515522	8516833	H3K27me3_diff_trb_vs_WT_cond2_631	10.8501
chr1	27973812	27974037	H3K27me3_diff_trb_vs_WT_cond1_632	4.42442			chr1	8527811	8528684	H3K27me3_diff_trb_vs_WT_cond2_632	5.63856
chr1	27976578	27976862	H3K27me3_diff_trb_vs_WT_cond1_633	4.94573			chr1	8592777	8592924	H3K27me3_diff_trb_vs_WT_cond2_633	3.51413
chr1	28288057	28288202	H3K27me3_diff_trb_vs_WT_cond1_634	3.6802			chr1	8593773	8596279	H3K27me3_diff_trb_vs_WT_cond2_634	8.8914
chr1	28288270	28288405	H3K27me3_diff_trb_vs_WT_cond1_635	3.77181			chr1	8596871	8597873	H3K27me3_diff_trb_vs_WT_cond2_635	10.5198
chr1	28288488	28288754	H3K27me3_diff_trb_vs_WT_cond1_636	4.02003			chr1	8599445	8599915	H3K27me3_diff_trb_vs_WT_cond2_636	5.22314
chr1	28288942	28289526	H3K27me3_diff_trb_vs_WT_cond1_637	5.74781			chr1	8674527	8674673	H3K27me3_diff_trb_vs_WT_cond2_637	3.60546
chr1	28325200	28325325	H3K27me3_diff_trb_vs_WT_cond1_638	3.87226			chr1	8677280	8677493	H3K27me3_diff_trb_vs_WT_cond2_638	5.45816
chr1	28332159	28332692	H3K27me3_diff_trb_vs_WT_cond1_639	8.52845			chr1	8677566	8677839	H3K27me3_diff_trb_vs_WT_cond2_639	4.67313
chr1	28332827	28332971	H3K27me3_diff_trb_vs_WT_cond1_640	9.55932			chr1	8678325	8678608	H3K27me3_diff_trb_vs_WT_cond2_640	4.76457
chr1	28334138	28334699	H3K27me3_diff_trb_vs_WT_cond1_641	4.52244			chr1	8678783	8678928	H3K27me3_diff_trb_vs_WT_cond2_641	4.05949
chr1	28388809	28388965	H3K27me3_diff_trb_vs_WT_cond1_642	4.34249			chr1	8680051	8680215	H3K27me3_diff_trb_vs_WT_cond2_642	4.01367
chr1	28389716	28389899	H3K27me3_diff_trb_vs_WT_cond1_643	5.95234			chr1	8680662	8680965	H3K27me3_diff_trb_vs_WT_cond2_643	5.06372
chr1	28397269	28397399	H3K27me3_diff_trb_vs_WT_cond1_644	4.05938			chr1	8688654	8688900	H3K27me3_diff_trb_vs_WT_cond2_644	5.9028
chr1	28489056	28489225	H3K27me3_diff_trb_vs_WT_cond1_645	4.88664			chr1	8693372	8693596	H3K27me3_diff_trb_vs_WT_cond2_645	7.39847
chr1	28670067	28670244	H3K27me3_diff_trb_vs_WT_cond1_646	3.97737			chr1	8698925	8699067	H3K27me3_diff_trb_vs_WT_cond2_646	6.33361
chr1	28673877	28674095	H3K27me3_diff_trb_vs_WT_cond1_647	4.45931			chr1	8699251	8699808	H3K27me3_diff_trb_vs_WT_cond2_647	6.44035
chr1	29201830	29202020	H3K27me3_diff_trb_vs_WT_cond1_648	5.12441			chr1	8713018	8713252	H3K27me3_diff_trb_vs_WT_cond2_648	4.28532
chr1	29236311	29236433	H3K27me3_diff_trb_vs_WT_cond1_649	4.09154			chr1	8713520	8713997	H3K27me3_diff_trb_vs_WT_cond2_649	4.54699
chr1	29238732	29238879	H3K27me3_diff_trb_vs_WT_cond1_650	4.46656			chr1	8714218	8714400	H3K27me3_diff_trb_vs_WT_cond2_650	6.45572
chr1	29324099	29324490	H3K27me3_diff_trb_vs_WT_cond1_651	4.18569			chr1	8714758	8714913	H3K27me3_diff_trb_vs_WT_cond2_651	3.36489
chr1	29325047	29325278	H3K27me3_diff_trb_vs_WT_cond1_652	3.99325			chr1	8715819	8716603	H3K27me3_diff_trb_vs_WT_cond2_652	5.5246
chr1	29375587	29375848	H3K27me3_diff_trb_vs_WT_cond1_653	3.61453			chr1	8716751	8716960	H3K27me3_diff_trb_vs_WT_cond2_653	5.3932
chr1	29375950	29376083	H3K27me3_diff_trb_vs_WT_cond1_654	3.62224			chr1	8717047	8718276	H3K27me3_diff_trb_vs_WT_cond2_654	4.63891
chr1	29381636	29381806	H3K27me3_diff_trb_vs_WT_cond1_655	3.39302			chr1	8844996	8845311	H3K27me3_diff_trb_vs_WT_cond2_655	4.16328
chr1	29495479	29495611	H3K27me3_diff_trb_vs_WT_cond1_656	3.48559			chr1	8845977	8846140	H3K27me3_diff_trb_vs_WT_cond2_656	5.66488
chr1	29635253	29635386	H3K27me3_diff_trb_vs_WT_cond1_657	3.9912			chr1	8846532	8846677	H3K27me3_diff_trb_vs_WT_cond2_657	4.27048
chr1	29639703	29639840	H3K27me3_diff_trb_vs_WT_cond1_658	3.65415			chr1	8850542	8850688	H3K27me3_diff_trb_vs_WT_cond2_658	4.56177
chr1	29639935	29640242	H3K27me3_diff_trb_vs_WT_cond1_659	5.8786			chr1	8862505	8862819	H3K27me3_diff_trb_vs_WT_cond2_659	5.98175
chr1	29643066	29643211	H3K27me3_diff_trb_vs_WT_cond1_660	9.0119			chr1	8862883	8863092	H3K27me3_diff_trb_vs_WT_cond2_660	5.12788
chr1	29804908	29805123	H3K27me3_diff_trb_vs_WT_cond1_661	7.83486			chr1	8871455	8872376	H3K27me3_diff_trb_vs_WT_cond2_661	5.25007
chr1	29805328	29805949	H3K27me3_diff_trb_vs_WT_cond1_662	13.148			chr1	8873106	8873259	H3K27me3_diff_trb_vs_WT_cond2_662	4.95126
chr1	30383745	30384026	H3K27me3_diff_trb_vs_WT_cond1_663	9.93022			chr1	8873648	8873790	H3K27me3_diff_trb_vs_WT_cond2_663	5.37086
chr1	30384373	30385840	H3K27me3_diff_trb_vs_WT_cond1_664	12.9398			chr1	8873878	8874044	H3K27me3_diff_trb_vs_WT_cond2_664	4.51698
chr2	182812	183157	H3K27me3_diff_trb_vs_WT_cond1_665	5.98179			chr1	8880530	8880735	H3K27me3_diff_trb_vs_WT_cond2_665	3.69944
chr2	184965	185104	H3K27me3_diff_trb_vs_WT_cond1_666	6.22098			chr1	8881268	8881970	H3K27me3_diff_trb_vs_WT_cond2_666	7.40815
chr2	185204	185412	H3K27me3_diff_trb_vs_WT_cond1_667	7.433			chr1	8885942	8886123	H3K27me3_diff_trb_vs_WT_cond2_667	3.76649
chr2	185600	185730	H3K27me3_diff_trb_vs_WT_cond1_668	4.945			chr1	8939334	8939524	H3K27me3_diff_trb_vs_WT_cond2_668	4.51797
chr2	238052	238329	H3K27me3_diff_trb_vs_WT_cond1_669	3.65193			chr1	8966485	8966682	H3K27me3_diff_trb_vs_WT_cond2_669	4.01479
chr2	349391	349524	H3K27me3_diff_trb_vs_WT_cond1_670	3.41406			chr1	8986640	8986773	H3K27me3_diff_trb_vs_WT_cond2_670	4.60531
chr2	432427	432547	H3K27me3_diff_trb_vs_WT_cond1_671	3.91091			chr1	8988673	8988899	H3K27me3_diff_trb_vs_WT_cond2_671	4.19524
chr2	512138	512313	H3K27me3_diff_trb_vs_WT_cond1_672	7.13611			chr1	8988979	8990033	H3K27me3_diff_trb_vs_WT_cond2_672	8.3155
chr2	639149	639466	H3K27me3_diff_trb_vs_WT_cond1_673	4.92681			chr1	8990184	8990329	H3K27me3_diff_trb_vs_WT_cond2_673	3.4261
chr2	639812	639948	H3K27me3_diff_trb_vs_WT_cond1_674	3.83307			chr1	9080769	9081348	H3K27me3_diff_trb_vs_WT_cond2_674	5.33491
chr2	727237	727382	H3K27me3_diff_trb_vs_WT_cond1_675	5.26189			chr1	9081588	9081745	H3K27me3_diff_trb_vs_WT_cond2_675	6.1856
chr2	1375683	1375920	H3K27me3_diff_trb_vs_WT_cond1_676	4.7608			chr1	9081946	9083543	H3K27me3_diff_trb_vs_WT_cond2_676	7.13332
chr2	1383176	1383444	H3K27me3_diff_trb_vs_WT_cond1_677	3.39265			chr1	9083753	9084108	H3K27me3_diff_trb_vs_WT_cond2_677	5.04334
chr2	3244700	3244888	H3K27me3_diff_trb_vs_WT_cond1_678	11.3909			chr1	9085317	9085439	H3K27me3_diff_trb_vs_WT_cond2_678	5.49838
chr2	3245259	3245439	H3K27me3_diff_trb_vs_WT_cond1_679	5.41733			chr1	9101341	9101566	H3K27me3_diff_trb_vs_WT_cond2_679	3.84572
chr2	3260292	3260461	H3K27me3_diff_trb_vs_WT_cond1_680	14.5883			chr1	9101765	9103347	H3K27me3_diff_trb_vs_WT_cond2_680	6.00258
chr2	3260608	3260769	H3K27me3_diff_trb_vs_WT_cond1_681	5.8436			chr1	9103449	9104363	H3K27me3_diff_trb_vs_WT_cond2_681	5.90562
chr2	3263388	3263518	H3K27me3_diff_trb_vs_WT_cond1_682	5.91932			chr1	9104496	9104677	H3K27me3_diff_trb_vs_WT_cond2_682	5.56237
chr2	3264121	3264248	H3K27me3_diff_trb_vs_WT_cond1_683	7.9054			chr1	9106259	9106385	H3K27me3_diff_trb_vs_WT_cond2_683	3.42988
chr2	3265297	3265456	H3K27me3_diff_trb_vs_WT_cond1_684	9.84595			chr1	9127641	9128068	H3K27me3_diff_trb_vs_WT_cond2_684	3.8025
chr2	3265992	3266144	H3K27me3_diff_trb_vs_WT_cond1_685	6.77647			chr1	9128261	9128495	H3K27me3_diff_trb_vs_WT_cond2_685	3.9683
chr2	3267890	3268027	H3K27me3_diff_trb_vs_WT_cond1_686	8.1258			chr1	9130599	9130799	H3K27me3_diff_trb_vs_WT_cond2_686	3.555
chr2	3272052	3272270	H3K27me3_diff_trb_vs_WT_cond1_687	13.1161			chr1	9131060	9131201	H3K27me3_diff_trb_vs_WT_cond2_687	4.42455
chr2	3273220	3273408	H3K27me3_diff_trb_vs_WT_cond1_688	9.46423			chr1	9131767	9131930	H3K27me3_diff_trb_vs_WT_cond2_688	4.95891
chr2	3276098	3276236	H3K27me3_diff_trb_vs_WT_cond1_689	4.67492			chr1	9133435	9133687	H3K27me3_diff_trb_vs_WT_cond2_689	8.4126
chr2	3278900	3279060	H3K27me3_diff_trb_vs_WT_cond1_690	10.5273			chr1	9133878	9134252	H3K27me3_diff_trb_vs_WT_cond2_690	4.83547
chr2	3280111	3280277	H3K27me3_diff_trb_vs_WT_cond1_691	8.92201			chr1	9139424	9139574	H3K27me3_diff_trb_vs_WT_cond2_691	4.03971
chr2	3280509	3280648	H3K27me3_diff_trb_vs_WT_cond1_692	10.1364			chr1	9142048	9142330	H3K27me3_diff_trb_vs_WT_cond2_692	3.71692
chr2	3281639	3281841	H3K27me3_diff_trb_vs_WT_cond1_693	12.1151			chr1	9142457	9142914	H3K27me3_diff_trb_vs_WT_cond2_693	4.04333
chr2	3283413	3283536	H3K27me3_diff_trb_vs_WT_cond1_694	13.1304			chr1	9160360	9161128	H3K27me3_diff_trb_vs_WT_cond2_694	6.59759
chr2	3295446	3295578	H3K27me3_diff_trb_vs_WT_cond1_695	7.95183			chr1	9161193	9162817	H3K27me3_diff_trb_vs_WT_cond2_695	6.90052
chr2	3296090	3296250	H3K27me3_diff_trb_vs_WT_cond1_696	11.3899			chr1	9226368	9226503	H3K27me3_diff_trb_vs_WT_cond2_696	4.54465
chr2	3297049	3297176	H3K27me3_diff_trb_vs_WT_cond1_697	5.78462			chr1	9270206	9270519	H3K27me3_diff_trb_vs_WT_cond2_697	3.6103
chr2	3299350	3299503	H3K27me3_diff_trb_vs_WT_cond1_698	8.58156			chr1	9270683	9270870	H3K27me3_diff_trb_vs_WT_cond2_698	4.98724
chr2	3303803	3303929	H3K27me3_diff_trb_vs_WT_cond1_699	6.6126			chr1	9271586	9271760	H3K27me3_diff_trb_vs_WT_cond2_699	4.20732
chr2	3305088	3305257	H3K27me3_diff_trb_vs_WT_cond1_700	11.0857			chr1	9311924	9312176	H3K27me3_diff_trb_vs_WT_cond2_700	4.20122
chr2	3307296	3307486	H3K27me3_diff_trb_vs_WT_cond1_701	8.63583			chr1	9312470	9312929	H3K27me3_diff_trb_vs_WT_cond2_701	5.75829
chr2	3312619	3312792	H3K27me3_diff_trb_vs_WT_cond1_702	12.057			chr1	9313006	9313329	H3K27me3_diff_trb_vs_WT_cond2_702	4.71653
chr2	3313057	3313178	H3K27me3_diff_trb_vs_WT_cond1_703	11.9655			chr1	9313479	9313625	H3K27me3_diff_trb_vs_WT_cond2_703	4.91158
chr2	3313329	3313496	H3K27me3_diff_trb_vs_WT_cond1_704	15.2906			chr1	9361097	9361254	H3K27me3_diff_trb_vs_WT_cond2_704	4.83076
chr2	3314675	3314821	H3K27me3_diff_trb_vs_WT_cond1_705	7.96123			chr1	9388231	9388446	H3K27me3_diff_trb_vs_WT_cond2_705	3.8294
chr2	3316659	3316792	H3K27me3_diff_trb_vs_WT_cond1_706	6.13277			chr1	9389114	9390041	H3K27me3_diff_trb_vs_WT_cond2_706	6.37639
chr2	3319960	3320104	H3K27me3_diff_trb_vs_WT_cond1_707	6.51797			chr1	9537902	9538648	H3K27me3_diff_trb_vs_WT_cond2_707	6.07837
chr2	3324434	3324710	H3K27me3_diff_trb_vs_WT_cond1_708	8.98314			chr1	9539177	9539374	H3K27me3_diff_trb_vs_WT_cond2_708	4.86676
chr2	3325056	3325211	H3K27me3_diff_trb_vs_WT_cond1_709	5.28159			chr1	9546541	9547147	H3K27me3_diff_trb_vs_WT_cond2_709	8.5149
chr2	3327243	3327387	H3K27me3_diff_trb_vs_WT_cond1_710	8.29531			chr1	9570281	9570723	H3K27me3_diff_trb_vs_WT_cond2_710	4.83037
chr2	3329572	3329694	H3K27me3_diff_trb_vs_WT_cond1_711	13.0117			chr1	9570984	9571486	H3K27me3_diff_trb_vs_WT_cond2_711	4.60998
chr2	3330910	3331076	H3K27me3_diff_trb_vs_WT_cond1_712	8.97585			chr1	9571602	9571735	H3K27me3_diff_trb_vs_WT_cond2_712	4.56997
chr2	3331291	3331453	H3K27me3_diff_trb_vs_WT_cond1_713	8.18034			chr1	9587944	9588085	H3K27me3_diff_trb_vs_WT_cond2_713	4.41062
chr2	3331840	3332089	H3K27me3_diff_trb_vs_WT_cond1_714	11.9761			chr1	9588378	9588712	H3K27me3_diff_trb_vs_WT_cond2_714	5.71162
chr2	3332275	3332443	H3K27me3_diff_trb_vs_WT_cond1_715	10.0822			chr1	9589827	9589982	H3K27me3_diff_trb_vs_WT_cond2_715	6.27055
chr2	3334100	3334507	H3K27me3_diff_trb_vs_WT_cond1_716	17.3447			chr1	9590587	9591058	H3K27me3_diff_trb_vs_WT_cond2_716	6.87261
chr2	3334991	3335118	H3K27me3_diff_trb_vs_WT_cond1_717	9.20539			chr1	9607776	9608019	H3K27me3_diff_trb_vs_WT_cond2_717	5.07481
chr2	3337828	3338017	H3K27me3_diff_trb_vs_WT_cond1_718	16.1021			chr1	9608467	9608597	H3K27me3_diff_trb_vs_WT_cond2_718	4.36674
chr2	3342167	3342302	H3K27me3_diff_trb_vs_WT_cond1_719	8.76828			chr1	9609394	9609659	H3K27me3_diff_trb_vs_WT_cond2_719	3.78045
chr2	3342713	3342866	H3K27me3_diff_trb_vs_WT_cond1_720	6.26372			chr1	9616989	9617135	H3K27me3_diff_trb_vs_WT_cond2_720	9.63372
chr2	3344572	3344733	H3K27me3_diff_trb_vs_WT_cond1_721	7.95667			chr1	9617280	9617611	H3K27me3_diff_trb_vs_WT_cond2_721	8.22647
chr2	3345633	3345777	H3K27me3_diff_trb_vs_WT_cond1_722	11.8273			chr1	9617793	9619300	H3K27me3_diff_trb_vs_WT_cond2_722	6.21815
chr2	3346603	3346790	H3K27me3_diff_trb_vs_WT_cond1_723	6.2834			chr1	9619974	9620167	H3K27me3_diff_trb_vs_WT_cond2_723	3.90606
chr2	3349010	3349134	H3K27me3_diff_trb_vs_WT_cond1_724	12.8976			chr1	9620924	9621260	H3K27me3_diff_trb_vs_WT_cond2_724	3.49687
chr2	3354506	3354671	H3K27me3_diff_trb_vs_WT_cond1_725	14.2742			chr1	9627905	9628150	H3K27me3_diff_trb_vs_WT_cond2_725	4.50657
chr2	3356853	3357113	H3K27me3_diff_trb_vs_WT_cond1_726	16.2404			chr1	9652057	9654942	H3K27me3_diff_trb_vs_WT_cond2_726	7.02258
chr2	3357525	3357680	H3K27me3_diff_trb_vs_WT_cond1_727	8.17626			chr1	9704418	9705954	H3K27me3_diff_trb_vs_WT_cond2_727	8.82792
chr2	3358579	3358740	H3K27me3_diff_trb_vs_WT_cond1_728	13.0593			chr1	9706073	9706249	H3K27me3_diff_trb_vs_WT_cond2_728	7.32508
chr2	3359033	3359164	H3K27me3_diff_trb_vs_WT_cond1_729	4.4882			chr1	9706626	9707381	H3K27me3_diff_trb_vs_WT_cond2_729	6.76754
chr2	3360896	3361099	H3K27me3_diff_trb_vs_WT_cond1_730	14.496			chr1	9740758	9741088	H3K27me3_diff_trb_vs_WT_cond2_730	4.59024
chr2	3361524	3361709	H3K27me3_diff_trb_vs_WT_cond1_731	9.98073			chr1	9753780	9754020	H3K27me3_diff_trb_vs_WT_cond2_731	5.31364
chr2	3362950	3363118	H3K27me3_diff_trb_vs_WT_cond1_732	10.1476			chr1	9771987	9772111	H3K27me3_diff_trb_vs_WT_cond2_732	7.46094
chr2	3366510	3366634	H3K27me3_diff_trb_vs_WT_cond1_733	7.88812			chr1	9785294	9785558	H3K27me3_diff_trb_vs_WT_cond2_733	3.28621
chr2	3367301	3367472	H3K27me3_diff_trb_vs_WT_cond1_734	9.47101			chr1	9785892	9786035	H3K27me3_diff_trb_vs_WT_cond2_734	3.84587
chr2	3376482	3376668	H3K27me3_diff_trb_vs_WT_cond1_735	16.2611			chr1	9786528	9786715	H3K27me3_diff_trb_vs_WT_cond2_735	6.17519
chr2	3376730	3377272	H3K27me3_diff_trb_vs_WT_cond1_736	19.3434			chr1	9786866	9787003	H3K27me3_diff_trb_vs_WT_cond2_736	3.84505
chr2	3377587	3377714	H3K27me3_diff_trb_vs_WT_cond1_737	16.6547			chr1	9787208	9787364	H3K27me3_diff_trb_vs_WT_cond2_737	4.85356
chr2	3377921	3378388	H3K27me3_diff_trb_vs_WT_cond1_738	16.8062			chr1	9788198	9788326	H3K27me3_diff_trb_vs_WT_cond2_738	4.86337
chr2	3378619	3378758	H3K27me3_diff_trb_vs_WT_cond1_739	6.76477			chr1	9788660	9788809	H3K27me3_diff_trb_vs_WT_cond2_739	4.21702
chr2	3381774	3382032	H3K27me3_diff_trb_vs_WT_cond1_740	14.0721			chr1	9789422	9789608	H3K27me3_diff_trb_vs_WT_cond2_740	4.67091
chr2	3388986	3389145	H3K27me3_diff_trb_vs_WT_cond1_741	5.8959			chr1	9789774	9789922	H3K27me3_diff_trb_vs_WT_cond2_741	4.16695
chr2	3389410	3389565	H3K27me3_diff_trb_vs_WT_cond1_742	6.61302			chr1	9790490	9790727	H3K27me3_diff_trb_vs_WT_cond2_742	3.69956
chr2	3393425	3393574	H3K27me3_diff_trb_vs_WT_cond1_743	12.5576			chr1	9790911	9791118	H3K27me3_diff_trb_vs_WT_cond2_743	3.57649
chr2	3393936	3394119	H3K27me3_diff_trb_vs_WT_cond1_744	4.99501			chr1	9791741	9791981	H3K27me3_diff_trb_vs_WT_cond2_744	3.64207
chr2	3395045	3395272	H3K27me3_diff_trb_vs_WT_cond1_745	7.88146			chr1	9792934	9793177	H3K27me3_diff_trb_vs_WT_cond2_745	3.52159
chr2	3396251	3396427	H3K27me3_diff_trb_vs_WT_cond1_746	8.09963			chr1	9793696	9793824	H3K27me3_diff_trb_vs_WT_cond2_746	3.42203
chr2	3396936	3397425	H3K27me3_diff_trb_vs_WT_cond1_747	9.51943			chr1	9794083	9794398	H3K27me3_diff_trb_vs_WT_cond2_747	6.44013
chr2	3398563	3399054	H3K27me3_diff_trb_vs_WT_cond1_748	8.09751			chr1	9794467	9794710	H3K27me3_diff_trb_vs_WT_cond2_748	5.25086
chr2	3399162	3399534	H3K27me3_diff_trb_vs_WT_cond1_749	10.6215			chr1	9794903	9795060	H3K27me3_diff_trb_vs_WT_cond2_749	5.0894
chr2	3400166	3400457	H3K27me3_diff_trb_vs_WT_cond1_750	12.8018			chr1	9863807	9864054	H3K27me3_diff_trb_vs_WT_cond2_750	5.89918
chr2	3400794	3400979	H3K27me3_diff_trb_vs_WT_cond1_751	11.11			chr1	9896890	9897030	H3K27me3_diff_trb_vs_WT_cond2_751	4.70895
chr2	3404814	3405056	H3K27me3_diff_trb_vs_WT_cond1_752	11.1397			chr1	9899028	9899384	H3K27me3_diff_trb_vs_WT_cond2_752	4.76718
chr2	3405456	3405655	H3K27me3_diff_trb_vs_WT_cond1_753	5.18723			chr1	9900253	9900406	H3K27me3_diff_trb_vs_WT_cond2_753	4.3796
chr2	3406312	3406630	H3K27me3_diff_trb_vs_WT_cond1_754	13.5172			chr1	9904228	9904432	H3K27me3_diff_trb_vs_WT_cond2_754	4.01619
chr2	3407645	3407847	H3K27me3_diff_trb_vs_WT_cond1_755	8.84109			chr1	9906191	9906383	H3K27me3_diff_trb_vs_WT_cond2_755	3.99178
chr2	3408773	3408977	H3K27me3_diff_trb_vs_WT_cond1_756	6.98766			chr1	9907597	9907725	H3K27me3_diff_trb_vs_WT_cond2_756	4.63765
chr2	3410918	3411224	H3K27me3_diff_trb_vs_WT_cond1_757	12.0019			chr1	9916685	9916938	H3K27me3_diff_trb_vs_WT_cond2_757	3.43071
chr2	3412645	3412903	H3K27me3_diff_trb_vs_WT_cond1_758	9.8637			chr1	9951924	9952057	H3K27me3_diff_trb_vs_WT_cond2_758	4.36266
chr2	3428944	3429158	H3K27me3_diff_trb_vs_WT_cond1_759	7.06969			chr1	9952130	9952710	H3K27me3_diff_trb_vs_WT_cond2_759	5.16474
chr2	3431458	3431652	H3K27me3_diff_trb_vs_WT_cond1_760	9.01229			chr1	9953788	9953910	H3K27me3_diff_trb_vs_WT_cond2_760	5.18477
chr2	3433881	3434094	H3K27me3_diff_trb_vs_WT_cond1_761	17.01			chr1	10003075	10003417	H3K27me3_diff_trb_vs_WT_cond2_761	5.77827
chr2	3434252	3434453	H3K27me3_diff_trb_vs_WT_cond1_762	6.55577			chr1	10018611	10018761	H3K27me3_diff_trb_vs_WT_cond2_762	3.48904
chr2	3438567	3438740	H3K27me3_diff_trb_vs_WT_cond1_763	6.3036			chr1	10019307	10019461	H3K27me3_diff_trb_vs_WT_cond2_763	5.76522
chr2	3440288	3440516	H3K27me3_diff_trb_vs_WT_cond1_764	11.5321			chr1	10019760	10019908	H3K27me3_diff_trb_vs_WT_cond2_764	3.81395
chr2	3442676	3442831	H3K27me3_diff_trb_vs_WT_cond1_765	5.69204			chr1	10020060	10020679	H3K27me3_diff_trb_vs_WT_cond2_765	5.13488
chr2	3447352	3447526	H3K27me3_diff_trb_vs_WT_cond1_766	5.85769			chr1	10020944	10021159	H3K27me3_diff_trb_vs_WT_cond2_766	3.5562
chr2	3451850	3452031	H3K27me3_diff_trb_vs_WT_cond1_767	8.90693			chr1	10069700	10069868	H3K27me3_diff_trb_vs_WT_cond2_767	5.0988
chr2	3455784	3456029	H3K27me3_diff_trb_vs_WT_cond1_768	13.9386			chr1	10070026	10070151	H3K27me3_diff_trb_vs_WT_cond2_768	3.12653
chr2	3458956	3459375	H3K27me3_diff_trb_vs_WT_cond1_769	9.13889			chr1	10071484	10071612	H3K27me3_diff_trb_vs_WT_cond2_769	3.97844
chr2	3460227	3460563	H3K27me3_diff_trb_vs_WT_cond1_770	17.3904			chr1	10082691	10083771	H3K27me3_diff_trb_vs_WT_cond2_770	7.10372
chr2	3460977	3461200	H3K27me3_diff_trb_vs_WT_cond1_771	10.3419			chr1	10083923	10084155	H3K27me3_diff_trb_vs_WT_cond2_771	6.67843
chr2	3463752	3463917	H3K27me3_diff_trb_vs_WT_cond1_772	8.98188			chr1	10084546	10085124	H3K27me3_diff_trb_vs_WT_cond2_772	4.17377
chr2	3464369	3464542	H3K27me3_diff_trb_vs_WT_cond1_773	4.8766			chr1	10085210	10085480	H3K27me3_diff_trb_vs_WT_cond2_773	4.62122
chr2	3465387	3465595	H3K27me3_diff_trb_vs_WT_cond1_774	11.639			chr1	10113151	10113407	H3K27me3_diff_trb_vs_WT_cond2_774	3.73716
chr2	3466918	3467115	H3K27me3_diff_trb_vs_WT_cond1_775	7.73078			chr1	10113670	10113888	H3K27me3_diff_trb_vs_WT_cond2_775	4.57015
chr2	3469283	3469435	H3K27me3_diff_trb_vs_WT_cond1_776	8.30352			chr1	10115693	10116062	H3K27me3_diff_trb_vs_WT_cond2_776	4.11966
chr2	3474765	3475003	H3K27me3_diff_trb_vs_WT_cond1_777	12.543			chr1	10165112	10165248	H3K27me3_diff_trb_vs_WT_cond2_777	4.02397
chr2	3475786	3475936	H3K27me3_diff_trb_vs_WT_cond1_778	6.20986			chr1	10166392	10166684	H3K27me3_diff_trb_vs_WT_cond2_778	6.95799
chr2	3476210	3476389	H3K27me3_diff_trb_vs_WT_cond1_779	6.47143			chr1	10187862	10188112	H3K27me3_diff_trb_vs_WT_cond2_779	5.29024
chr2	3478085	3478477	H3K27me3_diff_trb_vs_WT_cond1_780	14.5262			chr1	10188780	10188908	H3K27me3_diff_trb_vs_WT_cond2_780	4.55511
chr2	3482343	3482546	H3K27me3_diff_trb_vs_WT_cond1_781	10.4932			chr1	10236516	10236692	H3K27me3_diff_trb_vs_WT_cond2_781	3.424
chr2	3483808	3484113	H3K27me3_diff_trb_vs_WT_cond1_782	10.5257			chr1	10366053	10366220	H3K27me3_diff_trb_vs_WT_cond2_782	7.45023
chr2	3485026	3485272	H3K27me3_diff_trb_vs_WT_cond1_783	14.7364			chr1	10377501	10377696	H3K27me3_diff_trb_vs_WT_cond2_783	8.753
chr2	3485974	3486348	H3K27me3_diff_trb_vs_WT_cond1_784	11.8751			chr1	10451811	10451959	H3K27me3_diff_trb_vs_WT_cond2_784	4.18967
chr2	3486444	3486712	H3K27me3_diff_trb_vs_WT_cond1_785	7.16305			chr1	10452172	10452525	H3K27me3_diff_trb_vs_WT_cond2_785	3.6928
chr2	3487471	3487661	H3K27me3_diff_trb_vs_WT_cond1_786	6.02265			chr1	10452617	10452791	H3K27me3_diff_trb_vs_WT_cond2_786	5.49024
chr2	3488463	3488811	H3K27me3_diff_trb_vs_WT_cond1_787	10.946			chr1	10457145	10458171	H3K27me3_diff_trb_vs_WT_cond2_787	5.53386
chr2	3490203	3490654	H3K27me3_diff_trb_vs_WT_cond1_788	14.5376			chr1	10458452	10458638	H3K27me3_diff_trb_vs_WT_cond2_788	4.03427
chr2	3490728	3491088	H3K27me3_diff_trb_vs_WT_cond1_789	11.8776			chr1	10472145	10472343	H3K27me3_diff_trb_vs_WT_cond2_789	8.96477
chr2	3492383	3492614	H3K27me3_diff_trb_vs_WT_cond1_790	14.2794			chr1	10472435	10473183	H3K27me3_diff_trb_vs_WT_cond2_790	14.777
chr2	3492921	3493083	H3K27me3_diff_trb_vs_WT_cond1_791	5.788			chr1	10474733	10475899	H3K27me3_diff_trb_vs_WT_cond2_791	23.1641
chr2	3493205	3493504	H3K27me3_diff_trb_vs_WT_cond1_792	11.3748			chr1	10477956	10479159	H3K27me3_diff_trb_vs_WT_cond2_792	25.8646
chr2	3495264	3495504	H3K27me3_diff_trb_vs_WT_cond1_793	9.26874			chr1	10517550	10517701	H3K27me3_diff_trb_vs_WT_cond2_793	4.21458
chr2	3495876	3496252	H3K27me3_diff_trb_vs_WT_cond1_794	12.7735			chr1	10518001	10518140	H3K27me3_diff_trb_vs_WT_cond2_794	5.15606
chr2	3496969	3497702	H3K27me3_diff_trb_vs_WT_cond1_795	11.0116			chr1	10550809	10551103	H3K27me3_diff_trb_vs_WT_cond2_795	4.4189
chr2	3499381	3499630	H3K27me3_diff_trb_vs_WT_cond1_796	11.6399			chr1	10562966	10563141	H3K27me3_diff_trb_vs_WT_cond2_796	4.30637
chr2	3499995	3500170	H3K27me3_diff_trb_vs_WT_cond1_797	6.42832			chr1	10563303	10563924	H3K27me3_diff_trb_vs_WT_cond2_797	6.83044
chr2	3500791	3501007	H3K27me3_diff_trb_vs_WT_cond1_798	10.389			chr1	10576471	10576785	H3K27me3_diff_trb_vs_WT_cond2_798	4.41577
chr2	3501436	3501563	H3K27me3_diff_trb_vs_WT_cond1_799	8.2625			chr1	10577213	10577413	H3K27me3_diff_trb_vs_WT_cond2_799	4.32103
chr2	3501753	3501967	H3K27me3_diff_trb_vs_WT_cond1_800	9.55212			chr1	10577505	10577669	H3K27me3_diff_trb_vs_WT_cond2_800	3.74691
chr2	5923142	5923420	H3K27me3_diff_trb_vs_WT_cond1_801	6.37332			chr1	10578053	10578265	H3K27me3_diff_trb_vs_WT_cond2_801	3.96369
chr2	5926327	5926459	H3K27me3_diff_trb_vs_WT_cond1_802	5.60549			chr1	10600277	10600424	H3K27me3_diff_trb_vs_WT_cond2_802	4.51042
chr2	6014072	6014425	H3K27me3_diff_trb_vs_WT_cond1_803	5.16135			chr1	10602966	10603127	H3K27me3_diff_trb_vs_WT_cond2_803	3.62064
chr2	6015763	6016007	H3K27me3_diff_trb_vs_WT_cond1_804	5.01839			chr1	10647310	10647441	H3K27me3_diff_trb_vs_WT_cond2_804	3.49838
chr2	6016079	6017377	H3K27me3_diff_trb_vs_WT_cond1_805	6.57432			chr1	10683568	10684691	H3K27me3_diff_trb_vs_WT_cond2_805	17.9914
chr2	6017546	6017680	H3K27me3_diff_trb_vs_WT_cond1_806	4.7949			chr1	10693345	10694898	H3K27me3_diff_trb_vs_WT_cond2_806	9.63387
chr2	6021601	6021835	H3K27me3_diff_trb_vs_WT_cond1_807	4.62719			chr1	10695025	10695347	H3K27me3_diff_trb_vs_WT_cond2_807	9.00425
chr2	6058289	6058498	H3K27me3_diff_trb_vs_WT_cond1_808	5.05199			chr1	10705107	10705867	H3K27me3_diff_trb_vs_WT_cond2_808	4.7042
chr2	6630844	6630972	H3K27me3_diff_trb_vs_WT_cond1_809	5.48888			chr1	10705941	10706151	H3K27me3_diff_trb_vs_WT_cond2_809	4.2276
chr2	6664296	6664481	H3K27me3_diff_trb_vs_WT_cond1_810	6.34305			chr1	10706274	10706793	H3K27me3_diff_trb_vs_WT_cond2_810	3.87493
chr2	6664678	6665395	H3K27me3_diff_trb_vs_WT_cond1_811	7.13502			chr1	10710156	10710437	H3K27me3_diff_trb_vs_WT_cond2_811	6.42631
chr2	6665855	6666150	H3K27me3_diff_trb_vs_WT_cond1_812	6.77104			chr1	10710679	10710807	H3K27me3_diff_trb_vs_WT_cond2_812	3.98714
chr2	6666550	6667570	H3K27me3_diff_trb_vs_WT_cond1_813	32.2835			chr1	10711008	10711516	H3K27me3_diff_trb_vs_WT_cond2_813	4.33574
chr2	6668973	6669228	H3K27me3_diff_trb_vs_WT_cond1_814	8.36333			chr1	10711591	10711914	H3K27me3_diff_trb_vs_WT_cond2_814	6.27321
chr2	6670142	6670401	H3K27me3_diff_trb_vs_WT_cond1_815	3.9711			chr1	10866361	10866529	H3K27me3_diff_trb_vs_WT_cond2_815	6.32385
chr2	7522399	7522933	H3K27me3_diff_trb_vs_WT_cond1_816	15.316			chr1	10892659	10893215	H3K27me3_diff_trb_vs_WT_cond2_816	6.55051
chr2	7523333	7524160	H3K27me3_diff_trb_vs_WT_cond1_817	8.30831			chr1	10894329	10894458	H3K27me3_diff_trb_vs_WT_cond2_817	6.39392
chr2	7524469	7524611	H3K27me3_diff_trb_vs_WT_cond1_818	4.65078			chr1	10895027	10896045	H3K27me3_diff_trb_vs_WT_cond2_818	8.28642
chr2	7970414	7970665	H3K27me3_diff_trb_vs_WT_cond1_819	3.57803			chr1	10897364	10897511	H3K27me3_diff_trb_vs_WT_cond2_819	6.30228
chr2	7973590	7973733	H3K27me3_diff_trb_vs_WT_cond1_820	5.82755			chr1	10897588	10897852	H3K27me3_diff_trb_vs_WT_cond2_820	6.61566
chr2	7975476	7975618	H3K27me3_diff_trb_vs_WT_cond1_821	5.14015			chr1	10897916	10898154	H3K27me3_diff_trb_vs_WT_cond2_821	6.09059
chr2	7977050	7977214	H3K27me3_diff_trb_vs_WT_cond1_822	13.0557			chr1	10926036	10926919	H3K27me3_diff_trb_vs_WT_cond2_822	4.62041
chr2	7977721	7977863	H3K27me3_diff_trb_vs_WT_cond1_823	4.06458			chr1	10927165	10927522	H3K27me3_diff_trb_vs_WT_cond2_823	4.86004
chr2	7981639	7981882	H3K27me3_diff_trb_vs_WT_cond1_824	4.1071			chr1	10931951	10932094	H3K27me3_diff_trb_vs_WT_cond2_824	3.54282
chr2	8015177	8016557	H3K27me3_diff_trb_vs_WT_cond1_825	5.72887			chr1	10932300	10932461	H3K27me3_diff_trb_vs_WT_cond2_825	4.92388
chr2	8016934	8017114	H3K27me3_diff_trb_vs_WT_cond1_826	7.33589			chr1	10933074	10933310	H3K27me3_diff_trb_vs_WT_cond2_826	3.94513
chr2	8017245	8017488	H3K27me3_diff_trb_vs_WT_cond1_827	6.84193			chr1	10933483	10933891	H3K27me3_diff_trb_vs_WT_cond2_827	5.29335
chr2	8017567	8019502	H3K27me3_diff_trb_vs_WT_cond1_828	7.67725			chr1	10934739	10934861	H3K27me3_diff_trb_vs_WT_cond2_828	4.88947
chr2	8019601	8020022	H3K27me3_diff_trb_vs_WT_cond1_829	5.22996			chr1	10935119	10935391	H3K27me3_diff_trb_vs_WT_cond2_829	3.66057
chr2	8020312	8020467	H3K27me3_diff_trb_vs_WT_cond1_830	5.04649			chr1	10935734	10936079	H3K27me3_diff_trb_vs_WT_cond2_830	6.67035
chr2	8020696	8020948	H3K27me3_diff_trb_vs_WT_cond1_831	6.48206			chr1	10936200	10936364	H3K27me3_diff_trb_vs_WT_cond2_831	6.62089
chr2	8025090	8025399	H3K27me3_diff_trb_vs_WT_cond1_832	6.08617			chr1	10974819	10975208	H3K27me3_diff_trb_vs_WT_cond2_832	5.53962
chr2	8028165	8028438	H3K27me3_diff_trb_vs_WT_cond1_833	4.35874			chr1	11003420	11003988	H3K27me3_diff_trb_vs_WT_cond2_833	11.8223
chr2	8028709	8028959	H3K27me3_diff_trb_vs_WT_cond1_834	10.7202			chr1	11004125	11005613	H3K27me3_diff_trb_vs_WT_cond2_834	28.6136
chr2	8057118	8057254	H3K27me3_diff_trb_vs_WT_cond1_835	3.65597			chr1	11007234	11007614	H3K27me3_diff_trb_vs_WT_cond2_835	9.52735
chr2	8057580	8057700	H3K27me3_diff_trb_vs_WT_cond1_836	4.17027			chr1	11007706	11007995	H3K27me3_diff_trb_vs_WT_cond2_836	7.78267
chr2	8059355	8059680	H3K27me3_diff_trb_vs_WT_cond1_837	6.09926			chr1	11008413	11008814	H3K27me3_diff_trb_vs_WT_cond2_837	4.17483
chr2	8059791	8060188	H3K27me3_diff_trb_vs_WT_cond1_838	4.6154			chr1	11009360	11009490	H3K27me3_diff_trb_vs_WT_cond2_838	4.14582
chr2	8060336	8060694	H3K27me3_diff_trb_vs_WT_cond1_839	8.96752			chr1	11009864	11009997	H3K27me3_diff_trb_vs_WT_cond2_839	6.56836
chr2	8278989	8279153	H3K27me3_diff_trb_vs_WT_cond1_840	3.57594			chr1	11011015	11012545	H3K27me3_diff_trb_vs_WT_cond2_840	5.14117
chr2	8666880	8667011	H3K27me3_diff_trb_vs_WT_cond1_841	3.49455			chr1	11012638	11012797	H3K27me3_diff_trb_vs_WT_cond2_841	5.43345
chr2	8667107	8667555	H3K27me3_diff_trb_vs_WT_cond1_842	4.47595			chr1	11013586	11016085	H3K27me3_diff_trb_vs_WT_cond2_842	7.95659
chr2	8668092	8668220	H3K27me3_diff_trb_vs_WT_cond1_843	5.44103			chr1	11016403	11019102	H3K27me3_diff_trb_vs_WT_cond2_843	12.148
chr2	8671364	8671525	H3K27me3_diff_trb_vs_WT_cond1_844	4.0828			chr1	11020486	11020634	H3K27me3_diff_trb_vs_WT_cond2_844	3.85105
chr2	8854045	8854184	H3K27me3_diff_trb_vs_WT_cond1_845	5.49651			chr1	11020960	11021341	H3K27me3_diff_trb_vs_WT_cond2_845	6.66063
chr2	8855496	8855763	H3K27me3_diff_trb_vs_WT_cond1_846	4.19512			chr1	11021523	11021802	H3K27me3_diff_trb_vs_WT_cond2_846	6.58368
chr2	8856749	8856900	H3K27me3_diff_trb_vs_WT_cond1_847	6.76917			chr1	11021923	11023405	H3K27me3_diff_trb_vs_WT_cond2_847	19.4837
chr2	8857361	8857507	H3K27me3_diff_trb_vs_WT_cond1_848	4.65446			chr1	11024385	11024514	H3K27me3_diff_trb_vs_WT_cond2_848	3.45581
chr2	9034242	9034480	H3K27me3_diff_trb_vs_WT_cond1_849	13.689			chr1	11025247	11025718	H3K27me3_diff_trb_vs_WT_cond2_849	9.8521
chr2	9425153	9425351	H3K27me3_diff_trb_vs_WT_cond1_850	5.54053			chr1	11025946	11026902	H3K27me3_diff_trb_vs_WT_cond2_850	5.72299
chr2	9430545	9430977	H3K27me3_diff_trb_vs_WT_cond1_851	5.27656			chr1	11027033	11027192	H3K27me3_diff_trb_vs_WT_cond2_851	4.5843
chr2	9431594	9431733	H3K27me3_diff_trb_vs_WT_cond1_852	6.5808			chr1	11027387	11027511	H3K27me3_diff_trb_vs_WT_cond2_852	5.77077
chr2	9432383	9432766	H3K27me3_diff_trb_vs_WT_cond1_853	11.1797			chr1	11028012	11028348	H3K27me3_diff_trb_vs_WT_cond2_853	6.16126
chr2	9434603	9434986	H3K27me3_diff_trb_vs_WT_cond1_854	6.03042			chr1	11029395	11030499	H3K27me3_diff_trb_vs_WT_cond2_854	8.17145
chr2	9435135	9435308	H3K27me3_diff_trb_vs_WT_cond1_855	4.96899			chr1	11030678	11030834	H3K27me3_diff_trb_vs_WT_cond2_855	4.89778
chr2	9435441	9435575	H3K27me3_diff_trb_vs_WT_cond1_856	3.9542			chr1	11030985	11031208	H3K27me3_diff_trb_vs_WT_cond2_856	3.6889
chr2	9441055	9441193	H3K27me3_diff_trb_vs_WT_cond1_857	3.8503			chr1	11031535	11032142	H3K27me3_diff_trb_vs_WT_cond2_857	5.59394
chr2	9485266	9485414	H3K27me3_diff_trb_vs_WT_cond1_858	4.35005			chr1	11032687	11034551	H3K27me3_diff_trb_vs_WT_cond2_858	7.29088
chr2	9488299	9488469	H3K27me3_diff_trb_vs_WT_cond1_859	4.46859			chr1	11034906	11035644	H3K27me3_diff_trb_vs_WT_cond2_859	5.16343
chr2	9493801	9494156	H3K27me3_diff_trb_vs_WT_cond1_860	4.93711			chr1	11035983	11036772	H3K27me3_diff_trb_vs_WT_cond2_860	4.95816
chr2	9580038	9583253	H3K27me3_diff_trb_vs_WT_cond1_861	30.6804			chr1	11036851	11037175	H3K27me3_diff_trb_vs_WT_cond2_861	3.75995
chr2	9583353	9584236	H3K27me3_diff_trb_vs_WT_cond1_862	19.7655			chr1	11052202	11052365	H3K27me3_diff_trb_vs_WT_cond2_862	3.46981
chr2	9592051	9592388	H3K27me3_diff_trb_vs_WT_cond1_863	4.25921			chr1	11052821	11054380	H3K27me3_diff_trb_vs_WT_cond2_863	6.13425
chr2	9605860	9606094	H3K27me3_diff_trb_vs_WT_cond1_864	6.98537			chr1	11083635	11083755	H3K27me3_diff_trb_vs_WT_cond2_864	4.47315
chr2	9606242	9606479	H3K27me3_diff_trb_vs_WT_cond1_865	4.58345			chr1	11094484	11094772	H3K27me3_diff_trb_vs_WT_cond2_865	3.58992
chr2	9606890	9607218	H3K27me3_diff_trb_vs_WT_cond1_866	5.24352			chr1	11095058	11095190	H3K27me3_diff_trb_vs_WT_cond2_866	4.83257
chr2	9607356	9607848	H3K27me3_diff_trb_vs_WT_cond1_867	5.92341			chr1	11129860	11130298	H3K27me3_diff_trb_vs_WT_cond2_867	6.25886
chr2	9608911	9609040	H3K27me3_diff_trb_vs_WT_cond1_868	6.11238			chr1	11130647	11131029	H3K27me3_diff_trb_vs_WT_cond2_868	3.63658
chr2	9609780	9609990	H3K27me3_diff_trb_vs_WT_cond1_869	3.96939			chr1	11131129	11131515	H3K27me3_diff_trb_vs_WT_cond2_869	5.53688
chr2	9610758	9611057	H3K27me3_diff_trb_vs_WT_cond1_870	8.71272			chr1	11165750	11165936	H3K27me3_diff_trb_vs_WT_cond2_870	4.74214
chr2	9611213	9611491	H3K27me3_diff_trb_vs_WT_cond1_871	5.58696			chr1	11166048	11166175	H3K27me3_diff_trb_vs_WT_cond2_871	3.63812
chr2	9612357	9612509	H3K27me3_diff_trb_vs_WT_cond1_872	5.25246			chr1	11168649	11168972	H3K27me3_diff_trb_vs_WT_cond2_872	4.76864
chr2	9612862	9613244	H3K27me3_diff_trb_vs_WT_cond1_873	5.44077			chr1	11169119	11169510	H3K27me3_diff_trb_vs_WT_cond2_873	4.39019
chr2	9613339	9613649	H3K27me3_diff_trb_vs_WT_cond1_874	4.31903			chr1	11169719	11170049	H3K27me3_diff_trb_vs_WT_cond2_874	3.70989
chr2	9613798	9613925	H3K27me3_diff_trb_vs_WT_cond1_875	3.9715			chr1	11214545	11214797	H3K27me3_diff_trb_vs_WT_cond2_875	5.39551
chr2	9681899	9682120	H3K27me3_diff_trb_vs_WT_cond1_876	4.54035			chr1	11228567	11228780	H3K27me3_diff_trb_vs_WT_cond2_876	4.58648
chr2	9682240	9682367	H3K27me3_diff_trb_vs_WT_cond1_877	4.49275			chr1	11228939	11229245	H3K27me3_diff_trb_vs_WT_cond2_877	12.6939
chr2	9684827	9684950	H3K27me3_diff_trb_vs_WT_cond1_878	3.63599			chr1	11229437	11229863	H3K27me3_diff_trb_vs_WT_cond2_878	10.0493
chr2	9685751	9686022	H3K27me3_diff_trb_vs_WT_cond1_879	4.64251			chr1	11279364	11279541	H3K27me3_diff_trb_vs_WT_cond2_879	4.84165
chr2	9703775	9704170	H3K27me3_diff_trb_vs_WT_cond1_880	3.87922			chr1	11279720	11279852	H3K27me3_diff_trb_vs_WT_cond2_880	3.72419
chr2	9710874	9711080	H3K27me3_diff_trb_vs_WT_cond1_881	3.71642			chr1	11316955	11317110	H3K27me3_diff_trb_vs_WT_cond2_881	4.40673
chr2	9716517	9716654	H3K27me3_diff_trb_vs_WT_cond1_882	3.77188			chr1	11317220	11317970	H3K27me3_diff_trb_vs_WT_cond2_882	6.28473
chr2	9717154	9717312	H3K27me3_diff_trb_vs_WT_cond1_883	4.65163			chr1	11318109	11319770	H3K27me3_diff_trb_vs_WT_cond2_883	10.8963
chr2	9719273	9719397	H3K27me3_diff_trb_vs_WT_cond1_884	4.43257			chr1	11335867	11336004	H3K27me3_diff_trb_vs_WT_cond2_884	3.82385
chr2	9734835	9734972	H3K27me3_diff_trb_vs_WT_cond1_885	4.48846			chr1	11337761	11337907	H3K27me3_diff_trb_vs_WT_cond2_885	3.97271
chr2	9735033	9735195	H3K27me3_diff_trb_vs_WT_cond1_886	8.36356			chr1	11338609	11338829	H3K27me3_diff_trb_vs_WT_cond2_886	4.47907
chr2	9753978	9754693	H3K27me3_diff_trb_vs_WT_cond1_887	6.86224			chr1	11338968	11339101	H3K27me3_diff_trb_vs_WT_cond2_887	4.57967
chr2	9755034	9755208	H3K27me3_diff_trb_vs_WT_cond1_888	5.87246			chr1	11339355	11339477	H3K27me3_diff_trb_vs_WT_cond2_888	3.68589
chr2	9756115	9756260	H3K27me3_diff_trb_vs_WT_cond1_889	5.62426			chr1	11355189	11355348	H3K27me3_diff_trb_vs_WT_cond2_889	4.15294
chr2	9756508	9757426	H3K27me3_diff_trb_vs_WT_cond1_890	6.54172			chr1	11378545	11378688	H3K27me3_diff_trb_vs_WT_cond2_890	3.56395
chr2	9758025	9758159	H3K27me3_diff_trb_vs_WT_cond1_891	5.483			chr1	11381828	11381967	H3K27me3_diff_trb_vs_WT_cond2_891	5.42837
chr2	9758783	9758914	H3K27me3_diff_trb_vs_WT_cond1_892	6.60528			chr1	11382820	11382954	H3K27me3_diff_trb_vs_WT_cond2_892	3.5809
chr2	9759567	9760255	H3K27me3_diff_trb_vs_WT_cond1_893	6.69377			chr1	11383156	11383291	H3K27me3_diff_trb_vs_WT_cond2_893	4.8926
chr2	9760377	9761118	H3K27me3_diff_trb_vs_WT_cond1_894	10.8207			chr1	11383397	11383673	H3K27me3_diff_trb_vs_WT_cond2_894	7.95006
chr2	9761643	9761841	H3K27me3_diff_trb_vs_WT_cond1_895	10.4952			chr1	11383757	11383884	H3K27me3_diff_trb_vs_WT_cond2_895	5.07805
chr2	9762076	9764055	H3K27me3_diff_trb_vs_WT_cond1_896	7.7246			chr1	11497154	11497293	H3K27me3_diff_trb_vs_WT_cond2_896	4.30207
chr2	9764410	9764554	H3K27me3_diff_trb_vs_WT_cond1_897	4.39082			chr1	11498434	11498606	H3K27me3_diff_trb_vs_WT_cond2_897	4.41368
chr2	9764777	9765037	H3K27me3_diff_trb_vs_WT_cond1_898	4.4654			chr1	11499255	11499398	H3K27me3_diff_trb_vs_WT_cond2_898	3.80734
chr2	9765929	9766494	H3K27me3_diff_trb_vs_WT_cond1_899	6.09148			chr1	11499588	11499971	H3K27me3_diff_trb_vs_WT_cond2_899	5.88474
chr2	9766674	9768992	H3K27me3_diff_trb_vs_WT_cond1_900	11.6859			chr1	11500328	11500729	H3K27me3_diff_trb_vs_WT_cond2_900	6.19145
chr2	9769105	9770017	H3K27me3_diff_trb_vs_WT_cond1_901	9.87722			chr1	11501264	11501528	H3K27me3_diff_trb_vs_WT_cond2_901	8.36369
chr2	9770084	9770442	H3K27me3_diff_trb_vs_WT_cond1_902	8.3767			chr1	11501691	11501887	H3K27me3_diff_trb_vs_WT_cond2_902	3.99685
chr2	9770507	9770958	H3K27me3_diff_trb_vs_WT_cond1_903	5.70272			chr1	11502161	11502444	H3K27me3_diff_trb_vs_WT_cond2_903	3.61032
chr2	9771020	9771142	H3K27me3_diff_trb_vs_WT_cond1_904	4.41406			chr1	11512728	11513226	H3K27me3_diff_trb_vs_WT_cond2_904	6.78972
chr2	9771404	9771640	H3K27me3_diff_trb_vs_WT_cond1_905	8.00469			chr1	11513291	11513436	H3K27me3_diff_trb_vs_WT_cond2_905	5.75974
chr2	9772097	9772923	H3K27me3_diff_trb_vs_WT_cond1_906	6.44536			chr1	11513953	11514244	H3K27me3_diff_trb_vs_WT_cond2_906	8.19174
chr2	9773219	9773501	H3K27me3_diff_trb_vs_WT_cond1_907	8.51936			chr1	11514313	11515639	H3K27me3_diff_trb_vs_WT_cond2_907	8.97442
chr2	9773710	9773992	H3K27me3_diff_trb_vs_WT_cond1_908	5.05842			chr1	11515969	11516129	H3K27me3_diff_trb_vs_WT_cond2_908	5.66281
chr2	9774873	9775714	H3K27me3_diff_trb_vs_WT_cond1_909	7.43695			chr1	11516436	11516887	H3K27me3_diff_trb_vs_WT_cond2_909	8.01857
chr2	9775919	9777453	H3K27me3_diff_trb_vs_WT_cond1_910	13.8982			chr1	11517056	11517184	H3K27me3_diff_trb_vs_WT_cond2_910	4.57457
chr2	9777517	9778453	H3K27me3_diff_trb_vs_WT_cond1_911	13.1608			chr1	11518187	11518308	H3K27me3_diff_trb_vs_WT_cond2_911	3.60304
chr2	9778730	9780431	H3K27me3_diff_trb_vs_WT_cond1_912	10.3343			chr1	11523746	11524171	H3K27me3_diff_trb_vs_WT_cond2_912	5.51672
chr2	9780546	9781290	H3K27me3_diff_trb_vs_WT_cond1_913	12.394			chr1	11524603	11524727	H3K27me3_diff_trb_vs_WT_cond2_913	4.89223
chr2	9781398	9781741	H3K27me3_diff_trb_vs_WT_cond1_914	6.87853			chr1	11527733	11528280	H3K27me3_diff_trb_vs_WT_cond2_914	5.41625
chr2	9781981	9782331	H3K27me3_diff_trb_vs_WT_cond1_915	7.1605			chr1	11563223	11563430	H3K27me3_diff_trb_vs_WT_cond2_915	4.43481
chr2	9782462	9783065	H3K27me3_diff_trb_vs_WT_cond1_916	11.1453			chr1	11563661	11563808	H3K27me3_diff_trb_vs_WT_cond2_916	5.41456
chr2	9783156	9783440	H3K27me3_diff_trb_vs_WT_cond1_917	5.39322			chr1	11563901	11564055	H3K27me3_diff_trb_vs_WT_cond2_917	4.83982
chr2	9783973	9784093	H3K27me3_diff_trb_vs_WT_cond1_918	5.41316			chr1	11564316	11564984	H3K27me3_diff_trb_vs_WT_cond2_918	6.28093
chr2	9785449	9785573	H3K27me3_diff_trb_vs_WT_cond1_919	9.26647			chr1	11572618	11572809	H3K27me3_diff_trb_vs_WT_cond2_919	4.09223
chr2	9785684	9785805	H3K27me3_diff_trb_vs_WT_cond1_920	6.52521			chr1	11579614	11579887	H3K27me3_diff_trb_vs_WT_cond2_920	7.02512
chr2	9787117	9787361	H3K27me3_diff_trb_vs_WT_cond1_921	5.67804			chr1	11580125	11581063	H3K27me3_diff_trb_vs_WT_cond2_921	7.02688
chr2	9787496	9787619	H3K27me3_diff_trb_vs_WT_cond1_922	4.71853			chr1	11583279	11583551	H3K27me3_diff_trb_vs_WT_cond2_922	4.66104
chr2	9788558	9788772	H3K27me3_diff_trb_vs_WT_cond1_923	3.53485			chr1	11583627	11584066	H3K27me3_diff_trb_vs_WT_cond2_923	5.24154
chr2	9788888	9789116	H3K27me3_diff_trb_vs_WT_cond1_924	4.71765			chr1	11584239	11585060	H3K27me3_diff_trb_vs_WT_cond2_924	6.63971
chr2	9790928	9791200	H3K27me3_diff_trb_vs_WT_cond1_925	7.26867			chr1	11626795	11626921	H3K27me3_diff_trb_vs_WT_cond2_925	3.42172
chr2	9792079	9793580	H3K27me3_diff_trb_vs_WT_cond1_926	11.5678			chr1	11701925	11703775	H3K27me3_diff_trb_vs_WT_cond2_926	11.9549
chr2	9793739	9794830	H3K27me3_diff_trb_vs_WT_cond1_927	11.6446			chr1	11704204	11706651	H3K27me3_diff_trb_vs_WT_cond2_927	10.2713
chr2	9794919	9795119	H3K27me3_diff_trb_vs_WT_cond1_928	21.9713			chr1	11718247	11718400	H3K27me3_diff_trb_vs_WT_cond2_928	5.19985
chr2	9795226	9796296	H3K27me3_diff_trb_vs_WT_cond1_929	14.6244			chr1	11718941	11719071	H3K27me3_diff_trb_vs_WT_cond2_929	4.2107
chr2	9798814	9799128	H3K27me3_diff_trb_vs_WT_cond1_930	8.49385			chr1	11719351	11719775	H3K27me3_diff_trb_vs_WT_cond2_930	3.90929
chr2	9799430	9799813	H3K27me3_diff_trb_vs_WT_cond1_931	5.37633			chr1	11724028	11724227	H3K27me3_diff_trb_vs_WT_cond2_931	4.17307
chr2	9799988	9800263	H3K27me3_diff_trb_vs_WT_cond1_932	5.11271			chr1	11724447	11725137	H3K27me3_diff_trb_vs_WT_cond2_932	5.38451
chr2	9800574	9800931	H3K27me3_diff_trb_vs_WT_cond1_933	6.27407			chr1	11725292	11728564	H3K27me3_diff_trb_vs_WT_cond2_933	12.1829
chr2	9802247	9802719	H3K27me3_diff_trb_vs_WT_cond1_934	3.7974			chr1	11728642	11729375	H3K27me3_diff_trb_vs_WT_cond2_934	4.79433
chr2	9980581	9980872	H3K27me3_diff_trb_vs_WT_cond1_935	4.40688			chr1	11729493	11729823	H3K27me3_diff_trb_vs_WT_cond2_935	6.71274
chr2	10040089	10040429	H3K27me3_diff_trb_vs_WT_cond1_936	5.0465			chr1	11730106	11730487	H3K27me3_diff_trb_vs_WT_cond2_936	4.62215
chr2	10040513	10041604	H3K27me3_diff_trb_vs_WT_cond1_937	7.02663			chr1	11730799	11731342	H3K27me3_diff_trb_vs_WT_cond2_937	4.54468
chr2	10041909	10042059	H3K27me3_diff_trb_vs_WT_cond1_938	6.50496			chr1	11731643	11731989	H3K27me3_diff_trb_vs_WT_cond2_938	4.11205
chr2	10042356	10042604	H3K27me3_diff_trb_vs_WT_cond1_939	8.73919			chr1	11756944	11757379	H3K27me3_diff_trb_vs_WT_cond2_939	10.1397
chr2	10042707	10042952	H3K27me3_diff_trb_vs_WT_cond1_940	9.34804			chr1	11763384	11763878	H3K27me3_diff_trb_vs_WT_cond2_940	4.72307
chr2	10043131	10043316	H3K27me3_diff_trb_vs_WT_cond1_941	15.7497			chr1	11774583	11774712	H3K27me3_diff_trb_vs_WT_cond2_941	3.72447
chr2	10043470	10043634	H3K27me3_diff_trb_vs_WT_cond1_942	6.06427			chr1	11810889	11812689	H3K27me3_diff_trb_vs_WT_cond2_942	10.3148
chr2	10044311	10045011	H3K27me3_diff_trb_vs_WT_cond1_943	16.668			chr1	11812786	11813133	H3K27me3_diff_trb_vs_WT_cond2_943	4.97422
chr2	10045265	10045399	H3K27me3_diff_trb_vs_WT_cond1_944	11.0072			chr1	11833030	11833841	H3K27me3_diff_trb_vs_WT_cond2_944	7.38093
chr2	10045560	10045748	H3K27me3_diff_trb_vs_WT_cond1_945	14.2326			chr1	11833966	11834106	H3K27me3_diff_trb_vs_WT_cond2_945	5.52985
chr2	10045941	10046564	H3K27me3_diff_trb_vs_WT_cond1_946	23.4241			chr1	11954831	11954968	H3K27me3_diff_trb_vs_WT_cond2_946	5.79957
chr2	10046637	10046816	H3K27me3_diff_trb_vs_WT_cond1_947	11.33			chr1	11963034	11963175	H3K27me3_diff_trb_vs_WT_cond2_947	4.85161
chr2	10046943	10047250	H3K27me3_diff_trb_vs_WT_cond1_948	8.17389			chr1	12072722	12072877	H3K27me3_diff_trb_vs_WT_cond2_948	4.04591
chr2	10047385	10048092	H3K27me3_diff_trb_vs_WT_cond1_949	9.89608			chr1	12073231	12073381	H3K27me3_diff_trb_vs_WT_cond2_949	3.30096
chr2	10048207	10049198	H3K27me3_diff_trb_vs_WT_cond1_950	12.9795			chr1	12135559	12135683	H3K27me3_diff_trb_vs_WT_cond2_950	3.61493
chr2	10049365	10049688	H3K27me3_diff_trb_vs_WT_cond1_951	5.51263			chr1	12135786	12135918	H3K27me3_diff_trb_vs_WT_cond2_951	4.02681
chr2	10049850	10050895	H3K27me3_diff_trb_vs_WT_cond1_952	8.05577			chr1	12135982	12136449	H3K27me3_diff_trb_vs_WT_cond2_952	7.17081
chr2	10052731	10052887	H3K27me3_diff_trb_vs_WT_cond1_953	7.6295			chr1	12159437	12160587	H3K27me3_diff_trb_vs_WT_cond2_953	5.52152
chr2	10053184	10053440	H3K27me3_diff_trb_vs_WT_cond1_954	7.28293			chr1	12160709	12161827	H3K27me3_diff_trb_vs_WT_cond2_954	5.47012
chr2	10053843	10054088	H3K27me3_diff_trb_vs_WT_cond1_955	5.65525			chr1	12161979	12163459	H3K27me3_diff_trb_vs_WT_cond2_955	7.33851
chr2	10063328	10063502	H3K27me3_diff_trb_vs_WT_cond1_956	5.01008			chr1	12163572	12163957	H3K27me3_diff_trb_vs_WT_cond2_956	7.08155
chr2	10066959	10067265	H3K27me3_diff_trb_vs_WT_cond1_957	3.56123			chr1	12164988	12165119	H3K27me3_diff_trb_vs_WT_cond2_957	6.69758
chr2	10105938	10106208	H3K27me3_diff_trb_vs_WT_cond1_958	8.73908			chr1	12165209	12165807	H3K27me3_diff_trb_vs_WT_cond2_958	4.82161
chr2	10107442	10107600	H3K27me3_diff_trb_vs_WT_cond1_959	4.51204			chr1	12169030	12169322	H3K27me3_diff_trb_vs_WT_cond2_959	7.65105
chr2	10107990	10108176	H3K27me3_diff_trb_vs_WT_cond1_960	3.90244			chr1	12220971	12221159	H3K27me3_diff_trb_vs_WT_cond2_960	4.99085
chr2	10108472	10108610	H3K27me3_diff_trb_vs_WT_cond1_961	3.59903			chr1	12221796	12221995	H3K27me3_diff_trb_vs_WT_cond2_961	3.74788
chr2	10109400	10110245	H3K27me3_diff_trb_vs_WT_cond1_962	6.31547			chr1	12229698	12232492	H3K27me3_diff_trb_vs_WT_cond2_962	5.03991
chr2	10110556	10111053	H3K27me3_diff_trb_vs_WT_cond1_963	8.04356			chr1	12232812	12233041	H3K27me3_diff_trb_vs_WT_cond2_963	3.61143
chr2	10111357	10111621	H3K27me3_diff_trb_vs_WT_cond1_964	9.13916			chr1	12233616	12233744	H3K27me3_diff_trb_vs_WT_cond2_964	3.66963
chr2	10111754	10112654	H3K27me3_diff_trb_vs_WT_cond1_965	8.7411			chr1	12235379	12235505	H3K27me3_diff_trb_vs_WT_cond2_965	3.33785
chr2	10112834	10113225	H3K27me3_diff_trb_vs_WT_cond1_966	6.49318			chr1	12236126	12236268	H3K27me3_diff_trb_vs_WT_cond2_966	4.39019
chr2	10114329	10114561	H3K27me3_diff_trb_vs_WT_cond1_967	11.1266			chr1	12236530	12236871	H3K27me3_diff_trb_vs_WT_cond2_967	3.82076
chr2	10115570	10115718	H3K27me3_diff_trb_vs_WT_cond1_968	5.67955			chr1	12248666	12250725	H3K27me3_diff_trb_vs_WT_cond2_968	6.62989
chr2	10116079	10116268	H3K27me3_diff_trb_vs_WT_cond1_969	7.73567			chr1	12268095	12268306	H3K27me3_diff_trb_vs_WT_cond2_969	4.28151
chr2	10116480	10117832	H3K27me3_diff_trb_vs_WT_cond1_970	6.80993			chr1	12268777	12268979	H3K27me3_diff_trb_vs_WT_cond2_970	4.20993
chr2	10147814	10147947	H3K27me3_diff_trb_vs_WT_cond1_971	3.55349			chr1	12276172	12276382	H3K27me3_diff_trb_vs_WT_cond2_971	4.24066
chr2	10193116	10193255	H3K27me3_diff_trb_vs_WT_cond1_972	4.5493			chr1	12276726	12276877	H3K27me3_diff_trb_vs_WT_cond2_972	4.29837
chr2	10193897	10194066	H3K27me3_diff_trb_vs_WT_cond1_973	4.09401			chr1	12277645	12277860	H3K27me3_diff_trb_vs_WT_cond2_973	7.27094
chr2	10209244	10209386	H3K27me3_diff_trb_vs_WT_cond1_974	3.51947			chr1	12277985	12278339	H3K27me3_diff_trb_vs_WT_cond2_974	4.27142
chr2	10457855	10457980	H3K27me3_diff_trb_vs_WT_cond1_975	5.50248			chr1	12278527	12278651	H3K27me3_diff_trb_vs_WT_cond2_975	3.89992
chr2	10458132	10458326	H3K27me3_diff_trb_vs_WT_cond1_976	10.047			chr1	12279213	12279381	H3K27me3_diff_trb_vs_WT_cond2_976	4.03255
chr2	10459289	10459419	H3K27me3_diff_trb_vs_WT_cond1_977	3.74728			chr1	12279804	12279934	H3K27me3_diff_trb_vs_WT_cond2_977	4.02337
chr2	10459533	10459864	H3K27me3_diff_trb_vs_WT_cond1_978	6.82589			chr1	12284663	12284896	H3K27me3_diff_trb_vs_WT_cond2_978	3.7893
chr2	10459951	10460274	H3K27me3_diff_trb_vs_WT_cond1_979	4.78804			chr1	12285763	12285900	H3K27me3_diff_trb_vs_WT_cond2_979	8.12112
chr2	10517719	10517916	H3K27me3_diff_trb_vs_WT_cond1_980	3.235			chr1	12348028	12348187	H3K27me3_diff_trb_vs_WT_cond2_980	4.53429
chr2	10518588	10518756	H3K27me3_diff_trb_vs_WT_cond1_981	4.66312			chr1	12372055	12372599	H3K27me3_diff_trb_vs_WT_cond2_981	6.06727
chr2	10556582	10557038	H3K27me3_diff_trb_vs_WT_cond1_982	4.95699			chr1	12434160	12434712	H3K27me3_diff_trb_vs_WT_cond2_982	8.11633
chr2	10558113	10558270	H3K27me3_diff_trb_vs_WT_cond1_983	6.12408			chr1	12434955	12435170	H3K27me3_diff_trb_vs_WT_cond2_983	5.17142
chr2	10558534	10558663	H3K27me3_diff_trb_vs_WT_cond1_984	5.09647			chr1	12592731	12593286	H3K27me3_diff_trb_vs_WT_cond2_984	9.21261
chr2	11230230	11230463	H3K27me3_diff_trb_vs_WT_cond1_985	5.95445			chr1	12593501	12593851	H3K27me3_diff_trb_vs_WT_cond2_985	8.78693
chr2	11232549	11232766	H3K27me3_diff_trb_vs_WT_cond1_986	5.79813			chr1	12594565	12598113	H3K27me3_diff_trb_vs_WT_cond2_986	24.3017
chr2	11234015	11234207	H3K27me3_diff_trb_vs_WT_cond1_987	3.76238			chr1	12598282	12600815	H3K27me3_diff_trb_vs_WT_cond2_987	12.8043
chr2	11234551	11234969	H3K27me3_diff_trb_vs_WT_cond1_988	5.42336			chr1	12600950	12601204	H3K27me3_diff_trb_vs_WT_cond2_988	10.2144
chr2	11235138	11235283	H3K27me3_diff_trb_vs_WT_cond1_989	4.87911			chr1	12602551	12602785	H3K27me3_diff_trb_vs_WT_cond2_989	9.51495
chr2	11235562	11235922	H3K27me3_diff_trb_vs_WT_cond1_990	4.50212			chr1	12602922	12603080	H3K27me3_diff_trb_vs_WT_cond2_990	5.11645
chr2	11236217	11236431	H3K27me3_diff_trb_vs_WT_cond1_991	5.43869			chr1	12603237	12603466	H3K27me3_diff_trb_vs_WT_cond2_991	5.26937
chr2	11238222	11238391	H3K27me3_diff_trb_vs_WT_cond1_992	5.68403			chr1	12607780	12608129	H3K27me3_diff_trb_vs_WT_cond2_992	3.7765
chr2	11349279	11349423	H3K27me3_diff_trb_vs_WT_cond1_993	7.15855			chr1	12608618	12608865	H3K27me3_diff_trb_vs_WT_cond2_993	5.01569
chr2	11351664	11352064	H3K27me3_diff_trb_vs_WT_cond1_994	4.25363			chr1	12611194	12611325	H3K27me3_diff_trb_vs_WT_cond2_994	4.44349
chr2	11352170	11352321	H3K27me3_diff_trb_vs_WT_cond1_995	3.49974			chr1	12612909	12613205	H3K27me3_diff_trb_vs_WT_cond2_995	5.5068
chr2	11353069	11353447	H3K27me3_diff_trb_vs_WT_cond1_996	5.86254			chr1	12616472	12616689	H3K27me3_diff_trb_vs_WT_cond2_996	4.65475
chr2	11356165	11356305	H3K27me3_diff_trb_vs_WT_cond1_997	3.92523			chr1	12623926	12624168	H3K27me3_diff_trb_vs_WT_cond2_997	4.26581
chr2	11364484	11364671	H3K27me3_diff_trb_vs_WT_cond1_998	3.65046			chr1	12637417	12637572	H3K27me3_diff_trb_vs_WT_cond2_998	4.80047
chr2	11365781	11366048	H3K27me3_diff_trb_vs_WT_cond1_999	5.05689			chr1	12637804	12638227	H3K27me3_diff_trb_vs_WT_cond2_999	4.37972
chr2	11367727	11367861	H3K27me3_diff_trb_vs_WT_cond1_1000	4.44412			chr1	12638988	12639112	H3K27me3_diff_trb_vs_WT_cond2_1000	4.61882
chr2	11368141	11368438	H3K27me3_diff_trb_vs_WT_cond1_1001	4.18581			chr1	12639346	12639497	H3K27me3_diff_trb_vs_WT_cond2_1001	4.76346
chr2	11371542	11371824	H3K27me3_diff_trb_vs_WT_cond1_1002	4.35972			chr1	12640018	12640172	H3K27me3_diff_trb_vs_WT_cond2_1002	4.26621
chr2	11371903	11372153	H3K27me3_diff_trb_vs_WT_cond1_1003	3.73529			chr1	12658016	12658826	H3K27me3_diff_trb_vs_WT_cond2_1003	5.32494
chr2	11372674	11373164	H3K27me3_diff_trb_vs_WT_cond1_1004	8.40999			chr1	12659148	12659285	H3K27me3_diff_trb_vs_WT_cond2_1004	5.20982
chr2	11373384	11373927	H3K27me3_diff_trb_vs_WT_cond1_1005	8.0769			chr1	12705704	12705924	H3K27me3_diff_trb_vs_WT_cond2_1005	3.65702
chr2	11377269	11377658	H3K27me3_diff_trb_vs_WT_cond1_1006	4.78914			chr1	12706199	12706411	H3K27me3_diff_trb_vs_WT_cond2_1006	4.73334
chr2	11378314	11378581	H3K27me3_diff_trb_vs_WT_cond1_1007	7.64256			chr1	12764018	12764327	H3K27me3_diff_trb_vs_WT_cond2_1007	4.47106
chr2	11378688	11378939	H3K27me3_diff_trb_vs_WT_cond1_1008	8.04013			chr1	12764685	12764818	H3K27me3_diff_trb_vs_WT_cond2_1008	5.33308
chr2	11379131	11379304	H3K27me3_diff_trb_vs_WT_cond1_1009	12.0266			chr1	12852389	12852742	H3K27me3_diff_trb_vs_WT_cond2_1009	4.87711
chr2	11655127	11655261	H3K27me3_diff_trb_vs_WT_cond1_1010	3.5224			chr1	12853377	12853639	H3K27me3_diff_trb_vs_WT_cond2_1010	7.63886
chr2	11691458	11691585	H3K27me3_diff_trb_vs_WT_cond1_1011	3.94328			chr1	12854176	12854428	H3K27me3_diff_trb_vs_WT_cond2_1011	10.3195
chr2	11768174	11768316	H3K27me3_diff_trb_vs_WT_cond1_1012	6.8415			chr1	12884484	12884660	H3K27me3_diff_trb_vs_WT_cond2_1012	4.34055
chr2	11768950	11769281	H3K27me3_diff_trb_vs_WT_cond1_1013	5.90555			chr1	12885020	12885162	H3K27me3_diff_trb_vs_WT_cond2_1013	6.02244
chr2	11941172	11941329	H3K27me3_diff_trb_vs_WT_cond1_1014	7.64149			chr1	12937552	12937687	H3K27me3_diff_trb_vs_WT_cond2_1014	4.96766
chr2	11941766	11942327	H3K27me3_diff_trb_vs_WT_cond1_1015	4.68489			chr1	12956834	12957155	H3K27me3_diff_trb_vs_WT_cond2_1015	4.05688
chr2	11942438	11942735	H3K27me3_diff_trb_vs_WT_cond1_1016	9.60096			chr1	12957965	12958322	H3K27me3_diff_trb_vs_WT_cond2_1016	7.74323
chr2	11942860	11943388	H3K27me3_diff_trb_vs_WT_cond1_1017	6.31354			chr1	12959226	12959492	H3K27me3_diff_trb_vs_WT_cond2_1017	7.64345
chr2	11943457	11944121	H3K27me3_diff_trb_vs_WT_cond1_1018	7.10687			chr1	12959676	12960225	H3K27me3_diff_trb_vs_WT_cond2_1018	6.87616
chr2	11944234	11944410	H3K27me3_diff_trb_vs_WT_cond1_1019	7.34844			chr1	12966090	12966228	H3K27me3_diff_trb_vs_WT_cond2_1019	4.22308
chr2	11944554	11945461	H3K27me3_diff_trb_vs_WT_cond1_1020	7.30054			chr1	12988616	12988906	H3K27me3_diff_trb_vs_WT_cond2_1020	4.27273
chr2	11995302	11996156	H3K27me3_diff_trb_vs_WT_cond1_1021	5.53915			chr1	12990452	12990576	H3K27me3_diff_trb_vs_WT_cond2_1021	4.00613
chr2	12007114	12007561	H3K27me3_diff_trb_vs_WT_cond1_1022	5.89489			chr1	12990755	12990875	H3K27me3_diff_trb_vs_WT_cond2_1022	3.82202
chr2	12008612	12008748	H3K27me3_diff_trb_vs_WT_cond1_1023	5.18367			chr1	12991134	12992190	H3K27me3_diff_trb_vs_WT_cond2_1023	5.98831
chr2	12026486	12026637	H3K27me3_diff_trb_vs_WT_cond1_1024	4.76923			chr1	13034774	13035229	H3K27me3_diff_trb_vs_WT_cond2_1024	4.85776
chr2	12027147	12028157	H3K27me3_diff_trb_vs_WT_cond1_1025	5.55361			chr1	13035371	13035792	H3K27me3_diff_trb_vs_WT_cond2_1025	5.02228
chr2	12030775	12030908	H3K27me3_diff_trb_vs_WT_cond1_1026	4.67566			chr1	13036747	13036949	H3K27me3_diff_trb_vs_WT_cond2_1026	4.10872
chr2	12031142	12031357	H3K27me3_diff_trb_vs_WT_cond1_1027	3.78585			chr1	13045050	13045584	H3K27me3_diff_trb_vs_WT_cond2_1027	5.15445
chr2	12031476	12031670	H3K27me3_diff_trb_vs_WT_cond1_1028	7.91061			chr1	13168462	13168585	H3K27me3_diff_trb_vs_WT_cond2_1028	4.53804
chr2	12031813	12032510	H3K27me3_diff_trb_vs_WT_cond1_1029	6.71205			chr1	13168680	13169764	H3K27me3_diff_trb_vs_WT_cond2_1029	7.7233
chr2	12032698	12032978	H3K27me3_diff_trb_vs_WT_cond1_1030	7.8516			chr1	13169993	13170323	H3K27me3_diff_trb_vs_WT_cond2_1030	4.07958
chr2	12185089	12185233	H3K27me3_diff_trb_vs_WT_cond1_1031	3.4453			chr1	13229671	13229880	H3K27me3_diff_trb_vs_WT_cond2_1031	4.82296
chr2	12185826	12185946	H3K27me3_diff_trb_vs_WT_cond1_1032	3.47747			chr1	13281097	13281325	H3K27me3_diff_trb_vs_WT_cond2_1032	4.24335
chr2	12186525	12186681	H3K27me3_diff_trb_vs_WT_cond1_1033	5.64667			chr1	13281852	13282035	H3K27me3_diff_trb_vs_WT_cond2_1033	4.48139
chr2	12186844	12186978	H3K27me3_diff_trb_vs_WT_cond1_1034	4.66081			chr1	13282305	13282607	H3K27me3_diff_trb_vs_WT_cond2_1034	4.09033
chr2	12187747	12188180	H3K27me3_diff_trb_vs_WT_cond1_1035	10.1976			chr1	13319308	13319595	H3K27me3_diff_trb_vs_WT_cond2_1035	6.24238
chr2	12188704	12190428	H3K27me3_diff_trb_vs_WT_cond1_1036	6.06179			chr1	13319914	13320263	H3K27me3_diff_trb_vs_WT_cond2_1036	4.8105
chr2	12191797	12191941	H3K27me3_diff_trb_vs_WT_cond1_1037	3.60448			chr1	13320693	13320863	H3K27me3_diff_trb_vs_WT_cond2_1037	4.69063
chr2	12226110	12227513	H3K27me3_diff_trb_vs_WT_cond1_1038	19.5016			chr1	13367863	13368254	H3K27me3_diff_trb_vs_WT_cond2_1038	4.20413
chr2	12227761	12228475	H3K27me3_diff_trb_vs_WT_cond1_1039	32.8407			chr1	13368332	13368573	H3K27me3_diff_trb_vs_WT_cond2_1039	4.51595
chr2	12228856	12231439	H3K27me3_diff_trb_vs_WT_cond1_1040	7.70418			chr1	13456026	13456186	H3K27me3_diff_trb_vs_WT_cond2_1040	5.92106
chr2	12231582	12232117	H3K27me3_diff_trb_vs_WT_cond1_1041	13.9995			chr1	13456252	13456742	H3K27me3_diff_trb_vs_WT_cond2_1041	10.7873
chr2	12234971	12235878	H3K27me3_diff_trb_vs_WT_cond1_1042	14.3443			chr1	13456859	13457647	H3K27me3_diff_trb_vs_WT_cond2_1042	25.4752
chr2	12235964	12237926	H3K27me3_diff_trb_vs_WT_cond1_1043	27.6546			chr1	13457800	13458119	H3K27me3_diff_trb_vs_WT_cond2_1043	8.52546
chr2	12237998	12238245	H3K27me3_diff_trb_vs_WT_cond1_1044	24.0387			chr1	13471352	13471599	H3K27me3_diff_trb_vs_WT_cond2_1044	5.17727
chr2	12238385	12238944	H3K27me3_diff_trb_vs_WT_cond1_1045	20.5821			chr1	13529234	13529428	H3K27me3_diff_trb_vs_WT_cond2_1045	4.56072
chr2	12308070	12308421	H3K27me3_diff_trb_vs_WT_cond1_1046	9.02235			chr1	13603324	13603464	H3K27me3_diff_trb_vs_WT_cond2_1046	13.8542
chr2	12308507	12309007	H3K27me3_diff_trb_vs_WT_cond1_1047	8.47229			chr1	13604271	13604571	H3K27me3_diff_trb_vs_WT_cond2_1047	16.6847
chr2	12309090	12310015	H3K27me3_diff_trb_vs_WT_cond1_1048	7.97211			chr1	14170092	14172752	H3K27me3_diff_trb_vs_WT_cond2_1048	12.4434
chr2	12310190	12310693	H3K27me3_diff_trb_vs_WT_cond1_1049	6.51094			chr1	16131876	16132128	H3K27me3_diff_trb_vs_WT_cond2_1049	7.0638
chr2	12311074	12311244	H3K27me3_diff_trb_vs_WT_cond1_1050	4.16062			chr1	16150535	16150764	H3K27me3_diff_trb_vs_WT_cond2_1050	3.92955
chr2	12311983	12312303	H3K27me3_diff_trb_vs_WT_cond1_1051	5.9796			chr1	16150907	16152044	H3K27me3_diff_trb_vs_WT_cond2_1051	7.35084
chr2	12314620	12314907	H3K27me3_diff_trb_vs_WT_cond1_1052	5.0252			chr1	16152190	16152319	H3K27me3_diff_trb_vs_WT_cond2_1052	4.22975
chr2	12315132	12315692	H3K27me3_diff_trb_vs_WT_cond1_1053	5.24718			chr1	16152418	16153282	H3K27me3_diff_trb_vs_WT_cond2_1053	6.54128
chr2	12316002	12316171	H3K27me3_diff_trb_vs_WT_cond1_1054	6.12682			chr1	16153510	16153715	H3K27me3_diff_trb_vs_WT_cond2_1054	5.14489
chr2	12316542	12317133	H3K27me3_diff_trb_vs_WT_cond1_1055	9.72642			chr1	16153828	16154298	H3K27me3_diff_trb_vs_WT_cond2_1055	4.6747
chr2	12317300	12318191	H3K27me3_diff_trb_vs_WT_cond1_1056	6.25319			chr1	16156227	16156521	H3K27me3_diff_trb_vs_WT_cond2_1056	4.99858
chr2	12318311	12319003	H3K27me3_diff_trb_vs_WT_cond1_1057	5.99858			chr1	16157304	16157433	H3K27me3_diff_trb_vs_WT_cond2_1057	3.81607
chr2	12319169	12319630	H3K27me3_diff_trb_vs_WT_cond1_1058	7.82541			chr1	16157523	16157669	H3K27me3_diff_trb_vs_WT_cond2_1058	3.89893
chr2	12320390	12320514	H3K27me3_diff_trb_vs_WT_cond1_1059	4.67168			chr1	16231592	16232091	H3K27me3_diff_trb_vs_WT_cond2_1059	9.29662
chr2	12320750	12321117	H3K27me3_diff_trb_vs_WT_cond1_1060	7.44755			chr1	16232182	16235186	H3K27me3_diff_trb_vs_WT_cond2_1060	10.9139
chr2	12335650	12335794	H3K27me3_diff_trb_vs_WT_cond1_1061	7.25645			chr1	16235256	16235905	H3K27me3_diff_trb_vs_WT_cond2_1061	16.4761
chr2	12335888	12336030	H3K27me3_diff_trb_vs_WT_cond1_1062	5.09887			chr1	16270019	16270281	H3K27me3_diff_trb_vs_WT_cond2_1062	5.72126
chr2	12336240	12337187	H3K27me3_diff_trb_vs_WT_cond1_1063	8.75258			chr1	16270709	16271025	H3K27me3_diff_trb_vs_WT_cond2_1063	4.79444
chr2	12337285	12338408	H3K27me3_diff_trb_vs_WT_cond1_1064	7.73175			chr1	16578293	16578459	H3K27me3_diff_trb_vs_WT_cond2_1064	3.80073
chr2	12349271	12349540	H3K27me3_diff_trb_vs_WT_cond1_1065	4.92238			chr1	16578896	16579555	H3K27me3_diff_trb_vs_WT_cond2_1065	5.31437
chr2	12349755	12349929	H3K27me3_diff_trb_vs_WT_cond1_1066	4.44052			chr1	16754720	16755027	H3K27me3_diff_trb_vs_WT_cond2_1066	4.90342
chr2	12350052	12350381	H3K27me3_diff_trb_vs_WT_cond1_1067	8.91757			chr1	16755174	16755797	H3K27me3_diff_trb_vs_WT_cond2_1067	4.7413
chr2	12350673	12350876	H3K27me3_diff_trb_vs_WT_cond1_1068	4.35657			chr1	16808416	16808558	H3K27me3_diff_trb_vs_WT_cond2_1068	4.27354
chr2	12351122	12351259	H3K27me3_diff_trb_vs_WT_cond1_1069	6.20202			chr1	16809852	16809996	H3K27me3_diff_trb_vs_WT_cond2_1069	4.13364
chr2	12392074	12392230	H3K27me3_diff_trb_vs_WT_cond1_1070	6.01729			chr1	16810418	16810681	H3K27me3_diff_trb_vs_WT_cond2_1070	6.26617
chr2	12392908	12393194	H3K27me3_diff_trb_vs_WT_cond1_1071	5.03658			chr1	16811556	16813856	H3K27me3_diff_trb_vs_WT_cond2_1071	5.39264
chr2	12436548	12436778	H3K27me3_diff_trb_vs_WT_cond1_1072	5.45889			chr1	16813938	16814152	H3K27me3_diff_trb_vs_WT_cond2_1072	3.71444
chr2	12438011	12438152	H3K27me3_diff_trb_vs_WT_cond1_1073	3.88322			chr1	16814277	16814964	H3K27me3_diff_trb_vs_WT_cond2_1073	6.74916
chr2	12511561	12511750	H3K27me3_diff_trb_vs_WT_cond1_1074	3.57522			chr1	16815144	16815619	H3K27me3_diff_trb_vs_WT_cond2_1074	5.52955
chr2	12511811	12511982	H3K27me3_diff_trb_vs_WT_cond1_1075	6.44004			chr1	16815930	16816349	H3K27me3_diff_trb_vs_WT_cond2_1075	4.52379
chr2	12512837	12512984	H3K27me3_diff_trb_vs_WT_cond1_1076	7.45451			chr1	16816412	16816615	H3K27me3_diff_trb_vs_WT_cond2_1076	4.29062
chr2	12520533	12520659	H3K27me3_diff_trb_vs_WT_cond1_1077	3.91716			chr1	16816707	16817531	H3K27me3_diff_trb_vs_WT_cond2_1077	7.83034
chr2	12591155	12591294	H3K27me3_diff_trb_vs_WT_cond1_1078	4.65013			chr1	16817704	16819039	H3K27me3_diff_trb_vs_WT_cond2_1078	7.99036
chr2	12592703	12592844	H3K27me3_diff_trb_vs_WT_cond1_1079	3.61274			chr1	16828780	16828969	H3K27me3_diff_trb_vs_WT_cond2_1079	7.38302
chr2	12773654	12774330	H3K27me3_diff_trb_vs_WT_cond1_1080	4.55548			chr1	16829188	16830217	H3K27me3_diff_trb_vs_WT_cond2_1080	7.85809
chr2	12807479	12807738	H3K27me3_diff_trb_vs_WT_cond1_1081	7.93551			chr1	16830368	16830614	H3K27me3_diff_trb_vs_WT_cond2_1081	4.14575
chr2	12807842	12807984	H3K27me3_diff_trb_vs_WT_cond1_1082	4.65437			chr1	16830916	16831087	H3K27me3_diff_trb_vs_WT_cond2_1082	3.59288
chr2	12845428	12845548	H3K27me3_diff_trb_vs_WT_cond1_1083	3.72251			chr1	16831538	16831663	H3K27me3_diff_trb_vs_WT_cond2_1083	4.14273
chr2	12897513	12897638	H3K27me3_diff_trb_vs_WT_cond1_1084	3.46347			chr1	16832427	16832586	H3K27me3_diff_trb_vs_WT_cond2_1084	3.32884
chr2	12913855	12913978	H3K27me3_diff_trb_vs_WT_cond1_1085	4.51191			chr1	16832771	16832975	H3K27me3_diff_trb_vs_WT_cond2_1085	4.38288
chr2	12914976	12915126	H3K27me3_diff_trb_vs_WT_cond1_1086	3.61681			chr1	16833711	16833843	H3K27me3_diff_trb_vs_WT_cond2_1086	3.72704
chr2	12915189	12915334	H3K27me3_diff_trb_vs_WT_cond1_1087	4.74791			chr1	16834008	16834453	H3K27me3_diff_trb_vs_WT_cond2_1087	6.02381
chr2	12938433	12938577	H3K27me3_diff_trb_vs_WT_cond1_1088	4.93739			chr1	16834683	16835376	H3K27me3_diff_trb_vs_WT_cond2_1088	6.17089
chr2	12962683	12962828	H3K27me3_diff_trb_vs_WT_cond1_1089	5.12228			chr1	16917727	16917872	H3K27me3_diff_trb_vs_WT_cond2_1089	3.72733
chr2	12963436	12963911	H3K27me3_diff_trb_vs_WT_cond1_1090	4.8706			chr1	16918306	16918449	H3K27me3_diff_trb_vs_WT_cond2_1090	4.46835
chr2	12964055	12964414	H3K27me3_diff_trb_vs_WT_cond1_1091	4.76905			chr1	16990440	16992255	H3K27me3_diff_trb_vs_WT_cond2_1091	6.9211
chr2	12964486	12964703	H3K27me3_diff_trb_vs_WT_cond1_1092	4.85433			chr1	16992512	16992637	H3K27me3_diff_trb_vs_WT_cond2_1092	4.10661
chr2	12967768	12967990	H3K27me3_diff_trb_vs_WT_cond1_1093	5.17299			chr1	16993658	16993936	H3K27me3_diff_trb_vs_WT_cond2_1093	7.05777
chr2	12970033	12970265	H3K27me3_diff_trb_vs_WT_cond1_1094	5.71302			chr1	17049870	17050269	H3K27me3_diff_trb_vs_WT_cond2_1094	11.8689
chr2	13092497	13094723	H3K27me3_diff_trb_vs_WT_cond1_1095	36.3103			chr1	17050510	17052081	H3K27me3_diff_trb_vs_WT_cond2_1095	11.4237
chr2	13095381	13099107	H3K27me3_diff_trb_vs_WT_cond1_1096	28.4133			chr1	17075264	17076086	H3K27me3_diff_trb_vs_WT_cond2_1096	14.8944
chr2	13099432	13100601	H3K27me3_diff_trb_vs_WT_cond1_1097	11.3957			chr1	17094650	17094775	H3K27me3_diff_trb_vs_WT_cond2_1097	6.41871
chr2	13101842	13102005	H3K27me3_diff_trb_vs_WT_cond1_1098	5.24605			chr1	17230957	17231738	H3K27me3_diff_trb_vs_WT_cond2_1098	15.4639
chr2	13102381	13102532	H3K27me3_diff_trb_vs_WT_cond1_1099	7.29953			chr1	17232016	17232471	H3K27me3_diff_trb_vs_WT_cond2_1099	9.23927
chr2	13103697	13103852	H3K27me3_diff_trb_vs_WT_cond1_1100	4.67415			chr1	17237418	17237543	H3K27me3_diff_trb_vs_WT_cond2_1100	3.82331
chr2	13106166	13106294	H3K27me3_diff_trb_vs_WT_cond1_1101	3.80301			chr1	17237897	17238221	H3K27me3_diff_trb_vs_WT_cond2_1101	4.43251
chr2	13106797	13106973	H3K27me3_diff_trb_vs_WT_cond1_1102	7.41947			chr1	17269996	17272015	H3K27me3_diff_trb_vs_WT_cond2_1102	14.0118
chr2	13107375	13107634	H3K27me3_diff_trb_vs_WT_cond1_1103	5.25097			chr1	17272511	17272647	H3K27me3_diff_trb_vs_WT_cond2_1103	4.63139
chr2	13107714	13108846	H3K27me3_diff_trb_vs_WT_cond1_1104	5.86983			chr1	17340353	17340743	H3K27me3_diff_trb_vs_WT_cond2_1104	4.35544
chr2	13108919	13109546	H3K27me3_diff_trb_vs_WT_cond1_1105	10.0155			chr1	17340814	17341093	H3K27me3_diff_trb_vs_WT_cond2_1105	5.52676
chr2	13109806	13110470	H3K27me3_diff_trb_vs_WT_cond1_1106	11.7268			chr1	17345428	17345950	H3K27me3_diff_trb_vs_WT_cond2_1106	9.47941
chr2	13110551	13110918	H3K27me3_diff_trb_vs_WT_cond1_1107	6.9441			chr1	17346260	17346421	H3K27me3_diff_trb_vs_WT_cond2_1107	4.54548
chr2	13111967	13112153	H3K27me3_diff_trb_vs_WT_cond1_1108	4.82708			chr1	17346517	17346654	H3K27me3_diff_trb_vs_WT_cond2_1108	9.04227
chr2	13114111	13114441	H3K27me3_diff_trb_vs_WT_cond1_1109	7.63716			chr1	17346907	17347510	H3K27me3_diff_trb_vs_WT_cond2_1109	4.40528
chr2	13202493	13202637	H3K27me3_diff_trb_vs_WT_cond1_1110	4.59628			chr1	17347878	17348085	H3K27me3_diff_trb_vs_WT_cond2_1110	4.89964
chr2	13203542	13203662	H3K27me3_diff_trb_vs_WT_cond1_1111	3.62561			chr1	17348222	17348481	H3K27me3_diff_trb_vs_WT_cond2_1111	6.65954
chr2	13219291	13219471	H3K27me3_diff_trb_vs_WT_cond1_1112	5.00009			chr1	17349696	17349832	H3K27me3_diff_trb_vs_WT_cond2_1112	4.12881
chr2	13221152	13221314	H3K27me3_diff_trb_vs_WT_cond1_1113	4.84704			chr1	17357372	17357508	H3K27me3_diff_trb_vs_WT_cond2_1113	3.97722
chr2	13221755	13222063	H3K27me3_diff_trb_vs_WT_cond1_1114	4.14135			chr1	17357798	17357940	H3K27me3_diff_trb_vs_WT_cond2_1114	3.87152
chr2	13230532	13230678	H3K27me3_diff_trb_vs_WT_cond1_1115	4.40132			chr1	17358525	17358869	H3K27me3_diff_trb_vs_WT_cond2_1115	5.42903
chr2	13259203	13259457	H3K27me3_diff_trb_vs_WT_cond1_1116	3.93312			chr1	17359334	17359509	H3K27me3_diff_trb_vs_WT_cond2_1116	4.16043
chr2	13260835	13261017	H3K27me3_diff_trb_vs_WT_cond1_1117	5.04887			chr1	17359997	17360305	H3K27me3_diff_trb_vs_WT_cond2_1117	5.41027
chr2	13261210	13261350	H3K27me3_diff_trb_vs_WT_cond1_1118	3.63563			chr1	17367749	17369223	H3K27me3_diff_trb_vs_WT_cond2_1118	13.2851
chr2	13261684	13261896	H3K27me3_diff_trb_vs_WT_cond1_1119	4.86734			chr1	17369355	17371853	H3K27me3_diff_trb_vs_WT_cond2_1119	10.229
chr2	13648313	13648440	H3K27me3_diff_trb_vs_WT_cond1_1120	3.39081			chr1	17378073	17379331	H3K27me3_diff_trb_vs_WT_cond2_1120	5.87529
chr2	13648571	13648700	H3K27me3_diff_trb_vs_WT_cond1_1121	3.72153			chr1	17379609	17380329	H3K27me3_diff_trb_vs_WT_cond2_1121	10.5143
chr2	13802178	13802424	H3K27me3_diff_trb_vs_WT_cond1_1122	3.45718			chr1	17381879	17382004	H3K27me3_diff_trb_vs_WT_cond2_1122	4.27085
chr2	13803022	13803206	H3K27me3_diff_trb_vs_WT_cond1_1123	6.63953			chr1	17382632	17383071	H3K27me3_diff_trb_vs_WT_cond2_1123	3.99571
chr2	13810907	13811278	H3K27me3_diff_trb_vs_WT_cond1_1124	4.94585			chr1	17383341	17384423	H3K27me3_diff_trb_vs_WT_cond2_1124	6.7963
chr2	13811440	13811587	H3K27me3_diff_trb_vs_WT_cond1_1125	4.13368			chr1	17384750	17384919	H3K27me3_diff_trb_vs_WT_cond2_1125	5.15149
chr2	13811737	13811859	H3K27me3_diff_trb_vs_WT_cond1_1126	6.36295			chr1	17385009	17385268	H3K27me3_diff_trb_vs_WT_cond2_1126	4.19075
chr2	13812459	13812901	H3K27me3_diff_trb_vs_WT_cond1_1127	3.64685			chr1	17385455	17387558	H3K27me3_diff_trb_vs_WT_cond2_1127	7.46989
chr2	13813208	13813478	H3K27me3_diff_trb_vs_WT_cond1_1128	3.58584			chr1	17387667	17387919	H3K27me3_diff_trb_vs_WT_cond2_1128	4.37591
chr2	13814592	13814868	H3K27me3_diff_trb_vs_WT_cond1_1129	6.80085			chr1	17388088	17390760	H3K27me3_diff_trb_vs_WT_cond2_1129	7.30977
chr2	13815194	13815472	H3K27me3_diff_trb_vs_WT_cond1_1130	5.62958			chr1	17390938	17391462	H3K27me3_diff_trb_vs_WT_cond2_1130	6.68936
chr2	13815582	13815758	H3K27me3_diff_trb_vs_WT_cond1_1131	4.60166			chr1	17391524	17391756	H3K27me3_diff_trb_vs_WT_cond2_1131	4.49763
chr2	13816063	13816480	H3K27me3_diff_trb_vs_WT_cond1_1132	3.67616			chr1	17391890	17392254	H3K27me3_diff_trb_vs_WT_cond2_1132	6.45543
chr2	13816788	13817064	H3K27me3_diff_trb_vs_WT_cond1_1133	4.13371			chr1	17392401	17393095	H3K27me3_diff_trb_vs_WT_cond2_1133	7.31908
chr2	13817195	13817374	H3K27me3_diff_trb_vs_WT_cond1_1134	6.73694			chr1	17393235	17393961	H3K27me3_diff_trb_vs_WT_cond2_1134	4.48053
chr2	13817490	13817871	H3K27me3_diff_trb_vs_WT_cond1_1135	4.08774			chr1	17455408	17456120	H3K27me3_diff_trb_vs_WT_cond2_1135	5.2168
chr2	13823526	13823730	H3K27me3_diff_trb_vs_WT_cond1_1136	16.0204			chr1	17487489	17487635	H3K27me3_diff_trb_vs_WT_cond2_1136	4.33012
chr2	13823796	13824152	H3K27me3_diff_trb_vs_WT_cond1_1137	7.62026			chr1	17488031	17488298	H3K27me3_diff_trb_vs_WT_cond2_1137	4.05937
chr2	13824768	13825361	H3K27me3_diff_trb_vs_WT_cond1_1138	12.8441			chr1	17493844	17494172	H3K27me3_diff_trb_vs_WT_cond2_1138	5.01448
chr2	13825505	13825818	H3K27me3_diff_trb_vs_WT_cond1_1139	4.87353			chr1	17494549	17494795	H3K27me3_diff_trb_vs_WT_cond2_1139	4.81565
chr2	14386252	14386466	H3K27me3_diff_trb_vs_WT_cond1_1140	6.8876			chr1	17495576	17495992	H3K27me3_diff_trb_vs_WT_cond2_1140	3.69684
chr2	14387304	14387480	H3K27me3_diff_trb_vs_WT_cond1_1141	6.86152			chr1	17496135	17496458	H3K27me3_diff_trb_vs_WT_cond2_1141	5.16835
chr2	14387561	14388081	H3K27me3_diff_trb_vs_WT_cond1_1142	5.42292			chr1	17496571	17497051	H3K27me3_diff_trb_vs_WT_cond2_1142	4.97082
chr2	14388227	14388455	H3K27me3_diff_trb_vs_WT_cond1_1143	7.40355			chr1	17497196	17497327	H3K27me3_diff_trb_vs_WT_cond2_1143	3.9263
chr2	14390017	14390339	H3K27me3_diff_trb_vs_WT_cond1_1144	4.52933			chr1	17497408	17497554	H3K27me3_diff_trb_vs_WT_cond2_1144	3.89587
chr2	14597028	14597244	H3K27me3_diff_trb_vs_WT_cond1_1145	4.09187			chr1	17498876	17499105	H3K27me3_diff_trb_vs_WT_cond2_1145	5.53346
chr2	14598082	14598269	H3K27me3_diff_trb_vs_WT_cond1_1146	9.23659			chr1	17499198	17499421	H3K27me3_diff_trb_vs_WT_cond2_1146	4.34604
chr2	14983793	14984280	H3K27me3_diff_trb_vs_WT_cond1_1147	5.45189			chr1	17505416	17505639	H3K27me3_diff_trb_vs_WT_cond2_1147	3.6933
chr2	14984351	14984686	H3K27me3_diff_trb_vs_WT_cond1_1148	8.97658			chr1	17505721	17505881	H3K27me3_diff_trb_vs_WT_cond2_1148	3.98365
chr2	15002721	15002906	H3K27me3_diff_trb_vs_WT_cond1_1149	7.33277			chr1	17550737	17550990	H3K27me3_diff_trb_vs_WT_cond2_1149	5.77132
chr2	15005195	15005473	H3K27me3_diff_trb_vs_WT_cond1_1150	4.98907			chr1	17564177	17564843	H3K27me3_diff_trb_vs_WT_cond2_1150	5.10704
chr2	15006868	15007100	H3K27me3_diff_trb_vs_WT_cond1_1151	7.02418			chr1	17601555	17601698	H3K27me3_diff_trb_vs_WT_cond2_1151	5.41188
chr2	15007339	15007648	H3K27me3_diff_trb_vs_WT_cond1_1152	5.60923			chr1	17603548	17603747	H3K27me3_diff_trb_vs_WT_cond2_1152	4.47252
chr2	15089240	15089408	H3K27me3_diff_trb_vs_WT_cond1_1153	12.3915			chr1	17603900	17604120	H3K27me3_diff_trb_vs_WT_cond2_1153	4.00822
chr2	15089558	15090565	H3K27me3_diff_trb_vs_WT_cond1_1154	26.3735			chr1	17604250	17604394	H3K27me3_diff_trb_vs_WT_cond2_1154	3.70111
chr2	15090817	15091526	H3K27me3_diff_trb_vs_WT_cond1_1155	23.6662			chr1	17604527	17604718	H3K27me3_diff_trb_vs_WT_cond2_1155	3.43466
chr2	15094971	15095129	H3K27me3_diff_trb_vs_WT_cond1_1156	5.11028			chr1	17604796	17604929	H3K27me3_diff_trb_vs_WT_cond2_1156	3.42793
chr2	15095614	15096226	H3K27me3_diff_trb_vs_WT_cond1_1157	7.51789			chr1	17660791	17661028	H3K27me3_diff_trb_vs_WT_cond2_1157	7.13447
chr2	15096389	15097004	H3K27me3_diff_trb_vs_WT_cond1_1158	14.3868			chr1	17661181	17661429	H3K27me3_diff_trb_vs_WT_cond2_1158	5.68134
chr2	15097162	15098325	H3K27me3_diff_trb_vs_WT_cond1_1159	5.50527			chr1	17691888	17693246	H3K27me3_diff_trb_vs_WT_cond2_1159	10.8286
chr2	15107153	15107796	H3K27me3_diff_trb_vs_WT_cond1_1160	9.25618			chr1	17693407	17694108	H3K27me3_diff_trb_vs_WT_cond2_1160	13.1887
chr2	15108917	15109162	H3K27me3_diff_trb_vs_WT_cond1_1161	6.27776			chr1	17703669	17704101	H3K27me3_diff_trb_vs_WT_cond2_1161	5.66415
chr2	15111725	15112095	H3K27me3_diff_trb_vs_WT_cond1_1162	5.93407			chr1	17704594	17704725	H3K27me3_diff_trb_vs_WT_cond2_1162	3.70811
chr2	15112252	15112826	H3K27me3_diff_trb_vs_WT_cond1_1163	8.37793			chr1	17704865	17705018	H3K27me3_diff_trb_vs_WT_cond2_1163	7.2627
chr2	15113139	15113294	H3K27me3_diff_trb_vs_WT_cond1_1164	6.84314			chr1	17705092	17705545	H3K27me3_diff_trb_vs_WT_cond2_1164	5.95957
chr2	15114069	15114412	H3K27me3_diff_trb_vs_WT_cond1_1165	9.15921			chr1	17728374	17728530	H3K27me3_diff_trb_vs_WT_cond2_1165	4.54342
chr2	15114650	15114794	H3K27me3_diff_trb_vs_WT_cond1_1166	20.0667			chr1	17730411	17730914	H3K27me3_diff_trb_vs_WT_cond2_1166	5.54019
chr2	15114903	15115299	H3K27me3_diff_trb_vs_WT_cond1_1167	10.0494			chr1	17780514	17781091	H3K27me3_diff_trb_vs_WT_cond2_1167	4.43526
chr2	15127099	15127897	H3K27me3_diff_trb_vs_WT_cond1_1168	6.50446			chr1	17794950	17795232	H3K27me3_diff_trb_vs_WT_cond2_1168	12.1992
chr2	15128585	15129073	H3K27me3_diff_trb_vs_WT_cond1_1169	7.7659			chr1	17795332	17795601	H3K27me3_diff_trb_vs_WT_cond2_1169	12.9759
chr2	15129164	15129606	H3K27me3_diff_trb_vs_WT_cond1_1170	5.81148			chr1	17818720	17819594	H3K27me3_diff_trb_vs_WT_cond2_1170	15.2784
chr2	15129787	15130323	H3K27me3_diff_trb_vs_WT_cond1_1171	5.27369			chr1	17819671	17819816	H3K27me3_diff_trb_vs_WT_cond2_1171	5.45393
chr2	15130558	15130916	H3K27me3_diff_trb_vs_WT_cond1_1172	9.04021			chr1	17819880	17820022	H3K27me3_diff_trb_vs_WT_cond2_1172	3.79778
chr2	15131578	15131903	H3K27me3_diff_trb_vs_WT_cond1_1173	7.32845			chr1	17833083	17833223	H3K27me3_diff_trb_vs_WT_cond2_1173	4.72967
chr2	15131971	15132303	H3K27me3_diff_trb_vs_WT_cond1_1174	6.83295			chr1	17833288	17833419	H3K27me3_diff_trb_vs_WT_cond2_1174	4.59342
chr2	15133481	15133611	H3K27me3_diff_trb_vs_WT_cond1_1175	9.88134			chr1	17893823	17893983	H3K27me3_diff_trb_vs_WT_cond2_1175	3.97677
chr2	15133925	15134350	H3K27me3_diff_trb_vs_WT_cond1_1176	7.31821			chr1	17931639	17931775	H3K27me3_diff_trb_vs_WT_cond2_1176	3.48956
chr2	15135078	15135281	H3K27me3_diff_trb_vs_WT_cond1_1177	7.51774			chr1	17943443	17943658	H3K27me3_diff_trb_vs_WT_cond2_1177	8.88925
chr2	15135525	15136181	H3K27me3_diff_trb_vs_WT_cond1_1178	4.98721			chr1	17943969	17944223	H3K27me3_diff_trb_vs_WT_cond2_1178	7.8105
chr2	15136282	15136779	H3K27me3_diff_trb_vs_WT_cond1_1179	4.57438			chr1	18021782	18022352	H3K27me3_diff_trb_vs_WT_cond2_1179	6.84166
chr2	15257607	15257838	H3K27me3_diff_trb_vs_WT_cond1_1180	5.33938			chr1	18022651	18022883	H3K27me3_diff_trb_vs_WT_cond2_1180	7.86221
chr2	15414257	15414398	H3K27me3_diff_trb_vs_WT_cond1_1181	3.76569			chr1	18026936	18027568	H3K27me3_diff_trb_vs_WT_cond2_1181	4.5231
chr2	15471941	15472192	H3K27me3_diff_trb_vs_WT_cond1_1182	5.29896			chr1	18091683	18092083	H3K27me3_diff_trb_vs_WT_cond2_1182	5.12338
chr2	15588602	15588778	H3K27me3_diff_trb_vs_WT_cond1_1183	8.21842			chr1	18092361	18092582	H3K27me3_diff_trb_vs_WT_cond2_1183	4.47503
chr2	15588872	15589001	H3K27me3_diff_trb_vs_WT_cond1_1184	4.14655			chr1	18092651	18093045	H3K27me3_diff_trb_vs_WT_cond2_1184	4.59017
chr2	15630154	15630298	H3K27me3_diff_trb_vs_WT_cond1_1185	3.72201			chr1	18120812	18120954	H3K27me3_diff_trb_vs_WT_cond2_1185	3.46523
chr2	15692008	15692145	H3K27me3_diff_trb_vs_WT_cond1_1186	8.02728			chr1	18121138	18122137	H3K27me3_diff_trb_vs_WT_cond2_1186	6.75227
chr2	15713999	15714190	H3K27me3_diff_trb_vs_WT_cond1_1187	6.2518			chr1	18188274	18189379	H3K27me3_diff_trb_vs_WT_cond2_1187	6.74042
chr2	15714661	15714786	H3K27me3_diff_trb_vs_WT_cond1_1188	4.04813			chr1	18189536	18189830	H3K27me3_diff_trb_vs_WT_cond2_1188	6.63074
chr2	15728733	15729097	H3K27me3_diff_trb_vs_WT_cond1_1189	4.12309			chr1	18190006	18190530	H3K27me3_diff_trb_vs_WT_cond2_1189	5.39635
chr2	15729313	15729435	H3K27me3_diff_trb_vs_WT_cond1_1190	3.33094			chr1	18190918	18191099	H3K27me3_diff_trb_vs_WT_cond2_1190	4.59053
chr2	15729735	15729921	H3K27me3_diff_trb_vs_WT_cond1_1191	4.42333			chr1	18191796	18191953	H3K27me3_diff_trb_vs_WT_cond2_1191	3.601
chr2	15954497	15954655	H3K27me3_diff_trb_vs_WT_cond1_1192	6.14371			chr1	18192856	18193076	H3K27me3_diff_trb_vs_WT_cond2_1192	3.43522
chr2	15963573	15963833	H3K27me3_diff_trb_vs_WT_cond1_1193	6.89764			chr1	18193599	18193790	H3K27me3_diff_trb_vs_WT_cond2_1193	4.46801
chr2	15964209	15964412	H3K27me3_diff_trb_vs_WT_cond1_1194	4.91831			chr1	18220831	18221082	H3K27me3_diff_trb_vs_WT_cond2_1194	4.0554
chr2	15964584	15964818	H3K27me3_diff_trb_vs_WT_cond1_1195	7.43883			chr1	18221151	18221347	H3K27me3_diff_trb_vs_WT_cond2_1195	4.42064
chr2	15965393	15965641	H3K27me3_diff_trb_vs_WT_cond1_1196	5.96208			chr1	18221537	18221900	H3K27me3_diff_trb_vs_WT_cond2_1196	4.17718
chr2	15966113	15966537	H3K27me3_diff_trb_vs_WT_cond1_1197	8.1967			chr1	18222721	18222877	H3K27me3_diff_trb_vs_WT_cond2_1197	4.35975
chr2	15994672	15994945	H3K27me3_diff_trb_vs_WT_cond1_1198	4.60121			chr1	18223327	18223457	H3K27me3_diff_trb_vs_WT_cond2_1198	4.53436
chr2	15995272	15995421	H3K27me3_diff_trb_vs_WT_cond1_1199	5.46219			chr1	18224012	18224144	H3K27me3_diff_trb_vs_WT_cond2_1199	3.95692
chr2	16120892	16121142	H3K27me3_diff_trb_vs_WT_cond1_1200	3.94848			chr1	18237720	18238960	H3K27me3_diff_trb_vs_WT_cond2_1200	11.2624
chr2	16122504	16122700	H3K27me3_diff_trb_vs_WT_cond1_1201	3.76867			chr1	18239275	18240160	H3K27me3_diff_trb_vs_WT_cond2_1201	5.12088
chr2	16282072	16282328	H3K27me3_diff_trb_vs_WT_cond1_1202	4.20476			chr1	18240824	18240963	H3K27me3_diff_trb_vs_WT_cond2_1202	4.26268
chr2	16282853	16283042	H3K27me3_diff_trb_vs_WT_cond1_1203	5.72202			chr1	18310476	18310726	H3K27me3_diff_trb_vs_WT_cond2_1203	6.50032
chr2	16283286	16283415	H3K27me3_diff_trb_vs_WT_cond1_1204	3.69829			chr1	18310804	18311209	H3K27me3_diff_trb_vs_WT_cond2_1204	5.52539
chr2	16291761	16292088	H3K27me3_diff_trb_vs_WT_cond1_1205	4.6871			chr1	18311329	18311654	H3K27me3_diff_trb_vs_WT_cond2_1205	5.86951
chr2	16634951	16635137	H3K27me3_diff_trb_vs_WT_cond1_1206	6.21303			chr1	18311842	18312038	H3K27me3_diff_trb_vs_WT_cond2_1206	5.68691
chr2	16635269	16635484	H3K27me3_diff_trb_vs_WT_cond1_1207	3.66299			chr1	18312200	18312338	H3K27me3_diff_trb_vs_WT_cond2_1207	5.31954
chr2	16635962	16636100	H3K27me3_diff_trb_vs_WT_cond1_1208	5.15224			chr1	18321290	18321511	H3K27me3_diff_trb_vs_WT_cond2_1208	3.57511
chr2	16691092	16691461	H3K27me3_diff_trb_vs_WT_cond1_1209	8.46269			chr1	18348749	18348953	H3K27me3_diff_trb_vs_WT_cond2_1209	4.54822
chr2	16700647	16701158	H3K27me3_diff_trb_vs_WT_cond1_1210	5.59166			chr1	18498439	18498819	H3K27me3_diff_trb_vs_WT_cond2_1210	6.73552
chr2	16701376	16701588	H3K27me3_diff_trb_vs_WT_cond1_1211	5.11282			chr1	18546186	18546379	H3K27me3_diff_trb_vs_WT_cond2_1211	4.248
chr2	16806538	16806842	H3K27me3_diff_trb_vs_WT_cond1_1212	4.39208			chr1	18546572	18546750	H3K27me3_diff_trb_vs_WT_cond2_1212	6.01975
chr2	16896138	16896280	H3K27me3_diff_trb_vs_WT_cond1_1213	6.12063			chr1	18556565	18556694	H3K27me3_diff_trb_vs_WT_cond2_1213	4.85632
chr2	16897086	16897535	H3K27me3_diff_trb_vs_WT_cond1_1214	12.6368			chr1	18566521	18567600	H3K27me3_diff_trb_vs_WT_cond2_1214	36.8086
chr2	16898997	16899351	H3K27me3_diff_trb_vs_WT_cond1_1215	6.10546			chr1	18763511	18763640	H3K27me3_diff_trb_vs_WT_cond2_1215	4.44568
chr2	16899459	16899608	H3K27me3_diff_trb_vs_WT_cond1_1216	15.0836			chr1	18779243	18779415	H3K27me3_diff_trb_vs_WT_cond2_1216	7.29427
chr2	16900324	16901178	H3K27me3_diff_trb_vs_WT_cond1_1217	8.47836			chr1	18779520	18781042	H3K27me3_diff_trb_vs_WT_cond2_1217	8.7858
chr2	16904647	16904827	H3K27me3_diff_trb_vs_WT_cond1_1218	5.66668			chr1	18854667	18854875	H3K27me3_diff_trb_vs_WT_cond2_1218	5.16957
chr2	16924838	16924960	H3K27me3_diff_trb_vs_WT_cond1_1219	4.88002			chr1	18855413	18856263	H3K27me3_diff_trb_vs_WT_cond2_1219	5.73182
chr2	16925548	16925668	H3K27me3_diff_trb_vs_WT_cond1_1220	6.18855			chr1	18856591	18857141	H3K27me3_diff_trb_vs_WT_cond2_1220	7.32811
chr2	16926639	16926809	H3K27me3_diff_trb_vs_WT_cond1_1221	4.50781			chr1	18857260	18857417	H3K27me3_diff_trb_vs_WT_cond2_1221	8.54971
chr2	16927157	16927480	H3K27me3_diff_trb_vs_WT_cond1_1222	4.30635			chr1	18858105	18858249	H3K27me3_diff_trb_vs_WT_cond2_1222	6.22547
chr2	16927638	16928920	H3K27me3_diff_trb_vs_WT_cond1_1223	5.95828			chr1	18859354	18860054	H3K27me3_diff_trb_vs_WT_cond2_1223	7.4838
chr2	17001305	17001440	H3K27me3_diff_trb_vs_WT_cond1_1224	3.90023			chr1	18860234	18861691	H3K27me3_diff_trb_vs_WT_cond2_1224	10.7068
chr2	17006168	17006290	H3K27me3_diff_trb_vs_WT_cond1_1225	4.04949			chr1	18888370	18888512	H3K27me3_diff_trb_vs_WT_cond2_1225	4.00215
chr2	17249559	17249680	H3K27me3_diff_trb_vs_WT_cond1_1226	4.76423			chr1	18888799	18890079	H3K27me3_diff_trb_vs_WT_cond2_1226	5.23972
chr2	17256656	17256835	H3K27me3_diff_trb_vs_WT_cond1_1227	4.44865			chr1	18890171	18891902	H3K27me3_diff_trb_vs_WT_cond2_1227	8.48273
chr2	17468363	17468484	H3K27me3_diff_trb_vs_WT_cond1_1228	4.43316			chr1	18892295	18892760	H3K27me3_diff_trb_vs_WT_cond2_1228	6.64034
chr2	17507361	17507494	H3K27me3_diff_trb_vs_WT_cond1_1229	6.51363			chr1	18892898	18893083	H3K27me3_diff_trb_vs_WT_cond2_1229	7.1878
chr2	17507697	17507839	H3K27me3_diff_trb_vs_WT_cond1_1230	4.38067			chr1	18893738	18894595	H3K27me3_diff_trb_vs_WT_cond2_1230	7.44853
chr2	17508026	17508285	H3K27me3_diff_trb_vs_WT_cond1_1231	4.03739			chr1	18900849	18900971	H3K27me3_diff_trb_vs_WT_cond2_1231	4.12992
chr2	17543288	17543809	H3K27me3_diff_trb_vs_WT_cond1_1232	6.41486			chr1	18902830	18902974	H3K27me3_diff_trb_vs_WT_cond2_1232	3.91152
chr2	17544697	17544860	H3K27me3_diff_trb_vs_WT_cond1_1233	4.14811			chr1	18903142	18903589	H3K27me3_diff_trb_vs_WT_cond2_1233	3.8882
chr2	17647153	17647305	H3K27me3_diff_trb_vs_WT_cond1_1234	6.4287			chr1	18903763	18903890	H3K27me3_diff_trb_vs_WT_cond2_1234	3.87454
chr2	17647607	17647813	H3K27me3_diff_trb_vs_WT_cond1_1235	3.94708			chr1	18906272	18906402	H3K27me3_diff_trb_vs_WT_cond2_1235	5.08066
chr2	17740953	17741173	H3K27me3_diff_trb_vs_WT_cond1_1236	4.25737			chr1	18907682	18908584	H3K27me3_diff_trb_vs_WT_cond2_1236	5.88876
chr2	18040149	18040558	H3K27me3_diff_trb_vs_WT_cond1_1237	4.90374			chr1	18909306	18909513	H3K27me3_diff_trb_vs_WT_cond2_1237	3.8442
chr2	18041592	18041842	H3K27me3_diff_trb_vs_WT_cond1_1238	5.70902			chr1	18909574	18909896	H3K27me3_diff_trb_vs_WT_cond2_1238	4.22853
chr2	18068396	18069470	H3K27me3_diff_trb_vs_WT_cond1_1239	7.8901			chr1	18911162	18911418	H3K27me3_diff_trb_vs_WT_cond2_1239	6.17248
chr2	18069634	18070758	H3K27me3_diff_trb_vs_WT_cond1_1240	7.43358			chr1	18913413	18914049	H3K27me3_diff_trb_vs_WT_cond2_1240	5.52434
chr2	18070890	18071163	H3K27me3_diff_trb_vs_WT_cond1_1241	9.06811			chr1	18914221	18914662	H3K27me3_diff_trb_vs_WT_cond2_1241	4.27315
chr2	18071233	18071504	H3K27me3_diff_trb_vs_WT_cond1_1242	9.74839			chr1	18914795	18916100	H3K27me3_diff_trb_vs_WT_cond2_1242	6.66282
chr2	18092580	18092718	H3K27me3_diff_trb_vs_WT_cond1_1243	7.17009			chr1	18917595	18917911	H3K27me3_diff_trb_vs_WT_cond2_1243	4.63047
chr2	18155073	18155387	H3K27me3_diff_trb_vs_WT_cond1_1244	5.02404			chr1	18918379	18918745	H3K27me3_diff_trb_vs_WT_cond2_1244	5.60449
chr2	18474923	18475091	H3K27me3_diff_trb_vs_WT_cond1_1245	4.48043			chr1	18919074	18919200	H3K27me3_diff_trb_vs_WT_cond2_1245	4.8567
chr2	18475841	18476100	H3K27me3_diff_trb_vs_WT_cond1_1246	4.24174			chr1	18919682	18919826	H3K27me3_diff_trb_vs_WT_cond2_1246	3.53965
chr2	18476665	18476864	H3K27me3_diff_trb_vs_WT_cond1_1247	4.79615			chr1	18920511	18920732	H3K27me3_diff_trb_vs_WT_cond2_1247	4.08259
chr2	18535151	18535288	H3K27me3_diff_trb_vs_WT_cond1_1248	8.85621			chr1	18958952	18959095	H3K27me3_diff_trb_vs_WT_cond2_1248	3.91716
chr2	18535455	18535777	H3K27me3_diff_trb_vs_WT_cond1_1249	10.1286			chr1	18971875	18972248	H3K27me3_diff_trb_vs_WT_cond2_1249	5.36872
chr2	18538986	18539161	H3K27me3_diff_trb_vs_WT_cond1_1250	6.93794			chr1	18972398	18972782	H3K27me3_diff_trb_vs_WT_cond2_1250	4.98016
chr2	18539290	18540156	H3K27me3_diff_trb_vs_WT_cond1_1251	6.69775			chr1	18972936	18973434	H3K27me3_diff_trb_vs_WT_cond2_1251	3.73357
chr2	18583543	18583716	H3K27me3_diff_trb_vs_WT_cond1_1252	4.84519			chr1	18974403	18974665	H3K27me3_diff_trb_vs_WT_cond2_1252	5.26326
chr2	18708818	18708950	H3K27me3_diff_trb_vs_WT_cond1_1253	5.22279			chr1	18974995	18975968	H3K27me3_diff_trb_vs_WT_cond2_1253	5.64731
chr2	18724171	18724295	H3K27me3_diff_trb_vs_WT_cond1_1254	3.70993			chr1	18976047	18977384	H3K27me3_diff_trb_vs_WT_cond2_1254	5.70501
chr2	18807780	18808391	H3K27me3_diff_trb_vs_WT_cond1_1255	7.11879			chr1	18977613	18977891	H3K27me3_diff_trb_vs_WT_cond2_1255	4.68853
chr2	18808802	18808951	H3K27me3_diff_trb_vs_WT_cond1_1256	4.04716			chr1	18978263	18978548	H3K27me3_diff_trb_vs_WT_cond2_1256	4.1442
chr2	18810415	18811180	H3K27me3_diff_trb_vs_WT_cond1_1257	5.56984			chr1	18978756	18979132	H3K27me3_diff_trb_vs_WT_cond2_1257	5.11283
chr2	18811608	18811893	H3K27me3_diff_trb_vs_WT_cond1_1258	7.55255			chr1	18979377	18979585	H3K27me3_diff_trb_vs_WT_cond2_1258	4.14264
chr2	19102412	19102537	H3K27me3_diff_trb_vs_WT_cond1_1259	3.68009			chr1	18991389	18991678	H3K27me3_diff_trb_vs_WT_cond2_1259	4.58771
chr2	19102858	19103008	H3K27me3_diff_trb_vs_WT_cond1_1260	4.53484			chr1	18992362	18992590	H3K27me3_diff_trb_vs_WT_cond2_1260	3.77546
chr2	19159981	19160124	H3K27me3_diff_trb_vs_WT_cond1_1261	4.3596			chr1	18993441	18993562	H3K27me3_diff_trb_vs_WT_cond2_1261	3.85459
chr2	19295653	19295912	H3K27me3_diff_trb_vs_WT_cond1_1262	4.45995			chr1	18993804	18993930	H3K27me3_diff_trb_vs_WT_cond2_1262	4.01964
chr2	19373960	19374106	H3K27me3_diff_trb_vs_WT_cond1_1263	6.93692			chr1	18996364	18996497	H3K27me3_diff_trb_vs_WT_cond2_1263	3.65008
chr3	80539	80865	H3K27me3_diff_trb_vs_WT_cond1_1264	4.9808			chr1	19013151	19013450	H3K27me3_diff_trb_vs_WT_cond2_1264	3.8864
chr3	117825	118263	H3K27me3_diff_trb_vs_WT_cond1_1265	4.65301			chr1	19015907	19016118	H3K27me3_diff_trb_vs_WT_cond2_1265	4.63675
chr3	119045	119189	H3K27me3_diff_trb_vs_WT_cond1_1266	4.45703			chr1	19029203	19029394	H3K27me3_diff_trb_vs_WT_cond2_1266	4.09428
chr3	119635	119848	H3K27me3_diff_trb_vs_WT_cond1_1267	4.67698			chr1	19042207	19042340	H3K27me3_diff_trb_vs_WT_cond2_1267	3.6301
chr3	158432	158566	H3K27me3_diff_trb_vs_WT_cond1_1268	5.09667			chr1	19088366	19088571	H3K27me3_diff_trb_vs_WT_cond2_1268	3.76743
chr3	195164	195296	H3K27me3_diff_trb_vs_WT_cond1_1269	6.37885			chr1	19090336	19090500	H3K27me3_diff_trb_vs_WT_cond2_1269	4.44663
chr3	303361	303571	H3K27me3_diff_trb_vs_WT_cond1_1270	8.62742			chr1	19268792	19268931	H3K27me3_diff_trb_vs_WT_cond2_1270	3.93726
chr3	304101	304315	H3K27me3_diff_trb_vs_WT_cond1_1271	4.80921			chr1	19279963	19280203	H3K27me3_diff_trb_vs_WT_cond2_1271	3.69694
chr3	1060113	1060363	H3K27me3_diff_trb_vs_WT_cond1_1272	9.9873			chr1	19281363	19281491	H3K27me3_diff_trb_vs_WT_cond2_1272	3.61334
chr3	1536573	1537561	H3K27me3_diff_trb_vs_WT_cond1_1273	5.83189			chr1	19295037	19295157	H3K27me3_diff_trb_vs_WT_cond2_1273	3.79912
chr3	1727562	1727686	H3K27me3_diff_trb_vs_WT_cond1_1274	4.53171			chr1	19320723	19320876	H3K27me3_diff_trb_vs_WT_cond2_1274	6.12822
chr3	1995462	1997393	H3K27me3_diff_trb_vs_WT_cond1_1275	6.56405			chr1	19321053	19321312	H3K27me3_diff_trb_vs_WT_cond2_1275	3.76354
chr3	1997507	1998302	H3K27me3_diff_trb_vs_WT_cond1_1276	5.25807			chr1	19321472	19321823	H3K27me3_diff_trb_vs_WT_cond2_1276	6.11645
chr3	1998630	1998773	H3K27me3_diff_trb_vs_WT_cond1_1277	5.51393			chr1	19362582	19362741	H3K27me3_diff_trb_vs_WT_cond2_1277	5.39521
chr3	2000204	2000476	H3K27me3_diff_trb_vs_WT_cond1_1278	9.61663			chr1	19363693	19363815	H3K27me3_diff_trb_vs_WT_cond2_1278	3.76141
chr3	2000594	2000847	H3K27me3_diff_trb_vs_WT_cond1_1279	3.64167			chr1	19367365	19367543	H3K27me3_diff_trb_vs_WT_cond2_1279	5.85116
chr3	2001249	2001760	H3K27me3_diff_trb_vs_WT_cond1_1280	5.40415			chr1	19373278	19373627	H3K27me3_diff_trb_vs_WT_cond2_1280	5.25384
chr3	2004199	2004612	H3K27me3_diff_trb_vs_WT_cond1_1281	4.57729			chr1	19373689	19373904	H3K27me3_diff_trb_vs_WT_cond2_1281	3.82385
chr3	2004904	2005025	H3K27me3_diff_trb_vs_WT_cond1_1282	3.66481			chr1	19374090	19374299	H3K27me3_diff_trb_vs_WT_cond2_1282	5.6545
chr3	2207202	2207339	H3K27me3_diff_trb_vs_WT_cond1_1283	3.50522			chr1	19374437	19374566	H3K27me3_diff_trb_vs_WT_cond2_1283	4.1783
chr3	3255479	3255666	H3K27me3_diff_trb_vs_WT_cond1_1284	3.89989			chr1	19390492	19391276	H3K27me3_diff_trb_vs_WT_cond2_1284	6.30796
chr3	3256068	3256280	H3K27me3_diff_trb_vs_WT_cond1_1285	3.19654			chr1	19405869	19406062	H3K27me3_diff_trb_vs_WT_cond2_1285	3.5553
chr3	3256778	3256919	H3K27me3_diff_trb_vs_WT_cond1_1286	3.98567			chr1	19406463	19406711	H3K27me3_diff_trb_vs_WT_cond2_1286	4.70671
chr3	3257631	3257780	H3K27me3_diff_trb_vs_WT_cond1_1287	4.68018			chr1	19407083	19407213	H3K27me3_diff_trb_vs_WT_cond2_1287	3.36463
chr3	3259631	3259778	H3K27me3_diff_trb_vs_WT_cond1_1288	8.86247			chr1	19407299	19407480	H3K27me3_diff_trb_vs_WT_cond2_1288	3.75591
chr3	3259975	3260209	H3K27me3_diff_trb_vs_WT_cond1_1289	7.18911			chr1	19555713	19555860	H3K27me3_diff_trb_vs_WT_cond2_1289	3.96256
chr3	3260393	3260971	H3K27me3_diff_trb_vs_WT_cond1_1290	5.20449			chr1	19555966	19556206	H3K27me3_diff_trb_vs_WT_cond2_1290	3.50758
chr3	3261195	3261336	H3K27me3_diff_trb_vs_WT_cond1_1291	3.29704			chr1	19556443	19557100	H3K27me3_diff_trb_vs_WT_cond2_1291	6.24079
chr3	3280525	3281167	H3K27me3_diff_trb_vs_WT_cond1_1292	4.07201			chr1	19557258	19557532	H3K27me3_diff_trb_vs_WT_cond2_1292	7.92261
chr3	3281556	3282059	H3K27me3_diff_trb_vs_WT_cond1_1293	12.7599			chr1	19557699	19557878	H3K27me3_diff_trb_vs_WT_cond2_1293	6.02834
chr3	3282477	3282600	H3K27me3_diff_trb_vs_WT_cond1_1294	4.43562			chr1	19557984	19558478	H3K27me3_diff_trb_vs_WT_cond2_1294	3.84845
chr3	3284720	3284850	H3K27me3_diff_trb_vs_WT_cond1_1295	8.09309			chr1	19558545	19558746	H3K27me3_diff_trb_vs_WT_cond2_1295	4.47184
chr3	3567105	3567437	H3K27me3_diff_trb_vs_WT_cond1_1296	4.0988			chr1	19558809	19559355	H3K27me3_diff_trb_vs_WT_cond2_1296	5.33077
chr3	3568219	3568344	H3K27me3_diff_trb_vs_WT_cond1_1297	3.45287			chr1	19617998	19618195	H3K27me3_diff_trb_vs_WT_cond2_1297	3.97593
chr3	3569984	3570288	H3K27me3_diff_trb_vs_WT_cond1_1298	4.44895			chr1	19618311	19618691	H3K27me3_diff_trb_vs_WT_cond2_1298	5.30899
chr3	3570397	3570534	H3K27me3_diff_trb_vs_WT_cond1_1299	4.17512			chr1	19618929	19619318	H3K27me3_diff_trb_vs_WT_cond2_1299	6.5489
chr3	3570691	3571016	H3K27me3_diff_trb_vs_WT_cond1_1300	5.3812			chr1	19619519	19619912	H3K27me3_diff_trb_vs_WT_cond2_1300	5.30606
chr3	4460177	4460310	H3K27me3_diff_trb_vs_WT_cond1_1301	4.42816			chr1	19620212	19620681	H3K27me3_diff_trb_vs_WT_cond2_1301	6.1396
chr3	4498925	4499050	H3K27me3_diff_trb_vs_WT_cond1_1302	4.49375			chr1	19620793	19621448	H3K27me3_diff_trb_vs_WT_cond2_1302	5.81496
chr3	4546921	4547081	H3K27me3_diff_trb_vs_WT_cond1_1303	4.6279			chr1	19622144	19622304	H3K27me3_diff_trb_vs_WT_cond2_1303	3.71784
chr3	4583512	4583648	H3K27me3_diff_trb_vs_WT_cond1_1304	3.50987			chr1	19628915	19629180	H3K27me3_diff_trb_vs_WT_cond2_1304	3.57398
chr3	4583742	4583925	H3K27me3_diff_trb_vs_WT_cond1_1305	4.41415			chr1	19629285	19629409	H3K27me3_diff_trb_vs_WT_cond2_1305	3.65972
chr3	4616396	4616525	H3K27me3_diff_trb_vs_WT_cond1_1306	5.37102			chr1	19629633	19629975	H3K27me3_diff_trb_vs_WT_cond2_1306	5.19269
chr3	4774711	4775070	H3K27me3_diff_trb_vs_WT_cond1_1307	5.30556			chr1	19630805	19630941	H3K27me3_diff_trb_vs_WT_cond2_1307	3.91452
chr3	4825298	4825429	H3K27me3_diff_trb_vs_WT_cond1_1308	8.37905			chr1	19664636	19665630	H3K27me3_diff_trb_vs_WT_cond2_1308	6.73546
chr3	4825553	4825688	H3K27me3_diff_trb_vs_WT_cond1_1309	5.93149			chr1	19665771	19666087	H3K27me3_diff_trb_vs_WT_cond2_1309	6.26644
chr3	4836774	4837008	H3K27me3_diff_trb_vs_WT_cond1_1310	3.95581			chr1	19696713	19697010	H3K27me3_diff_trb_vs_WT_cond2_1310	4.46447
chr3	4838969	4839104	H3K27me3_diff_trb_vs_WT_cond1_1311	4.08063			chr1	19697204	19697391	H3K27me3_diff_trb_vs_WT_cond2_1311	5.69229
chr3	4839405	4839650	H3K27me3_diff_trb_vs_WT_cond1_1312	8.27937			chr1	19697657	19697834	H3K27me3_diff_trb_vs_WT_cond2_1312	5.19976
chr3	4841581	4841830	H3K27me3_diff_trb_vs_WT_cond1_1313	4.55595			chr1	19698057	19698720	H3K27me3_diff_trb_vs_WT_cond2_1313	5.1149
chr3	4843521	4844233	H3K27me3_diff_trb_vs_WT_cond1_1314	8.20528			chr1	19741230	19741511	H3K27me3_diff_trb_vs_WT_cond2_1314	10.2024
chr3	4844318	4844642	H3K27me3_diff_trb_vs_WT_cond1_1315	7.64794			chr1	19741900	19742298	H3K27me3_diff_trb_vs_WT_cond2_1315	11.6407
chr3	5239141	5240081	H3K27me3_diff_trb_vs_WT_cond1_1316	6.10377			chr1	19742657	19743070	H3K27me3_diff_trb_vs_WT_cond2_1316	12.7166
chr3	5240220	5240537	H3K27me3_diff_trb_vs_WT_cond1_1317	4.75294			chr1	19743242	19744312	H3K27me3_diff_trb_vs_WT_cond2_1317	15.8759
chr3	5244998	5245178	H3K27me3_diff_trb_vs_WT_cond1_1318	4.06588			chr1	19749508	19750924	H3K27me3_diff_trb_vs_WT_cond2_1318	4.64644
chr3	5262617	5262817	H3K27me3_diff_trb_vs_WT_cond1_1319	5.39955			chr1	19751002	19751220	H3K27me3_diff_trb_vs_WT_cond2_1319	13.2399
chr3	5263823	5264006	H3K27me3_diff_trb_vs_WT_cond1_1320	3.66955			chr1	19751282	19753210	H3K27me3_diff_trb_vs_WT_cond2_1320	11.667
chr3	5265224	5265369	H3K27me3_diff_trb_vs_WT_cond1_1321	4.77167			chr1	19753477	19754184	H3K27me3_diff_trb_vs_WT_cond2_1321	15.2459
chr3	5347346	5347657	H3K27me3_diff_trb_vs_WT_cond1_1322	9.13331			chr1	19754266	19754895	H3K27me3_diff_trb_vs_WT_cond2_1322	11.3037
chr3	5347933	5348574	H3K27me3_diff_trb_vs_WT_cond1_1323	11.9803			chr1	19755009	19755180	H3K27me3_diff_trb_vs_WT_cond2_1323	10.2818
chr3	5348731	5349115	H3K27me3_diff_trb_vs_WT_cond1_1324	16.8131			chr1	19755253	19755961	H3K27me3_diff_trb_vs_WT_cond2_1324	8.70057
chr3	5351159	5351530	H3K27me3_diff_trb_vs_WT_cond1_1325	15.7906			chr1	19795103	19795258	H3K27me3_diff_trb_vs_WT_cond2_1325	5.56675
chr3	5353106	5353612	H3K27me3_diff_trb_vs_WT_cond1_1326	5.31163			chr1	19796499	19796982	H3K27me3_diff_trb_vs_WT_cond2_1326	5.02357
chr3	5355906	5356038	H3K27me3_diff_trb_vs_WT_cond1_1327	4.48158			chr1	19797747	19797918	H3K27me3_diff_trb_vs_WT_cond2_1327	5.24328
chr3	5357006	5357471	H3K27me3_diff_trb_vs_WT_cond1_1328	4.03287			chr1	19895162	19895314	H3K27me3_diff_trb_vs_WT_cond2_1328	3.50425
chr3	5584341	5584465	H3K27me3_diff_trb_vs_WT_cond1_1329	3.80559			chr1	19895405	19895676	H3K27me3_diff_trb_vs_WT_cond2_1329	3.74953
chr3	5608261	5608837	H3K27me3_diff_trb_vs_WT_cond1_1330	7.5279			chr1	19900235	19900384	H3K27me3_diff_trb_vs_WT_cond2_1330	4.48902
chr3	5609197	5609350	H3K27me3_diff_trb_vs_WT_cond1_1331	5.36434			chr1	19907439	19908832	H3K27me3_diff_trb_vs_WT_cond2_1331	4.92218
chr3	5609692	5609844	H3K27me3_diff_trb_vs_WT_cond1_1332	4.02769			chr1	19909307	19909643	H3K27me3_diff_trb_vs_WT_cond2_1332	4.60458
chr3	5626434	5626634	H3K27me3_diff_trb_vs_WT_cond1_1333	3.25073			chr1	19909765	19911680	H3K27me3_diff_trb_vs_WT_cond2_1333	7.57669
chr3	5626730	5626910	H3K27me3_diff_trb_vs_WT_cond1_1334	4.52686			chr1	20039677	20039798	H3K27me3_diff_trb_vs_WT_cond2_1334	4.02628
chr3	5628134	5628490	H3K27me3_diff_trb_vs_WT_cond1_1335	3.87244			chr1	20042115	20042248	H3K27me3_diff_trb_vs_WT_cond2_1335	3.67701
chr3	5851092	5851250	H3K27me3_diff_trb_vs_WT_cond1_1336	5.44799			chr1	20042626	20043258	H3K27me3_diff_trb_vs_WT_cond2_1336	4.17886
chr3	6674799	6674932	H3K27me3_diff_trb_vs_WT_cond1_1337	3.47947			chr1	20047857	20048627	H3K27me3_diff_trb_vs_WT_cond2_1337	4.73102
chr3	7194906	7195484	H3K27me3_diff_trb_vs_WT_cond1_1338	9.34595			chr1	20080273	20081116	H3K27me3_diff_trb_vs_WT_cond2_1338	14.0296
chr3	7214759	7215083	H3K27me3_diff_trb_vs_WT_cond1_1339	7.59265			chr1	20091714	20092524	H3K27me3_diff_trb_vs_WT_cond2_1339	6.29258
chr3	7215275	7215512	H3K27me3_diff_trb_vs_WT_cond1_1340	5.84472			chr1	20092669	20093055	H3K27me3_diff_trb_vs_WT_cond2_1340	6.90494
chr3	7215674	7215815	H3K27me3_diff_trb_vs_WT_cond1_1341	3.35229			chr1	20093122	20093776	H3K27me3_diff_trb_vs_WT_cond2_1341	6.7528
chr3	7218127	7218266	H3K27me3_diff_trb_vs_WT_cond1_1342	4.32188			chr1	20098644	20098933	H3K27me3_diff_trb_vs_WT_cond2_1342	4.96876
chr3	7218353	7218488	H3K27me3_diff_trb_vs_WT_cond1_1343	5.0429			chr1	20149433	20149605	H3K27me3_diff_trb_vs_WT_cond2_1343	3.53257
chr3	7465623	7465827	H3K27me3_diff_trb_vs_WT_cond1_1344	4.12942			chr1	20149854	20150112	H3K27me3_diff_trb_vs_WT_cond2_1344	5.00846
chr3	7466921	7467155	H3K27me3_diff_trb_vs_WT_cond1_1345	4.6909			chr1	20150231	20150357	H3K27me3_diff_trb_vs_WT_cond2_1345	5.40458
chr3	7467235	7467376	H3K27me3_diff_trb_vs_WT_cond1_1346	3.851			chr1	20150445	20150585	H3K27me3_diff_trb_vs_WT_cond2_1346	3.518
chr3	7582446	7582581	H3K27me3_diff_trb_vs_WT_cond1_1347	4.20871			chr1	20151354	20151487	H3K27me3_diff_trb_vs_WT_cond2_1347	3.96661
chr3	7858274	7858457	H3K27me3_diff_trb_vs_WT_cond1_1348	3.99556			chr1	20151641	20151945	H3K27me3_diff_trb_vs_WT_cond2_1348	7.02354
chr3	7922499	7922718	H3K27me3_diff_trb_vs_WT_cond1_1349	5.66017			chr1	20152060	20152748	H3K27me3_diff_trb_vs_WT_cond2_1349	9.02303
chr3	7923786	7923919	H3K27me3_diff_trb_vs_WT_cond1_1350	5.85629			chr1	20152854	20153573	H3K27me3_diff_trb_vs_WT_cond2_1350	7.55662
chr3	7924075	7924381	H3K27me3_diff_trb_vs_WT_cond1_1351	5.38641			chr1	20153778	20154054	H3K27me3_diff_trb_vs_WT_cond2_1351	8.76988
chr3	7926105	7926313	H3K27me3_diff_trb_vs_WT_cond1_1352	8.04397			chr1	20154303	20154828	H3K27me3_diff_trb_vs_WT_cond2_1352	7.32697
chr3	7926723	7926867	H3K27me3_diff_trb_vs_WT_cond1_1353	5.53216			chr1	20154900	20155382	H3K27me3_diff_trb_vs_WT_cond2_1353	8.32575
chr3	7927004	7927309	H3K27me3_diff_trb_vs_WT_cond1_1354	5.76199			chr1	20155584	20156077	H3K27me3_diff_trb_vs_WT_cond2_1354	5.33942
chr3	7942066	7942248	H3K27me3_diff_trb_vs_WT_cond1_1355	3.88352			chr1	20156238	20156382	H3K27me3_diff_trb_vs_WT_cond2_1355	4.01132
chr3	7944594	7944742	H3K27me3_diff_trb_vs_WT_cond1_1356	5.33153			chr1	20161482	20161619	H3K27me3_diff_trb_vs_WT_cond2_1356	3.68918
chr3	7984194	7984457	H3K27me3_diff_trb_vs_WT_cond1_1357	7.85821			chr1	20162295	20162462	H3K27me3_diff_trb_vs_WT_cond2_1357	3.57556
chr3	8002936	8003081	H3K27me3_diff_trb_vs_WT_cond1_1358	5.12717			chr1	20162978	20163204	H3K27me3_diff_trb_vs_WT_cond2_1358	3.67805
chr3	8078945	8079405	H3K27me3_diff_trb_vs_WT_cond1_1359	5.97404			chr1	20170639	20170849	H3K27me3_diff_trb_vs_WT_cond2_1359	3.74043
chr3	8079477	8079618	H3K27me3_diff_trb_vs_WT_cond1_1360	4.0054			chr1	20172133	20172287	H3K27me3_diff_trb_vs_WT_cond2_1360	3.93291
chr3	8079812	8079933	H3K27me3_diff_trb_vs_WT_cond1_1361	3.8272			chr1	20175710	20176433	H3K27me3_diff_trb_vs_WT_cond2_1361	5.46641
chr3	8101598	8101744	H3K27me3_diff_trb_vs_WT_cond1_1362	11.3762			chr1	20176544	20176854	H3K27me3_diff_trb_vs_WT_cond2_1362	7.56974
chr3	8102060	8102257	H3K27me3_diff_trb_vs_WT_cond1_1363	5.7985			chr1	20233205	20233483	H3K27me3_diff_trb_vs_WT_cond2_1363	5.92531
chr3	8188756	8188965	H3K27me3_diff_trb_vs_WT_cond1_1364	8.88881			chr1	20233645	20233830	H3K27me3_diff_trb_vs_WT_cond2_1364	5.92961
chr3	8189113	8190367	H3K27me3_diff_trb_vs_WT_cond1_1365	8.08012			chr1	20234411	20234665	H3K27me3_diff_trb_vs_WT_cond2_1365	8.08741
chr3	8190449	8190616	H3K27me3_diff_trb_vs_WT_cond1_1366	5.23776			chr1	20270708	20272244	H3K27me3_diff_trb_vs_WT_cond2_1366	6.78278
chr3	8190960	8191546	H3K27me3_diff_trb_vs_WT_cond1_1367	4.67167			chr1	20272341	20272498	H3K27me3_diff_trb_vs_WT_cond2_1367	6.34357
chr3	8191715	8191863	H3K27me3_diff_trb_vs_WT_cond1_1368	5.30853			chr1	20280336	20280703	H3K27me3_diff_trb_vs_WT_cond2_1368	3.62271
chr3	8192069	8192574	H3K27me3_diff_trb_vs_WT_cond1_1369	5.99485			chr1	20280907	20281038	H3K27me3_diff_trb_vs_WT_cond2_1369	4.27125
chr3	8192837	8192972	H3K27me3_diff_trb_vs_WT_cond1_1370	3.54379			chr1	20367806	20368211	H3K27me3_diff_trb_vs_WT_cond2_1370	5.3365
chr3	8197225	8197393	H3K27me3_diff_trb_vs_WT_cond1_1371	4.24517			chr1	20369170	20369383	H3K27me3_diff_trb_vs_WT_cond2_1371	10.7769
chr3	8197552	8197907	H3K27me3_diff_trb_vs_WT_cond1_1372	5.18903			chr1	20369607	20371162	H3K27me3_diff_trb_vs_WT_cond2_1372	13.0367
chr3	8302504	8302687	H3K27me3_diff_trb_vs_WT_cond1_1373	5.63254			chr1	20371414	20371972	H3K27me3_diff_trb_vs_WT_cond2_1373	9.44129
chr3	8304092	8304369	H3K27me3_diff_trb_vs_WT_cond1_1374	4.2675			chr1	20372106	20372463	H3K27me3_diff_trb_vs_WT_cond2_1374	4.83328
chr3	8305034	8305227	H3K27me3_diff_trb_vs_WT_cond1_1375	3.92209			chr1	20457378	20457603	H3K27me3_diff_trb_vs_WT_cond2_1375	4.30507
chr3	8394581	8394751	H3K27me3_diff_trb_vs_WT_cond1_1376	4.19802			chr1	20457735	20458273	H3K27me3_diff_trb_vs_WT_cond2_1376	5.6734
chr3	8395534	8395668	H3K27me3_diff_trb_vs_WT_cond1_1377	3.71219			chr1	20458518	20458649	H3K27me3_diff_trb_vs_WT_cond2_1377	3.47331
chr3	8397771	8397910	H3K27me3_diff_trb_vs_WT_cond1_1378	3.90024			chr1	20459114	20459722	H3K27me3_diff_trb_vs_WT_cond2_1378	4.47562
chr3	8398164	8398476	H3K27me3_diff_trb_vs_WT_cond1_1379	3.61296			chr1	20461696	20462024	H3K27me3_diff_trb_vs_WT_cond2_1379	6.11223
chr3	8398649	8399155	H3K27me3_diff_trb_vs_WT_cond1_1380	5.34162			chr1	20462837	20463120	H3K27me3_diff_trb_vs_WT_cond2_1380	5.33043
chr3	8399480	8399742	H3K27me3_diff_trb_vs_WT_cond1_1381	3.996			chr1	20463398	20463526	H3K27me3_diff_trb_vs_WT_cond2_1381	4.1397
chr3	8452171	8452396	H3K27me3_diff_trb_vs_WT_cond1_1382	6.23125			chr1	20463914	20464059	H3K27me3_diff_trb_vs_WT_cond2_1382	4.7241
chr3	8452736	8452994	H3K27me3_diff_trb_vs_WT_cond1_1383	4.2648			chr1	20478563	20478908	H3K27me3_diff_trb_vs_WT_cond2_1383	6.30688
chr3	8485588	8485725	H3K27me3_diff_trb_vs_WT_cond1_1384	3.31628			chr1	20479184	20479501	H3K27me3_diff_trb_vs_WT_cond2_1384	5.11781
chr3	9325641	9325844	H3K27me3_diff_trb_vs_WT_cond1_1385	3.74695			chr1	20517249	20517417	H3K27me3_diff_trb_vs_WT_cond2_1385	3.58243
chr3	9372658	9372938	H3K27me3_diff_trb_vs_WT_cond1_1386	4.80161			chr1	20517644	20518116	H3K27me3_diff_trb_vs_WT_cond2_1386	4.62815
chr3	9393501	9394136	H3K27me3_diff_trb_vs_WT_cond1_1387	11.7387			chr1	20518206	20519163	H3K27me3_diff_trb_vs_WT_cond2_1387	4.69537
chr3	9397599	9398008	H3K27me3_diff_trb_vs_WT_cond1_1388	8.18968			chr1	20519719	20519895	H3K27me3_diff_trb_vs_WT_cond2_1388	4.51758
chr3	9398218	9399250	H3K27me3_diff_trb_vs_WT_cond1_1389	11.0862			chr1	20519988	20520109	H3K27me3_diff_trb_vs_WT_cond2_1389	3.9392
chr3	9399475	9400144	H3K27me3_diff_trb_vs_WT_cond1_1390	11.4801			chr1	20521740	20522025	H3K27me3_diff_trb_vs_WT_cond2_1390	5.44463
chr3	9404610	9405065	H3K27me3_diff_trb_vs_WT_cond1_1391	3.92342			chr1	20522088	20522331	H3K27me3_diff_trb_vs_WT_cond2_1391	4.21757
chr3	9405627	9405844	H3K27me3_diff_trb_vs_WT_cond1_1392	3.71072			chr1	20530624	20532049	H3K27me3_diff_trb_vs_WT_cond2_1392	7.18903
chr3	9407080	9407857	H3K27me3_diff_trb_vs_WT_cond1_1393	5.52602			chr1	20532148	20532555	H3K27me3_diff_trb_vs_WT_cond2_1393	8.60608
chr3	9408795	9409003	H3K27me3_diff_trb_vs_WT_cond1_1394	5.98523			chr1	20532709	20534485	H3K27me3_diff_trb_vs_WT_cond2_1394	13.8308
chr3	9409373	9409575	H3K27me3_diff_trb_vs_WT_cond1_1395	6.80047			chr1	20560418	20560553	H3K27me3_diff_trb_vs_WT_cond2_1395	3.47445
chr3	9639364	9639566	H3K27me3_diff_trb_vs_WT_cond1_1396	5.90373			chr1	20560688	20560862	H3K27me3_diff_trb_vs_WT_cond2_1396	4.27316
chr3	9640069	9640810	H3K27me3_diff_trb_vs_WT_cond1_1397	7.01416			chr1	20561799	20562121	H3K27me3_diff_trb_vs_WT_cond2_1397	4.58238
chr3	9641270	9641797	H3K27me3_diff_trb_vs_WT_cond1_1398	7.5717			chr1	20562452	20562612	H3K27me3_diff_trb_vs_WT_cond2_1398	6.25472
chr3	9641926	9642404	H3K27me3_diff_trb_vs_WT_cond1_1399	8.22842			chr1	20614189	20614425	H3K27me3_diff_trb_vs_WT_cond2_1399	4.82961
chr3	9642500	9642780	H3K27me3_diff_trb_vs_WT_cond1_1400	10.0184			chr1	20614510	20615168	H3K27me3_diff_trb_vs_WT_cond2_1400	4.73401
chr3	10169550	10169737	H3K27me3_diff_trb_vs_WT_cond1_1401	5.31517			chr1	20615835	20616013	H3K27me3_diff_trb_vs_WT_cond2_1401	5.03974
chr3	10171958	10172328	H3K27me3_diff_trb_vs_WT_cond1_1402	8.32302			chr1	20616090	20616319	H3K27me3_diff_trb_vs_WT_cond2_1402	5.10792
chr3	10172475	10173098	H3K27me3_diff_trb_vs_WT_cond1_1403	4.85549			chr1	20757068	20757201	H3K27me3_diff_trb_vs_WT_cond2_1403	3.58422
chr3	10181715	10181994	H3K27me3_diff_trb_vs_WT_cond1_1404	7.21608			chr1	20758594	20758725	H3K27me3_diff_trb_vs_WT_cond2_1404	3.85381
chr3	10413866	10413999	H3K27me3_diff_trb_vs_WT_cond1_1405	5.54458			chr1	20758974	20759126	H3K27me3_diff_trb_vs_WT_cond2_1405	3.51955
chr3	10419082	10419228	H3K27me3_diff_trb_vs_WT_cond1_1406	4.93704			chr1	20759798	20760167	H3K27me3_diff_trb_vs_WT_cond2_1406	4.96069
chr3	10419519	10419659	H3K27me3_diff_trb_vs_WT_cond1_1407	5.56476			chr1	20762923	20763196	H3K27me3_diff_trb_vs_WT_cond2_1407	4.01092
chr3	10448419	10448564	H3K27me3_diff_trb_vs_WT_cond1_1408	7.47669			chr1	20764461	20764812	H3K27me3_diff_trb_vs_WT_cond2_1408	5.02696
chr3	10450134	10450338	H3K27me3_diff_trb_vs_WT_cond1_1409	7.84588			chr1	20764879	20765069	H3K27me3_diff_trb_vs_WT_cond2_1409	3.70852
chr3	10993485	10993676	H3K27me3_diff_trb_vs_WT_cond1_1410	4.30804			chr1	20765178	20765525	H3K27me3_diff_trb_vs_WT_cond2_1410	5.33489
chr3	15345434	15345590	H3K27me3_diff_trb_vs_WT_cond1_1411	4.42463			chr1	20765666	20766997	H3K27me3_diff_trb_vs_WT_cond2_1411	4.84299
chr3	15346339	15346469	H3K27me3_diff_trb_vs_WT_cond1_1412	5.19973			chr1	20767120	20768118	H3K27me3_diff_trb_vs_WT_cond2_1412	5.58875
chr3	15952293	15952433	H3K27me3_diff_trb_vs_WT_cond1_1413	9.29382			chr1	20768181	20768730	H3K27me3_diff_trb_vs_WT_cond2_1413	6.70775
chr3	16240932	16241109	H3K27me3_diff_trb_vs_WT_cond1_1414	4.66697			chr1	20772063	20772652	H3K27me3_diff_trb_vs_WT_cond2_1414	6.9096
chr3	16272443	16272610	H3K27me3_diff_trb_vs_WT_cond1_1415	4.1489			chr1	20773968	20774303	H3K27me3_diff_trb_vs_WT_cond2_1415	4.45639
chr3	16272741	16272971	H3K27me3_diff_trb_vs_WT_cond1_1416	6.97478			chr1	20774463	20774903	H3K27me3_diff_trb_vs_WT_cond2_1416	4.21993
chr3	16381210	16381330	H3K27me3_diff_trb_vs_WT_cond1_1417	6.18431			chr1	20776016	20776157	H3K27me3_diff_trb_vs_WT_cond2_1417	4.10245
chr3	16382281	16382519	H3K27me3_diff_trb_vs_WT_cond1_1418	6.10716			chr1	20794008	20794178	H3K27me3_diff_trb_vs_WT_cond2_1418	3.96989
chr3	16522211	16522411	H3K27me3_diff_trb_vs_WT_cond1_1419	5.47994			chr1	20797478	20797808	H3K27me3_diff_trb_vs_WT_cond2_1419	3.84631
chr3	16526455	16526630	H3K27me3_diff_trb_vs_WT_cond1_1420	5.22152			chr1	20798054	20798201	H3K27me3_diff_trb_vs_WT_cond2_1420	3.50597
chr3	16528622	16528751	H3K27me3_diff_trb_vs_WT_cond1_1421	5.20033			chr1	20798355	20798564	H3K27me3_diff_trb_vs_WT_cond2_1421	3.99029
chr3	16529002	16529135	H3K27me3_diff_trb_vs_WT_cond1_1422	4.12671			chr1	20799854	20801185	H3K27me3_diff_trb_vs_WT_cond2_1422	8.57949
chr3	16601576	16601842	H3K27me3_diff_trb_vs_WT_cond1_1423	20.8848			chr1	20827504	20828226	H3K27me3_diff_trb_vs_WT_cond2_1423	7.71524
chr3	17056123	17056269	H3K27me3_diff_trb_vs_WT_cond1_1424	7.1697			chr1	20828339	20829576	H3K27me3_diff_trb_vs_WT_cond2_1424	7.95896
chr3	17060471	17060688	H3K27me3_diff_trb_vs_WT_cond1_1425	5.77843			chr1	20855232	20855465	H3K27me3_diff_trb_vs_WT_cond2_1425	5.17574
chr3	17527676	17527891	H3K27me3_diff_trb_vs_WT_cond1_1426	6.11487			chr1	20871231	20871398	H3K27me3_diff_trb_vs_WT_cond2_1426	4.23856
chr3	17528082	17529078	H3K27me3_diff_trb_vs_WT_cond1_1427	6.72884			chr1	20915670	20915801	H3K27me3_diff_trb_vs_WT_cond2_1427	4.74294
chr3	17529406	17530416	H3K27me3_diff_trb_vs_WT_cond1_1428	5.78885			chr1	20917516	20918026	H3K27me3_diff_trb_vs_WT_cond2_1428	5.16272
chr3	17532765	17534148	H3K27me3_diff_trb_vs_WT_cond1_1429	11.7092			chr1	20951171	20951336	H3K27me3_diff_trb_vs_WT_cond2_1429	6.36016
chr3	17534209	17534417	H3K27me3_diff_trb_vs_WT_cond1_1430	9.63709			chr1	20954764	20954907	H3K27me3_diff_trb_vs_WT_cond2_1430	11.5114
chr3	17534493	17535032	H3K27me3_diff_trb_vs_WT_cond1_1431	13.783			chr1	20957478	20958785	H3K27me3_diff_trb_vs_WT_cond2_1431	6.88771
chr3	17545940	17546088	H3K27me3_diff_trb_vs_WT_cond1_1432	3.80951			chr1	20959145	20959636	H3K27me3_diff_trb_vs_WT_cond2_1432	5.61142
chr3	17553973	17554494	H3K27me3_diff_trb_vs_WT_cond1_1433	5.44794			chr1	20959943	20960085	H3K27me3_diff_trb_vs_WT_cond2_1433	3.4601
chr3	17555821	17556128	H3K27me3_diff_trb_vs_WT_cond1_1434	7.49023			chr1	20960793	20960931	H3K27me3_diff_trb_vs_WT_cond2_1434	3.63573
chr3	17559614	17559736	H3K27me3_diff_trb_vs_WT_cond1_1435	4.1541			chr1	20961502	20961715	H3K27me3_diff_trb_vs_WT_cond2_1435	3.93481
chr3	17879366	17879491	H3K27me3_diff_trb_vs_WT_cond1_1436	5.81877			chr1	21016037	21016362	H3K27me3_diff_trb_vs_WT_cond2_1436	6.63616
chr3	17880211	17880385	H3K27me3_diff_trb_vs_WT_cond1_1437	4.16307			chr1	21043734	21044180	H3K27me3_diff_trb_vs_WT_cond2_1437	5.22357
chr3	17997657	17997805	H3K27me3_diff_trb_vs_WT_cond1_1438	4.92911			chr1	21044332	21044724	H3K27me3_diff_trb_vs_WT_cond2_1438	7.13472
chr3	17998029	17998208	H3K27me3_diff_trb_vs_WT_cond1_1439	4.01398			chr1	21069819	21070068	H3K27me3_diff_trb_vs_WT_cond2_1439	6.21865
chr3	18015908	18016447	H3K27me3_diff_trb_vs_WT_cond1_1440	6.51885			chr1	21070297	21070507	H3K27me3_diff_trb_vs_WT_cond2_1440	5.80972
chr3	18016808	18017016	H3K27me3_diff_trb_vs_WT_cond1_1441	4.70545			chr1	21070994	21071186	H3K27me3_diff_trb_vs_WT_cond2_1441	3.92088
chr3	18017558	18017767	H3K27me3_diff_trb_vs_WT_cond1_1442	4.3418			chr1	21071327	21071516	H3K27me3_diff_trb_vs_WT_cond2_1442	5.69933
chr3	18017897	18018358	H3K27me3_diff_trb_vs_WT_cond1_1443	5.48282			chr1	21099439	21099561	H3K27me3_diff_trb_vs_WT_cond2_1443	3.22574
chr3	18018433	18018675	H3K27me3_diff_trb_vs_WT_cond1_1444	4.11672			chr1	21099629	21099969	H3K27me3_diff_trb_vs_WT_cond2_1444	4.06237
chr3	18019121	18019248	H3K27me3_diff_trb_vs_WT_cond1_1445	4.96754			chr1	21100094	21101017	H3K27me3_diff_trb_vs_WT_cond2_1445	6.29728
chr3	18061946	18062120	H3K27me3_diff_trb_vs_WT_cond1_1446	3.49292			chr1	21101162	21102183	H3K27me3_diff_trb_vs_WT_cond2_1446	5.94852
chr3	18247867	18248544	H3K27me3_diff_trb_vs_WT_cond1_1447	8.6311			chr1	21102330	21102699	H3K27me3_diff_trb_vs_WT_cond2_1447	6.19371
chr3	18249963	18250415	H3K27me3_diff_trb_vs_WT_cond1_1448	10.4642			chr1	21111374	21111560	H3K27me3_diff_trb_vs_WT_cond2_1448	6.52251
chr3	18250494	18250650	H3K27me3_diff_trb_vs_WT_cond1_1449	13.976			chr1	21111771	21111955	H3K27me3_diff_trb_vs_WT_cond2_1449	3.47072
chr3	18264017	18264249	H3K27me3_diff_trb_vs_WT_cond1_1450	4.43105			chr1	21119838	21120003	H3K27me3_diff_trb_vs_WT_cond2_1450	3.56068
chr3	18519406	18519781	H3K27me3_diff_trb_vs_WT_cond1_1451	4.68532			chr1	21137349	21137648	H3K27me3_diff_trb_vs_WT_cond2_1451	4.12188
chr3	18604653	18604878	H3K27me3_diff_trb_vs_WT_cond1_1452	4.14443			chr1	21151109	21151252	H3K27me3_diff_trb_vs_WT_cond2_1452	4.75723
chr3	18668123	18668289	H3K27me3_diff_trb_vs_WT_cond1_1453	6.04442			chr1	21181992	21182237	H3K27me3_diff_trb_vs_WT_cond2_1453	5.64855
chr3	18722387	18722513	H3K27me3_diff_trb_vs_WT_cond1_1454	3.89912			chr1	21191299	21191476	H3K27me3_diff_trb_vs_WT_cond2_1454	3.59035
chr3	18723512	18723640	H3K27me3_diff_trb_vs_WT_cond1_1455	4.34816			chr1	21321132	21321309	H3K27me3_diff_trb_vs_WT_cond2_1455	4.06202
chr3	18724636	18724930	H3K27me3_diff_trb_vs_WT_cond1_1456	6.00213			chr1	21359256	21360129	H3K27me3_diff_trb_vs_WT_cond2_1456	6.88343
chr3	18726247	18726812	H3K27me3_diff_trb_vs_WT_cond1_1457	5.79372			chr1	21360748	21361114	H3K27me3_diff_trb_vs_WT_cond2_1457	8.56072
chr3	18727109	18727266	H3K27me3_diff_trb_vs_WT_cond1_1458	3.69782			chr1	21366717	21367131	H3K27me3_diff_trb_vs_WT_cond2_1458	6.57382
chr3	18727967	18728179	H3K27me3_diff_trb_vs_WT_cond1_1459	5.37017			chr1	21367219	21368471	H3K27me3_diff_trb_vs_WT_cond2_1459	9.82058
chr3	18728345	18728586	H3K27me3_diff_trb_vs_WT_cond1_1460	3.93029			chr1	21368593	21369423	H3K27me3_diff_trb_vs_WT_cond2_1460	6.72547
chr3	18729124	18729372	H3K27me3_diff_trb_vs_WT_cond1_1461	3.63636			chr1	21385598	21385964	H3K27me3_diff_trb_vs_WT_cond2_1461	5.3571
chr3	18733913	18734073	H3K27me3_diff_trb_vs_WT_cond1_1462	7.04176			chr1	21407402	21407639	H3K27me3_diff_trb_vs_WT_cond2_1462	8.28501
chr3	18800569	18800742	H3K27me3_diff_trb_vs_WT_cond1_1463	7.94315			chr1	21407894	21408041	H3K27me3_diff_trb_vs_WT_cond2_1463	9.26077
chr3	18801054	18801197	H3K27me3_diff_trb_vs_WT_cond1_1464	6.80231			chr1	21408667	21413621	H3K27me3_diff_trb_vs_WT_cond2_1464	18.0652
chr3	18854160	18854356	H3K27me3_diff_trb_vs_WT_cond1_1465	3.24501			chr1	21418339	21421059	H3K27me3_diff_trb_vs_WT_cond2_1465	11.0392
chr3	18856066	18856344	H3K27me3_diff_trb_vs_WT_cond1_1466	6.0635			chr1	21421149	21421431	H3K27me3_diff_trb_vs_WT_cond2_1466	4.98968
chr3	18857072	18857362	H3K27me3_diff_trb_vs_WT_cond1_1467	5.06941			chr1	21421884	21422134	H3K27me3_diff_trb_vs_WT_cond2_1467	5.26896
chr3	18864709	18865025	H3K27me3_diff_trb_vs_WT_cond1_1468	5.7434			chr1	21422586	21423006	H3K27me3_diff_trb_vs_WT_cond2_1468	6.29813
chr3	18913742	18913947	H3K27me3_diff_trb_vs_WT_cond1_1469	6.91247			chr1	21423073	21423392	H3K27me3_diff_trb_vs_WT_cond2_1469	4.90838
chr3	19259809	19260112	H3K27me3_diff_trb_vs_WT_cond1_1470	4.76683			chr1	21423870	21424012	H3K27me3_diff_trb_vs_WT_cond2_1470	4.95039
chr3	19470565	19470785	H3K27me3_diff_trb_vs_WT_cond1_1471	5.2849			chr1	21426601	21426776	H3K27me3_diff_trb_vs_WT_cond2_1471	6.27783
chr3	19475908	19476364	H3K27me3_diff_trb_vs_WT_cond1_1472	5.01314			chr1	21446356	21446716	H3K27me3_diff_trb_vs_WT_cond2_1472	3.99186
chr3	19476601	19476731	H3K27me3_diff_trb_vs_WT_cond1_1473	4.29697			chr1	21448965	21449172	H3K27me3_diff_trb_vs_WT_cond2_1473	6.1535
chr3	19476947	19477085	H3K27me3_diff_trb_vs_WT_cond1_1474	4.27301			chr1	21486415	21487838	H3K27me3_diff_trb_vs_WT_cond2_1474	7.55697
chr3	19481062	19481191	H3K27me3_diff_trb_vs_WT_cond1_1475	3.55853			chr1	21509409	21511263	H3K27me3_diff_trb_vs_WT_cond2_1475	11.4794
chr3	19481272	19481447	H3K27me3_diff_trb_vs_WT_cond1_1476	5.40285			chr1	21749111	21749296	H3K27me3_diff_trb_vs_WT_cond2_1476	4.03766
chr3	19481562	19481774	H3K27me3_diff_trb_vs_WT_cond1_1477	5.47287			chr1	21750669	21750925	H3K27me3_diff_trb_vs_WT_cond2_1477	5.03968
chr3	19482414	19482604	H3K27me3_diff_trb_vs_WT_cond1_1478	7.27649			chr1	21751994	21752190	H3K27me3_diff_trb_vs_WT_cond2_1478	6.21299
chr3	19576152	19576297	H3K27me3_diff_trb_vs_WT_cond1_1479	4.612			chr1	21752896	21753045	H3K27me3_diff_trb_vs_WT_cond2_1479	5.87347
chr3	19576822	19576964	H3K27me3_diff_trb_vs_WT_cond1_1480	5.45564			chr1	21853318	21853537	H3K27me3_diff_trb_vs_WT_cond2_1480	5.92513
chr3	19983846	19983985	H3K27me3_diff_trb_vs_WT_cond1_1481	3.31164			chr1	21855880	21856005	H3K27me3_diff_trb_vs_WT_cond2_1481	3.62801
chr3	20687610	20687782	H3K27me3_diff_trb_vs_WT_cond1_1482	5.07713			chr1	21869082	21869356	H3K27me3_diff_trb_vs_WT_cond2_1482	5.59438
chr3	20688352	20688490	H3K27me3_diff_trb_vs_WT_cond1_1483	4.81351			chr1	21869582	21870319	H3K27me3_diff_trb_vs_WT_cond2_1483	6.75237
chr3	20688571	20688711	H3K27me3_diff_trb_vs_WT_cond1_1484	4.38177			chr1	21870406	21870540	H3K27me3_diff_trb_vs_WT_cond2_1484	5.36695
chr3	20690941	20691288	H3K27me3_diff_trb_vs_WT_cond1_1485	4.6379			chr1	21871240	21871370	H3K27me3_diff_trb_vs_WT_cond2_1485	4.59987
chr3	20691668	20692187	H3K27me3_diff_trb_vs_WT_cond1_1486	4.18637			chr1	21871445	21871586	H3K27me3_diff_trb_vs_WT_cond2_1486	5.42642
chr3	20909388	20909574	H3K27me3_diff_trb_vs_WT_cond1_1487	6.31606			chr1	21915273	21915419	H3K27me3_diff_trb_vs_WT_cond2_1487	4.02712
chr3	21007114	21007392	H3K27me3_diff_trb_vs_WT_cond1_1488	4.76459			chr1	21930007	21930349	H3K27me3_diff_trb_vs_WT_cond2_1488	6.35156
chr3	21262064	21262242	H3K27me3_diff_trb_vs_WT_cond1_1489	5.17541			chr1	21930508	21932714	H3K27me3_diff_trb_vs_WT_cond2_1489	14.684
chr3	21282153	21282318	H3K27me3_diff_trb_vs_WT_cond1_1490	5.54136			chr1	21932825	21935425	H3K27me3_diff_trb_vs_WT_cond2_1490	13.7482
chr3	21283043	21283188	H3K27me3_diff_trb_vs_WT_cond1_1491	4.05896			chr1	21935511	21936013	H3K27me3_diff_trb_vs_WT_cond2_1491	10.5166
chr3	21283425	21283585	H3K27me3_diff_trb_vs_WT_cond1_1492	6.27198			chr1	21936525	21936657	H3K27me3_diff_trb_vs_WT_cond2_1492	3.38258
chr3	21283744	21284167	H3K27me3_diff_trb_vs_WT_cond1_1493	5.18023			chr1	21944341	21944808	H3K27me3_diff_trb_vs_WT_cond2_1493	3.71276
chr3	21376256	21376395	H3K27me3_diff_trb_vs_WT_cond1_1494	4.03407			chr1	21944874	21945166	H3K27me3_diff_trb_vs_WT_cond2_1494	3.52423
chr3	21504154	21504310	H3K27me3_diff_trb_vs_WT_cond1_1495	4.49116			chr1	21945797	21945943	H3K27me3_diff_trb_vs_WT_cond2_1495	3.66997
chr3	21521222	21522338	H3K27me3_diff_trb_vs_WT_cond1_1496	9.23346			chr1	21999257	21999380	H3K27me3_diff_trb_vs_WT_cond2_1496	3.86651
chr3	21522401	21523117	H3K27me3_diff_trb_vs_WT_cond1_1497	11.2278			chr1	22000796	22000925	H3K27me3_diff_trb_vs_WT_cond2_1497	4.00733
chr3	21523684	21523825	H3K27me3_diff_trb_vs_WT_cond1_1498	10.2312			chr1	22001411	22001820	H3K27me3_diff_trb_vs_WT_cond2_1498	3.61292
chr3	21760990	21761113	H3K27me3_diff_trb_vs_WT_cond1_1499	5.58668			chr1	22001884	22002059	H3K27me3_diff_trb_vs_WT_cond2_1499	3.34284
chr3	22360632	22361286	H3K27me3_diff_trb_vs_WT_cond1_1500	5.47746			chr1	22007274	22007570	H3K27me3_diff_trb_vs_WT_cond2_1500	3.90411
chr3	22361379	22361640	H3K27me3_diff_trb_vs_WT_cond1_1501	5.08107			chr1	22009139	22009336	H3K27me3_diff_trb_vs_WT_cond2_1501	4.59815
chr3	22361790	22362033	H3K27me3_diff_trb_vs_WT_cond1_1502	5.56401			chr1	22118326	22118457	H3K27me3_diff_trb_vs_WT_cond2_1502	4.27854
chr3	22362307	22362501	H3K27me3_diff_trb_vs_WT_cond1_1503	4.5182			chr1	22118910	22119054	H3K27me3_diff_trb_vs_WT_cond2_1503	5.21152
chr3	22761967	22762093	H3K27me3_diff_trb_vs_WT_cond1_1504	3.25374			chr1	22119358	22119760	H3K27me3_diff_trb_vs_WT_cond2_1504	3.91097
chr3	22837891	22838122	H3K27me3_diff_trb_vs_WT_cond1_1505	4.41341			chr1	22149687	22151867	H3K27me3_diff_trb_vs_WT_cond2_1505	12.5535
chr3	22884496	22884641	H3K27me3_diff_trb_vs_WT_cond1_1506	7.78902			chr1	22196302	22197182	H3K27me3_diff_trb_vs_WT_cond2_1506	7.48645
chr3	22884893	22885555	H3K27me3_diff_trb_vs_WT_cond1_1507	5.38024			chr1	22215093	22215366	H3K27me3_diff_trb_vs_WT_cond2_1507	3.40147
chr3	22911887	22912159	H3K27me3_diff_trb_vs_WT_cond1_1508	5.52904			chr1	22233768	22234291	H3K27me3_diff_trb_vs_WT_cond2_1508	3.96331
chr3	22930749	22930982	H3K27me3_diff_trb_vs_WT_cond1_1509	3.81614			chr1	22242448	22242641	H3K27me3_diff_trb_vs_WT_cond2_1509	4.05725
chr3	22946769	22946928	H3K27me3_diff_trb_vs_WT_cond1_1510	6.64272			chr1	22242943	22243343	H3K27me3_diff_trb_vs_WT_cond2_1510	4.69404
chr3	22948894	22949194	H3K27me3_diff_trb_vs_WT_cond1_1511	6.23028			chr1	22243576	22244100	H3K27me3_diff_trb_vs_WT_cond2_1511	5.75317
chr3	22949490	22949755	H3K27me3_diff_trb_vs_WT_cond1_1512	4.80404			chr1	22244198	22245731	H3K27me3_diff_trb_vs_WT_cond2_1512	4.67812
chr3	22950051	22950204	H3K27me3_diff_trb_vs_WT_cond1_1513	4.30771			chr1	22246097	22246274	H3K27me3_diff_trb_vs_WT_cond2_1513	4.84528
chr3	22950617	22950961	H3K27me3_diff_trb_vs_WT_cond1_1514	6.49505			chr1	22284185	22284424	H3K27me3_diff_trb_vs_WT_cond2_1514	4.41292
chr3	22992965	22993096	H3K27me3_diff_trb_vs_WT_cond1_1515	4.30324			chr1	22311862	22312033	H3K27me3_diff_trb_vs_WT_cond2_1515	4.45589
chr3	23157460	23157598	H3K27me3_diff_trb_vs_WT_cond1_1516	4.10236			chr1	22312287	22312987	H3K27me3_diff_trb_vs_WT_cond2_1516	4.93634
chr3	23158000	23158121	H3K27me3_diff_trb_vs_WT_cond1_1517	3.4917			chr1	22372523	22372726	H3K27me3_diff_trb_vs_WT_cond2_1517	5.30532
chr3	23290007	23290897	H3K27me3_diff_trb_vs_WT_cond1_1518	21.8297			chr1	22372788	22373441	H3K27me3_diff_trb_vs_WT_cond2_1518	5.02678
chr3	23290964	23291319	H3K27me3_diff_trb_vs_WT_cond1_1519	11.9406			chr1	22374018	22374535	H3K27me3_diff_trb_vs_WT_cond2_1519	5.04185
chr4	608905	609175	H3K27me3_diff_trb_vs_WT_cond1_1520	3.97779			chr1	22375411	22375653	H3K27me3_diff_trb_vs_WT_cond2_1520	4.82895
chr4	611055	611337	H3K27me3_diff_trb_vs_WT_cond1_1521	4.36168			chr1	22392278	22392617	H3K27me3_diff_trb_vs_WT_cond2_1521	4.99115
chr4	617568	617740	H3K27me3_diff_trb_vs_WT_cond1_1522	3.40694			chr1	22418504	22418969	H3K27me3_diff_trb_vs_WT_cond2_1522	5.42832
chr4	620324	621119	H3K27me3_diff_trb_vs_WT_cond1_1523	4.284			chr1	22419137	22419288	H3K27me3_diff_trb_vs_WT_cond2_1523	4.30029
chr4	621221	621470	H3K27me3_diff_trb_vs_WT_cond1_1524	3.88062			chr1	22419752	22419905	H3K27me3_diff_trb_vs_WT_cond2_1524	5.10153
chr4	631382	631558	H3K27me3_diff_trb_vs_WT_cond1_1525	3.88512			chr1	22455309	22455447	H3K27me3_diff_trb_vs_WT_cond2_1525	4.94712
chr4	645710	646009	H3K27me3_diff_trb_vs_WT_cond1_1526	5.96886			chr1	22455586	22456312	H3K27me3_diff_trb_vs_WT_cond2_1526	7.63845
chr4	646128	646565	H3K27me3_diff_trb_vs_WT_cond1_1527	9.22776			chr1	22456803	22458021	H3K27me3_diff_trb_vs_WT_cond2_1527	9.54095
chr4	646628	646862	H3K27me3_diff_trb_vs_WT_cond1_1528	5.43953			chr1	22458088	22458214	H3K27me3_diff_trb_vs_WT_cond2_1528	3.41973
chr4	647362	647490	H3K27me3_diff_trb_vs_WT_cond1_1529	3.67646			chr1	22458506	22458644	H3K27me3_diff_trb_vs_WT_cond2_1529	8.60414
chr4	649708	649878	H3K27me3_diff_trb_vs_WT_cond1_1530	4.47243			chr1	22458921	22459521	H3K27me3_diff_trb_vs_WT_cond2_1530	10.4552
chr4	650022	650251	H3K27me3_diff_trb_vs_WT_cond1_1531	3.87865			chr1	22599136	22599263	H3K27me3_diff_trb_vs_WT_cond2_1531	4.2001
chr4	650633	650841	H3K27me3_diff_trb_vs_WT_cond1_1532	3.76938			chr1	22624556	22624714	H3K27me3_diff_trb_vs_WT_cond2_1532	3.27446
chr4	651064	651194	H3K27me3_diff_trb_vs_WT_cond1_1533	4.48005			chr1	22700785	22700924	H3K27me3_diff_trb_vs_WT_cond2_1533	8.48947
chr4	662845	663014	H3K27me3_diff_trb_vs_WT_cond1_1534	4.76864			chr1	22703000	22703157	H3K27me3_diff_trb_vs_WT_cond2_1534	4.55297
chr4	663075	664752	H3K27me3_diff_trb_vs_WT_cond1_1535	6.94511			chr1	22713587	22714177	H3K27me3_diff_trb_vs_WT_cond2_1535	6.07881
chr4	664966	665359	H3K27me3_diff_trb_vs_WT_cond1_1536	4.55545			chr1	22714820	22714943	H3K27me3_diff_trb_vs_WT_cond2_1536	3.63892
chr4	665532	665674	H3K27me3_diff_trb_vs_WT_cond1_1537	5.42258			chr1	22715433	22715770	H3K27me3_diff_trb_vs_WT_cond2_1537	4.4949
chr4	665737	665936	H3K27me3_diff_trb_vs_WT_cond1_1538	4.13009			chr1	22715864	22716004	H3K27me3_diff_trb_vs_WT_cond2_1538	3.325
chr4	718160	718297	H3K27me3_diff_trb_vs_WT_cond1_1539	6.63075			chr1	22716089	22716349	H3K27me3_diff_trb_vs_WT_cond2_1539	4.65809
chr4	719537	719800	H3K27me3_diff_trb_vs_WT_cond1_1540	7.32735			chr1	22723467	22724634	H3K27me3_diff_trb_vs_WT_cond2_1540	7.26767
chr4	720066	720458	H3K27me3_diff_trb_vs_WT_cond1_1541	9.24618			chr1	22724871	22725359	H3K27me3_diff_trb_vs_WT_cond2_1541	7.52026
chr4	724832	725152	H3K27me3_diff_trb_vs_WT_cond1_1542	6.12714			chr1	22725594	22725730	H3K27me3_diff_trb_vs_WT_cond2_1542	3.65418
chr4	726137	726386	H3K27me3_diff_trb_vs_WT_cond1_1543	5.35721			chr1	22726753	22727558	H3K27me3_diff_trb_vs_WT_cond2_1543	6.17215
chr4	726755	726887	H3K27me3_diff_trb_vs_WT_cond1_1544	6.43425			chr1	22740590	22741061	H3K27me3_diff_trb_vs_WT_cond2_1544	5.33863
chr4	960723	960884	H3K27me3_diff_trb_vs_WT_cond1_1545	3.89335			chr1	22741361	22742724	H3K27me3_diff_trb_vs_WT_cond2_1545	6.4026
chr4	962025	962173	H3K27me3_diff_trb_vs_WT_cond1_1546	3.61619			chr1	22742877	22743121	H3K27me3_diff_trb_vs_WT_cond2_1546	5.15905
chr4	2716594	2716753	H3K27me3_diff_trb_vs_WT_cond1_1547	4.5861			chr1	22743247	22743670	H3K27me3_diff_trb_vs_WT_cond2_1547	3.58671
chr4	2717302	2717859	H3K27me3_diff_trb_vs_WT_cond1_1548	7.6268			chr1	22743754	22745830	H3K27me3_diff_trb_vs_WT_cond2_1548	7.22428
chr4	2718002	2718480	H3K27me3_diff_trb_vs_WT_cond1_1549	6.86797			chr1	22750268	22750641	H3K27me3_diff_trb_vs_WT_cond2_1549	6.61751
chr4	6984112	6984243	H3K27me3_diff_trb_vs_WT_cond1_1550	5.78259			chr1	22752151	22752300	H3K27me3_diff_trb_vs_WT_cond2_1550	4.3343
chr4	6991214	6991435	H3K27me3_diff_trb_vs_WT_cond1_1551	6.30516			chr1	22752848	22753058	H3K27me3_diff_trb_vs_WT_cond2_1551	3.96537
chr4	7035369	7035560	H3K27me3_diff_trb_vs_WT_cond1_1552	5.23426			chr1	22753140	22753632	H3K27me3_diff_trb_vs_WT_cond2_1552	6.86619
chr4	7302655	7302789	H3K27me3_diff_trb_vs_WT_cond1_1553	4.3026			chr1	22753726	22754662	H3K27me3_diff_trb_vs_WT_cond2_1553	6.17272
chr4	7542051	7542473	H3K27me3_diff_trb_vs_WT_cond1_1554	5.91591			chr1	22754738	22755304	H3K27me3_diff_trb_vs_WT_cond2_1554	5.91443
chr4	7542553	7542921	H3K27me3_diff_trb_vs_WT_cond1_1555	4.91352			chr1	22755517	22756395	H3K27me3_diff_trb_vs_WT_cond2_1555	5.78753
chr4	7543047	7543797	H3K27me3_diff_trb_vs_WT_cond1_1556	7.99541			chr1	22756670	22757298	H3K27me3_diff_trb_vs_WT_cond2_1556	5.16955
chr4	7543955	7544149	H3K27me3_diff_trb_vs_WT_cond1_1557	5.04185			chr1	22757374	22757519	H3K27me3_diff_trb_vs_WT_cond2_1557	4.14544
chr4	7544960	7545155	H3K27me3_diff_trb_vs_WT_cond1_1558	6.45184			chr1	22758891	22759070	H3K27me3_diff_trb_vs_WT_cond2_1558	3.54274
chr4	7545948	7546467	H3K27me3_diff_trb_vs_WT_cond1_1559	4.91201			chr1	22773447	22773641	H3K27me3_diff_trb_vs_WT_cond2_1559	3.79548
chr4	7546826	7547493	H3K27me3_diff_trb_vs_WT_cond1_1560	4.51003			chr1	22781127	22781297	H3K27me3_diff_trb_vs_WT_cond2_1560	5.41014
chr4	7547825	7548174	H3K27me3_diff_trb_vs_WT_cond1_1561	6.21421			chr1	22787344	22787490	H3K27me3_diff_trb_vs_WT_cond2_1561	5.4615
chr4	7548236	7548381	H3K27me3_diff_trb_vs_WT_cond1_1562	6.32004			chr1	22787553	22787689	H3K27me3_diff_trb_vs_WT_cond2_1562	8.42735
chr4	7548515	7549086	H3K27me3_diff_trb_vs_WT_cond1_1563	15.8375			chr1	22787778	22787996	H3K27me3_diff_trb_vs_WT_cond2_1563	3.84635
chr4	7549259	7549901	H3K27me3_diff_trb_vs_WT_cond1_1564	11.8381			chr1	22789197	22789334	H3K27me3_diff_trb_vs_WT_cond2_1564	4.46944
chr4	7715914	7716158	H3K27me3_diff_trb_vs_WT_cond1_1565	4.2295			chr1	22789532	22789677	H3K27me3_diff_trb_vs_WT_cond2_1565	5.40172
chr4	7719512	7719768	H3K27me3_diff_trb_vs_WT_cond1_1566	5.2201			chr1	22789895	22790134	H3K27me3_diff_trb_vs_WT_cond2_1566	4.43514
chr4	7792969	7793122	H3K27me3_diff_trb_vs_WT_cond1_1567	3.60703			chr1	22790283	22790408	H3K27me3_diff_trb_vs_WT_cond2_1567	3.44895
chr4	7793544	7793763	H3K27me3_diff_trb_vs_WT_cond1_1568	5.87029			chr1	22790752	22790948	H3K27me3_diff_trb_vs_WT_cond2_1568	4.27963
chr4	7793906	7794108	H3K27me3_diff_trb_vs_WT_cond1_1569	5.05267			chr1	22803282	22803678	H3K27me3_diff_trb_vs_WT_cond2_1569	5.38686
chr4	7795443	7795592	H3K27me3_diff_trb_vs_WT_cond1_1570	3.86114			chr1	22803833	22804179	H3K27me3_diff_trb_vs_WT_cond2_1570	4.2471
chr4	7801286	7801552	H3K27me3_diff_trb_vs_WT_cond1_1571	6.71099			chr1	22804484	22805426	H3K27me3_diff_trb_vs_WT_cond2_1571	5.37454
chr4	8282636	8282795	H3K27me3_diff_trb_vs_WT_cond1_1572	5.49824			chr1	22805634	22806275	H3K27me3_diff_trb_vs_WT_cond2_1572	6.65165
chr4	8296199	8296367	H3K27me3_diff_trb_vs_WT_cond1_1573	3.65427			chr1	22847499	22847771	H3K27me3_diff_trb_vs_WT_cond2_1573	4.29968
chr4	8296609	8296783	H3K27me3_diff_trb_vs_WT_cond1_1574	4.60153			chr1	22848137	22848363	H3K27me3_diff_trb_vs_WT_cond2_1574	3.45065
chr4	8393140	8393268	H3K27me3_diff_trb_vs_WT_cond1_1575	3.64734			chr1	22848772	22848948	H3K27me3_diff_trb_vs_WT_cond2_1575	3.51641
chr4	8398117	8398260	H3K27me3_diff_trb_vs_WT_cond1_1576	5.35556			chr1	22914563	22914710	H3K27me3_diff_trb_vs_WT_cond2_1576	4.03614
chr4	8398604	8399081	H3K27me3_diff_trb_vs_WT_cond1_1577	4.56448			chr1	22914829	22915029	H3K27me3_diff_trb_vs_WT_cond2_1577	3.56697
chr4	8437399	8437548	H3K27me3_diff_trb_vs_WT_cond1_1578	4.6581			chr1	22953348	22953471	H3K27me3_diff_trb_vs_WT_cond2_1578	3.94071
chr4	8449405	8450039	H3K27me3_diff_trb_vs_WT_cond1_1579	5.96929			chr1	22972565	22972694	H3K27me3_diff_trb_vs_WT_cond2_1579	4.09226
chr4	8450529	8450947	H3K27me3_diff_trb_vs_WT_cond1_1580	7.10858			chr1	23003326	23003473	H3K27me3_diff_trb_vs_WT_cond2_1580	3.46826
chr4	8451048	8452077	H3K27me3_diff_trb_vs_WT_cond1_1581	12.2171			chr1	23003581	23004040	H3K27me3_diff_trb_vs_WT_cond2_1581	4.15226
chr4	8452221	8452712	H3K27me3_diff_trb_vs_WT_cond1_1582	14.3832			chr1	23005328	23005519	H3K27me3_diff_trb_vs_WT_cond2_1582	5.3252
chr4	8454504	8454631	H3K27me3_diff_trb_vs_WT_cond1_1583	3.85573			chr1	23006679	23006823	H3K27me3_diff_trb_vs_WT_cond2_1583	3.3911
chr4	8454692	8454830	H3K27me3_diff_trb_vs_WT_cond1_1584	3.58354			chr1	23008154	23008285	H3K27me3_diff_trb_vs_WT_cond2_1584	3.92582
chr4	8454931	8455291	H3K27me3_diff_trb_vs_WT_cond1_1585	5.36044			chr1	23008358	23008544	H3K27me3_diff_trb_vs_WT_cond2_1585	4.4117
chr4	8455915	8457292	H3K27me3_diff_trb_vs_WT_cond1_1586	8.40826			chr1	23008621	23008766	H3K27me3_diff_trb_vs_WT_cond2_1586	7.60539
chr4	8457392	8457539	H3K27me3_diff_trb_vs_WT_cond1_1587	4.4903			chr1	23010290	23010917	H3K27me3_diff_trb_vs_WT_cond2_1587	5.30013
chr4	8457823	8458304	H3K27me3_diff_trb_vs_WT_cond1_1588	9.31017			chr1	23012254	23012742	H3K27me3_diff_trb_vs_WT_cond2_1588	9.17289
chr4	8458447	8458873	H3K27me3_diff_trb_vs_WT_cond1_1589	6.54323			chr1	23014273	23014479	H3K27me3_diff_trb_vs_WT_cond2_1589	4.58032
chr4	8593206	8593358	H3K27me3_diff_trb_vs_WT_cond1_1590	8.16198			chr1	23014722	23015115	H3K27me3_diff_trb_vs_WT_cond2_1590	4.79192
chr4	8594549	8594797	H3K27me3_diff_trb_vs_WT_cond1_1591	3.75066			chr1	23017000	23018038	H3K27me3_diff_trb_vs_WT_cond2_1591	5.54983
chr4	8596518	8596680	H3K27me3_diff_trb_vs_WT_cond1_1592	6.28103			chr1	23018108	23018427	H3K27me3_diff_trb_vs_WT_cond2_1592	4.54001
chr4	8721530	8721709	H3K27me3_diff_trb_vs_WT_cond1_1593	4.34568			chr1	23018629	23019074	H3K27me3_diff_trb_vs_WT_cond2_1593	3.76753
chr4	8727899	8728089	H3K27me3_diff_trb_vs_WT_cond1_1594	3.58266			chr1	23019179	23019523	H3K27me3_diff_trb_vs_WT_cond2_1594	4.67248
chr4	8728236	8728377	H3K27me3_diff_trb_vs_WT_cond1_1595	4.5559			chr1	23019626	23019921	H3K27me3_diff_trb_vs_WT_cond2_1595	7.43848
chr4	8799333	8799547	H3K27me3_diff_trb_vs_WT_cond1_1596	3.86842			chr1	23051803	23051927	H3K27me3_diff_trb_vs_WT_cond2_1596	3.36385
chr4	8801062	8801192	H3K27me3_diff_trb_vs_WT_cond1_1597	3.9731			chr1	23059237	23059677	H3K27me3_diff_trb_vs_WT_cond2_1597	4.98792
chr4	8802666	8802872	H3K27me3_diff_trb_vs_WT_cond1_1598	4.37316			chr1	23060375	23060616	H3K27me3_diff_trb_vs_WT_cond2_1598	4.90967
chr4	8804022	8804155	H3K27me3_diff_trb_vs_WT_cond1_1599	3.92971			chr1	23061067	23061355	H3K27me3_diff_trb_vs_WT_cond2_1599	3.64414
chr4	8833387	8833512	H3K27me3_diff_trb_vs_WT_cond1_1600	4.05039			chr1	23061899	23062167	H3K27me3_diff_trb_vs_WT_cond2_1600	3.96347
chr4	8834266	8834413	H3K27me3_diff_trb_vs_WT_cond1_1601	6.93688			chr1	23063374	23063540	H3K27me3_diff_trb_vs_WT_cond2_1601	5.58642
chr4	8834614	8834809	H3K27me3_diff_trb_vs_WT_cond1_1602	8.60164			chr1	23063749	23063893	H3K27me3_diff_trb_vs_WT_cond2_1602	3.93951
chr4	8839508	8839733	H3K27me3_diff_trb_vs_WT_cond1_1603	9.41739			chr1	23065367	23065494	H3K27me3_diff_trb_vs_WT_cond2_1603	3.97363
chr4	8918383	8918521	H3K27me3_diff_trb_vs_WT_cond1_1604	3.61109			chr1	23066380	23066570	H3K27me3_diff_trb_vs_WT_cond2_1604	3.37806
chr4	9407135	9407279	H3K27me3_diff_trb_vs_WT_cond1_1605	3.26533			chr1	23066657	23066909	H3K27me3_diff_trb_vs_WT_cond2_1605	4.12617
chr4	9446468	9446677	H3K27me3_diff_trb_vs_WT_cond1_1606	3.99341			chr1	23066999	23067144	H3K27me3_diff_trb_vs_WT_cond2_1606	4.39466
chr4	9448282	9448501	H3K27me3_diff_trb_vs_WT_cond1_1607	5.03715			chr1	23067440	23067652	H3K27me3_diff_trb_vs_WT_cond2_1607	4.02729
chr4	9461410	9461694	H3K27me3_diff_trb_vs_WT_cond1_1608	6.33864			chr1	23133163	23133316	H3K27me3_diff_trb_vs_WT_cond2_1608	5.20175
chr4	9755678	9755805	H3K27me3_diff_trb_vs_WT_cond1_1609	3.64084			chr1	23136223	23136401	H3K27me3_diff_trb_vs_WT_cond2_1609	4.49622
chr4	9926939	9927152	H3K27me3_diff_trb_vs_WT_cond1_1610	9.24317			chr1	23139802	23142077	H3K27me3_diff_trb_vs_WT_cond2_1610	8.81668
chr4	9927540	9927791	H3K27me3_diff_trb_vs_WT_cond1_1611	4.21367			chr1	23142224	23142456	H3K27me3_diff_trb_vs_WT_cond2_1611	6.01343
chr4	9977553	9977723	H3K27me3_diff_trb_vs_WT_cond1_1612	5.66823			chr1	23202944	23203168	H3K27me3_diff_trb_vs_WT_cond2_1612	4.55889
chr4	9997646	9997801	H3K27me3_diff_trb_vs_WT_cond1_1613	9.3398			chr1	23217978	23218131	H3K27me3_diff_trb_vs_WT_cond2_1613	6.4644
chr4	10106779	10106899	H3K27me3_diff_trb_vs_WT_cond1_1614	5.53212			chr1	23218395	23218581	H3K27me3_diff_trb_vs_WT_cond2_1614	4.76281
chr4	10107367	10107488	H3K27me3_diff_trb_vs_WT_cond1_1615	5.59546			chr1	23220639	23220830	H3K27me3_diff_trb_vs_WT_cond2_1615	6.04589
chr4	10107603	10107878	H3K27me3_diff_trb_vs_WT_cond1_1616	9.01583			chr1	23220953	23221219	H3K27me3_diff_trb_vs_WT_cond2_1616	4.72868
chr4	10110564	10110798	H3K27me3_diff_trb_vs_WT_cond1_1617	6.18064			chr1	23221554	23221815	H3K27me3_diff_trb_vs_WT_cond2_1617	4.14513
chr4	10111793	10111943	H3K27me3_diff_trb_vs_WT_cond1_1618	7.55757			chr1	23222960	23223109	H3K27me3_diff_trb_vs_WT_cond2_1618	5.0716
chr4	10282382	10282511	H3K27me3_diff_trb_vs_WT_cond1_1619	3.76852			chr1	23223258	23223685	H3K27me3_diff_trb_vs_WT_cond2_1619	6.2939
chr4	10513749	10513907	H3K27me3_diff_trb_vs_WT_cond1_1620	3.2317			chr1	23223863	23224050	H3K27me3_diff_trb_vs_WT_cond2_1620	4.83612
chr4	10654253	10654515	H3K27me3_diff_trb_vs_WT_cond1_1621	5.18629			chr1	23224203	23224365	H3K27me3_diff_trb_vs_WT_cond2_1621	5.7312
chr4	10705217	10705348	H3K27me3_diff_trb_vs_WT_cond1_1622	4.99678			chr1	23224536	23224795	H3K27me3_diff_trb_vs_WT_cond2_1622	4.42521
chr4	10909015	10909152	H3K27me3_diff_trb_vs_WT_cond1_1623	4.01583			chr1	23225175	23225371	H3K27me3_diff_trb_vs_WT_cond2_1623	4.26455
chr4	10913089	10913226	H3K27me3_diff_trb_vs_WT_cond1_1624	3.55005			chr1	23333562	23333715	H3K27me3_diff_trb_vs_WT_cond2_1624	4.42451
chr4	10922581	10922897	H3K27me3_diff_trb_vs_WT_cond1_1625	6.1117			chr1	23334338	23334545	H3K27me3_diff_trb_vs_WT_cond2_1625	3.45423
chr4	10923092	10923287	H3K27me3_diff_trb_vs_WT_cond1_1626	4.32228			chr1	23337818	23337947	H3K27me3_diff_trb_vs_WT_cond2_1626	3.89351
chr4	10923478	10923906	H3K27me3_diff_trb_vs_WT_cond1_1627	4.37009			chr1	23367925	23368061	H3K27me3_diff_trb_vs_WT_cond2_1627	3.73244
chr4	10926928	10927055	H3K27me3_diff_trb_vs_WT_cond1_1628	3.45392			chr1	23371401	23371770	H3K27me3_diff_trb_vs_WT_cond2_1628	5.2039
chr4	10928641	10928787	H3K27me3_diff_trb_vs_WT_cond1_1629	4.12617			chr1	23372073	23372599	H3K27me3_diff_trb_vs_WT_cond2_1629	6.70138
chr4	10967310	10967506	H3K27me3_diff_trb_vs_WT_cond1_1630	3.74169			chr1	23372664	23373041	H3K27me3_diff_trb_vs_WT_cond2_1630	4.86816
chr4	10972038	10972168	H3K27me3_diff_trb_vs_WT_cond1_1631	4.16658			chr1	23373140	23373604	H3K27me3_diff_trb_vs_WT_cond2_1631	4.28501
chr4	10972595	10972910	H3K27me3_diff_trb_vs_WT_cond1_1632	8.44235			chr1	23373796	23374011	H3K27me3_diff_trb_vs_WT_cond2_1632	4.0988
chr4	10973170	10973297	H3K27me3_diff_trb_vs_WT_cond1_1633	6.47884			chr1	23384639	23385040	H3K27me3_diff_trb_vs_WT_cond2_1633	5.12821
chr4	10973458	10973598	H3K27me3_diff_trb_vs_WT_cond1_1634	4.27886			chr1	23385198	23385338	H3K27me3_diff_trb_vs_WT_cond2_1634	3.80757
chr4	11299078	11299312	H3K27me3_diff_trb_vs_WT_cond1_1635	4.26149			chr1	23385402	23387176	H3K27me3_diff_trb_vs_WT_cond2_1635	5.57078
chr4	11304475	11304653	H3K27me3_diff_trb_vs_WT_cond1_1636	6.34967			chr1	23394568	23394737	H3K27me3_diff_trb_vs_WT_cond2_1636	4.96878
chr4	11304719	11304949	H3K27me3_diff_trb_vs_WT_cond1_1637	5.23244			chr1	23403845	23404027	H3K27me3_diff_trb_vs_WT_cond2_1637	3.70753
chr4	11305080	11305225	H3K27me3_diff_trb_vs_WT_cond1_1638	4.77565			chr1	23404224	23404384	H3K27me3_diff_trb_vs_WT_cond2_1638	3.2947
chr4	11305326	11305469	H3K27me3_diff_trb_vs_WT_cond1_1639	3.38198			chr1	23430606	23431171	H3K27me3_diff_trb_vs_WT_cond2_1639	16.5543
chr4	11589804	11589937	H3K27me3_diff_trb_vs_WT_cond1_1640	3.56194			chr1	23431651	23434540	H3K27me3_diff_trb_vs_WT_cond2_1640	8.07842
chr4	11590607	11590761	H3K27me3_diff_trb_vs_WT_cond1_1641	4.04288			chr1	23434690	23435055	H3K27me3_diff_trb_vs_WT_cond2_1641	5.15459
chr4	11628340	11628484	H3K27me3_diff_trb_vs_WT_cond1_1642	4.09885			chr1	23435354	23436033	H3K27me3_diff_trb_vs_WT_cond2_1642	8.21102
chr4	11628888	11629314	H3K27me3_diff_trb_vs_WT_cond1_1643	4.63554			chr1	23436228	23436449	H3K27me3_diff_trb_vs_WT_cond2_1643	3.41174
chr4	11629869	11629989	H3K27me3_diff_trb_vs_WT_cond1_1644	3.70827			chr1	23436619	23436762	H3K27me3_diff_trb_vs_WT_cond2_1644	6.42288
chr4	11630287	11630428	H3K27me3_diff_trb_vs_WT_cond1_1645	3.68197			chr1	23437205	23438574	H3K27me3_diff_trb_vs_WT_cond2_1645	6.40108
chr4	11630605	11630957	H3K27me3_diff_trb_vs_WT_cond1_1646	5.72515			chr1	23438913	23441294	H3K27me3_diff_trb_vs_WT_cond2_1646	7.46364
chr4	11631620	11631751	H3K27me3_diff_trb_vs_WT_cond1_1647	6.26312			chr1	23441452	23441693	H3K27me3_diff_trb_vs_WT_cond2_1647	6.68941
chr4	11631888	11632013	H3K27me3_diff_trb_vs_WT_cond1_1648	3.56097			chr1	23442425	23442617	H3K27me3_diff_trb_vs_WT_cond2_1648	8.7338
chr4	12067852	12068633	H3K27me3_diff_trb_vs_WT_cond1_1649	4.69624			chr1	23443711	23444251	H3K27me3_diff_trb_vs_WT_cond2_1649	4.64084
chr4	12495068	12495289	H3K27me3_diff_trb_vs_WT_cond1_1650	5.78636			chr1	23474520	23475771	H3K27me3_diff_trb_vs_WT_cond2_1650	6.19753
chr4	12495765	12495897	H3K27me3_diff_trb_vs_WT_cond1_1651	4.96127			chr1	23511060	23511266	H3K27me3_diff_trb_vs_WT_cond2_1651	10.2127
chr4	12497868	12498004	H3K27me3_diff_trb_vs_WT_cond1_1652	5.32874			chr1	23511526	23512256	H3K27me3_diff_trb_vs_WT_cond2_1652	9.9546
chr4	12498207	12498506	H3K27me3_diff_trb_vs_WT_cond1_1653	5.74381			chr1	23512450	23512614	H3K27me3_diff_trb_vs_WT_cond2_1653	6.47197
chr4	12506708	12506871	H3K27me3_diff_trb_vs_WT_cond1_1654	4.58912			chr1	23512786	23513553	H3K27me3_diff_trb_vs_WT_cond2_1654	5.20165
chr4	13273455	13273585	H3K27me3_diff_trb_vs_WT_cond1_1655	4.9316			chr1	23532512	23532634	H3K27me3_diff_trb_vs_WT_cond2_1655	3.69789
chr4	13811734	13811863	H3K27me3_diff_trb_vs_WT_cond1_1656	8.0231			chr1	23572836	23572979	H3K27me3_diff_trb_vs_WT_cond2_1656	4.44609
chr4	14093438	14093570	H3K27me3_diff_trb_vs_WT_cond1_1657	4.11431			chr1	23573150	23573289	H3K27me3_diff_trb_vs_WT_cond2_1657	3.98483
chr4	14096450	14096805	H3K27me3_diff_trb_vs_WT_cond1_1658	4.89933			chr1	23580555	23580725	H3K27me3_diff_trb_vs_WT_cond2_1658	5.31681
chr4	14101544	14101812	H3K27me3_diff_trb_vs_WT_cond1_1659	3.5042			chr1	23581760	23582182	H3K27me3_diff_trb_vs_WT_cond2_1659	4.37093
chr4	14102633	14102777	H3K27me3_diff_trb_vs_WT_cond1_1660	4.03741			chr1	23655737	23655914	H3K27me3_diff_trb_vs_WT_cond2_1660	3.91498
chr4	14186010	14186477	H3K27me3_diff_trb_vs_WT_cond1_1661	4.81511			chr1	23721361	23721547	H3K27me3_diff_trb_vs_WT_cond2_1661	3.86814
chr4	14186649	14186846	H3K27me3_diff_trb_vs_WT_cond1_1662	3.61308			chr1	23722009	23722157	H3K27me3_diff_trb_vs_WT_cond2_1662	4.278
chr4	14190801	14190926	H3K27me3_diff_trb_vs_WT_cond1_1663	3.82354			chr1	23722341	23722679	H3K27me3_diff_trb_vs_WT_cond2_1663	5.81464
chr4	14193451	14194107	H3K27me3_diff_trb_vs_WT_cond1_1664	6.05501			chr1	23747120	23747272	H3K27me3_diff_trb_vs_WT_cond2_1664	4.98068
chr4	14333806	14335211	H3K27me3_diff_trb_vs_WT_cond1_1665	10.5624			chr1	23748448	23748605	H3K27me3_diff_trb_vs_WT_cond2_1665	3.99897
chr4	14335485	14335607	H3K27me3_diff_trb_vs_WT_cond1_1666	4.05501			chr1	23753039	23753163	H3K27me3_diff_trb_vs_WT_cond2_1666	3.22908
chr4	14337137	14337377	H3K27me3_diff_trb_vs_WT_cond1_1667	5.21323			chr1	23753489	23753621	H3K27me3_diff_trb_vs_WT_cond2_1667	4.11343
chr4	14365682	14365884	H3K27me3_diff_trb_vs_WT_cond1_1668	4.57855			chr1	23754626	23754760	H3K27me3_diff_trb_vs_WT_cond2_1668	6.61034
chr4	14367328	14367461	H3K27me3_diff_trb_vs_WT_cond1_1669	5.08139			chr1	23755535	23755672	H3K27me3_diff_trb_vs_WT_cond2_1669	3.67057
chr4	14371992	14372232	H3K27me3_diff_trb_vs_WT_cond1_1670	5.58958			chr1	23756139	23756280	H3K27me3_diff_trb_vs_WT_cond2_1670	3.86182
chr4	14415975	14416098	H3K27me3_diff_trb_vs_WT_cond1_1671	4.71044			chr1	23756342	23756542	H3K27me3_diff_trb_vs_WT_cond2_1671	4.22864
chr4	14430194	14430353	H3K27me3_diff_trb_vs_WT_cond1_1672	4.32205			chr1	23756700	23756981	H3K27me3_diff_trb_vs_WT_cond2_1672	4.33706
chr4	14431482	14432259	H3K27me3_diff_trb_vs_WT_cond1_1673	4.65532			chr1	23780406	23780532	H3K27me3_diff_trb_vs_WT_cond2_1673	3.42504
chr4	14432678	14432900	H3K27me3_diff_trb_vs_WT_cond1_1674	3.97914			chr1	23835938	23836730	H3K27me3_diff_trb_vs_WT_cond2_1674	13.6338
chr4	14433155	14433333	H3K27me3_diff_trb_vs_WT_cond1_1675	4.93746			chr1	23836903	23838505	H3K27me3_diff_trb_vs_WT_cond2_1675	16.9649
chr4	14434129	14434293	H3K27me3_diff_trb_vs_WT_cond1_1676	6.93938			chr1	23844915	23846808	H3K27me3_diff_trb_vs_WT_cond2_1676	6.94928
chr4	14548617	14548777	H3K27me3_diff_trb_vs_WT_cond1_1677	5.97157			chr1	23949020	23949159	H3K27me3_diff_trb_vs_WT_cond2_1677	4.21149
chr4	14557998	14558150	H3K27me3_diff_trb_vs_WT_cond1_1678	3.69507			chr1	23949220	23949364	H3K27me3_diff_trb_vs_WT_cond2_1678	3.71476
chr4	14698758	14698940	H3K27me3_diff_trb_vs_WT_cond1_1679	3.45886			chr1	23949472	23949658	H3K27me3_diff_trb_vs_WT_cond2_1679	3.87313
chr4	14767506	14767640	H3K27me3_diff_trb_vs_WT_cond1_1680	4.41887			chr1	23949859	23950084	H3K27me3_diff_trb_vs_WT_cond2_1680	5.7289
chr4	14767895	14768172	H3K27me3_diff_trb_vs_WT_cond1_1681	5.05011			chr1	23950164	23950433	H3K27me3_diff_trb_vs_WT_cond2_1681	6.65404
chr4	14768307	14768526	H3K27me3_diff_trb_vs_WT_cond1_1682	8.27689			chr1	23950817	23951131	H3K27me3_diff_trb_vs_WT_cond2_1682	5.01153
chr4	14768856	14768990	H3K27me3_diff_trb_vs_WT_cond1_1683	6.54656			chr1	23989052	23989199	H3K27me3_diff_trb_vs_WT_cond2_1683	4.42444
chr4	15395956	15396227	H3K27me3_diff_trb_vs_WT_cond1_1684	5.13534			chr1	23989447	23990467	H3K27me3_diff_trb_vs_WT_cond2_1684	7.51174
chr4	15397048	15397633	H3K27me3_diff_trb_vs_WT_cond1_1685	7.38508			chr1	23992424	23992602	H3K27me3_diff_trb_vs_WT_cond2_1685	5.48108
chr4	15398819	15398939	H3K27me3_diff_trb_vs_WT_cond1_1686	4.16055			chr1	23993679	23993875	H3K27me3_diff_trb_vs_WT_cond2_1686	4.2174
chr4	15616357	15616502	H3K27me3_diff_trb_vs_WT_cond1_1687	4.78453			chr1	23994266	23995267	H3K27me3_diff_trb_vs_WT_cond2_1687	9.06727
chr4	15629530	15629699	H3K27me3_diff_trb_vs_WT_cond1_1688	5.27509			chr1	24031607	24031733	H3K27me3_diff_trb_vs_WT_cond2_1688	3.38799
chr4	15630489	15630631	H3K27me3_diff_trb_vs_WT_cond1_1689	3.6984			chr1	24121428	24121567	H3K27me3_diff_trb_vs_WT_cond2_1689	3.92655
chr4	15865226	15865355	H3K27me3_diff_trb_vs_WT_cond1_1690	3.92308			chr1	24164583	24165981	H3K27me3_diff_trb_vs_WT_cond2_1690	7.76164
chr4	15866243	15866367	H3K27me3_diff_trb_vs_WT_cond1_1691	3.81561			chr1	24167349	24167556	H3K27me3_diff_trb_vs_WT_cond2_1691	3.89684
chr4	15867163	15867372	H3K27me3_diff_trb_vs_WT_cond1_1692	4.02191			chr1	24204929	24205572	H3K27me3_diff_trb_vs_WT_cond2_1692	8.65004
chr4	15867446	15867700	H3K27me3_diff_trb_vs_WT_cond1_1693	3.45989			chr1	24214282	24214438	H3K27me3_diff_trb_vs_WT_cond2_1693	4.30441
chr4	15872282	15872434	H3K27me3_diff_trb_vs_WT_cond1_1694	4.68231			chr1	24271182	24271516	H3K27me3_diff_trb_vs_WT_cond2_1694	4.92649
chr4	15872917	15873038	H3K27me3_diff_trb_vs_WT_cond1_1695	5.61056			chr1	24271629	24271754	H3K27me3_diff_trb_vs_WT_cond2_1695	5.31341
chr4	16315570	16315961	H3K27me3_diff_trb_vs_WT_cond1_1696	6.59318			chr1	24272167	24272353	H3K27me3_diff_trb_vs_WT_cond2_1696	3.64083
chr4	16316059	16316277	H3K27me3_diff_trb_vs_WT_cond1_1697	5.80852			chr1	24278503	24278643	H3K27me3_diff_trb_vs_WT_cond2_1697	4.19206
chr4	16316397	16316545	H3K27me3_diff_trb_vs_WT_cond1_1698	4.52259			chr1	24283891	24284103	H3K27me3_diff_trb_vs_WT_cond2_1698	4.07778
chr4	16318865	16318986	H3K27me3_diff_trb_vs_WT_cond1_1699	3.80966			chr1	24285589	24285865	H3K27me3_diff_trb_vs_WT_cond2_1699	10.1649
chr4	16319110	16319239	H3K27me3_diff_trb_vs_WT_cond1_1700	7.46592			chr1	24289826	24291158	H3K27me3_diff_trb_vs_WT_cond2_1700	9.16232
chr4	16365280	16365432	H3K27me3_diff_trb_vs_WT_cond1_1701	3.7191			chr1	24291242	24291862	H3K27me3_diff_trb_vs_WT_cond2_1701	5.51861
chr4	16365516	16365781	H3K27me3_diff_trb_vs_WT_cond1_1702	4.39327			chr1	24318415	24318537	H3K27me3_diff_trb_vs_WT_cond2_1702	3.6333
chr4	16582552	16582778	H3K27me3_diff_trb_vs_WT_cond1_1703	4.323			chr1	24341951	24342074	H3K27me3_diff_trb_vs_WT_cond2_1703	4.25672
chr4	16583461	16583619	H3K27me3_diff_trb_vs_WT_cond1_1704	4.2779			chr1	24342405	24342673	H3K27me3_diff_trb_vs_WT_cond2_1704	4.32104
chr4	16584742	16584865	H3K27me3_diff_trb_vs_WT_cond1_1705	7.50562			chr1	24375338	24375467	H3K27me3_diff_trb_vs_WT_cond2_1705	3.60377
chr4	16586119	16586258	H3K27me3_diff_trb_vs_WT_cond1_1706	5.2266			chr1	24376016	24376155	H3K27me3_diff_trb_vs_WT_cond2_1706	4.23545
chr4	16589209	16589332	H3K27me3_diff_trb_vs_WT_cond1_1707	4.0999			chr1	24399240	24399446	H3K27me3_diff_trb_vs_WT_cond2_1707	5.48681
chr4	16590563	16590915	H3K27me3_diff_trb_vs_WT_cond1_1708	7.18433			chr1	24402537	24402659	H3K27me3_diff_trb_vs_WT_cond2_1708	3.67463
chr4	16591035	16592083	H3K27me3_diff_trb_vs_WT_cond1_1709	9.00831			chr1	24448545	24448794	H3K27me3_diff_trb_vs_WT_cond2_1709	3.47694
chr4	16593178	16593321	H3K27me3_diff_trb_vs_WT_cond1_1710	4.27822			chr1	24509991	24510135	H3K27me3_diff_trb_vs_WT_cond2_1710	3.67163
chr4	16593651	16593784	H3K27me3_diff_trb_vs_WT_cond1_1711	4.97346			chr1	24512395	24512559	H3K27me3_diff_trb_vs_WT_cond2_1711	5.38181
chr4	17083928	17084370	H3K27me3_diff_trb_vs_WT_cond1_1712	5.7373			chr1	24572794	24573015	H3K27me3_diff_trb_vs_WT_cond2_1712	7.38986
chr4	17084454	17084610	H3K27me3_diff_trb_vs_WT_cond1_1713	8.55356			chr1	24573206	24573374	H3K27me3_diff_trb_vs_WT_cond2_1713	4.91005
chr4	17084730	17084917	H3K27me3_diff_trb_vs_WT_cond1_1714	9.68661			chr1	24574187	24574359	H3K27me3_diff_trb_vs_WT_cond2_1714	3.42524
chr4	17085569	17085700	H3K27me3_diff_trb_vs_WT_cond1_1715	9.27878			chr1	24607255	24607401	H3K27me3_diff_trb_vs_WT_cond2_1715	3.69486
chr4	17165018	17165151	H3K27me3_diff_trb_vs_WT_cond1_1716	6.6624			chr1	24613271	24613416	H3K27me3_diff_trb_vs_WT_cond2_1716	4.47705
chr4	17280998	17281130	H3K27me3_diff_trb_vs_WT_cond1_1717	4.50916			chr1	24701228	24701372	H3K27me3_diff_trb_vs_WT_cond2_1717	3.53735
chr4	17281327	17281473	H3K27me3_diff_trb_vs_WT_cond1_1718	4.51372			chr1	24723931	24724113	H3K27me3_diff_trb_vs_WT_cond2_1718	3.9684
chr4	17281570	17281697	H3K27me3_diff_trb_vs_WT_cond1_1719	5.76118			chr1	24725276	24725489	H3K27me3_diff_trb_vs_WT_cond2_1719	4.71592
chr4	17282547	17282700	H3K27me3_diff_trb_vs_WT_cond1_1720	5.1007			chr1	24726188	24726397	H3K27me3_diff_trb_vs_WT_cond2_1720	5.42617
chr4	17369045	17369300	H3K27me3_diff_trb_vs_WT_cond1_1721	5.19212			chr1	24726550	24727660	H3K27me3_diff_trb_vs_WT_cond2_1721	4.79799
chr4	17369513	17370505	H3K27me3_diff_trb_vs_WT_cond1_1722	6.84598			chr1	24727883	24728023	H3K27me3_diff_trb_vs_WT_cond2_1722	3.68664
chr4	17371401	17371649	H3K27me3_diff_trb_vs_WT_cond1_1723	4.59316			chr1	24771299	24771438	H3K27me3_diff_trb_vs_WT_cond2_1723	4.02765
chr4	17372324	17372514	H3K27me3_diff_trb_vs_WT_cond1_1724	4.9246			chr1	24805876	24806022	H3K27me3_diff_trb_vs_WT_cond2_1724	3.66213
chr4	17372719	17372907	H3K27me3_diff_trb_vs_WT_cond1_1725	5.59456			chr1	24806090	24806343	H3K27me3_diff_trb_vs_WT_cond2_1725	4.98736
chr4	17516478	17516616	H3K27me3_diff_trb_vs_WT_cond1_1726	3.57938			chr1	24807778	24808333	H3K27me3_diff_trb_vs_WT_cond2_1726	6.22399
chr4	17558347	17558753	H3K27me3_diff_trb_vs_WT_cond1_1727	17.8747			chr1	24808678	24809544	H3K27me3_diff_trb_vs_WT_cond2_1727	6.96943
chr4	17655332	17655788	H3K27me3_diff_trb_vs_WT_cond1_1728	6.70314			chr1	24809689	24810835	H3K27me3_diff_trb_vs_WT_cond2_1728	6.33419
chr4	17738232	17738388	H3K27me3_diff_trb_vs_WT_cond1_1729	5.23542			chr1	24845311	24846078	H3K27me3_diff_trb_vs_WT_cond2_1729	6.28327
chr4	17739950	17740139	H3K27me3_diff_trb_vs_WT_cond1_1730	3.75476			chr1	24857878	24858059	H3K27me3_diff_trb_vs_WT_cond2_1730	5.09201
chr4	17740252	17740710	H3K27me3_diff_trb_vs_WT_cond1_1731	5.3686			chr1	24858679	24858990	H3K27me3_diff_trb_vs_WT_cond2_1731	5.57968
chr4	17741104	17741328	H3K27me3_diff_trb_vs_WT_cond1_1732	4.48633			chr1	24860450	24860718	H3K27me3_diff_trb_vs_WT_cond2_1732	6.05422
chr4	17741521	17742183	H3K27me3_diff_trb_vs_WT_cond1_1733	6.18025			chr1	24909325	24909582	H3K27me3_diff_trb_vs_WT_cond2_1733	3.93127
chr4	17768313	17768646	H3K27me3_diff_trb_vs_WT_cond1_1734	11.4304			chr1	24912772	24913321	H3K27me3_diff_trb_vs_WT_cond2_1734	4.44806
chr4	17775678	17775816	H3K27me3_diff_trb_vs_WT_cond1_1735	5.12859			chr1	24913646	24915425	H3K27me3_diff_trb_vs_WT_cond2_1735	6.83558
chr4	17776640	17777332	H3K27me3_diff_trb_vs_WT_cond1_1736	5.95062			chr1	24915578	24915854	H3K27me3_diff_trb_vs_WT_cond2_1736	4.54019
chr4	17777700	17777835	H3K27me3_diff_trb_vs_WT_cond1_1737	9.36858			chr1	24915963	24916248	H3K27me3_diff_trb_vs_WT_cond2_1737	5.29409
chr4	17841184	17841326	H3K27me3_diff_trb_vs_WT_cond1_1738	3.286			chr1	24916337	24916681	H3K27me3_diff_trb_vs_WT_cond2_1738	8.96087
chr4	17843273	17843402	H3K27me3_diff_trb_vs_WT_cond1_1739	5.53136			chr1	24917094	24917286	H3K27me3_diff_trb_vs_WT_cond2_1739	4.56653
chr4	17845796	17846369	H3K27me3_diff_trb_vs_WT_cond1_1740	4.79689			chr1	25016362	25017075	H3K27me3_diff_trb_vs_WT_cond2_1740	4.91583
chr4	17851560	17851700	H3K27me3_diff_trb_vs_WT_cond1_1741	4.34926			chr1	25032699	25032938	H3K27me3_diff_trb_vs_WT_cond2_1741	5.97792
chr4	17851827	17852129	H3K27me3_diff_trb_vs_WT_cond1_1742	6.72453			chr1	25033170	25033492	H3K27me3_diff_trb_vs_WT_cond2_1742	5.57675
chr4	17852255	17853047	H3K27me3_diff_trb_vs_WT_cond1_1743	6.60437			chr1	25033628	25034074	H3K27me3_diff_trb_vs_WT_cond2_1743	4.51836
chr4	17853208	17853809	H3K27me3_diff_trb_vs_WT_cond1_1744	6.32747			chr1	25049035	25049270	H3K27me3_diff_trb_vs_WT_cond2_1744	3.76401
chr4	17853964	17854535	H3K27me3_diff_trb_vs_WT_cond1_1745	7.33444			chr1	25054076	25054288	H3K27me3_diff_trb_vs_WT_cond2_1745	3.64176
chr4	18130553	18130836	H3K27me3_diff_trb_vs_WT_cond1_1746	4.45776			chr1	25099609	25100453	H3K27me3_diff_trb_vs_WT_cond2_1746	6.03267
chr4	18176442	18176582	H3K27me3_diff_trb_vs_WT_cond1_1747	3.69764			chr1	25126381	25126667	H3K27me3_diff_trb_vs_WT_cond2_1747	3.43113
chr4	18176709	18176898	H3K27me3_diff_trb_vs_WT_cond1_1748	4.48485			chr1	25126949	25127077	H3K27me3_diff_trb_vs_WT_cond2_1748	3.46357
chr4	18177369	18177639	H3K27me3_diff_trb_vs_WT_cond1_1749	5.5476			chr1	25166007	25166214	H3K27me3_diff_trb_vs_WT_cond2_1749	4.09007
chr4	18178830	18179002	H3K27me3_diff_trb_vs_WT_cond1_1750	4.68487			chr1	25167009	25167793	H3K27me3_diff_trb_vs_WT_cond2_1750	4.14393
chr4	18390145	18390457	H3K27me3_diff_trb_vs_WT_cond1_1751	10.8309			chr1	25167906	25168058	H3K27me3_diff_trb_vs_WT_cond2_1751	4.40138
chr4	18449925	18450060	H3K27me3_diff_trb_vs_WT_cond1_1752	3.57596			chr1	25168228	25168355	H3K27me3_diff_trb_vs_WT_cond2_1752	3.74217
chr4	18450499	18450642	H3K27me3_diff_trb_vs_WT_cond1_1753	4.13131			chr1	25168553	25168893	H3K27me3_diff_trb_vs_WT_cond2_1753	3.81963
chr4	18453552	18453681	H3K27me3_diff_trb_vs_WT_cond1_1754	5.95734			chr1	25168981	25169215	H3K27me3_diff_trb_vs_WT_cond2_1754	3.92259
chr4	18454227	18454409	H3K27me3_diff_trb_vs_WT_cond1_1755	4.26466			chr1	25169365	25171745	H3K27me3_diff_trb_vs_WT_cond2_1755	8.64215
chr4	18454627	18455044	H3K27me3_diff_trb_vs_WT_cond1_1756	3.98099			chr1	25171909	25172682	H3K27me3_diff_trb_vs_WT_cond2_1756	9.40522
chr4	18455125	18455677	H3K27me3_diff_trb_vs_WT_cond1_1757	4.29113			chr1	25173093	25173371	H3K27me3_diff_trb_vs_WT_cond2_1757	4.88432
chr4	18456072	18456286	H3K27me3_diff_trb_vs_WT_cond1_1758	5.46948			chr1	25173480	25173967	H3K27me3_diff_trb_vs_WT_cond2_1758	5.32607
chr5	286087	286242	H3K27me3_diff_trb_vs_WT_cond1_1759	6.94944			chr1	25244758	25244983	H3K27me3_diff_trb_vs_WT_cond2_1759	5.60345
chr5	286776	287111	H3K27me3_diff_trb_vs_WT_cond1_1760	6.01667			chr1	25245051	25245198	H3K27me3_diff_trb_vs_WT_cond2_1760	4.41018
chr5	287462	287774	H3K27me3_diff_trb_vs_WT_cond1_1761	4.70508			chr1	25267487	25267963	H3K27me3_diff_trb_vs_WT_cond2_1761	8.86
chr5	316238	316382	H3K27me3_diff_trb_vs_WT_cond1_1762	5.78908			chr1	25268153	25268549	H3K27me3_diff_trb_vs_WT_cond2_1762	8.20808
chr5	335548	335969	H3K27me3_diff_trb_vs_WT_cond1_1763	7.10001			chr1	25378526	25378660	H3K27me3_diff_trb_vs_WT_cond2_1763	3.44582
chr5	336036	336259	H3K27me3_diff_trb_vs_WT_cond1_1764	6.67852			chr1	25404176	25404387	H3K27me3_diff_trb_vs_WT_cond2_1764	3.83615
chr5	393399	393655	H3K27me3_diff_trb_vs_WT_cond1_1765	4.43911			chr1	25404881	25406347	H3K27me3_diff_trb_vs_WT_cond2_1765	6.97213
chr5	393956	394195	H3K27me3_diff_trb_vs_WT_cond1_1766	3.6268			chr1	25445662	25445816	H3K27me3_diff_trb_vs_WT_cond2_1766	3.85796
chr5	525182	525353	H3K27me3_diff_trb_vs_WT_cond1_1767	5.78541			chr1	25445951	25446374	H3K27me3_diff_trb_vs_WT_cond2_1767	4.96304
chr5	567320	567453	H3K27me3_diff_trb_vs_WT_cond1_1768	3.5056			chr1	25446646	25447061	H3K27me3_diff_trb_vs_WT_cond2_1768	3.40646
chr5	573219	573657	H3K27me3_diff_trb_vs_WT_cond1_1769	20.5872			chr1	25447907	25448042	H3K27me3_diff_trb_vs_WT_cond2_1769	3.76035
chr5	574089	574235	H3K27me3_diff_trb_vs_WT_cond1_1770	8.29717			chr1	25448425	25448609	H3K27me3_diff_trb_vs_WT_cond2_1770	6.12028
chr5	1003266	1003410	H3K27me3_diff_trb_vs_WT_cond1_1771	3.68845			chr1	25448706	25449003	H3K27me3_diff_trb_vs_WT_cond2_1771	6.40712
chr5	1003564	1003703	H3K27me3_diff_trb_vs_WT_cond1_1772	5.33797			chr1	25449313	25449762	H3K27me3_diff_trb_vs_WT_cond2_1772	5.01456
chr5	1265212	1265356	H3K27me3_diff_trb_vs_WT_cond1_1773	5.49048			chr1	25449952	25450197	H3K27me3_diff_trb_vs_WT_cond2_1773	6.24012
chr5	1316206	1316444	H3K27me3_diff_trb_vs_WT_cond1_1774	5.98396			chr1	25450348	25452532	H3K27me3_diff_trb_vs_WT_cond2_1774	5.09674
chr5	1711166	1711302	H3K27me3_diff_trb_vs_WT_cond1_1775	5.4647			chr1	25502651	25502784	H3K27me3_diff_trb_vs_WT_cond2_1775	4.29086
chr5	1892721	1893008	H3K27me3_diff_trb_vs_WT_cond1_1776	5.00275			chr1	25503522	25503709	H3K27me3_diff_trb_vs_WT_cond2_1776	3.8394
chr5	1899609	1899745	H3K27me3_diff_trb_vs_WT_cond1_1777	6.30455			chr1	25503814	25504275	H3K27me3_diff_trb_vs_WT_cond2_1777	5.99146
chr5	1901121	1901242	H3K27me3_diff_trb_vs_WT_cond1_1778	4.55001			chr1	25504524	25504644	H3K27me3_diff_trb_vs_WT_cond2_1778	3.21871
chr5	1996073	1996211	H3K27me3_diff_trb_vs_WT_cond1_1779	5.30777			chr1	25553227	25553595	H3K27me3_diff_trb_vs_WT_cond2_1779	4.08421
chr5	1997559	1997695	H3K27me3_diff_trb_vs_WT_cond1_1780	6.65829			chr1	25555199	25555319	H3K27me3_diff_trb_vs_WT_cond2_1780	3.65366
chr5	2610482	2610753	H3K27me3_diff_trb_vs_WT_cond1_1781	5.32067			chr1	25592643	25592843	H3K27me3_diff_trb_vs_WT_cond2_1781	5.42499
chr5	3048632	3048844	H3K27me3_diff_trb_vs_WT_cond1_1782	3.42194			chr1	25619135	25619312	H3K27me3_diff_trb_vs_WT_cond2_1782	4.96478
chr5	3211239	3211366	H3K27me3_diff_trb_vs_WT_cond1_1783	5.3355			chr1	25620006	25620441	H3K27me3_diff_trb_vs_WT_cond2_1783	4.18405
chr5	3372208	3372867	H3K27me3_diff_trb_vs_WT_cond1_1784	6.10095			chr1	25620964	25621175	H3K27me3_diff_trb_vs_WT_cond2_1784	3.60216
chr5	3506813	3507108	H3K27me3_diff_trb_vs_WT_cond1_1785	4.8774			chr1	25625486	25625671	H3K27me3_diff_trb_vs_WT_cond2_1785	4.07902
chr5	3507497	3507720	H3K27me3_diff_trb_vs_WT_cond1_1786	3.60831			chr1	25687392	25687523	H3K27me3_diff_trb_vs_WT_cond2_1786	3.5102
chr5	3510520	3510993	H3K27me3_diff_trb_vs_WT_cond1_1787	6.58578			chr1	25687701	25687892	H3K27me3_diff_trb_vs_WT_cond2_1787	5.19348
chr5	3511469	3511614	H3K27me3_diff_trb_vs_WT_cond1_1788	7.10064			chr1	25840803	25841084	H3K27me3_diff_trb_vs_WT_cond2_1788	5.1158
chr5	3511766	3511953	H3K27me3_diff_trb_vs_WT_cond1_1789	6.48696			chr1	25845119	25845388	H3K27me3_diff_trb_vs_WT_cond2_1789	4.53426
chr5	3512263	3512777	H3K27me3_diff_trb_vs_WT_cond1_1790	4.35282			chr1	25845897	25847150	H3K27me3_diff_trb_vs_WT_cond2_1790	7.19166
chr5	3616022	3616252	H3K27me3_diff_trb_vs_WT_cond1_1791	5.29894			chr1	25847261	25847670	H3K27me3_diff_trb_vs_WT_cond2_1791	4.24697
chr5	3728071	3728315	H3K27me3_diff_trb_vs_WT_cond1_1792	3.986			chr1	25848247	25848471	H3K27me3_diff_trb_vs_WT_cond2_1792	4.19572
chr5	3841561	3841706	H3K27me3_diff_trb_vs_WT_cond1_1793	7.88672			chr1	25850378	25851076	H3K27me3_diff_trb_vs_WT_cond2_1793	5.46788
chr5	3842101	3842233	H3K27me3_diff_trb_vs_WT_cond1_1794	7.19151			chr1	25851314	25851550	H3K27me3_diff_trb_vs_WT_cond2_1794	4.11957
chr5	3844143	3844264	H3K27me3_diff_trb_vs_WT_cond1_1795	5.34073			chr1	25863288	25863942	H3K27me3_diff_trb_vs_WT_cond2_1795	4.83614
chr5	3844404	3844580	H3K27me3_diff_trb_vs_WT_cond1_1796	4.74323			chr1	25869743	25870377	H3K27me3_diff_trb_vs_WT_cond2_1796	8.64209
chr5	3844897	3845019	H3K27me3_diff_trb_vs_WT_cond1_1797	3.88487			chr1	25893282	25893482	H3K27me3_diff_trb_vs_WT_cond2_1797	4.22394
chr5	3847524	3847865	H3K27me3_diff_trb_vs_WT_cond1_1798	10.8697			chr1	25930867	25931066	H3K27me3_diff_trb_vs_WT_cond2_1798	4.9514
chr5	3848507	3848757	H3K27me3_diff_trb_vs_WT_cond1_1799	6.57306			chr1	25982730	25983021	H3K27me3_diff_trb_vs_WT_cond2_1799	3.73436
chr5	4185656	4186046	H3K27me3_diff_trb_vs_WT_cond1_1800	3.8005			chr1	25985626	25985757	H3K27me3_diff_trb_vs_WT_cond2_1800	3.47493
chr5	4186346	4186982	H3K27me3_diff_trb_vs_WT_cond1_1801	5.35419			chr1	25985876	25986131	H3K27me3_diff_trb_vs_WT_cond2_1801	4.67562
chr5	4228367	4228608	H3K27me3_diff_trb_vs_WT_cond1_1802	3.69316			chr1	26008225	26008461	H3K27me3_diff_trb_vs_WT_cond2_1802	3.73087
chr5	4643435	4643641	H3K27me3_diff_trb_vs_WT_cond1_1803	5.21151			chr1	26008741	26008970	H3K27me3_diff_trb_vs_WT_cond2_1803	3.53042
chr5	4896717	4896863	H3K27me3_diff_trb_vs_WT_cond1_1804	23.8759			chr1	26009404	26009668	H3K27me3_diff_trb_vs_WT_cond2_1804	4.85075
chr5	4922532	4922652	H3K27me3_diff_trb_vs_WT_cond1_1805	3.64997			chr1	26009734	26009999	H3K27me3_diff_trb_vs_WT_cond2_1805	6.40274
chr5	4924385	4924627	H3K27me3_diff_trb_vs_WT_cond1_1806	4.69212			chr1	26011113	26011338	H3K27me3_diff_trb_vs_WT_cond2_1806	5.36278
chr5	4925151	4925302	H3K27me3_diff_trb_vs_WT_cond1_1807	6.18305			chr1	26011462	26012706	H3K27me3_diff_trb_vs_WT_cond2_1807	6.22666
chr5	4930594	4930722	H3K27me3_diff_trb_vs_WT_cond1_1808	3.82731			chr1	26054128	26058075	H3K27me3_diff_trb_vs_WT_cond2_1808	11.7383
chr5	4931822	4932133	H3K27me3_diff_trb_vs_WT_cond1_1809	5.08399			chr1	26059022	26059638	H3K27me3_diff_trb_vs_WT_cond2_1809	7.06463
chr5	4974610	4974734	H3K27me3_diff_trb_vs_WT_cond1_1810	3.5096			chr1	26061703	26061867	H3K27me3_diff_trb_vs_WT_cond2_1810	5.11938
chr5	5010283	5010743	H3K27me3_diff_trb_vs_WT_cond1_1811	5.30549			chr1	26062022	26062297	H3K27me3_diff_trb_vs_WT_cond2_1811	3.4814
chr5	5305513	5305746	H3K27me3_diff_trb_vs_WT_cond1_1812	4.9476			chr1	26113869	26114216	H3K27me3_diff_trb_vs_WT_cond2_1812	5.21158
chr5	5427067	5427213	H3K27me3_diff_trb_vs_WT_cond1_1813	4.53528			chr1	26182732	26183018	H3K27me3_diff_trb_vs_WT_cond2_1813	6.32363
chr5	6076073	6076280	H3K27me3_diff_trb_vs_WT_cond1_1814	3.68365			chr1	26183101	26183329	H3K27me3_diff_trb_vs_WT_cond2_1814	5.23396
chr5	6317144	6317300	H3K27me3_diff_trb_vs_WT_cond1_1815	4.28331			chr1	26262147	26262293	H3K27me3_diff_trb_vs_WT_cond2_1815	3.60355
chr5	6317729	6317854	H3K27me3_diff_trb_vs_WT_cond1_1816	4.58113			chr1	26263003	26263897	H3K27me3_diff_trb_vs_WT_cond2_1816	5.02872
chr5	6318145	6318343	H3K27me3_diff_trb_vs_WT_cond1_1817	5.00484			chr1	26263992	26264277	H3K27me3_diff_trb_vs_WT_cond2_1817	3.83682
chr5	6362332	6362861	H3K27me3_diff_trb_vs_WT_cond1_1818	4.84906			chr1	26278735	26279109	H3K27me3_diff_trb_vs_WT_cond2_1818	6.41954
chr5	6363960	6364133	H3K27me3_diff_trb_vs_WT_cond1_1819	5.68213			chr1	26279251	26279377	H3K27me3_diff_trb_vs_WT_cond2_1819	5.2546
chr5	6364196	6364327	H3K27me3_diff_trb_vs_WT_cond1_1820	3.64524			chr1	26279495	26279640	H3K27me3_diff_trb_vs_WT_cond2_1820	8.74418
chr5	6364662	6364819	H3K27me3_diff_trb_vs_WT_cond1_1821	5.3475			chr1	26279967	26280260	H3K27me3_diff_trb_vs_WT_cond2_1821	5.08022
chr5	6365260	6365613	H3K27me3_diff_trb_vs_WT_cond1_1822	5.29338			chr1	26335611	26335891	H3K27me3_diff_trb_vs_WT_cond2_1822	8.23544
chr5	6410728	6410866	H3K27me3_diff_trb_vs_WT_cond1_1823	4.16479			chr1	26354954	26355187	H3K27me3_diff_trb_vs_WT_cond2_1823	3.92711
chr5	6917172	6917295	H3K27me3_diff_trb_vs_WT_cond1_1824	4.49303			chr1	26378433	26378568	H3K27me3_diff_trb_vs_WT_cond2_1824	3.69951
chr5	7180238	7180560	H3K27me3_diff_trb_vs_WT_cond1_1825	6.35038			chr1	26378636	26378783	H3K27me3_diff_trb_vs_WT_cond2_1825	4.94203
chr5	7180664	7181323	H3K27me3_diff_trb_vs_WT_cond1_1826	10.8038			chr1	26378939	26379162	H3K27me3_diff_trb_vs_WT_cond2_1826	3.36023
chr5	7181799	7182032	H3K27me3_diff_trb_vs_WT_cond1_1827	5.38046			chr1	26424455	26424711	H3K27me3_diff_trb_vs_WT_cond2_1827	4.54819
chr5	7185138	7185395	H3K27me3_diff_trb_vs_WT_cond1_1828	8.69733			chr1	26462266	26462421	H3K27me3_diff_trb_vs_WT_cond2_1828	4.39493
chr5	7223087	7223394	H3K27me3_diff_trb_vs_WT_cond1_1829	5.81784			chr1	26462706	26462827	H3K27me3_diff_trb_vs_WT_cond2_1829	3.7148
chr5	7225940	7226076	H3K27me3_diff_trb_vs_WT_cond1_1830	4.93971			chr1	26568574	26569091	H3K27me3_diff_trb_vs_WT_cond2_1830	6.75813
chr5	7226870	7227420	H3K27me3_diff_trb_vs_WT_cond1_1831	6.40576			chr1	26569358	26569828	H3K27me3_diff_trb_vs_WT_cond2_1831	9.25278
chr5	7325283	7325413	H3K27me3_diff_trb_vs_WT_cond1_1832	3.39214			chr1	26573471	26573708	H3K27me3_diff_trb_vs_WT_cond2_1832	4.16115
chr5	7467948	7468078	H3K27me3_diff_trb_vs_WT_cond1_1833	6.02238			chr1	26576798	26576996	H3K27me3_diff_trb_vs_WT_cond2_1833	3.56132
chr5	7490797	7490955	H3K27me3_diff_trb_vs_WT_cond1_1834	3.72561			chr1	26577212	26577649	H3K27me3_diff_trb_vs_WT_cond2_1834	4.64251
chr5	7701408	7701732	H3K27me3_diff_trb_vs_WT_cond1_1835	3.92889			chr1	26577817	26579014	H3K27me3_diff_trb_vs_WT_cond2_1835	5.05307
chr5	7702186	7702410	H3K27me3_diff_trb_vs_WT_cond1_1836	4.65333			chr1	26579082	26579209	H3K27me3_diff_trb_vs_WT_cond2_1836	3.82506
chr5	7706033	7706167	H3K27me3_diff_trb_vs_WT_cond1_1837	3.26699			chr1	26579548	26579738	H3K27me3_diff_trb_vs_WT_cond2_1837	4.98665
chr5	7706596	7706752	H3K27me3_diff_trb_vs_WT_cond1_1838	3.46395			chr1	26593850	26594486	H3K27me3_diff_trb_vs_WT_cond2_1838	6.60571
chr5	7707276	7707410	H3K27me3_diff_trb_vs_WT_cond1_1839	6.93112			chr1	26605696	26605816	H3K27me3_diff_trb_vs_WT_cond2_1839	4.08765
chr5	7709437	7709564	H3K27me3_diff_trb_vs_WT_cond1_1840	5.65384			chr1	26666913	26667086	H3K27me3_diff_trb_vs_WT_cond2_1840	5.55537
chr5	7724412	7724616	H3K27me3_diff_trb_vs_WT_cond1_1841	4.9187			chr1	26728075	26728220	H3K27me3_diff_trb_vs_WT_cond2_1841	4.95981
chr5	8029775	8030023	H3K27me3_diff_trb_vs_WT_cond1_1842	4.14433			chr1	26734971	26735093	H3K27me3_diff_trb_vs_WT_cond2_1842	3.47683
chr5	8030334	8030468	H3K27me3_diff_trb_vs_WT_cond1_1843	3.79666			chr1	26759010	26759194	H3K27me3_diff_trb_vs_WT_cond2_1843	3.90322
chr5	8100709	8100833	H3K27me3_diff_trb_vs_WT_cond1_1844	4.07192			chr1	26759487	26759700	H3K27me3_diff_trb_vs_WT_cond2_1844	3.49762
chr5	8142902	8143034	H3K27me3_diff_trb_vs_WT_cond1_1845	4.74755			chr1	26760253	26761157	H3K27me3_diff_trb_vs_WT_cond2_1845	6.49777
chr5	8151952	8152458	H3K27me3_diff_trb_vs_WT_cond1_1846	7.9972			chr1	26761356	26761620	H3K27me3_diff_trb_vs_WT_cond2_1846	6.82369
chr5	8152580	8152775	H3K27me3_diff_trb_vs_WT_cond1_1847	5.83007			chr1	26772078	26772216	H3K27me3_diff_trb_vs_WT_cond2_1847	3.41918
chr5	8153417	8153821	H3K27me3_diff_trb_vs_WT_cond1_1848	8.41465			chr1	26773124	26773426	H3K27me3_diff_trb_vs_WT_cond2_1848	4.58724
chr5	8168315	8168450	H3K27me3_diff_trb_vs_WT_cond1_1849	4.04564			chr1	26794803	26795064	H3K27me3_diff_trb_vs_WT_cond2_1849	7.4511
chr5	8169075	8169241	H3K27me3_diff_trb_vs_WT_cond1_1850	6.09889			chr1	26802767	26803073	H3K27me3_diff_trb_vs_WT_cond2_1850	5.62471
chr5	8169308	8169454	H3K27me3_diff_trb_vs_WT_cond1_1851	5.62363			chr1	26803157	26803369	H3K27me3_diff_trb_vs_WT_cond2_1851	3.41266
chr5	8169764	8169975	H3K27me3_diff_trb_vs_WT_cond1_1852	5.81143			chr1	26803539	26803920	H3K27me3_diff_trb_vs_WT_cond2_1852	5.83134
chr5	8171183	8171400	H3K27me3_diff_trb_vs_WT_cond1_1853	6.88398			chr1	26829063	26829675	H3K27me3_diff_trb_vs_WT_cond2_1853	4.3538
chr5	8172660	8172963	H3K27me3_diff_trb_vs_WT_cond1_1854	5.66286			chr1	26829813	26830022	H3K27me3_diff_trb_vs_WT_cond2_1854	4.53012
chr5	8173588	8173708	H3K27me3_diff_trb_vs_WT_cond1_1855	4.14602			chr1	26830231	26830399	H3K27me3_diff_trb_vs_WT_cond2_1855	5.70899
chr5	8176861	8177240	H3K27me3_diff_trb_vs_WT_cond1_1856	7.02666			chr1	26872794	26873267	H3K27me3_diff_trb_vs_WT_cond2_1856	7.01211
chr5	8178335	8178525	H3K27me3_diff_trb_vs_WT_cond1_1857	14.9492			chr1	26873500	26873703	H3K27me3_diff_trb_vs_WT_cond2_1857	4.44608
chr5	8178813	8178935	H3K27me3_diff_trb_vs_WT_cond1_1858	6.81834			chr1	26908729	26908990	H3K27me3_diff_trb_vs_WT_cond2_1858	7.03197
chr5	8179361	8179509	H3K27me3_diff_trb_vs_WT_cond1_1859	5.673			chr1	26938585	26938720	H3K27me3_diff_trb_vs_WT_cond2_1859	4.26238
chr5	8179904	8180084	H3K27me3_diff_trb_vs_WT_cond1_1860	3.80293			chr1	26944700	26945010	H3K27me3_diff_trb_vs_WT_cond2_1860	6.25221
chr5	8180510	8181076	H3K27me3_diff_trb_vs_WT_cond1_1861	6.17728			chr1	26945129	26946431	H3K27me3_diff_trb_vs_WT_cond2_1861	8.00888
chr5	8181389	8181885	H3K27me3_diff_trb_vs_WT_cond1_1862	5.24745			chr1	26948664	26949091	H3K27me3_diff_trb_vs_WT_cond2_1862	7.67757
chr5	8183225	8183508	H3K27me3_diff_trb_vs_WT_cond1_1863	4.69115			chr1	26953359	26953482	H3K27me3_diff_trb_vs_WT_cond2_1863	4.38221
chr5	8185341	8185565	H3K27me3_diff_trb_vs_WT_cond1_1864	4.03986			chr1	27073174	27073294	H3K27me3_diff_trb_vs_WT_cond2_1864	3.8394
chr5	8195960	8196103	H3K27me3_diff_trb_vs_WT_cond1_1865	3.61751			chr1	27074154	27074380	H3K27me3_diff_trb_vs_WT_cond2_1865	5.35266
chr5	8202691	8203385	H3K27me3_diff_trb_vs_WT_cond1_1866	5.27132			chr1	27074633	27074768	H3K27me3_diff_trb_vs_WT_cond2_1866	4.16729
chr5	8203720	8203991	H3K27me3_diff_trb_vs_WT_cond1_1867	7.52039			chr1	27076459	27076934	H3K27me3_diff_trb_vs_WT_cond2_1867	4.28163
chr5	8204388	8204542	H3K27me3_diff_trb_vs_WT_cond1_1868	3.77454			chr1	27120991	27121256	H3K27me3_diff_trb_vs_WT_cond2_1868	4.23145
chr5	8205265	8205667	H3K27me3_diff_trb_vs_WT_cond1_1869	4.27698			chr1	27121833	27122027	H3K27me3_diff_trb_vs_WT_cond2_1869	4.00713
chr5	8205935	8206071	H3K27me3_diff_trb_vs_WT_cond1_1870	5.46079			chr1	27127171	27127569	H3K27me3_diff_trb_vs_WT_cond2_1870	3.8264
chr5	8206409	8206787	H3K27me3_diff_trb_vs_WT_cond1_1871	6.41184			chr1	27128173	27129648	H3K27me3_diff_trb_vs_WT_cond2_1871	8.76335
chr5	8209416	8209613	H3K27me3_diff_trb_vs_WT_cond1_1872	5.08602			chr1	27130500	27130977	H3K27me3_diff_trb_vs_WT_cond2_1872	5.65499
chr5	8210622	8210805	H3K27me3_diff_trb_vs_WT_cond1_1873	4.49665			chr1	27141807	27142069	H3K27me3_diff_trb_vs_WT_cond2_1873	5.00505
chr5	8211661	8211806	H3K27me3_diff_trb_vs_WT_cond1_1874	3.56098			chr1	27143427	27143587	H3K27me3_diff_trb_vs_WT_cond2_1874	4.90378
chr5	8379081	8379212	H3K27me3_diff_trb_vs_WT_cond1_1875	3.71921			chr1	27173749	27173910	H3K27me3_diff_trb_vs_WT_cond2_1875	5.01401
chr5	8379471	8379649	H3K27me3_diff_trb_vs_WT_cond1_1876	4.78009			chr1	27215269	27216899	H3K27me3_diff_trb_vs_WT_cond2_1876	5.83786
chr5	8382098	8382251	H3K27me3_diff_trb_vs_WT_cond1_1877	8.24521			chr1	27397367	27397640	H3K27me3_diff_trb_vs_WT_cond2_1877	3.87434
chr5	8412436	8412639	H3K27me3_diff_trb_vs_WT_cond1_1878	6.04712			chr1	27463270	27463605	H3K27me3_diff_trb_vs_WT_cond2_1878	4.44619
chr5	8413861	8413996	H3K27me3_diff_trb_vs_WT_cond1_1879	3.57551			chr1	27464403	27464601	H3K27me3_diff_trb_vs_WT_cond2_1879	3.92883
chr5	8440970	8441100	H3K27me3_diff_trb_vs_WT_cond1_1880	4.18633			chr1	27464772	27466015	H3K27me3_diff_trb_vs_WT_cond2_1880	6.67933
chr5	8442413	8442588	H3K27me3_diff_trb_vs_WT_cond1_1881	10.0265			chr1	27536172	27536405	H3K27me3_diff_trb_vs_WT_cond2_1881	3.58777
chr5	8443462	8443699	H3K27me3_diff_trb_vs_WT_cond1_1882	5.51511			chr1	27538459	27539162	H3K27me3_diff_trb_vs_WT_cond2_1882	4.99222
chr5	8617575	8618088	H3K27me3_diff_trb_vs_WT_cond1_1883	5.42995			chr1	27601049	27601289	H3K27me3_diff_trb_vs_WT_cond2_1883	10.1083
chr5	8618484	8618637	H3K27me3_diff_trb_vs_WT_cond1_1884	4.08198			chr1	27601690	27601819	H3K27me3_diff_trb_vs_WT_cond2_1884	4.36513
chr5	8651965	8652122	H3K27me3_diff_trb_vs_WT_cond1_1885	7.56343			chr1	27602060	27602706	H3K27me3_diff_trb_vs_WT_cond2_1885	5.24996
chr5	8664792	8664916	H3K27me3_diff_trb_vs_WT_cond1_1886	3.94506			chr1	27602793	27603234	H3K27me3_diff_trb_vs_WT_cond2_1886	5.15586
chr5	8666394	8666968	H3K27me3_diff_trb_vs_WT_cond1_1887	7.05558			chr1	27642439	27643130	H3K27me3_diff_trb_vs_WT_cond2_1887	8.0682
chr5	8667112	8667296	H3K27me3_diff_trb_vs_WT_cond1_1888	8.87578			chr1	27659975	27660177	H3K27me3_diff_trb_vs_WT_cond2_1888	3.57995
chr5	8673473	8673655	H3K27me3_diff_trb_vs_WT_cond1_1889	3.73171			chr1	27680874	27681066	H3K27me3_diff_trb_vs_WT_cond2_1889	4.26
chr5	8702984	8703131	H3K27me3_diff_trb_vs_WT_cond1_1890	4.63379			chr1	27997651	27998021	H3K27me3_diff_trb_vs_WT_cond2_1890	6.1527
chr5	8839720	8839909	H3K27me3_diff_trb_vs_WT_cond1_1891	4.61677			chr1	27998393	27998906	H3K27me3_diff_trb_vs_WT_cond2_1891	4.54334
chr5	8841559	8841695	H3K27me3_diff_trb_vs_WT_cond1_1892	4.14546			chr1	27999064	27999219	H3K27me3_diff_trb_vs_WT_cond2_1892	3.38536
chr5	8914717	8914885	H3K27me3_diff_trb_vs_WT_cond1_1893	3.59733			chr1	28000393	28000540	H3K27me3_diff_trb_vs_WT_cond2_1893	4.46377
chr5	8916987	8917187	H3K27me3_diff_trb_vs_WT_cond1_1894	6.16267			chr1	28046413	28046534	H3K27me3_diff_trb_vs_WT_cond2_1894	3.6651
chr5	8921033	8921179	H3K27me3_diff_trb_vs_WT_cond1_1895	3.66811			chr1	28047030	28047416	H3K27me3_diff_trb_vs_WT_cond2_1895	5.32191
chr5	8922252	8922458	H3K27me3_diff_trb_vs_WT_cond1_1896	3.62555			chr1	28047603	28048393	H3K27me3_diff_trb_vs_WT_cond2_1896	6.14768
chr5	8922597	8922828	H3K27me3_diff_trb_vs_WT_cond1_1897	7.59647			chr1	28049749	28049887	H3K27me3_diff_trb_vs_WT_cond2_1897	6.8534
chr5	8924755	8924883	H3K27me3_diff_trb_vs_WT_cond1_1898	3.68274			chr1	28050076	28050459	H3K27me3_diff_trb_vs_WT_cond2_1898	8.34841
chr5	8925022	8925214	H3K27me3_diff_trb_vs_WT_cond1_1899	8.22713			chr1	28106296	28106421	H3K27me3_diff_trb_vs_WT_cond2_1899	3.24172
chr5	8925467	8925691	H3K27me3_diff_trb_vs_WT_cond1_1900	5.22472			chr1	28112099	28112408	H3K27me3_diff_trb_vs_WT_cond2_1900	4.28079
chr5	8936126	8936320	H3K27me3_diff_trb_vs_WT_cond1_1901	4.8241			chr1	28178274	28178452	H3K27me3_diff_trb_vs_WT_cond2_1901	6.96959
chr5	8941603	8941741	H3K27me3_diff_trb_vs_WT_cond1_1902	3.48617			chr1	28209629	28209827	H3K27me3_diff_trb_vs_WT_cond2_1902	3.98433
chr5	8944112	8944404	H3K27me3_diff_trb_vs_WT_cond1_1903	3.84054			chr1	28210270	28210634	H3K27me3_diff_trb_vs_WT_cond2_1903	3.75472
chr5	8989722	8989858	H3K27me3_diff_trb_vs_WT_cond1_1904	5.11318			chr1	28210701	28210882	H3K27me3_diff_trb_vs_WT_cond2_1904	3.81161
chr5	8990052	8990210	H3K27me3_diff_trb_vs_WT_cond1_1905	4.48221			chr1	28349703	28349997	H3K27me3_diff_trb_vs_WT_cond2_1905	4.63123
chr5	8990361	8990537	H3K27me3_diff_trb_vs_WT_cond1_1906	4.99891			chr1	28352190	28352543	H3K27me3_diff_trb_vs_WT_cond2_1906	4.49984
chr5	8990603	8990747	H3K27me3_diff_trb_vs_WT_cond1_1907	4.44118			chr1	28355833	28355961	H3K27me3_diff_trb_vs_WT_cond2_1907	3.60335
chr5	9003175	9003298	H3K27me3_diff_trb_vs_WT_cond1_1908	4.38874			chr1	28356363	28357128	H3K27me3_diff_trb_vs_WT_cond2_1908	4.26316
chr5	9076803	9077006	H3K27me3_diff_trb_vs_WT_cond1_1909	3.82199			chr1	28357223	28357420	H3K27me3_diff_trb_vs_WT_cond2_1909	4.3808
chr5	9077256	9077427	H3K27me3_diff_trb_vs_WT_cond1_1910	3.96507			chr1	28357522	28357659	H3K27me3_diff_trb_vs_WT_cond2_1910	3.8493
chr5	9077590	9077742	H3K27me3_diff_trb_vs_WT_cond1_1911	4.58688			chr1	28357764	28358168	H3K27me3_diff_trb_vs_WT_cond2_1911	4.01321
chr5	9331017	9331200	H3K27me3_diff_trb_vs_WT_cond1_1912	3.74349			chr1	28420374	28420544	H3K27me3_diff_trb_vs_WT_cond2_1912	3.9981
chr5	9333838	9333960	H3K27me3_diff_trb_vs_WT_cond1_1913	3.75683			chr1	28429243	28429548	H3K27me3_diff_trb_vs_WT_cond2_1913	4.25177
chr5	10261936	10262093	H3K27me3_diff_trb_vs_WT_cond1_1914	5.55008			chr1	28433105	28433552	H3K27me3_diff_trb_vs_WT_cond2_1914	4.03878
chr5	10294045	10294172	H3K27me3_diff_trb_vs_WT_cond1_1915	3.34536			chr1	28433661	28434483	H3K27me3_diff_trb_vs_WT_cond2_1915	6.89138
chr5	10485335	10485494	H3K27me3_diff_trb_vs_WT_cond1_1916	4.48893			chr1	28434561	28435414	H3K27me3_diff_trb_vs_WT_cond2_1916	4.38829
chr5	10650596	10650720	H3K27me3_diff_trb_vs_WT_cond1_1917	6.22032			chr1	28454826	28457070	H3K27me3_diff_trb_vs_WT_cond2_1917	8.55303
chr5	10998031	10998250	H3K27me3_diff_trb_vs_WT_cond1_1918	3.9386			chr1	28457190	28457385	H3K27me3_diff_trb_vs_WT_cond2_1918	4.94517
chr5	15120426	15120558	H3K27me3_diff_trb_vs_WT_cond1_1919	4.26934			chr1	28471100	28471690	H3K27me3_diff_trb_vs_WT_cond2_1919	6.7379
chr5	15200337	15200588	H3K27me3_diff_trb_vs_WT_cond1_1920	3.3308			chr1	28472190	28472617	H3K27me3_diff_trb_vs_WT_cond2_1920	4.80491
chr5	15321266	15321444	H3K27me3_diff_trb_vs_WT_cond1_1921	5.89563			chr1	28472723	28472865	H3K27me3_diff_trb_vs_WT_cond2_1921	4.85708
chr5	15322956	15323337	H3K27me3_diff_trb_vs_WT_cond1_1922	4.61643			chr1	28486788	28486929	H3K27me3_diff_trb_vs_WT_cond2_1922	4.68764
chr5	15323761	15324124	H3K27me3_diff_trb_vs_WT_cond1_1923	4.06205			chr1	28499482	28499615	H3K27me3_diff_trb_vs_WT_cond2_1923	3.83271
chr5	15608878	15609204	H3K27me3_diff_trb_vs_WT_cond1_1924	3.8467			chr1	28500142	28500335	H3K27me3_diff_trb_vs_WT_cond2_1924	4.09194
chr5	15609310	15609492	H3K27me3_diff_trb_vs_WT_cond1_1925	3.53788			chr1	28501176	28501330	H3K27me3_diff_trb_vs_WT_cond2_1925	4.3155
chr5	15610492	15610617	H3K27me3_diff_trb_vs_WT_cond1_1926	4.86472			chr1	28501431	28501568	H3K27me3_diff_trb_vs_WT_cond2_1926	3.98701
chr5	15643955	15644117	H3K27me3_diff_trb_vs_WT_cond1_1927	4.34907			chr1	28502855	28502989	H3K27me3_diff_trb_vs_WT_cond2_1927	3.56337
chr5	15645840	15645972	H3K27me3_diff_trb_vs_WT_cond1_1928	10.0207			chr1	28567904	28568088	H3K27me3_diff_trb_vs_WT_cond2_1928	3.52411
chr5	15656856	15657005	H3K27me3_diff_trb_vs_WT_cond1_1929	7.32614			chr1	28569264	28569423	H3K27me3_diff_trb_vs_WT_cond2_1929	6.00473
chr5	16096918	16097125	H3K27me3_diff_trb_vs_WT_cond1_1930	6.85831			chr1	28569726	28569940	H3K27me3_diff_trb_vs_WT_cond2_1930	3.67429
chr5	16120532	16120798	H3K27me3_diff_trb_vs_WT_cond1_1931	4.95315			chr1	28595394	28596746	H3K27me3_diff_trb_vs_WT_cond2_1931	6.59234
chr5	16513435	16513570	H3K27me3_diff_trb_vs_WT_cond1_1932	5.41173			chr1	28598214	28598453	H3K27me3_diff_trb_vs_WT_cond2_1932	4.33102
chr5	16515310	16515490	H3K27me3_diff_trb_vs_WT_cond1_1933	3.33553			chr1	28598768	28600373	H3K27me3_diff_trb_vs_WT_cond2_1933	6.70046
chr5	16515611	16516210	H3K27me3_diff_trb_vs_WT_cond1_1934	4.5684			chr1	28606963	28607579	H3K27me3_diff_trb_vs_WT_cond2_1934	4.88236
chr5	16517058	16517211	H3K27me3_diff_trb_vs_WT_cond1_1935	3.94777			chr1	28608338	28608625	H3K27me3_diff_trb_vs_WT_cond2_1935	7.24232
chr5	16520214	16520338	H3K27me3_diff_trb_vs_WT_cond1_1936	4.68074			chr1	28608704	28609208	H3K27me3_diff_trb_vs_WT_cond2_1936	3.90173
chr5	16526663	16526884	H3K27me3_diff_trb_vs_WT_cond1_1937	8.43059			chr1	28679231	28679432	H3K27me3_diff_trb_vs_WT_cond2_1937	3.45482
chr5	16527137	16527261	H3K27me3_diff_trb_vs_WT_cond1_1938	4.01327			chr1	28679675	28679879	H3K27me3_diff_trb_vs_WT_cond2_1938	3.73658
chr5	16528030	16528176	H3K27me3_diff_trb_vs_WT_cond1_1939	6.10636			chr1	28680000	28680126	H3K27me3_diff_trb_vs_WT_cond2_1939	3.99077
chr5	16529346	16529492	H3K27me3_diff_trb_vs_WT_cond1_1940	4.49022			chr1	28680216	28680890	H3K27me3_diff_trb_vs_WT_cond2_1940	7.44447
chr5	16563958	16564354	H3K27me3_diff_trb_vs_WT_cond1_1941	4.17422			chr1	28694610	28695057	H3K27me3_diff_trb_vs_WT_cond2_1941	5.20763
chr5	16564482	16564796	H3K27me3_diff_trb_vs_WT_cond1_1942	4.00914			chr1	28702050	28702795	H3K27me3_diff_trb_vs_WT_cond2_1942	7.27221
chr5	16564870	16565101	H3K27me3_diff_trb_vs_WT_cond1_1943	5.18862			chr1	28702908	28704411	H3K27me3_diff_trb_vs_WT_cond2_1943	8.55543
chr5	16565467	16565862	H3K27me3_diff_trb_vs_WT_cond1_1944	9.30026			chr1	28704558	28704812	H3K27me3_diff_trb_vs_WT_cond2_1944	22.6004
chr5	16566024	16566185	H3K27me3_diff_trb_vs_WT_cond1_1945	15.9129			chr1	28705011	28705314	H3K27me3_diff_trb_vs_WT_cond2_1945	9.11605
chr5	16566697	16567279	H3K27me3_diff_trb_vs_WT_cond1_1946	20.8259			chr1	28705384	28707918	H3K27me3_diff_trb_vs_WT_cond2_1946	20.9943
chr5	16567499	16567704	H3K27me3_diff_trb_vs_WT_cond1_1947	6.6639			chr1	28825489	28826000	H3K27me3_diff_trb_vs_WT_cond2_1947	4.22543
chr5	16569013	16569347	H3K27me3_diff_trb_vs_WT_cond1_1948	8.14402			chr1	28826150	28826458	H3K27me3_diff_trb_vs_WT_cond2_1948	4.01159
chr5	16569674	16570167	H3K27me3_diff_trb_vs_WT_cond1_1949	16.1752			chr1	28826928	28827085	H3K27me3_diff_trb_vs_WT_cond2_1949	3.98717
chr5	16572280	16572401	H3K27me3_diff_trb_vs_WT_cond1_1950	8.04824			chr1	28885882	28886376	H3K27me3_diff_trb_vs_WT_cond2_1950	6.76628
chr5	16572502	16572789	H3K27me3_diff_trb_vs_WT_cond1_1951	8.10261			chr1	28990239	28990890	H3K27me3_diff_trb_vs_WT_cond2_1951	6.03411
chr5	16572944	16573676	H3K27me3_diff_trb_vs_WT_cond1_1952	7.44684			chr1	28991037	28991354	H3K27me3_diff_trb_vs_WT_cond2_1952	4.48852
chr5	16574751	16574922	H3K27me3_diff_trb_vs_WT_cond1_1953	3.6277			chr1	28991992	28992216	H3K27me3_diff_trb_vs_WT_cond2_1953	6.07876
chr5	16575297	16576299	H3K27me3_diff_trb_vs_WT_cond1_1954	7.94264			chr1	28992535	28992715	H3K27me3_diff_trb_vs_WT_cond2_1954	6.27155
chr5	16577604	16577839	H3K27me3_diff_trb_vs_WT_cond1_1955	14.5461			chr1	28997348	28997484	H3K27me3_diff_trb_vs_WT_cond2_1955	3.6578
chr5	16577917	16578615	H3K27me3_diff_trb_vs_WT_cond1_1956	10.9918			chr1	29004962	29005084	H3K27me3_diff_trb_vs_WT_cond2_1956	3.54853
chr5	16578812	16579031	H3K27me3_diff_trb_vs_WT_cond1_1957	14.756			chr1	29069460	29069663	H3K27me3_diff_trb_vs_WT_cond2_1957	3.9331
chr5	16579311	16579655	H3K27me3_diff_trb_vs_WT_cond1_1958	13.013			chr1	29176323	29176614	H3K27me3_diff_trb_vs_WT_cond2_1958	7.4438
chr5	16579919	16582493	H3K27me3_diff_trb_vs_WT_cond1_1959	11.5732			chr1	29176702	29177093	H3K27me3_diff_trb_vs_WT_cond2_1959	11.0655
chr5	16582577	16582722	H3K27me3_diff_trb_vs_WT_cond1_1960	4.91142			chr1	29178699	29179524	H3K27me3_diff_trb_vs_WT_cond2_1960	10.4967
chr5	16582802	16583754	H3K27me3_diff_trb_vs_WT_cond1_1961	10.0702			chr1	29181527	29181772	H3K27me3_diff_trb_vs_WT_cond2_1961	4.47234
chr5	16584278	16584817	H3K27me3_diff_trb_vs_WT_cond1_1962	9.65806			chr1	29182694	29183022	H3K27me3_diff_trb_vs_WT_cond2_1962	3.72251
chr5	16584915	16586004	H3K27me3_diff_trb_vs_WT_cond1_1963	12.2746			chr1	29248837	29249067	H3K27me3_diff_trb_vs_WT_cond2_1963	3.53261
chr5	16586152	16586699	H3K27me3_diff_trb_vs_WT_cond1_1964	9.75215			chr1	29266186	29266327	H3K27me3_diff_trb_vs_WT_cond2_1964	12.3496
chr5	16587200	16587806	H3K27me3_diff_trb_vs_WT_cond1_1965	7.63933			chr1	29306191	29306857	H3K27me3_diff_trb_vs_WT_cond2_1965	6.13118
chr5	16587923	16588236	H3K27me3_diff_trb_vs_WT_cond1_1966	7.05729			chr1	29306995	29307193	H3K27me3_diff_trb_vs_WT_cond2_1966	4.09239
chr5	16588621	16588751	H3K27me3_diff_trb_vs_WT_cond1_1967	3.36424			chr1	29343496	29343670	H3K27me3_diff_trb_vs_WT_cond2_1967	3.84211
chr5	16588835	16588981	H3K27me3_diff_trb_vs_WT_cond1_1968	6.0276			chr1	29343876	29344446	H3K27me3_diff_trb_vs_WT_cond2_1968	4.64178
chr5	16767929	16768121	H3K27me3_diff_trb_vs_WT_cond1_1969	3.78064			chr1	29411648	29411939	H3K27me3_diff_trb_vs_WT_cond2_1969	4.15981
chr5	16773758	16773900	H3K27me3_diff_trb_vs_WT_cond1_1970	4.68			chr1	29412168	29413038	H3K27me3_diff_trb_vs_WT_cond2_1970	6.69664
chr5	16867776	16867912	H3K27me3_diff_trb_vs_WT_cond1_1971	3.52289			chr1	29413385	29413568	H3K27me3_diff_trb_vs_WT_cond2_1971	4.14717
chr5	17030294	17030414	H3K27me3_diff_trb_vs_WT_cond1_1972	4.44272			chr1	29413727	29413860	H3K27me3_diff_trb_vs_WT_cond2_1972	5.36313
chr5	17957225	17957409	H3K27me3_diff_trb_vs_WT_cond1_1973	6.89233			chr1	29470630	29471342	H3K27me3_diff_trb_vs_WT_cond2_1973	6.27781
chr5	17970087	17970285	H3K27me3_diff_trb_vs_WT_cond1_1974	4.65484			chr1	29524535	29524681	H3K27me3_diff_trb_vs_WT_cond2_1974	3.80913
chr5	17971186	17971306	H3K27me3_diff_trb_vs_WT_cond1_1975	9.60541			chr1	29524983	29525191	H3K27me3_diff_trb_vs_WT_cond2_1975	4.56597
chr5	17972860	17973446	H3K27me3_diff_trb_vs_WT_cond1_1976	5.07282			chr1	29561748	29562243	H3K27me3_diff_trb_vs_WT_cond2_1976	7.69399
chr5	17973868	17973988	H3K27me3_diff_trb_vs_WT_cond1_1977	4.36494			chr1	29578767	29579671	H3K27me3_diff_trb_vs_WT_cond2_1977	8.62352
chr5	17974311	17974499	H3K27me3_diff_trb_vs_WT_cond1_1978	6.14977			chr1	29579743	29579901	H3K27me3_diff_trb_vs_WT_cond2_1978	5.61111
chr5	17974642	17975119	H3K27me3_diff_trb_vs_WT_cond1_1979	10.9797			chr1	29580053	29580519	H3K27me3_diff_trb_vs_WT_cond2_1979	6.83886
chr5	17975201	17975444	H3K27me3_diff_trb_vs_WT_cond1_1980	7.56758			chr1	29581153	29582069	H3K27me3_diff_trb_vs_WT_cond2_1980	6.91632
chr5	17975873	17976618	H3K27me3_diff_trb_vs_WT_cond1_1981	8.31631			chr1	29604453	29604628	H3K27me3_diff_trb_vs_WT_cond2_1981	5.59503
chr5	17976887	17977015	H3K27me3_diff_trb_vs_WT_cond1_1982	3.57316			chr1	29605319	29606217	H3K27me3_diff_trb_vs_WT_cond2_1982	7.09757
chr5	17980917	17981162	H3K27me3_diff_trb_vs_WT_cond1_1983	5.84524			chr1	29606290	29606639	H3K27me3_diff_trb_vs_WT_cond2_1983	5.34529
chr5	17981651	17981832	H3K27me3_diff_trb_vs_WT_cond1_1984	6.83043			chr1	29610171	29610693	H3K27me3_diff_trb_vs_WT_cond2_1984	6.46253
chr5	17982433	17982593	H3K27me3_diff_trb_vs_WT_cond1_1985	4.80574			chr1	29610954	29611156	H3K27me3_diff_trb_vs_WT_cond2_1985	3.72896
chr5	18191091	18191218	H3K27me3_diff_trb_vs_WT_cond1_1986	3.82157			chr1	29611222	29611384	H3K27me3_diff_trb_vs_WT_cond2_1986	3.64949
chr5	18192354	18192478	H3K27me3_diff_trb_vs_WT_cond1_1987	4.64653			chr1	29612244	29612629	H3K27me3_diff_trb_vs_WT_cond2_1987	9.00196
chr5	18192922	18193278	H3K27me3_diff_trb_vs_WT_cond1_1988	4.88834			chr1	29613116	29614995	H3K27me3_diff_trb_vs_WT_cond2_1988	8.18294
chr5	18193411	18193719	H3K27me3_diff_trb_vs_WT_cond1_1989	4.74712			chr1	29615805	29616354	H3K27me3_diff_trb_vs_WT_cond2_1989	6.00999
chr5	18219143	18219287	H3K27me3_diff_trb_vs_WT_cond1_1990	4.79326			chr1	29616508	29616903	H3K27me3_diff_trb_vs_WT_cond2_1990	3.69908
chr5	18415446	18415629	H3K27me3_diff_trb_vs_WT_cond1_1991	3.88875			chr1	29631243	29631539	H3K27me3_diff_trb_vs_WT_cond2_1991	4.32124
chr5	18642021	18642141	H3K27me3_diff_trb_vs_WT_cond1_1992	3.40722			chr1	29631795	29632120	H3K27me3_diff_trb_vs_WT_cond2_1992	4.73529
chr5	18906518	18906690	H3K27me3_diff_trb_vs_WT_cond1_1993	4.70468			chr1	29632717	29633083	H3K27me3_diff_trb_vs_WT_cond2_1993	5.45275
chr5	18913114	18913314	H3K27me3_diff_trb_vs_WT_cond1_1994	5.37002			chr1	29633149	29633321	H3K27me3_diff_trb_vs_WT_cond2_1994	5.05117
chr5	18998317	18998600	H3K27me3_diff_trb_vs_WT_cond1_1995	4.02374			chr1	29781700	29781872	H3K27me3_diff_trb_vs_WT_cond2_1995	3.9309
chr5	18998788	18998917	H3K27me3_diff_trb_vs_WT_cond1_1996	3.98974			chr1	29810315	29810611	H3K27me3_diff_trb_vs_WT_cond2_1996	5.06508
chr5	19000388	19000530	H3K27me3_diff_trb_vs_WT_cond1_1997	3.48416			chr1	29810717	29811060	H3K27me3_diff_trb_vs_WT_cond2_1997	6.43508
chr5	19140778	19140907	H3K27me3_diff_trb_vs_WT_cond1_1998	3.9298			chr1	29811482	29811668	H3K27me3_diff_trb_vs_WT_cond2_1998	3.43474
[truncated: 5,977 more rows]

## Sheet: H3K4me3 trb
Supplementary Table 2 Diff-H3K4me3 and H3K27me3 regions in trb1/2/3 and jmj14-1 mutants versus Col-0
List of up-regulated H3K4me3 regions in trb1/2/3 triple mutant							List of down-regulated H3K4me3 regions in trb1/2/3 triple mutant
chr1	3679	3981	H3K4me3_diff_trb_vs_WT_cond1_1	9.18533e+17			chr1	13362	13542	H3K4me3_diff_trb_vs_WT_cond2_1	2.19427e+18
chr1	8177	8400	H3K4me3_diff_trb_vs_WT_cond1_2	1.49988e+18			chr1	1040783	1040907	H3K4me3_diff_trb_vs_WT_cond2_2	7.64457e+18
chr1	23212	23710	H3K4me3_diff_trb_vs_WT_cond1_3	4.84625e+17			chr1	2673305	2673439	H3K4me3_diff_trb_vs_WT_cond2_3	2.06071e+18
chr1	32737	33163	H3K4me3_diff_trb_vs_WT_cond1_4	5.82264e+17			chr1	2674162	2674282	H3K4me3_diff_trb_vs_WT_cond2_4	2.13497e+18
chr1	37121	37697	H3K4me3_diff_trb_vs_WT_cond1_5	4.16488e+17			chr1	4002178	4002327	H3K4me3_diff_trb_vs_WT_cond2_5	1.66888e+18
chr1	46315	46797	H3K4me3_diff_trb_vs_WT_cond1_6	5.33742e+17			chr1	4385543	4385782	H3K4me3_diff_trb_vs_WT_cond2_6	1.4276e+18
chr1	48751	49298	H3K4me3_diff_trb_vs_WT_cond1_7	4.35628e+17			chr1	6943804	6943943	H3K4me3_diff_trb_vs_WT_cond2_7	1.78182e+18
chr1	50544	51206	H3K4me3_diff_trb_vs_WT_cond1_8	3.77359e+17			chr1	7887367	7887506	H3K4me3_diff_trb_vs_WT_cond2_8	2.13497e+18
chr1	57862	58785	H3K4me3_diff_trb_vs_WT_cond1_9	3.04604e+17			chr1	11311430	11311721	H3K4me3_diff_trb_vs_WT_cond2_9	1.07719e+18
chr1	63526	63668	H3K4me3_diff_trb_vs_WT_cond1_10	1.99144e+18			chr1	19963543	19964088	H3K4me3_diff_trb_vs_WT_cond2_10	4.34829e+17
chr1	66469	67144	H3K4me3_diff_trb_vs_WT_cond1_11	4.17221e+17			chr1	20448032	20448185	H3K4me3_diff_trb_vs_WT_cond2_11	2.19427e+18
chr1	67273	67605	H3K4me3_diff_trb_vs_WT_cond1_12	8.31514e+17			chr1	21741981	21742263	H3K4me3_diff_trb_vs_WT_cond2_12	9.55571e+17
chr1	72489	72843	H3K4me3_diff_trb_vs_WT_cond1_13	6.6944e+17			chr1	22315706	22315832	H3K4me3_diff_trb_vs_WT_cond2_13	1.99144e+18
chr1	74189	74532	H3K4me3_diff_trb_vs_WT_cond1_14	7.45225e+17			chr1	22316567	22316828	H3K4me3_diff_trb_vs_WT_cond2_14	1.09714e+18
chr1	75588	76284	H3K4me3_diff_trb_vs_WT_cond1_15	4.17221e+17			chr1	24082482	24082626	H3K4me3_diff_trb_vs_WT_cond2_15	1.7049e+18
chr1	86793	87132	H3K4me3_diff_trb_vs_WT_cond1_16	7.20309e+17			chr1	25494378	25494689	H3K4me3_diff_trb_vs_WT_cond2_16	9.2934e+17
chr1	91396	92032	H3K4me3_diff_trb_vs_WT_cond1_17	3.79171e+17			chr1	26142034	26142559	H3K4me3_diff_trb_vs_WT_cond2_17	6.82944e+17
chr1	97421	97977	H3K4me3_diff_trb_vs_WT_cond1_18	4.32448e+17			chr1	26142928	26143294	H3K4me3_diff_trb_vs_WT_cond2_18	9.32998e+17
chr1	99936	100563	H3K4me3_diff_trb_vs_WT_cond1_19	4.0303e+17			chr1	28053641	28054059	H3K4me3_diff_trb_vs_WT_cond2_19	6.75161e+17
chr1	109088	109596	H3K4me3_diff_trb_vs_WT_cond1_20	4.68343e+17			chr2	2753436	2753855	H3K4me3_diff_trb_vs_WT_cond2_20	5.73805e+17
chr1	114274	114749	H3K4me3_diff_trb_vs_WT_cond1_21	7.35968e+17			chr2	4310952	4311091	H3K4me3_diff_trb_vs_WT_cond2_21	1.95853e+18
chr1	117157	118455	H3K4me3_diff_trb_vs_WT_cond1_22	1.8823e+17			chr2	7632908	7633169	H3K4me3_diff_trb_vs_WT_cond2_22	9.5944e+17
chr1	127952	128074	H3K4me3_diff_trb_vs_WT_cond1_23	1.99144e+18			chr2	9580954	9581079	H3K4me3_diff_trb_vs_WT_cond2_23	2.19427e+18
chr1	128154	128314	H3K4me3_diff_trb_vs_WT_cond1_24	1.49045e+18			chr2	10111798	10111987	H3K4me3_diff_trb_vs_WT_cond2_24	1.69273e+18
chr1	130169	130492	H3K4me3_diff_trb_vs_WT_cond1_25	9.0451e+17			chr2	10112319	10112486	H3K4me3_diff_trb_vs_WT_cond2_25	2.44311e+18
chr1	136116	136593	H3K4me3_diff_trb_vs_WT_cond1_26	4.96817e+17			chr2	14872548	14872681	H3K4me3_diff_trb_vs_WT_cond2_26	2.63313e+18
chr1	142031	142588	H3K4me3_diff_trb_vs_WT_cond1_27	4.89631e+17			chr2	16390660	16390991	H3K4me3_diff_trb_vs_WT_cond2_27	1.23428e+18
chr1	155097	155761	H3K4me3_diff_trb_vs_WT_cond1_28	5.7104e+17			chr2	16476774	16476921	H3K4me3_diff_trb_vs_WT_cond2_28	2.21478e+18
chr1	157771	158666	H3K4me3_diff_trb_vs_WT_cond1_29	2.98842e+17			chr2	16477069	16477199	H3K4me3_diff_trb_vs_WT_cond2_29	2.8552e+18
chr1	162195	162757	H3K4me3_diff_trb_vs_WT_cond1_30	4.25461e+17			chr2	16571567	16571710	H3K4me3_diff_trb_vs_WT_cond2_30	1.65721e+18
chr1	163456	163731	H3K4me3_diff_trb_vs_WT_cond1_31	1.36196e+18			chr2	16887399	16887527	H3K4me3_diff_trb_vs_WT_cond2_31	3.24632e+18
chr1	172283	172879	H3K4me3_diff_trb_vs_WT_cond1_32	4.56612e+17			chr2	16949132	16949267	H3K4me3_diff_trb_vs_WT_cond2_32	1.79532e+18
chr1	180746	182253	H3K4me3_diff_trb_vs_WT_cond1_33	1.6867e+17			chr2	17647255	17647391	H3K4me3_diff_trb_vs_WT_cond2_33	2.13497e+18
chr1	185132	185965	H3K4me3_diff_trb_vs_WT_cond1_34	2.99597e+17			chr2	18809917	18810048	H3K4me3_diff_trb_vs_WT_cond2_34	2.72393e+18
chr1	187251	187875	H3K4me3_diff_trb_vs_WT_cond1_35	3.93004e+17			chr3	169022	169183	H3K4me3_diff_trb_vs_WT_cond2_35	2.13497e+18
chr1	190612	190862	H3K4me3_diff_trb_vs_WT_cond1_36	1.12314e+18			chr3	195820	196370	H3K4me3_diff_trb_vs_WT_cond2_36	4.58378e+17
chr1	195910	196679	H3K4me3_diff_trb_vs_WT_cond1_37	3.19382e+17			chr3	196549	197334	H3K4me3_diff_trb_vs_WT_cond2_37	3.51084e+17
chr1	199653	200940	H3K4me3_diff_trb_vs_WT_cond1_38	2.15242e+17			chr3	197575	197827	H3K4me3_diff_trb_vs_WT_cond2_38	1.32392e+18
chr1	205013	205409	H3K4me3_diff_trb_vs_WT_cond1_39	8.4036e+17			chr3	2175005	2175176	H3K4me3_diff_trb_vs_WT_cond2_39	1.38586e+18
chr1	220477	220668	H3K4me3_diff_trb_vs_WT_cond1_40	1.55909e+18			chr3	4546781	4546920	H3K4me3_diff_trb_vs_WT_cond2_40	1.76852e+18
chr1	223507	223642	H3K4me3_diff_trb_vs_WT_cond1_41	4.30876e+18			chr3	6537887	6538152	H3K4me3_diff_trb_vs_WT_cond2_41	1.55909e+18
chr1	223892	224272	H3K4me3_diff_trb_vs_WT_cond1_42	7.26937e+17			chr3	6881514	6881648	H3K4me3_diff_trb_vs_WT_cond2_42	2.27867e+18
chr1	226032	226214	H3K4me3_diff_trb_vs_WT_cond1_43	1.35418e+18			chr3	8079070	8079305	H3K4me3_diff_trb_vs_WT_cond2_43	1.20909e+18
chr1	226362	227077	H3K4me3_diff_trb_vs_WT_cond1_44	3.31443e+17			chr3	9407111	9407257	H3K4me3_diff_trb_vs_WT_cond2_44	1.64571e+18
chr1	228980	229171	H3K4me3_diff_trb_vs_WT_cond1_45	1.24074e+18			chr3	9796447	9796603	H3K4me3_diff_trb_vs_WT_cond2_45	1.62316e+18
chr1	229239	229534	H3K4me3_diff_trb_vs_WT_cond1_46	1.05325e+18			chr3	11585741	11586292	H3K4me3_diff_trb_vs_WT_cond2_46	4.30094e+17
chr1	237112	237732	H3K4me3_diff_trb_vs_WT_cond1_47	4.00307e+17			chr3	16526112	16526252	H3K4me3_diff_trb_vs_WT_cond2_47	1.80902e+18
chr1	245670	245953	H3K4me3_diff_trb_vs_WT_cond1_48	8.37391e+17			chr3	20637276	20637410	H3K4me3_diff_trb_vs_WT_cond2_48	1.80902e+18
chr1	249111	249631	H3K4me3_diff_trb_vs_WT_cond1_49	4.74913e+17			chr3	20710501	20710627	H3K4me3_diff_trb_vs_WT_cond2_49	1.89585e+18
chr1	262867	263310	H3K4me3_diff_trb_vs_WT_cond1_50	6.13942e+17			chr3	21521893	21522199	H3K4me3_diff_trb_vs_WT_cond2_50	8.55529e+17
chr1	266536	266823	H3K4me3_diff_trb_vs_WT_cond1_51	8.2572e+17			chr3	21522370	21522683	H3K4me3_diff_trb_vs_WT_cond2_51	8.90908e+17
chr1	268313	269703	H3K4me3_diff_trb_vs_WT_cond1_52	1.7049e+17			chr3	22455246	22455798	H3K4me3_diff_trb_vs_WT_cond2_52	5.89506e+17
chr1	270934	271476	H3K4me3_diff_trb_vs_WT_cond1_53	4.37235e+17			chr4	7548953	7549073	H3K4me3_diff_trb_vs_WT_cond2_53	2.89002e+18
chr1	274251	274463	H3K4me3_diff_trb_vs_WT_cond1_54	1.83707e+18			chr4	13392025	13392340	H3K4me3_diff_trb_vs_WT_cond2_54	1.12314e+18
chr1	278437	279205	H3K4me3_diff_trb_vs_WT_cond1_55	3.0857e+17			chr4	14001558	14001759	H3K4me3_diff_trb_vs_WT_cond2_55	1.49045e+18
chr1	279283	279404	H3K4me3_diff_trb_vs_WT_cond1_56	2.36982e+18			chr4	15929563	15929923	H3K4me3_diff_trb_vs_WT_cond2_56	8.80972e+17
chr1	284473	284920	H3K4me3_diff_trb_vs_WT_cond1_57	5.96931e+17			chr4	18354246	18354385	H3K4me3_diff_trb_vs_WT_cond2_57	2.02548e+18
chr1	293455	293859	H3K4me3_diff_trb_vs_WT_cond1_58	6.65679e+17			chr4	18471426	18471567	H3K4me3_diff_trb_vs_WT_cond2_58	2.82121e+18
chr1	295229	295380	H3K4me3_diff_trb_vs_WT_cond1_59	1.88081e+18			chr5	1130918	1131150	H3K4me3_diff_trb_vs_WT_cond2_59	1.13933e+18
chr1	297572	298144	H3K4me3_diff_trb_vs_WT_cond1_60	4.17221e+17			chr5	4759426	4759647	H3K4me3_diff_trb_vs_WT_cond2_60	1.26054e+18
chr1	298790	299297	H3K4me3_diff_trb_vs_WT_cond1_61	4.71136e+17			chr5	4760800	4761581	H3K4me3_diff_trb_vs_WT_cond2_61	4.83636e+17
chr1	302055	302199	H3K4me3_diff_trb_vs_WT_cond1_62	1.64571e+18			chr5	4761725	4761960	H3K4me3_diff_trb_vs_WT_cond2_62	1.26054e+18
chr1	303593	303990	H3K4me3_diff_trb_vs_WT_cond1_63	1.18491e+18			chr5	7827614	7827759	H3K4me3_diff_trb_vs_WT_cond2_63	2.00832e+18
chr1	305710	306314	H3K4me3_diff_trb_vs_WT_cond1_64	4.2018e+17			chr5	8152088	8152226	H3K4me3_diff_trb_vs_WT_cond2_64	2.34635e+18
chr1	308604	309023	H3K4me3_diff_trb_vs_WT_cond1_65	6.26935e+17			chr5	8622363	8622512	H3K4me3_diff_trb_vs_WT_cond2_65	1.71726e+18
chr1	315425	315930	H3K4me3_diff_trb_vs_WT_cond1_66	5.09638e+17			chr5	8622584	8622750	H3K4me3_diff_trb_vs_WT_cond2_66	2.11591e+18
chr1	316253	316567	H3K4me3_diff_trb_vs_WT_cond1_67	7.54718e+17			chr5	15185207	15185389	H3K4me3_diff_trb_vs_WT_cond2_67	1.51911e+18
chr1	322143	322743	H3K4me3_diff_trb_vs_WT_cond1_68	4.46293e+17			chr5	16580381	16580882	H3K4me3_diff_trb_vs_WT_cond2_68	6.86903e+17
chr1	325370	326006	H3K4me3_diff_trb_vs_WT_cond1_69	3.73199e+17			chr5	16581149	16581288	H3K4me3_diff_trb_vs_WT_cond2_69	2.63313e+18
chr1	337023	337827	H3K4me3_diff_trb_vs_WT_cond1_70	2.97342e+17			chr5	20730189	20730318	H3K4me3_diff_trb_vs_WT_cond2_70	2.52108e+18
chr1	338270	338504	H3K4me3_diff_trb_vs_WT_cond1_71	1.48113e+18			chr5	23525577	23525724	H3K4me3_diff_trb_vs_WT_cond2_71	2.99977e+18
chr1	343579	344300	H3K4me3_diff_trb_vs_WT_cond1_72	3.41965e+17			chr5	26355570	26355713	H3K4me3_diff_trb_vs_WT_cond2_72	1.92668e+18
chr1	345770	346578	H3K4me3_diff_trb_vs_WT_cond1_73	3.02272e+17
chr1	347912	348206	H3K4me3_diff_trb_vs_WT_cond1_74	1.51911e+18
chr1	353948	354867	H3K4me3_diff_trb_vs_WT_cond1_75	2.71457e+17
chr1	362327	363171	H3K4me3_diff_trb_vs_WT_cond1_76	2.90063e+17
chr1	373492	374115	H3K4me3_diff_trb_vs_WT_cond1_77	3.85336e+17
chr1	388972	389516	H3K4me3_diff_trb_vs_WT_cond1_78	6.31951e+17
chr1	389805	390167	H3K4me3_diff_trb_vs_WT_cond1_79	7.79545e+17
chr1	390272	390425	H3K4me3_diff_trb_vs_WT_cond1_80	1.56941e+18
chr1	392874	393623	H3K4me3_diff_trb_vs_WT_cond1_81	3.25524e+17
chr1	395766	396135	H3K4me3_diff_trb_vs_WT_cond1_82	6.43972e+17
chr1	401554	401822	H3K4me3_diff_trb_vs_WT_cond1_83	9.47926e+17
chr1	403930	404388	H3K4me3_diff_trb_vs_WT_cond1_84	5.31349e+17
chr1	404569	405120	H3K4me3_diff_trb_vs_WT_cond1_85	5.23138e+17
chr1	408704	409267	H3K4me3_diff_trb_vs_WT_cond1_86	4.30876e+17
chr1	411823	412365	H3K4me3_diff_trb_vs_WT_cond1_87	4.41307e+17
chr1	430008	430627	H3K4me3_diff_trb_vs_WT_cond1_88	3.94969e+17
chr1	445693	446204	H3K4me3_diff_trb_vs_WT_cond1_89	4.71136e+17
chr1	449790	449920	H3K4me3_diff_trb_vs_WT_cond1_90	1.82294e+18
chr1	450001	450463	H3K4me3_diff_trb_vs_WT_cond1_91	5.75198e+17
chr1	452450	452691	H3K4me3_diff_trb_vs_WT_cond1_92	1.17901e+18
chr1	453192	453392	H3K4me3_diff_trb_vs_WT_cond1_93	1.49988e+18
chr1	453524	453808	H3K4me3_diff_trb_vs_WT_cond1_94	8.52452e+17
chr1	455729	456260	H3K4me3_diff_trb_vs_WT_cond1_95	4.6376e+17
chr1	463142	463614	H3K4me3_diff_trb_vs_WT_cond1_96	5.26626e+17
chr1	466473	467749	H3K4me3_diff_trb_vs_WT_cond1_97	1.97485e+17
chr1	469810	470087	H3K4me3_diff_trb_vs_WT_cond1_98	1.09208e+18
chr1	471097	471480	H3K4me3_diff_trb_vs_WT_cond1_99	6.56459e+17
chr1	472762	472904	H3K4me3_diff_trb_vs_WT_cond1_100	2.39375e+18
chr1	474501	474799	H3K4me3_diff_trb_vs_WT_cond1_101	8.2572e+17
chr1	477247	477421	H3K4me3_diff_trb_vs_WT_cond1_102	1.36196e+18
chr1	486973	487444	H3K4me3_diff_trb_vs_WT_cond1_103	5.27799e+17
chr1	490888	491458	H3K4me3_diff_trb_vs_WT_cond1_104	4.40486e+17
chr1	493632	493795	H3K4me3_diff_trb_vs_WT_cond1_105	2.23568e+18
chr1	514996	515283	H3K4me3_diff_trb_vs_WT_cond1_106	8.28607e+17
chr1	518272	518851	H3K4me3_diff_trb_vs_WT_cond1_107	4.66499e+17
chr1	537901	538501	H3K4me3_diff_trb_vs_WT_cond1_108	3.98288e+17
chr1	551193	551592	H3K4me3_diff_trb_vs_WT_cond1_109	5.93939e+17
chr1	554720	555960	H3K4me3_diff_trb_vs_WT_cond1_110	1.91733e+17
chr1	557330	557452	H3K4me3_diff_trb_vs_WT_cond1_111	2.27867e+18
chr1	557543	558039	H3K4me3_diff_trb_vs_WT_cond1_112	5.32543e+17
chr1	558108	558719	H3K4me3_diff_trb_vs_WT_cond1_113	3.9762e+17
chr1	564215	564720	H3K4me3_diff_trb_vs_WT_cond1_114	5.89506e+17
chr1	564905	565188	H3K4me3_diff_trb_vs_WT_cond1_115	8.68064e+17
chr1	565310	565762	H3K4me3_diff_trb_vs_WT_cond1_116	7.31425e+17
chr1	568643	569158	H3K4me3_diff_trb_vs_WT_cond1_117	4.60158e+17
chr1	569249	569906	H3K4me3_diff_trb_vs_WT_cond1_118	3.93657e+17
chr1	573542	574946	H3K4me3_diff_trb_vs_WT_cond1_119	1.70859e+17
chr1	580592	581120	H3K4me3_diff_trb_vs_WT_cond1_120	4.48829e+17
chr1	584289	584748	H3K4me3_diff_trb_vs_WT_cond1_121	5.163e+17
chr1	601639	602120	H3K4me3_diff_trb_vs_WT_cond1_122	5.52405e+17
chr1	602530	602931	H3K4me3_diff_trb_vs_WT_cond1_123	5.90977e+17
chr1	608898	609463	H3K4me3_diff_trb_vs_WT_cond1_124	4.75867e+17
chr1	618525	618981	H3K4me3_diff_trb_vs_WT_cond1_125	5.39821e+17
chr1	621540	622394	H3K4me3_diff_trb_vs_WT_cond1_126	2.7913e+17
chr1	626745	627348	H3K4me3_diff_trb_vs_WT_cond1_127	4.07185e+17
chr1	630454	631566	H3K4me3_diff_trb_vs_WT_cond1_128	2.14076e+17
chr1	635218	636303	H3K4me3_diff_trb_vs_WT_cond1_129	2.18416e+17
chr1	638112	638613	H3K4me3_diff_trb_vs_WT_cond1_130	4.77785e+17
chr1	641488	641960	H3K4me3_diff_trb_vs_WT_cond1_131	6.25281e+17
chr1	643993	644494	H3K4me3_diff_trb_vs_WT_cond1_132	4.85618e+17
chr1	651270	651895	H3K4me3_diff_trb_vs_WT_cond1_133	3.79778e+17
chr1	653994	654135	H3K4me3_diff_trb_vs_WT_cond1_134	3.11818e+18
chr1	657608	658173	H3K4me3_diff_trb_vs_WT_cond1_135	4.30094e+17
chr1	659240	659373	H3K4me3_diff_trb_vs_WT_cond1_136	2.54819e+18
chr1	659528	659659	H3K4me3_diff_trb_vs_WT_cond1_137	4.23181e+18
chr1	661407	661759	H3K4me3_diff_trb_vs_WT_cond1_138	8.03327e+17
chr1	661954	662143	H3K4me3_diff_trb_vs_WT_cond1_139	1.28794e+18
chr1	669352	669811	H3K4me3_diff_trb_vs_WT_cond1_140	5.31349e+17
chr1	671572	671735	H3K4me3_diff_trb_vs_WT_cond1_141	2.39375e+18
chr1	673423	673700	H3K4me3_diff_trb_vs_WT_cond1_142	1.27409e+18
chr1	686797	687356	H3K4me3_diff_trb_vs_WT_cond1_143	4.47135e+17
chr1	691959	692573	H3K4me3_diff_trb_vs_WT_cond1_144	4.98909e+17
chr1	701590	702074	H3K4me3_diff_trb_vs_WT_cond1_145	4.98909e+17
chr1	705875	706629	H3K4me3_diff_trb_vs_WT_cond1_146	3.28685e+17
chr1	726435	727256	H3K4me3_diff_trb_vs_WT_cond1_147	3.53704e+17
chr1	730057	730179	H3K4me3_diff_trb_vs_WT_cond1_148	1.99144e+18
chr1	737272	738038	H3K4me3_diff_trb_vs_WT_cond1_149	3.42459e+17
chr1	739698	741164	H3K4me3_diff_trb_vs_WT_cond1_150	1.63661e+17
chr1	746469	746623	H3K4me3_diff_trb_vs_WT_cond1_151	1.53884e+18
chr1	749312	749573	H3K4me3_diff_trb_vs_WT_cond1_152	1.10739e+18
chr1	753657	754189	H3K4me3_diff_trb_vs_WT_cond1_153	4.6376e+17
chr1	755408	756859	H3K4me3_diff_trb_vs_WT_cond1_154	1.64799e+17
chr1	761331	761889	H3K4me3_diff_trb_vs_WT_cond1_155	4.52255e+17
chr1	773457	773972	H3K4me3_diff_trb_vs_WT_cond1_156	6.99061e+17
chr1	775502	776153	H3K4me3_diff_trb_vs_WT_cond1_157	3.99632e+17
chr1	780603	780756	H3K4me3_diff_trb_vs_WT_cond1_158	1.5489e+18
chr1	783062	783254	H3K4me3_diff_trb_vs_WT_cond1_159	1.23428e+18
chr1	787071	788345	H3K4me3_diff_trb_vs_WT_cond1_160	1.86894e+17
chr1	790160	791238	H3K4me3_diff_trb_vs_WT_cond1_161	2.25482e+17
chr1	794851	795366	H3K4me3_diff_trb_vs_WT_cond1_162	5.18559e+17
chr1	797800	797943	H3K4me3_diff_trb_vs_WT_cond1_163	1.71726e+18
chr1	798045	798494	H3K4me3_diff_trb_vs_WT_cond1_164	6.45726e+17
chr1	799158	799355	H3K4me3_diff_trb_vs_WT_cond1_165	1.91114e+18
chr1	803079	803423	H3K4me3_diff_trb_vs_WT_cond1_166	7.89939e+17
chr1	807431	808048	H3K4me3_diff_trb_vs_WT_cond1_167	3.96954e+17
chr1	812502	813120	H3K4me3_diff_trb_vs_WT_cond1_168	3.8471e+17
chr1	813512	813831	H3K4me3_diff_trb_vs_WT_cond1_169	7.47576e+17
chr1	818907	819419	H3K4me3_diff_trb_vs_WT_cond1_170	4.98909e+17
chr1	819716	819939	H3K4me3_diff_trb_vs_WT_cond1_171	1.06748e+18
chr1	823668	824363	H3K4me3_diff_trb_vs_WT_cond1_172	3.48502e+17
chr1	824501	825099	H3K4me3_diff_trb_vs_WT_cond1_173	4.21675e+17
chr1	826499	826982	H3K4me3_diff_trb_vs_WT_cond1_174	5.10736e+17
chr1	830610	831432	H3K4me3_diff_trb_vs_WT_cond1_175	2.97342e+17
chr1	835803	836507	H3K4me3_diff_trb_vs_WT_cond1_176	3.36622e+17
chr1	843646	844114	H3K4me3_diff_trb_vs_WT_cond1_177	5.24296e+17
chr1	846893	847678	H3K4me3_diff_trb_vs_WT_cond1_178	3.34248e+17
chr1	847922	848320	H3K4me3_diff_trb_vs_WT_cond1_179	6.01476e+17
chr1	852468	853794	H3K4me3_diff_trb_vs_WT_cond1_180	1.9096e+17
chr1	863733	864054	H3K4me3_diff_trb_vs_WT_cond1_181	1.38586e+18
chr1	867190	867740	H3K4me3_diff_trb_vs_WT_cond1_182	4.32448e+17
chr1	870494	871228	H3K4me3_diff_trb_vs_WT_cond1_183	3.28685e+17
chr1	875272	875397	H3K4me3_diff_trb_vs_WT_cond1_184	5.92454e+18
chr1	875473	875934	H3K4me3_diff_trb_vs_WT_cond1_185	5.23138e+17
chr1	877153	877488	H3K4me3_diff_trb_vs_WT_cond1_186	7.138e+17
chr1	879507	880182	H3K4me3_diff_trb_vs_WT_cond1_187	3.74971e+17
chr1	882966	883348	H3K4me3_diff_trb_vs_WT_cond1_188	1.3778e+18
chr1	883732	884115	H3K4me3_diff_trb_vs_WT_cond1_189	6.35339e+17
chr1	889846	889995	H3K4me3_diff_trb_vs_WT_cond1_190	1.60123e+18
chr1	891820	892390	H3K4me3_diff_trb_vs_WT_cond1_191	4.37235e+17
chr1	892949	893360	H3K4me3_diff_trb_vs_WT_cond1_192	6.92929e+17
chr1	896118	896243	H3K4me3_diff_trb_vs_WT_cond1_193	2.7556e+18
chr1	896573	897562	H3K4me3_diff_trb_vs_WT_cond1_194	2.44311e+17
chr1	898927	899472	H3K4me3_diff_trb_vs_WT_cond1_195	5.07455e+17
chr1	900814	902157	H3K4me3_diff_trb_vs_WT_cond1_196	1.91268e+17
chr1	910753	911170	H3K4me3_diff_trb_vs_WT_cond1_197	7.03209e+17
chr1	917480	917945	H3K4me3_diff_trb_vs_WT_cond1_198	5.10736e+17
chr1	918426	918861	H3K4me3_diff_trb_vs_WT_cond1_199	6.06091e+17
chr1	923465	923851	H3K4me3_diff_trb_vs_WT_cond1_200	6.31951e+17
chr1	931044	931630	H3K4me3_diff_trb_vs_WT_cond1_201	4.56612e+17
chr1	933689	934217	H3K4me3_diff_trb_vs_WT_cond1_202	4.4968e+17
chr1	937230	937468	H3K4me3_diff_trb_vs_WT_cond1_203	1.08211e+18
chr1	937921	938362	H3K4me3_diff_trb_vs_WT_cond1_204	5.44785e+17
chr1	942838	943391	H3K4me3_diff_trb_vs_WT_cond1_205	4.30094e+17
chr1	944580	944927	H3K4me3_diff_trb_vs_WT_cond1_206	6.97005e+17
chr1	976213	976522	H3K4me3_diff_trb_vs_WT_cond1_207	7.97918e+17
chr1	977157	977737	H3K4me3_diff_trb_vs_WT_cond1_208	4.08589e+17
chr1	981375	981838	H3K4me3_diff_trb_vs_WT_cond1_209	5.1406e+17
chr1	982678	982894	H3K4me3_diff_trb_vs_WT_cond1_210	1.28098e+18
chr1	983031	983264	H3K4me3_diff_trb_vs_WT_cond1_211	1.03485e+18
chr1	991219	991759	H3K4me3_diff_trb_vs_WT_cond1_212	4.4798e+17
chr1	993449	993908	H3K4me3_diff_trb_vs_WT_cond1_213	5.3016e+17
chr1	996097	996622	H3K4me3_diff_trb_vs_WT_cond1_214	4.59267e+17
chr1	1004837	1005415	H3K4me3_diff_trb_vs_WT_cond1_215	4.12142e+17
chr1	1008607	1008929	H3K4me3_diff_trb_vs_WT_cond1_216	7.5713e+17
chr1	1011415	1011540	H3K4me3_diff_trb_vs_WT_cond1_217	1.92668e+18
chr1	1013121	1013364	H3K4me3_diff_trb_vs_WT_cond1_218	9.75233e+17
chr1	1013654	1013997	H3K4me3_diff_trb_vs_WT_cond1_219	9.91555e+17
chr1	1018087	1018881	H3K4me3_diff_trb_vs_WT_cond1_220	3.10592e+17
chr1	1027857	1028180	H3K4me3_diff_trb_vs_WT_cond1_221	7.49942e+17
chr1	1028490	1028870	H3K4me3_diff_trb_vs_WT_cond1_222	6.23636e+17
chr1	1035646	1036119	H3K4me3_diff_trb_vs_WT_cond1_223	5.01018e+17
chr1	1050641	1051170	H3K4me3_diff_trb_vs_WT_cond1_224	4.92685e+17
chr1	1051329	1051737	H3K4me3_diff_trb_vs_WT_cond1_225	6.45726e+17
chr1	1058858	1059260	H3K4me3_diff_trb_vs_WT_cond1_226	5.90977e+17
chr1	1059533	1060103	H3K4me3_diff_trb_vs_WT_cond1_227	4.24698e+17
chr1	1070060	1070944	H3K4me3_diff_trb_vs_WT_cond1_228	2.76525e+17
chr1	1073430	1073707	H3K4me3_diff_trb_vs_WT_cond1_229	8.61751e+17
chr1	1080061	1080606	H3K4me3_diff_trb_vs_WT_cond1_230	4.6467e+17
chr1	1095891	1096135	H3K4me3_diff_trb_vs_WT_cond1_231	9.99922e+17
chr1	1097039	1097540	H3K4me3_diff_trb_vs_WT_cond1_232	4.78751e+17
chr1	1108182	1108678	H3K4me3_diff_trb_vs_WT_cond1_233	5.98438e+17
chr1	1109514	1109913	H3K4me3_diff_trb_vs_WT_cond1_234	6.01476e+17
chr1	1114390	1115341	H3K4me3_diff_trb_vs_WT_cond1_235	2.71146e+17
chr1	1125504	1126078	H3K4me3_diff_trb_vs_WT_cond1_236	5.0208e+17
chr1	1140728	1141329	H3K4me3_diff_trb_vs_WT_cond1_237	4.47135e+17
chr1	1142459	1143051	H3K4me3_diff_trb_vs_WT_cond1_238	4.00307e+17
chr1	1146135	1146294	H3K4me3_diff_trb_vs_WT_cond1_239	1.92668e+18
chr1	1148235	1148446	H3K4me3_diff_trb_vs_WT_cond1_240	1.48113e+18
chr1	1153894	1154638	H3K4me3_diff_trb_vs_WT_cond1_241	3.59063e+17
chr1	1156706	1156878	H3K4me3_diff_trb_vs_WT_cond1_242	1.40226e+18
chr1	1157178	1157710	H3K4me3_diff_trb_vs_WT_cond1_243	4.47135e+17
chr1	1164381	1164768	H3K4me3_diff_trb_vs_WT_cond1_244	6.12356e+17
chr1	1168285	1168720	H3K4me3_diff_trb_vs_WT_cond1_245	5.46041e+17
chr1	1183372	1183673	H3K4me3_diff_trb_vs_WT_cond1_246	7.87314e+17
chr1	1187454	1187587	H3K4me3_diff_trb_vs_WT_cond1_247	2.06071e+18
chr1	1187652	1188289	H3K4me3_diff_trb_vs_WT_cond1_248	4.10003e+17
chr1	1190420	1191343	H3K4me3_diff_trb_vs_WT_cond1_249	2.77171e+17
chr1	1191548	1191873	H3K4me3_diff_trb_vs_WT_cond1_250	7.3826e+17
chr1	1198475	1198661	H3K4me3_diff_trb_vs_WT_cond1_251	1.78182e+18
chr1	1202187	1203341	H3K4me3_diff_trb_vs_WT_cond1_252	2.22518e+17
chr1	1216079	1216656	H3K4me3_diff_trb_vs_WT_cond1_253	4.29314e+17
chr1	1226594	1227109	H3K4me3_diff_trb_vs_WT_cond1_254	5.72419e+17
chr1	1235529	1235987	H3K4me3_diff_trb_vs_WT_cond1_255	5.17427e+17
chr1	1238570	1238969	H3K4me3_diff_trb_vs_WT_cond1_256	5.93939e+17
chr1	1240576	1241034	H3K4me3_diff_trb_vs_WT_cond1_257	8.03327e+17
chr1	1242597	1243112	H3K4me3_diff_trb_vs_WT_cond1_258	5.06371e+17
chr1	1260910	1261418	H3K4me3_diff_trb_vs_WT_cond1_259	5.7104e+17
chr1	1261871	1262008	H3K4me3_diff_trb_vs_WT_cond1_260	3.48502e+18
chr1	1285988	1286478	H3K4me3_diff_trb_vs_WT_cond1_261	4.96817e+17
chr1	1290812	1291040	H3K4me3_diff_trb_vs_WT_cond1_262	1.07231e+18
chr1	1291258	1291916	H3K4me3_diff_trb_vs_WT_cond1_263	4.23181e+17
chr1	1292080	1292396	H3K4me3_diff_trb_vs_WT_cond1_264	9.0451e+17
chr1	1313546	1314330	H3K4me3_diff_trb_vs_WT_cond1_265	3.26871e+17
chr1	1322075	1322308	H3K4me3_diff_trb_vs_WT_cond1_266	1.15601e+18
chr1	1332928	1333513	H3K4me3_diff_trb_vs_WT_cond1_267	4.1286e+17
chr1	1337586	1337792	H3K4me3_diff_trb_vs_WT_cond1_268	1.1504e+18
chr1	1342837	1343693	H3K4me3_diff_trb_vs_WT_cond1_269	2.77821e+17
chr1	1345010	1345381	H3K4me3_diff_trb_vs_WT_cond1_270	7.24714e+17
chr1	1350167	1350784	H3K4me3_diff_trb_vs_WT_cond1_271	3.98959e+17
chr1	1357854	1358388	H3K4me3_diff_trb_vs_WT_cond1_272	5.98438e+17
chr1	1361445	1362003	H3K4me3_diff_trb_vs_WT_cond1_273	4.25461e+17
chr1	1364425	1364857	H3K4me3_diff_trb_vs_WT_cond1_274	6.51048e+17
chr1	1368224	1368797	H3K4me3_diff_trb_vs_WT_cond1_275	4.16488e+17
chr1	1372566	1373045	H3K4me3_diff_trb_vs_WT_cond1_276	5.01018e+17
chr1	1375299	1375717	H3K4me3_diff_trb_vs_WT_cond1_277	5.99953e+17
chr1	1383882	1384304	H3K4me3_diff_trb_vs_WT_cond1_278	5.69667e+17
chr1	1390684	1391246	H3K4me3_diff_trb_vs_WT_cond1_279	4.80693e+17
chr1	1398527	1399038	H3K4me3_diff_trb_vs_WT_cond1_280	4.72075e+17
chr1	1399265	1399586	H3K4me3_diff_trb_vs_WT_cond1_281	7.5713e+17
chr1	1400942	1401436	H3K4me3_diff_trb_vs_WT_cond1_282	5.25458e+17
chr1	1406931	1407520	H3K4me3_diff_trb_vs_WT_cond1_283	4.23181e+17
chr1	1410344	1410708	H3K4me3_diff_trb_vs_WT_cond1_284	6.51048e+17
chr1	1411141	1411982	H3K4me3_diff_trb_vs_WT_cond1_285	2.83132e+17
chr1	1415795	1416091	H3K4me3_diff_trb_vs_WT_cond1_286	1.28794e+18
chr1	1417858	1418394	H3K4me3_diff_trb_vs_WT_cond1_287	5.11839e+17
chr1	1421072	1421660	H3K4me3_diff_trb_vs_WT_cond1_288	4.41307e+17
chr1	1425512	1426462	H3K4me3_diff_trb_vs_WT_cond1_289	2.56474e+17
chr1	1431806	1431951	H3K4me3_diff_trb_vs_WT_cond1_290	2.21478e+18
chr1	1432137	1432276	H3K4me3_diff_trb_vs_WT_cond1_291	1.80902e+18
chr1	1432391	1432520	H3K4me3_diff_trb_vs_WT_cond1_292	1.91114e+18
chr1	1436938	1437277	H3K4me3_diff_trb_vs_WT_cond1_293	7.01129e+17
chr1	1440913	1441368	H3K4me3_diff_trb_vs_WT_cond1_294	5.28977e+17
chr1	1450392	1450831	H3K4me3_diff_trb_vs_WT_cond1_295	5.43536e+17
chr1	1452465	1452866	H3K4me3_diff_trb_vs_WT_cond1_296	6.7709e+17
chr1	1454073	1454499	H3K4me3_diff_trb_vs_WT_cond1_297	6.28598e+17
chr1	1458245	1458724	H3K4me3_diff_trb_vs_WT_cond1_298	5.48569e+17
chr1	1463081	1463466	H3K4me3_diff_trb_vs_WT_cond1_299	6.26935e+17
chr1	1470075	1470263	H3K4me3_diff_trb_vs_WT_cond1_300	2.49454e+18
chr1	1475874	1476093	H3K4me3_diff_trb_vs_WT_cond1_301	1.08211e+18
chr1	1478430	1478574	H3K4me3_diff_trb_vs_WT_cond1_302	2.15438e+18
chr1	1482661	1483280	H3K4me3_diff_trb_vs_WT_cond1_303	3.83465e+17
chr1	1486284	1486971	H3K4me3_diff_trb_vs_WT_cond1_304	3.50047e+17
chr1	1490543	1490815	H3K4me3_diff_trb_vs_WT_cond1_305	9.95721e+17
chr1	1493458	1494141	H3K4me3_diff_trb_vs_WT_cond1_306	3.98288e+17
chr1	1501360	1501841	H3K4me3_diff_trb_vs_WT_cond1_307	5.33742e+17
chr1	1503610	1503818	H3K4me3_diff_trb_vs_WT_cond1_308	1.13933e+18
chr1	1505219	1505548	H3K4me3_diff_trb_vs_WT_cond1_309	8.87571e+17
chr1	1509778	1510468	H3K4me3_diff_trb_vs_WT_cond1_310	3.89132e+17
chr1	1523667	1523890	H3K4me3_diff_trb_vs_WT_cond1_311	1.36196e+18
chr1	1533844	1534241	H3K4me3_diff_trb_vs_WT_cond1_312	6.63814e+17
chr1	1543813	1544015	H3K4me3_diff_trb_vs_WT_cond1_313	1.17901e+18
chr1	1547093	1547725	H3K4me3_diff_trb_vs_WT_cond1_314	4.05097e+17
chr1	1553720	1553852	H3K4me3_diff_trb_vs_WT_cond1_315	3.43452e+18
chr1	1559362	1559726	H3K4me3_diff_trb_vs_WT_cond1_316	6.51048e+17
chr1	1563553	1564051	H3K4me3_diff_trb_vs_WT_cond1_317	4.76824e+17
chr1	1564606	1565041	H3K4me3_diff_trb_vs_WT_cond1_318	5.7104e+17
chr1	1576917	1577499	H3K4me3_diff_trb_vs_WT_cond1_319	4.07886e+17
chr1	1583239	1583443	H3K4me3_diff_trb_vs_WT_cond1_320	1.66888e+18
chr1	1584180	1584441	H3K4me3_diff_trb_vs_WT_cond1_321	1.30929e+18
chr1	1587243	1587681	H3K4me3_diff_trb_vs_WT_cond1_322	6.3027e+17
chr1	1595452	1595844	H3K4me3_diff_trb_vs_WT_cond1_323	6.47491e+17
chr1	1624953	1625614	H3K4me3_diff_trb_vs_WT_cond1_324	3.5852e+17
chr1	1634874	1635815	H3K4me3_diff_trb_vs_WT_cond1_325	2.61858e+17
chr1	1645887	1647079	H3K4me3_diff_trb_vs_WT_cond1_326	2.49717e+17
chr1	1658837	1659415	H3K4me3_diff_trb_vs_WT_cond1_327	4.23181e+17
chr1	1661709	1662181	H3K4me3_diff_trb_vs_WT_cond1_328	5.23138e+17
chr1	1671957	1672328	H3K4me3_diff_trb_vs_WT_cond1_329	7.71927e+17
chr1	1679385	1679604	H3K4me3_diff_trb_vs_WT_cond1_330	1.29498e+18
chr1	1682283	1682621	H3K4me3_diff_trb_vs_WT_cond1_331	8.52452e+17
chr1	1700672	1701027	H3K4me3_diff_trb_vs_WT_cond1_332	7.05302e+17
chr1	1707035	1707381	H3K4me3_diff_trb_vs_WT_cond1_333	7.31425e+17
chr1	1714944	1715811	H3K4me3_diff_trb_vs_WT_cond1_334	2.78802e+17
chr1	1718517	1718812	H3K4me3_diff_trb_vs_WT_cond1_335	8.71256e+17
chr1	1721499	1722096	H3K4me3_diff_trb_vs_WT_cond1_336	3.96954e+17
chr1	1726592	1727098	H3K4me3_diff_trb_vs_WT_cond1_337	6.73243e+17
chr1	1729630	1730069	H3K4me3_diff_trb_vs_WT_cond1_338	6.15537e+17
chr1	1730232	1730706	H3K4me3_diff_trb_vs_WT_cond1_339	5.09638e+17
chr1	1732877	1733437	H3K4me3_diff_trb_vs_WT_cond1_340	4.89631e+17
chr1	1744927	1745558	H3K4me3_diff_trb_vs_WT_cond1_341	3.82228e+17
chr1	1748546	1748717	H3K4me3_diff_trb_vs_WT_cond1_342	1.38586e+18
chr1	1754245	1755143	H3K4me3_diff_trb_vs_WT_cond1_343	2.91132e+17
chr1	1765653	1766315	H3K4me3_diff_trb_vs_WT_cond1_344	3.66278e+17
chr1	1768199	1768722	H3K4me3_diff_trb_vs_WT_cond1_345	4.6376e+17
chr1	1769091	1769475	H3K4me3_diff_trb_vs_WT_cond1_346	6.7709e+17
chr1	1772562	1773226	H3K4me3_diff_trb_vs_WT_cond1_347	3.569e+17
chr1	1779390	1779968	H3K4me3_diff_trb_vs_WT_cond1_348	4.32448e+17
chr1	1786941	1787371	H3K4me3_diff_trb_vs_WT_cond1_349	6.40491e+17
chr1	1803213	1803455	H3K4me3_diff_trb_vs_WT_cond1_350	1.31656e+18
chr1	1803521	1804005	H3K4me3_diff_trb_vs_WT_cond1_351	5.23138e+17
chr1	1815199	1815487	H3K4me3_diff_trb_vs_WT_cond1_352	8.87571e+17
chr1	1816988	1817250	H3K4me3_diff_trb_vs_WT_cond1_353	1.07231e+18
chr1	1822583	1822930	H3K4me3_diff_trb_vs_WT_cond1_354	8.90908e+17
chr1	1824688	1824821	H3K4me3_diff_trb_vs_WT_cond1_355	3.38545e+18
chr1	1828719	1829844	H3K4me3_diff_trb_vs_WT_cond1_356	2.15634e+17
chr1	1832216	1832483	H3K4me3_diff_trb_vs_WT_cond1_357	9.07975e+17
chr1	1832996	1833277	H3K4me3_diff_trb_vs_WT_cond1_358	8.68064e+17
chr1	1836990	1837658	H3K4me3_diff_trb_vs_WT_cond1_359	3.82846e+17
chr1	1854648	1854968	H3K4me3_diff_trb_vs_WT_cond1_360	1.08211e+18
chr1	1860486	1860608	H3K4me3_diff_trb_vs_WT_cond1_361	1.97485e+18
chr1	1864936	1865240	H3K4me3_diff_trb_vs_WT_cond1_362	8.90908e+17
chr1	1868367	1868773	H3K4me3_diff_trb_vs_WT_cond1_363	7.18126e+17
chr1	1872975	1873102	H3K4me3_diff_trb_vs_WT_cond1_364	1.866e+18
chr1	1873179	1873734	H3K4me3_diff_trb_vs_WT_cond1_365	4.40486e+17
chr1	1883221	1883519	H3K4me3_diff_trb_vs_WT_cond1_366	1.03939e+18
chr1	1883623	1883777	H3K4me3_diff_trb_vs_WT_cond1_367	1.53884e+18
chr1	1889510	1889832	H3K4me3_diff_trb_vs_WT_cond1_368	7.54718e+17
chr1	1893692	1894174	H3K4me3_diff_trb_vs_WT_cond1_369	4.91663e+17
chr1	1896458	1896962	H3K4me3_diff_trb_vs_WT_cond1_370	4.70202e+17
chr1	1897238	1897623	H3K4me3_diff_trb_vs_WT_cond1_371	6.63814e+17
chr1	1900003	1900427	H3K4me3_diff_trb_vs_WT_cond1_372	5.88044e+17
chr1	1907128	1907648	H3K4me3_diff_trb_vs_WT_cond1_373	4.61952e+17
chr1	1911094	1911702	H3K4me3_diff_trb_vs_WT_cond1_374	4.23181e+17
chr1	1919336	1919714	H3K4me3_diff_trb_vs_WT_cond1_375	6.82944e+17
chr1	1922397	1922974	H3K4me3_diff_trb_vs_WT_cond1_376	4.50535e+17
chr1	1944559	1944872	H3K4me3_diff_trb_vs_WT_cond1_377	7.64457e+17
chr1	1944963	1945450	H3K4me3_diff_trb_vs_WT_cond1_378	5.15177e+17
chr1	1946842	1947435	H3K4me3_diff_trb_vs_WT_cond1_379	4.92685e+17
chr1	1952083	1952852	H3K4me3_diff_trb_vs_WT_cond1_380	3.08169e+17
chr1	1954875	1955362	H3K4me3_diff_trb_vs_WT_cond1_381	5.31349e+17
chr1	1962509	1963018	H3K4me3_diff_trb_vs_WT_cond1_382	5.33742e+17
chr1	1964448	1964925	H3K4me3_diff_trb_vs_WT_cond1_383	5.24296e+17
chr1	1965842	1966136	H3K4me3_diff_trb_vs_WT_cond1_384	9.2934e+17
chr1	1969015	1969519	H3K4me3_diff_trb_vs_WT_cond1_385	5.31349e+17
chr1	1969688	1969866	H3K4me3_diff_trb_vs_WT_cond1_386	1.50944e+18
chr1	1969938	1970069	H3K4me3_diff_trb_vs_WT_cond1_387	1.80902e+18
chr1	1974119	1974270	H3K4me3_diff_trb_vs_WT_cond1_388	1.56941e+18
chr1	1978393	1978594	H3K4me3_diff_trb_vs_WT_cond1_389	1.4106e+18
chr1	1978751	1978935	H3K4me3_diff_trb_vs_WT_cond1_390	1.80902e+18
chr1	1989532	1989664	H3K4me3_diff_trb_vs_WT_cond1_391	2.9257e+18
chr1	1991690	1992245	H3K4me3_diff_trb_vs_WT_cond1_392	4.4213e+17
chr1	1992427	1992805	H3K4me3_diff_trb_vs_WT_cond1_393	7.45225e+17
chr1	1995881	1996057	H3K4me3_diff_trb_vs_WT_cond1_394	1.866e+18
chr1	2001550	2002257	H3K4me3_diff_trb_vs_WT_cond1_395	3.38545e+17
chr1	2006674	2006924	H3K4me3_diff_trb_vs_WT_cond1_396	1.29498e+18
chr1	2007615	2008036	H3K4me3_diff_trb_vs_WT_cond1_397	5.75198e+17
chr1	2012308	2013453	H3K4me3_diff_trb_vs_WT_cond1_398	2.08061e+17
chr1	2015456	2016076	H3K4me3_diff_trb_vs_WT_cond1_399	3.87225e+17
chr1	2024078	2024284	H3K4me3_diff_trb_vs_WT_cond1_400	1.49988e+18
chr1	2024380	2024652	H3K4me3_diff_trb_vs_WT_cond1_401	8.71256e+17
chr1	2025637	2026015	H3K4me3_diff_trb_vs_WT_cond1_402	8.1437e+17
chr1	2027890	2028335	H3K4me3_diff_trb_vs_WT_cond1_403	5.66942e+17
chr1	2030061	2030413	H3K4me3_diff_trb_vs_WT_cond1_404	6.82944e+17
chr1	2034355	2034752	H3K4me3_diff_trb_vs_WT_cond1_405	6.58282e+17
chr1	2035777	2036797	H3K4me3_diff_trb_vs_WT_cond1_406	2.3371e+17
chr1	2040405	2040977	H3K4me3_diff_trb_vs_WT_cond1_407	4.58378e+17
chr1	2047856	2048605	H3K4me3_diff_trb_vs_WT_cond1_408	3.30058e+17
chr1	2051589	2052086	H3K4me3_diff_trb_vs_WT_cond1_409	4.82651e+17
chr1	2054677	2055283	H3K4me3_diff_trb_vs_WT_cond1_410	4.41307e+17
chr1	2060025	2060149	H3K4me3_diff_trb_vs_WT_cond1_411	8.17178e+18
chr1	2066762	2067319	H3K4me3_diff_trb_vs_WT_cond1_412	4.58378e+17
chr1	2067486	2068120	H3K4me3_diff_trb_vs_WT_cond1_413	3.91059e+17
chr1	2076644	2077680	H3K4me3_diff_trb_vs_WT_cond1_414	2.29189e+17
chr1	2081426	2081924	H3K4me3_diff_trb_vs_WT_cond1_415	5.99953e+17
chr1	2083438	2084072	H3K4me3_diff_trb_vs_WT_cond1_416	3.77961e+17
chr1	2087210	2087603	H3K4me3_diff_trb_vs_WT_cond1_417	7.9524e+17
chr1	2090174	2091385	H3K4me3_diff_trb_vs_WT_cond1_418	2.08061e+17
chr1	2096034	2096449	H3K4me3_diff_trb_vs_WT_cond1_419	6.86903e+17
chr1	2102656	2102900	H3K4me3_diff_trb_vs_WT_cond1_420	9.99922e+17
chr1	2102981	2103353	H3K4me3_diff_trb_vs_WT_cond1_421	6.6944e+17
chr1	2105243	2105496	H3K4me3_diff_trb_vs_WT_cond1_422	9.36686e+17
chr1	2108632	2109406	H3K4me3_diff_trb_vs_WT_cond1_423	3.06178e+17
chr1	2109504	2109650	H3K4me3_diff_trb_vs_WT_cond1_424	3.29141e+18
chr1	2113959	2114560	H3K4me3_diff_trb_vs_WT_cond1_425	4.2018e+17
chr1	2120294	2120651	H3K4me3_diff_trb_vs_WT_cond1_426	6.67554e+17
chr1	2120950	2121642	H3K4me3_diff_trb_vs_WT_cond1_427	3.50564e+17
chr1	2134804	2135682	H3K4me3_diff_trb_vs_WT_cond1_428	2.69911e+17
chr1	2135838	2136080	H3K4me3_diff_trb_vs_WT_cond1_429	1.12314e+18
chr1	2151707	2152294	H3K4me3_diff_trb_vs_WT_cond1_430	4.0579e+17
chr1	2152978	2153267	H3K4me3_diff_trb_vs_WT_cond1_431	8.52452e+17
chr1	2155606	2156015	H3K4me3_diff_trb_vs_WT_cond1_432	5.79417e+17
chr1	2159980	2160730	H3K4me3_diff_trb_vs_WT_cond1_433	3.15975e+17
chr1	2162446	2163117	H3K4me3_diff_trb_vs_WT_cond1_434	3.57978e+17
chr1	2168578	2168917	H3K4me3_diff_trb_vs_WT_cond1_435	7.45225e+17
chr1	2169976	2170563	H3K4me3_diff_trb_vs_WT_cond1_436	4.29314e+17
chr1	2174255	2174812	H3K4me3_diff_trb_vs_WT_cond1_437	4.34032e+17
chr1	2183526	2184087	H3K4me3_diff_trb_vs_WT_cond1_438	4.30094e+17
chr1	2184373	2184773	H3K4me3_diff_trb_vs_WT_cond1_439	5.92454e+17
chr1	2187820	2188460	H3K4me3_diff_trb_vs_WT_cond1_440	3.73788e+17
chr1	2190034	2190591	H3K4me3_diff_trb_vs_WT_cond1_441	4.51394e+17
chr1	2193118	2193258	H3K4me3_diff_trb_vs_WT_cond1_442	1.80902e+18
chr1	2193324	2193789	H3K4me3_diff_trb_vs_WT_cond1_443	5.26626e+17
chr1	2194814	2195803	H3K4me3_diff_trb_vs_WT_cond1_444	2.49981e+17
chr1	2199299	2199663	H3K4me3_diff_trb_vs_WT_cond1_445	1.03485e+18
chr1	2200128	2200547	H3K4me3_diff_trb_vs_WT_cond1_446	6.31951e+17
chr1	2211378	2211519	H3K4me3_diff_trb_vs_WT_cond1_447	1.68072e+18
chr1	2211615	2212461	H3K4me3_diff_trb_vs_WT_cond1_448	2.87948e+17
chr1	2215268	2215814	H3K4me3_diff_trb_vs_WT_cond1_449	4.34032e+17
chr1	2218792	2219432	H3K4me3_diff_trb_vs_WT_cond1_450	4.4798e+17
chr1	2221854	2222890	H3K4me3_diff_trb_vs_WT_cond1_451	2.41325e+17
chr1	2223837	2224509	H3K4me3_diff_trb_vs_WT_cond1_452	3.52651e+17
chr1	2226106	2226876	H3K4me3_diff_trb_vs_WT_cond1_453	3.07768e+17
chr1	2227934	2228312	H3K4me3_diff_trb_vs_WT_cond1_454	7.5713e+17
chr1	2228537	2228729	H3K4me3_diff_trb_vs_WT_cond1_455	1.45387e+18
chr1	2228793	2229029	H3K4me3_diff_trb_vs_WT_cond1_456	1.15601e+18
chr1	2232659	2232809	H3K4me3_diff_trb_vs_WT_cond1_457	1.63436e+18
chr1	2238067	2239723	H3K4me3_diff_trb_vs_WT_cond1_458	1.50656e+17
chr1	2244388	2244798	H3K4me3_diff_trb_vs_WT_cond1_459	5.82264e+17
chr1	2247978	2248913	H3K4me3_diff_trb_vs_WT_cond1_460	2.7208e+17
chr1	2249150	2249879	H3K4me3_diff_trb_vs_WT_cond1_461	3.41472e+17
chr1	2259684	2260157	H3K4me3_diff_trb_vs_WT_cond1_462	5.01018e+17
chr1	2262307	2262885	H3K4me3_diff_trb_vs_WT_cond1_463	4.10713e+17
chr1	2263110	2263497	H3K4me3_diff_trb_vs_WT_cond1_464	6.12356e+17
chr1	2268582	2269067	H3K4me3_diff_trb_vs_WT_cond1_465	5.01018e+17
chr1	2270263	2270438	H3K4me3_diff_trb_vs_WT_cond1_466	1.53884e+18
chr1	2275247	2275472	H3K4me3_diff_trb_vs_WT_cond1_467	1.51911e+18
chr1	2277831	2278362	H3K4me3_diff_trb_vs_WT_cond1_468	4.52255e+17
chr1	2282186	2282543	H3K4me3_diff_trb_vs_WT_cond1_469	6.71336e+17
chr1	2287544	2287757	H3K4me3_diff_trb_vs_WT_cond1_470	2.19427e+18
chr1	2291413	2291674	H3K4me3_diff_trb_vs_WT_cond1_471	9.32998e+17
chr1	2299247	2299418	H3K4me3_diff_trb_vs_WT_cond1_472	1.39401e+18
chr1	2305533	2305655	H3K4me3_diff_trb_vs_WT_cond1_473	2.07879e+18
chr1	2305805	2306016	H3K4me3_diff_trb_vs_WT_cond1_474	1.22788e+18
chr1	2311279	2311435	H3K4me3_diff_trb_vs_WT_cond1_475	2.8552e+18
chr1	2311544	2311682	H3K4me3_diff_trb_vs_WT_cond1_476	1.75542e+18
chr1	2311778	2312061	H3K4me3_diff_trb_vs_WT_cond1_477	8.97658e+17
chr1	2315527	2316439	H3K4me3_diff_trb_vs_WT_cond1_478	2.60993e+17
chr1	2322178	2322307	H3K4me3_diff_trb_vs_WT_cond1_479	2.46856e+18
chr1	2332759	2333467	H3K4me3_diff_trb_vs_WT_cond1_480	3.86593e+17
chr1	2337798	2337969	H3K4me3_diff_trb_vs_WT_cond1_481	1.47194e+18
chr1	2338116	2338326	H3K4me3_diff_trb_vs_WT_cond1_482	1.13388e+18
chr1	2338802	2339346	H3K4me3_diff_trb_vs_WT_cond1_483	4.46293e+17
chr1	2343863	2344362	H3K4me3_diff_trb_vs_WT_cond1_484	5.06371e+17
chr1	2346220	2346362	H3K4me3_diff_trb_vs_WT_cond1_485	7.18126e+18
chr1	2349073	2350389	H3K4me3_diff_trb_vs_WT_cond1_486	1.95691e+17
chr1	2365778	2366434	H3K4me3_diff_trb_vs_WT_cond1_487	4.17221e+17
chr1	2368888	2369350	H3K4me3_diff_trb_vs_WT_cond1_488	5.52405e+17
chr1	2374067	2374593	H3K4me3_diff_trb_vs_WT_cond1_489	5.15177e+17
chr1	2379684	2379911	H3K4me3_diff_trb_vs_WT_cond1_490	1.18491e+18
chr1	2381604	2381836	H3K4me3_diff_trb_vs_WT_cond1_491	1.10739e+18
chr1	2391608	2392165	H3K4me3_diff_trb_vs_WT_cond1_492	6.7903e+17
chr1	2395429	2396401	H3K4me3_diff_trb_vs_WT_cond1_493	2.44059e+17
chr1	2399847	2400502	H3K4me3_diff_trb_vs_WT_cond1_494	3.62357e+17
chr1	2402343	2402881	H3K4me3_diff_trb_vs_WT_cond1_495	6.31951e+17
chr1	2405419	2405946	H3K4me3_diff_trb_vs_WT_cond1_496	4.4968e+17
chr1	2409146	2409463	H3K4me3_diff_trb_vs_WT_cond1_497	9.83326e+17
chr1	2411707	2411971	H3K4me3_diff_trb_vs_WT_cond1_498	1.17318e+18
chr1	2413026	2413457	H3K4me3_diff_trb_vs_WT_cond1_499	5.52405e+17
chr1	2416219	2416633	H3K4me3_diff_trb_vs_WT_cond1_500	6.04545e+17
chr1	2421389	2421913	H3K4me3_diff_trb_vs_WT_cond1_501	4.94742e+17
chr1	2422277	2422705	H3K4me3_diff_trb_vs_WT_cond1_502	5.53695e+17
chr1	2424082	2424472	H3K4me3_diff_trb_vs_WT_cond1_503	6.10777e+17
chr1	2431226	2432039	H3K4me3_diff_trb_vs_WT_cond1_504	2.91849e+17
chr1	2437480	2437965	H3K4me3_diff_trb_vs_WT_cond1_505	5.48569e+17
chr1	2438033	2438483	H3K4me3_diff_trb_vs_WT_cond1_506	6.7709e+17
chr1	2443900	2444412	H3K4me3_diff_trb_vs_WT_cond1_507	4.73017e+17
chr1	2446126	2446440	H3K4me3_diff_trb_vs_WT_cond1_508	7.54718e+17
chr1	2446580	2446776	H3K4me3_diff_trb_vs_WT_cond1_509	1.24727e+18
chr1	2454890	2455328	H3K4me3_diff_trb_vs_WT_cond1_510	5.53695e+17
chr1	2458357	2458668	H3K4me3_diff_trb_vs_WT_cond1_511	7.69421e+17
chr1	2458768	2458911	H3K4me3_diff_trb_vs_WT_cond1_512	1.78182e+18
chr1	2464861	2465443	H3K4me3_diff_trb_vs_WT_cond1_513	4.37235e+17
chr1	2466401	2467036	H3K4me3_diff_trb_vs_WT_cond1_514	4.19436e+17
chr1	2467227	2467481	H3K4me3_diff_trb_vs_WT_cond1_515	1.14484e+18
chr1	2472166	2472560	H3K4me3_diff_trb_vs_WT_cond1_516	6.6196e+17
chr1	2474216	2474921	H3K4me3_diff_trb_vs_WT_cond1_517	3.86593e+17
chr1	2475483	2475766	H3K4me3_diff_trb_vs_WT_cond1_518	1.10224e+18
chr1	2477141	2477653	H3K4me3_diff_trb_vs_WT_cond1_519	5.0208e+17
chr1	2487748	2487943	H3K4me3_diff_trb_vs_WT_cond1_520	1.63436e+18
chr1	2492540	2493244	H3K4me3_diff_trb_vs_WT_cond1_521	3.38545e+17
chr1	2498190	2498638	H3K4me3_diff_trb_vs_WT_cond1_522	5.66942e+17
chr1	2500938	2501367	H3K4me3_diff_trb_vs_WT_cond1_523	5.52405e+17
chr1	2510673	2511010	H3K4me3_diff_trb_vs_WT_cond1_524	7.11656e+17
chr1	2515941	2516457	H3K4me3_diff_trb_vs_WT_cond1_525	8.03327e+17
chr1	2535293	2535808	H3K4me3_diff_trb_vs_WT_cond1_526	4.61952e+17
chr1	2541929	2542320	H3K4me3_diff_trb_vs_WT_cond1_527	7.20309e+17
chr1	2547198	2547856	H3K4me3_diff_trb_vs_WT_cond1_528	3.72028e+17
chr1	2564619	2565064	H3K4me3_diff_trb_vs_WT_cond1_529	5.46041e+17
chr1	2567498	2568146	H3K4me3_diff_trb_vs_WT_cond1_530	3.82846e+17
chr1	2576173	2576448	H3K4me3_diff_trb_vs_WT_cond1_531	1.35418e+18
chr1	2576510	2576738	H3K4me3_diff_trb_vs_WT_cond1_532	1.12314e+18
chr1	2580104	2580662	H3K4me3_diff_trb_vs_WT_cond1_533	4.73017e+17
chr1	2582714	2582856	H3K4me3_diff_trb_vs_WT_cond1_534	2.13497e+18
chr1	2583048	2583241	H3K4me3_diff_trb_vs_WT_cond1_535	1.22788e+18
chr1	2586186	2586759	H3K4me3_diff_trb_vs_WT_cond1_536	4.2018e+17
chr1	2589485	2589627	H3K4me3_diff_trb_vs_WT_cond1_537	3.15975e+18
chr1	2589800	2590258	H3K4me3_diff_trb_vs_WT_cond1_538	5.44785e+17
chr1	2590969	2591166	H3K4me3_diff_trb_vs_WT_cond1_539	1.62316e+18
chr1	2607964	2608505	H3K4me3_diff_trb_vs_WT_cond1_540	5.19696e+17
chr1	2614989	2615203	H3K4me3_diff_trb_vs_WT_cond1_541	1.63436e+18
chr1	2615276	2615429	H3K4me3_diff_trb_vs_WT_cond1_542	1.5489e+18
chr1	2620512	2621501	H3K4me3_diff_trb_vs_WT_cond1_543	2.39617e+17
chr1	2635267	2635787	H3K4me3_diff_trb_vs_WT_cond1_544	4.58378e+17
chr1	2635980	2636548	H3K4me3_diff_trb_vs_WT_cond1_545	4.38044e+17
chr1	2638219	2638889	H3K4me3_diff_trb_vs_WT_cond1_546	3.53704e+17
chr1	2641282	2641817	H3K4me3_diff_trb_vs_WT_cond1_547	4.4968e+17
chr1	2642291	2642595	H3K4me3_diff_trb_vs_WT_cond1_548	1.01274e+18
chr1	2645546	2646036	H3K4me3_diff_trb_vs_WT_cond1_549	5.06371e+17
chr1	2646311	2646545	H3K4me3_diff_trb_vs_WT_cond1_550	1.11259e+18
chr1	2649683	2650251	H3K4me3_diff_trb_vs_WT_cond1_551	4.18695e+17
chr1	2671216	2671778	H3K4me3_diff_trb_vs_WT_cond1_552	5.24296e+17
chr1	2672395	2672970	H3K4me3_diff_trb_vs_WT_cond1_553	4.21675e+17
chr1	2683506	2683903	H3K4me3_diff_trb_vs_WT_cond1_554	6.37047e+17
chr1	2684257	2684862	H3K4me3_diff_trb_vs_WT_cond1_555	3.93004e+17
chr1	2688076	2688577	H3K4me3_diff_trb_vs_WT_cond1_556	5.18559e+17
chr1	2693627	2694109	H3K4me3_diff_trb_vs_WT_cond1_557	5.32543e+17
chr1	2696487	2697154	H3K4me3_diff_trb_vs_WT_cond1_558	3.55828e+17
chr1	2701232	2701658	H3K4me3_diff_trb_vs_WT_cond1_559	6.67554e+17
chr1	2703373	2703781	H3K4me3_diff_trb_vs_WT_cond1_560	5.82264e+17
chr1	2706939	2707371	H3K4me3_diff_trb_vs_WT_cond1_561	6.51048e+17
chr1	2712942	2713762	H3K4me3_diff_trb_vs_WT_cond1_562	3.14717e+17
chr1	2715926	2716082	H3K4me3_diff_trb_vs_WT_cond1_563	1.51911e+18
chr1	2716160	2716347	H3K4me3_diff_trb_vs_WT_cond1_564	1.30929e+18
chr1	2721469	2721970	H3K4me3_diff_trb_vs_WT_cond1_565	4.7972e+17
chr1	2723790	2724148	H3K4me3_diff_trb_vs_WT_cond1_566	6.7709e+17
chr1	2735299	2735789	H3K4me3_diff_trb_vs_WT_cond1_567	4.9786e+17
chr1	2736729	2737266	H3K4me3_diff_trb_vs_WT_cond1_568	5.47302e+17
chr1	2745368	2745958	H3K4me3_diff_trb_vs_WT_cond1_569	4.57493e+17
chr1	2746050	2747891	H3K4me3_diff_trb_vs_WT_cond1_570	1.29145e+17
chr1	2750640	2751268	H3K4me3_diff_trb_vs_WT_cond1_571	3.77359e+17
chr1	2752178	2752930	H3K4me3_diff_trb_vs_WT_cond1_572	4.21675e+17
chr1	2759259	2759817	H3K4me3_diff_trb_vs_WT_cond1_573	4.24698e+17
chr1	2762616	2763354	H3K4me3_diff_trb_vs_WT_cond1_574	3.28685e+17
chr1	2770749	2770900	H3K4me3_diff_trb_vs_WT_cond1_575	1.57988e+18
chr1	2770972	2771459	H3K4me3_diff_trb_vs_WT_cond1_576	5.27799e+17
chr1	2771726	2772291	H3K4me3_diff_trb_vs_WT_cond1_577	4.23181e+17
chr1	2774056	2774665	H3K4me3_diff_trb_vs_WT_cond1_578	3.89132e+17
chr1	2801029	2801452	H3K4me3_diff_trb_vs_WT_cond1_579	5.62902e+17
chr1	2805199	2805858	H3K4me3_diff_trb_vs_WT_cond1_580	3.77961e+17
chr1	2808849	2809592	H3K4me3_diff_trb_vs_WT_cond1_581	3.25524e+17
chr1	2810867	2811104	H3K4me3_diff_trb_vs_WT_cond1_582	1.23428e+18
chr1	2817354	2817829	H3K4me3_diff_trb_vs_WT_cond1_583	5.0208e+17
chr1	2824714	2825341	H3K4me3_diff_trb_vs_WT_cond1_584	3.77961e+17
chr1	2827099	2827789	H3K4me3_diff_trb_vs_WT_cond1_585	3.43452e+17
chr1	2838585	2838864	H3K4me3_diff_trb_vs_WT_cond1_586	8.49396e+17
chr1	2839126	2839593	H3K4me3_diff_trb_vs_WT_cond1_587	5.10736e+17
chr1	2847131	2847774	H3K4me3_diff_trb_vs_WT_cond1_588	3.71445e+17
chr1	2848415	2848964	H3K4me3_diff_trb_vs_WT_cond1_589	4.90645e+17
chr1	2852466	2852942	H3K4me3_diff_trb_vs_WT_cond1_590	5.43536e+17
chr1	2867355	2868165	H3K4me3_diff_trb_vs_WT_cond1_591	2.99597e+17
chr1	2873469	2874569	H3K4me3_diff_trb_vs_WT_cond1_592	2.22518e+17
chr1	2874684	2874806	H3K4me3_diff_trb_vs_WT_cond1_593	2.11591e+18
chr1	2877593	2878188	H3K4me3_diff_trb_vs_WT_cond1_594	3.98288e+17
chr1	2879658	2880428	H3K4me3_diff_trb_vs_WT_cond1_595	3.14717e+17
chr1	2882515	2883069	H3K4me3_diff_trb_vs_WT_cond1_596	4.78751e+17
chr1	2884388	2885078	H3K4me3_diff_trb_vs_WT_cond1_597	4.34032e+17
chr1	2891208	2891481	H3K4me3_diff_trb_vs_WT_cond1_598	1.14484e+18
chr1	2898805	2899404	H3K4me3_diff_trb_vs_WT_cond1_599	3.96954e+17
chr1	2904308	2904853	H3K4me3_diff_trb_vs_WT_cond1_600	4.68343e+17
chr1	2911306	2911744	H3K4me3_diff_trb_vs_WT_cond1_601	7.35968e+17
chr1	2917060	2917573	H3K4me3_diff_trb_vs_WT_cond1_602	4.80693e+17
chr1	2925332	2925629	H3K4me3_diff_trb_vs_WT_cond1_603	7.97918e+17
chr1	2927667	2928866	H3K4me3_diff_trb_vs_WT_cond1_604	1.98477e+17
chr1	2939011	2939293	H3K4me3_diff_trb_vs_WT_cond1_605	9.79263e+17
chr1	2941588	2942277	H3K4me3_diff_trb_vs_WT_cond1_606	3.85963e+17
chr1	2945276	2945940	H3K4me3_diff_trb_vs_WT_cond1_607	3.63469e+17
chr1	2946219	2946736	H3K4me3_diff_trb_vs_WT_cond1_608	4.60158e+17
chr1	2955218	2955724	H3K4me3_diff_trb_vs_WT_cond1_609	4.72075e+17
chr1	2967136	2967740	H3K4me3_diff_trb_vs_WT_cond1_610	4.1286e+17
chr1	2971122	2971449	H3K4me3_diff_trb_vs_WT_cond1_611	7.79545e+17
chr1	2971772	2971982	H3K4me3_diff_trb_vs_WT_cond1_612	1.45387e+18
chr1	2976338	2976750	H3K4me3_diff_trb_vs_WT_cond1_613	5.88044e+17
chr1	2978955	2979123	H3K4me3_diff_trb_vs_WT_cond1_614	1.46285e+18
chr1	2982215	2982609	H3K4me3_diff_trb_vs_WT_cond1_615	6.25281e+17
chr1	2989558	2989959	H3K4me3_diff_trb_vs_WT_cond1_616	6.42227e+17
chr1	2994349	2995031	H3K4me3_diff_trb_vs_WT_cond1_617	3.54763e+17
chr1	3000904	3001364	H3K4me3_diff_trb_vs_WT_cond1_618	6.1714e+17
chr1	3003211	3004291	H3K4me3_diff_trb_vs_WT_cond1_619	2.71146e+17
chr1	3011829	3012303	H3K4me3_diff_trb_vs_WT_cond1_620	6.12356e+17
chr1	3014555	3015065	H3K4me3_diff_trb_vs_WT_cond1_621	5.34947e+17
chr1	3015236	3015590	H3K4me3_diff_trb_vs_WT_cond1_622	6.6944e+17
chr1	3031253	3031522	H3K4me3_diff_trb_vs_WT_cond1_623	8.97658e+17
chr1	3037875	3038376	H3K4me3_diff_trb_vs_WT_cond1_624	4.73017e+17
chr1	3041280	3041855	H3K4me3_diff_trb_vs_WT_cond1_625	4.17221e+17
chr1	3041926	3042713	H3K4me3_diff_trb_vs_WT_cond1_626	3.0857e+17
chr1	3053835	3054541	H3K4me3_diff_trb_vs_WT_cond1_627	3.40002e+17
chr1	3054713	3054900	H3K4me3_diff_trb_vs_WT_cond1_628	3.20245e+18
chr1	3062750	3063404	H3K4me3_diff_trb_vs_WT_cond1_629	3.69706e+17
chr1	3064312	3064500	H3K4me3_diff_trb_vs_WT_cond1_630	1.29498e+18
chr1	3071503	3072099	H3K4me3_diff_trb_vs_WT_cond1_631	3.98288e+17
chr1	3076536	3077172	H3K4me3_diff_trb_vs_WT_cond1_632	4.12142e+17
chr1	3093852	3094525	H3K4me3_diff_trb_vs_WT_cond1_633	3.57978e+17
chr1	3099496	3100664	H3K4me3_diff_trb_vs_WT_cond1_634	2.08611e+17
chr1	3101837	3102856	H3K4me3_diff_trb_vs_WT_cond1_635	2.3302e+17
chr1	3104596	3105059	H3K4me3_diff_trb_vs_WT_cond1_636	5.15177e+17
chr1	3106521	3106977	H3K4me3_diff_trb_vs_WT_cond1_637	5.20839e+17
chr1	3116043	3116681	H3K4me3_diff_trb_vs_WT_cond1_638	4.12142e+17
chr1	3119087	3119500	H3K4me3_diff_trb_vs_WT_cond1_639	5.93939e+17
chr1	3119935	3120495	H3K4me3_diff_trb_vs_WT_cond1_640	4.41307e+17
chr1	3123051	3123594	H3K4me3_diff_trb_vs_WT_cond1_641	4.61952e+17
chr1	3130458	3130991	H3K4me3_diff_trb_vs_WT_cond1_642	4.4968e+17
chr1	3135174	3135922	H3K4me3_diff_trb_vs_WT_cond1_643	3.33307e+17
chr1	3136913	3137498	H3K4me3_diff_trb_vs_WT_cond1_644	4.11426e+17
chr1	3139891	3140220	H3K4me3_diff_trb_vs_WT_cond1_645	7.33689e+17
chr1	3140949	3141407	H3K4me3_diff_trb_vs_WT_cond1_646	5.32543e+17
chr1	3153878	3154335	H3K4me3_diff_trb_vs_WT_cond1_647	5.18559e+17
chr1	3154513	3155125	H3K4me3_diff_trb_vs_WT_cond1_648	3.87225e+17
chr1	3161296	3161685	H3K4me3_diff_trb_vs_WT_cond1_649	6.92929e+17
chr1	3161822	3162438	H3K4me3_diff_trb_vs_WT_cond1_650	3.8471e+17
chr1	3167373	3167904	H3K4me3_diff_trb_vs_WT_cond1_651	4.46293e+17
chr1	3172231	3172488	H3K4me3_diff_trb_vs_WT_cond1_652	9.40403e+17
chr1	3173586	3174108	H3K4me3_diff_trb_vs_WT_cond1_653	4.53988e+17
chr1	3180147	3180410	H3K4me3_diff_trb_vs_WT_cond1_654	1.36196e+18
chr1	3183854	3184178	H3K4me3_diff_trb_vs_WT_cond1_655	7.42889e+17
chr1	3189367	3189952	H3K4me3_diff_trb_vs_WT_cond1_656	4.05097e+17
chr1	3194395	3194921	H3K4me3_diff_trb_vs_WT_cond1_657	5.12947e+17
chr1	3201845	3202472	H3K4me3_diff_trb_vs_WT_cond1_658	5.5112e+17
chr1	3205708	3206114	H3K4me3_diff_trb_vs_WT_cond1_659	7.79545e+17
chr1	3218033	3218423	H3K4me3_diff_trb_vs_WT_cond1_660	6.07645e+17
chr1	3224050	3224591	H3K4me3_diff_trb_vs_WT_cond1_661	4.92685e+17
chr1	3226461	3227059	H3K4me3_diff_trb_vs_WT_cond1_662	4.17957e+17
chr1	3238713	3239411	H3K4me3_diff_trb_vs_WT_cond1_663	3.65712e+17
chr1	3240747	3241356	H3K4me3_diff_trb_vs_WT_cond1_664	3.89132e+17
chr1	3244157	3244963	H3K4me3_diff_trb_vs_WT_cond1_665	2.96598e+17
chr1	3252412	3254405	H3K4me3_diff_trb_vs_WT_cond1_666	1.18967e+17
chr1	3261106	3261602	H3K4me3_diff_trb_vs_WT_cond1_667	5.06371e+17
chr1	3263037	3263572	H3K4me3_diff_trb_vs_WT_cond1_668	4.68343e+17
chr1	3263907	3264380	H3K4me3_diff_trb_vs_WT_cond1_669	5.3016e+17
chr1	3270324	3270503	H3K4me3_diff_trb_vs_WT_cond1_670	1.60123e+18
chr1	3270765	3271945	H3K4me3_diff_trb_vs_WT_cond1_671	2.08061e+17
chr1	3278185	3278632	H3K4me3_diff_trb_vs_WT_cond1_672	7.59556e+17
chr1	3279025	3279355	H3K4me3_diff_trb_vs_WT_cond1_673	7.33689e+17
chr1	3288133	3289695	H3K4me3_diff_trb_vs_WT_cond1_674	1.51717e+17
chr1	3289883	3290091	H3K4me3_diff_trb_vs_WT_cond1_675	1.31656e+18
chr1	3295602	3296189	H3K4me3_diff_trb_vs_WT_cond1_676	4.56612e+17
chr1	3300052	3300540	H3K4me3_diff_trb_vs_WT_cond1_677	4.98909e+17
chr1	3305463	3306183	H3K4me3_diff_trb_vs_WT_cond1_678	3.66845e+17
chr1	3310942	3311380	H3K4me3_diff_trb_vs_WT_cond1_679	5.66942e+17
chr1	3322600	3323495	H3K4me3_diff_trb_vs_WT_cond1_680	2.68687e+17
chr1	3325888	3326864	H3K4me3_diff_trb_vs_WT_cond1_681	2.48408e+17
chr1	3328992	3329319	H3K4me3_diff_trb_vs_WT_cond1_682	9.40403e+17
chr1	3332529	3333153	H3K4me3_diff_trb_vs_WT_cond1_683	4.27765e+17
chr1	3337439	3338083	H3K4me3_diff_trb_vs_WT_cond1_684	4.06486e+17
chr1	3341167	3341617	H3K4me3_diff_trb_vs_WT_cond1_685	5.42292e+17
chr1	3346727	3346903	H3K4me3_diff_trb_vs_WT_cond1_686	1.92668e+18
chr1	3347106	3347831	H3K4me3_diff_trb_vs_WT_cond1_687	3.33777e+17
chr1	3349341	3349496	H3K4me3_diff_trb_vs_WT_cond1_688	1.65721e+18
chr1	3352172	3352757	H3K4me3_diff_trb_vs_WT_cond1_689	4.6467e+17
chr1	3355623	3356052	H3K4me3_diff_trb_vs_WT_cond1_690	6.75161e+17
chr1	3359384	3359611	H3K4me3_diff_trb_vs_WT_cond1_691	1.24074e+18
chr1	3359717	3359874	H3K4me3_diff_trb_vs_WT_cond1_692	1.52891e+18
chr1	3363413	3364005	H3K4me3_diff_trb_vs_WT_cond1_693	4.3643e+17
chr1	3368327	3369071	H3K4me3_diff_trb_vs_WT_cond1_694	3.42459e+17
chr1	3370522	3371182	H3K4me3_diff_trb_vs_WT_cond1_695	3.59063e+17
chr1	3383385	3383963	H3K4me3_diff_trb_vs_WT_cond1_696	4.45454e+17
chr1	3387812	3388464	H3K4me3_diff_trb_vs_WT_cond1_697	3.77359e+17
chr1	3388642	3389185	H3K4me3_diff_trb_vs_WT_cond1_698	5.41054e+17
chr1	3394150	3394560	H3K4me3_diff_trb_vs_WT_cond1_699	9.22107e+17
chr1	3394664	3395097	H3K4me3_diff_trb_vs_WT_cond1_700	6.03007e+17
chr1	3412276	3412874	H3K4me3_diff_trb_vs_WT_cond1_701	4.32448e+17
chr1	3418528	3419594	H3K4me3_diff_trb_vs_WT_cond1_702	2.28086e+17
chr1	3424502	3424734	H3K4me3_diff_trb_vs_WT_cond1_703	1.38586e+18
chr1	3429797	3430586	H3K4me3_diff_trb_vs_WT_cond1_704	3.16397e+17
chr1	3431739	3432357	H3K4me3_diff_trb_vs_WT_cond1_705	3.83465e+17
chr1	3442585	3443891	H3K4me3_diff_trb_vs_WT_cond1_706	2.21893e+17
chr1	3453368	3453569	H3K4me3_diff_trb_vs_WT_cond1_707	1.33888e+18
chr1	3460873	3461451	H3K4me3_diff_trb_vs_WT_cond1_708	4.24698e+17
chr1	3461630	3462289	H3K4me3_diff_trb_vs_WT_cond1_709	3.72613e+17
chr1	3465927	3466279	H3K4me3_diff_trb_vs_WT_cond1_710	1.03035e+18
chr1	3469958	3470240	H3K4me3_diff_trb_vs_WT_cond1_711	1.1674e+18
chr1	3472316	3472510	H3K4me3_diff_trb_vs_WT_cond1_712	1.75542e+18
chr1	3477655	3477879	H3K4me3_diff_trb_vs_WT_cond1_713	1.19688e+18
chr1	3487573	3488104	H3K4me3_diff_trb_vs_WT_cond1_714	4.4798e+17
chr1	3493027	3493705	H3K4me3_diff_trb_vs_WT_cond1_715	3.84087e+17
chr1	3502803	3502929	H3K4me3_diff_trb_vs_WT_cond1_716	1.91114e+18
chr1	3503077	3503407	H3K4me3_diff_trb_vs_WT_cond1_717	7.18126e+17
chr1	3503705	3504362	H3K4me3_diff_trb_vs_WT_cond1_718	3.98288e+17
chr1	3514334	3514748	H3K4me3_diff_trb_vs_WT_cond1_719	5.99953e+17
chr1	3526045	3526372	H3K4me3_diff_trb_vs_WT_cond1_720	7.69421e+17
chr1	3532481	3532979	H3K4me3_diff_trb_vs_WT_cond1_721	4.83636e+17
chr1	3535519	3535912	H3K4me3_diff_trb_vs_WT_cond1_722	6.23636e+17
chr1	3550030	3550669	H3K4me3_diff_trb_vs_WT_cond1_723	3.70863e+17
chr1	3554073	3554773	H3K4me3_diff_trb_vs_WT_cond1_724	3.45454e+17
chr1	3558476	3558657	H3K4me3_diff_trb_vs_WT_cond1_725	2.34635e+18
chr1	3562948	3563583	H3K4me3_diff_trb_vs_WT_cond1_726	3.78565e+17
chr1	3563680	3563810	H3K4me3_diff_trb_vs_WT_cond1_727	3.76161e+18
chr1	3565315	3565742	H3K4me3_diff_trb_vs_WT_cond1_728	5.57604e+17
chr1	3570116	3570295	H3K4me3_diff_trb_vs_WT_cond1_729	1.46285e+18
chr1	3570375	3570659	H3K4me3_diff_trb_vs_WT_cond1_730	8.43351e+17
chr1	3577443	3577718	H3K4me3_diff_trb_vs_WT_cond1_731	9.87423e+17
chr1	3590223	3590433	H3K4me3_diff_trb_vs_WT_cond1_732	2.02548e+18
chr1	3594577	3594708	H3K4me3_diff_trb_vs_WT_cond1_733	1.94247e+18
chr1	3604414	3605060	H3K4me3_diff_trb_vs_WT_cond1_734	3.68556e+17
chr1	3606988	3607526	H3K4me3_diff_trb_vs_WT_cond1_735	4.68343e+17
chr1	3609926	3610443	H3K4me3_diff_trb_vs_WT_cond1_736	4.60158e+17
chr1	3612867	3613085	H3K4me3_diff_trb_vs_WT_cond1_737	1.21529e+18
chr1	3615824	3616108	H3K4me3_diff_trb_vs_WT_cond1_738	8.34442e+17
chr1	3623320	3623774	H3K4me3_diff_trb_vs_WT_cond1_739	5.26626e+17
chr1	3627689	3628021	H3K4me3_diff_trb_vs_WT_cond1_740	7.87314e+17
chr1	3628110	3628251	H3K4me3_diff_trb_vs_WT_cond1_741	1.89585e+18
chr1	3636625	3637078	H3K4me3_diff_trb_vs_WT_cond1_742	5.47302e+17
chr1	3639866	3640467	H3K4me3_diff_trb_vs_WT_cond1_743	4.67419e+17
chr1	3647324	3647688	H3K4me3_diff_trb_vs_WT_cond1_744	7.33689e+17
chr1	3648161	3648645	H3K4me3_diff_trb_vs_WT_cond1_745	5.79417e+17
chr1	3655472	3655603	H3K4me3_diff_trb_vs_WT_cond1_746	2.36982e+18
chr1	3657893	3658448	H3K4me3_diff_trb_vs_WT_cond1_747	4.34829e+17
chr1	3659222	3659799	H3K4me3_diff_trb_vs_WT_cond1_748	4.1358e+17
chr1	3664400	3664910	H3K4me3_diff_trb_vs_WT_cond1_749	4.94742e+17
chr1	3666677	3667102	H3K4me3_diff_trb_vs_WT_cond1_750	6.33641e+17
chr1	3670551	3670950	H3K4me3_diff_trb_vs_WT_cond1_751	6.99061e+17
chr1	3672187	3672462	H3K4me3_diff_trb_vs_WT_cond1_752	9.95721e+17
chr1	3675739	3675949	H3K4me3_diff_trb_vs_WT_cond1_753	1.20295e+18
chr1	3676827	3677238	H3K4me3_diff_trb_vs_WT_cond1_754	6.60116e+17
chr1	3681817	3682659	H3K4me3_diff_trb_vs_WT_cond1_755	2.96598e+17
chr1	3684647	3685502	H3K4me3_diff_trb_vs_WT_cond1_756	2.78147e+17
chr1	3702643	3703249	H3K4me3_diff_trb_vs_WT_cond1_757	3.94969e+17
chr1	3709085	3709529	H3K4me3_diff_trb_vs_WT_cond1_758	5.33742e+17
chr1	3715176	3715567	H3K4me3_diff_trb_vs_WT_cond1_759	7.5713e+17
chr1	3718854	3719453	H3K4me3_diff_trb_vs_WT_cond1_760	4.01664e+17
chr1	3728794	3729313	H3K4me3_diff_trb_vs_WT_cond1_761	4.67419e+17
chr1	3740877	3741023	H3K4me3_diff_trb_vs_WT_cond1_762	2.66271e+18
chr1	3744875	3745474	H3K4me3_diff_trb_vs_WT_cond1_763	4.30094e+17
chr1	3745743	3746169	H3K4me3_diff_trb_vs_WT_cond1_764	6.1714e+17
chr1	3753303	3753794	H3K4me3_diff_trb_vs_WT_cond1_765	4.90645e+17
chr1	3755956	3756101	H3K4me3_diff_trb_vs_WT_cond1_766	2.25697e+18
chr1	3756357	3756921	H3K4me3_diff_trb_vs_WT_cond1_767	4.30094e+17
chr1	3767799	3768275	H3K4me3_diff_trb_vs_WT_cond1_768	5.0208e+17
chr1	3774686	3774934	H3K4me3_diff_trb_vs_WT_cond1_769	9.55571e+17
chr1	3777262	3779608	H3K4me3_diff_trb_vs_WT_cond1_770	1.07817e+17
chr1	3779700	3779874	H3K4me3_diff_trb_vs_WT_cond1_771	1.40226e+18
chr1	3786774	3787038	H3K4me3_diff_trb_vs_WT_cond1_772	9.01071e+17
chr1	3790397	3790562	H3K4me3_diff_trb_vs_WT_cond1_773	1.52891e+18
chr1	3790680	3790819	H3K4me3_diff_trb_vs_WT_cond1_774	1.7049e+18
chr1	3793595	3794116	H3K4me3_diff_trb_vs_WT_cond1_775	4.85618e+17
chr1	3803264	3804184	H3K4me3_diff_trb_vs_WT_cond1_776	2.68382e+17
chr1	3807136	3807348	H3K4me3_diff_trb_vs_WT_cond1_777	1.74251e+18
chr1	3810399	3811075	H3K4me3_diff_trb_vs_WT_cond1_778	4.71136e+17
chr1	3813511	3813649	H3K4me3_diff_trb_vs_WT_cond1_779	2.39375e+18
chr1	3822236	3822914	H3K4me3_diff_trb_vs_WT_cond1_780	3.60703e+17
chr1	3832659	3833448	H3K4me3_diff_trb_vs_WT_cond1_781	3.00357e+17
chr1	3836928	3837072	H3K4me3_diff_trb_vs_WT_cond1_782	1.64571e+18
chr1	3837243	3837508	H3K4me3_diff_trb_vs_WT_cond1_783	8.9427e+17
chr1	3837861	3838268	H3K4me3_diff_trb_vs_WT_cond1_784	6.33641e+17
chr1	3846664	3846815	H3K4me3_diff_trb_vs_WT_cond1_785	1.65721e+18
chr1	3847207	3847855	H3K4me3_diff_trb_vs_WT_cond1_786	3.79778e+17
chr1	3862413	3862940	H3K4me3_diff_trb_vs_WT_cond1_787	4.6467e+17
chr1	3866385	3866874	H3K4me3_diff_trb_vs_WT_cond1_788	5.01018e+17
chr1	3874468	3875007	H3K4me3_diff_trb_vs_WT_cond1_789	4.42956e+17
chr1	3876879	3877186	H3K4me3_diff_trb_vs_WT_cond1_790	7.71927e+17
chr1	3888938	3889093	H3K4me3_diff_trb_vs_WT_cond1_791	1.7049e+18
chr1	3896221	3896947	H3K4me3_diff_trb_vs_WT_cond1_792	3.50564e+17
chr1	3913762	3914423	H3K4me3_diff_trb_vs_WT_cond1_793	3.64027e+17
chr1	3914787	3915569	H3K4me3_diff_trb_vs_WT_cond1_794	3.20245e+17
chr1	3920614	3920920	H3K4me3_diff_trb_vs_WT_cond1_795	9.55571e+17
chr1	3930459	3930656	H3K4me3_diff_trb_vs_WT_cond1_796	1.41905e+18
chr1	3931247	3931441	H3K4me3_diff_trb_vs_WT_cond1_797	1.83707e+18
chr1	3938601	3938849	H3K4me3_diff_trb_vs_WT_cond1_798	1.02589e+18
chr1	3945777	3946035	H3K4me3_diff_trb_vs_WT_cond1_799	1.03035e+18
chr1	3946278	3946483	H3K4me3_diff_trb_vs_WT_cond1_800	1.36196e+18
chr1	3948829	3949179	H3K4me3_diff_trb_vs_WT_cond1_801	7.47576e+17
chr1	3951517	3951840	H3K4me3_diff_trb_vs_WT_cond1_802	8.46363e+17
chr1	3967663	3967850	H3K4me3_diff_trb_vs_WT_cond1_803	1.34649e+18
chr1	3971353	3971866	H3K4me3_diff_trb_vs_WT_cond1_804	4.61952e+17
chr1	3973010	3973280	H3K4me3_diff_trb_vs_WT_cond1_805	9.91555e+17
chr1	3978620	3979178	H3K4me3_diff_trb_vs_WT_cond1_806	4.95777e+17
chr1	3981406	3981655	H3K4me3_diff_trb_vs_WT_cond1_807	1.00843e+18
chr1	3987008	3987158	H3K4me3_diff_trb_vs_WT_cond1_808	1.57988e+18
chr1	3992707	3993516	H3K4me3_diff_trb_vs_WT_cond1_809	3.30518e+17
chr1	3995641	3995763	H3K4me3_diff_trb_vs_WT_cond1_810	2.11591e+18
chr1	4001353	4001691	H3K4me3_diff_trb_vs_WT_cond1_811	7.92581e+17
chr1	4003837	4004431	H3K4me3_diff_trb_vs_WT_cond1_812	4.11426e+17
chr1	4009817	4010469	H3K4me3_diff_trb_vs_WT_cond1_813	3.87225e+17
chr1	4010826	4011116	H3K4me3_diff_trb_vs_WT_cond1_814	1.01709e+18
chr1	4014262	4014665	H3K4me3_diff_trb_vs_WT_cond1_815	6.52842e+17
chr1	4014951	4015543	H3K4me3_diff_trb_vs_WT_cond1_816	4.01664e+17
chr1	4020287	4020930	H3K4me3_diff_trb_vs_WT_cond1_817	3.68556e+17
chr1	4028754	4029301	H3K4me3_diff_trb_vs_WT_cond1_818	4.55734e+17
chr1	4033661	4034026	H3K4me3_diff_trb_vs_WT_cond1_819	7.79545e+17
chr1	4038573	4038719	H3K4me3_diff_trb_vs_WT_cond1_820	1.62316e+18
chr1	4043506	4043966	H3K4me3_diff_trb_vs_WT_cond1_821	5.21986e+17
chr1	4053352	4053741	H3K4me3_diff_trb_vs_WT_cond1_822	7.71927e+17
chr1	4072862	4073382	H3K4me3_diff_trb_vs_WT_cond1_823	4.68343e+17
chr1	4076457	4076619	H3K4me3_diff_trb_vs_WT_cond1_824	1.82294e+18
chr1	4076730	4076874	H3K4me3_diff_trb_vs_WT_cond1_825	2.07879e+18
chr1	4116833	4117514	H3K4me3_diff_trb_vs_WT_cond1_826	3.95629e+17
chr1	4121386	4121953	H3K4me3_diff_trb_vs_WT_cond1_827	4.18695e+17
chr1	4126328	4126489	H3K4me3_diff_trb_vs_WT_cond1_828	2.11591e+18
chr1	4137636	4138150	H3K4me3_diff_trb_vs_WT_cond1_829	4.70202e+17
chr1	4138597	4138919	H3K4me3_diff_trb_vs_WT_cond1_830	1.28794e+18
chr1	4140410	4140625	H3K4me3_diff_trb_vs_WT_cond1_831	1.12848e+18
chr1	4144912	4145596	H3K4me3_diff_trb_vs_WT_cond1_832	3.46464e+17
chr1	4148049	4148591	H3K4me3_diff_trb_vs_WT_cond1_833	4.41307e+17
chr1	4154474	4154614	H3K4me3_diff_trb_vs_WT_cond1_834	2.66271e+18
chr1	4157787	4158231	H3K4me3_diff_trb_vs_WT_cond1_835	5.41054e+17
chr1	4158706	4158980	H3K4me3_diff_trb_vs_WT_cond1_836	1.33888e+18
chr1	4159478	4159762	H3K4me3_diff_trb_vs_WT_cond1_837	8.37391e+17
chr1	4172027	4172601	H3K4me3_diff_trb_vs_WT_cond1_838	4.1286e+17
chr1	4182133	4182612	H3K4me3_diff_trb_vs_WT_cond1_839	7.05302e+17
chr1	4185645	4186116	H3K4me3_diff_trb_vs_WT_cond1_840	5.54992e+17
chr1	4187233	4187977	H3K4me3_diff_trb_vs_WT_cond1_841	3.42955e+17
chr1	4189566	4189777	H3K4me3_diff_trb_vs_WT_cond1_842	1.48113e+18
chr1	4194626	4194763	H3K4me3_diff_trb_vs_WT_cond1_843	1.866e+18
chr1	4194949	4195482	H3K4me3_diff_trb_vs_WT_cond1_844	7.11656e+17
chr1	4198455	4198750	H3K4me3_diff_trb_vs_WT_cond1_845	8.11581e+17
chr1	4201059	4201616	H3K4me3_diff_trb_vs_WT_cond1_846	4.41307e+17
chr1	4208800	4208932	H3K4me3_diff_trb_vs_WT_cond1_847	2.04294e+18
chr1	4215812	4216970	H3K4me3_diff_trb_vs_WT_cond1_848	2.62729e+17
chr1	4220129	4220686	H3K4me3_diff_trb_vs_WT_cond1_849	4.54859e+17
chr1	4221930	4222237	H3K4me3_diff_trb_vs_WT_cond1_850	7.79545e+17
chr1	4223011	4223428	H3K4me3_diff_trb_vs_WT_cond1_851	5.68301e+17
chr1	4238006	4238701	H3K4me3_diff_trb_vs_WT_cond1_852	3.76759e+17
chr1	4241916	4242457	H3K4me3_diff_trb_vs_WT_cond1_853	4.59267e+17
chr1	4242781	4242957	H3K4me3_diff_trb_vs_WT_cond1_854	1.56941e+18
chr1	4244300	4244939	H3K4me3_diff_trb_vs_WT_cond1_855	3.70863e+17
chr1	4251025	4251546	H3K4me3_diff_trb_vs_WT_cond1_856	6.21999e+17
chr1	4260711	4261285	H3K4me3_diff_trb_vs_WT_cond1_857	4.1286e+17
chr1	4263996	4264914	H3K4me3_diff_trb_vs_WT_cond1_858	2.8621e+17
chr1	4268123	4268258	H3K4me3_diff_trb_vs_WT_cond1_859	3.24632e+18
chr1	4268337	4268863	H3K4me3_diff_trb_vs_WT_cond1_860	4.77785e+17
chr1	4270444	4270700	H3K4me3_diff_trb_vs_WT_cond1_861	1.03035e+18
chr1	4282942	4283482	H3K4me3_diff_trb_vs_WT_cond1_862	5.21986e+17
chr1	4296541	4297100	H3K4me3_diff_trb_vs_WT_cond1_863	4.54859e+17
chr1	4305195	4305813	H3K4me3_diff_trb_vs_WT_cond1_864	3.92354e+17
chr1	4305981	4306378	H3K4me3_diff_trb_vs_WT_cond1_865	6.13942e+17
chr1	4322421	4323008	H3K4me3_diff_trb_vs_WT_cond1_866	4.11426e+17
chr1	4325986	4326315	H3K4me3_diff_trb_vs_WT_cond1_867	1.00416e+18
chr1	4327856	4327990	H3K4me3_diff_trb_vs_WT_cond1_868	3.53704e+18
chr1	4328077	4328388	H3K4me3_diff_trb_vs_WT_cond1_869	8.43351e+17
chr1	4334713	4335168	H3K4me3_diff_trb_vs_WT_cond1_870	6.47491e+17
chr1	4348046	4348310	H3K4me3_diff_trb_vs_WT_cond1_871	9.18533e+17
chr1	4348645	4349342	H3K4me3_diff_trb_vs_WT_cond1_872	3.45454e+17
chr1	4351163	4351604	H3K4me3_diff_trb_vs_WT_cond1_873	5.44785e+17
chr1	4353952	4354319	H3K4me3_diff_trb_vs_WT_cond1_874	8.7771e+17
chr1	4356664	4358373	H3K4me3_diff_trb_vs_WT_cond1_875	1.38911e+17
chr1	4360846	4361267	H3K4me3_diff_trb_vs_WT_cond1_876	5.93939e+17
chr1	4364592	4365385	H3K4me3_diff_trb_vs_WT_cond1_877	2.99219e+17
chr1	4367330	4367825	H3K4me3_diff_trb_vs_WT_cond1_878	5.31349e+17
chr1	4370526	4371230	H3K4me3_diff_trb_vs_WT_cond1_879	3.75565e+17
chr1	4374415	4375176	H3K4me3_diff_trb_vs_WT_cond1_880	3.50564e+17
chr1	4375546	4376049	H3K4me3_diff_trb_vs_WT_cond1_881	4.74913e+17
chr1	4380923	4381554	H3K4me3_diff_trb_vs_WT_cond1_882	3.75565e+17
chr1	4384594	4384794	H3K4me3_diff_trb_vs_WT_cond1_883	1.36196e+18
chr1	4393724	4394243	H3K4me3_diff_trb_vs_WT_cond1_884	5.36157e+17
chr1	4395487	4396223	H3K4me3_diff_trb_vs_WT_cond1_885	3.22863e+17
chr1	4396548	4396742	H3K4me3_diff_trb_vs_WT_cond1_886	1.64571e+18
chr1	4397471	4398107	H3K4me3_diff_trb_vs_WT_cond1_887	3.74971e+17
chr1	4405075	4405524	H3K4me3_diff_trb_vs_WT_cond1_888	5.72419e+17
chr1	4423582	4424489	H3K4me3_diff_trb_vs_WT_cond1_889	2.63021e+17
chr1	4433715	4434293	H3K4me3_diff_trb_vs_WT_cond1_890	4.23181e+17
chr1	4439039	4439445	H3K4me3_diff_trb_vs_WT_cond1_891	6.03007e+17
chr1	4442906	4443652	H3K4me3_diff_trb_vs_WT_cond1_892	3.65149e+17
chr1	4447032	4447326	H3K4me3_diff_trb_vs_WT_cond1_893	8.49396e+17
chr1	4447559	4447983	H3K4me3_diff_trb_vs_WT_cond1_894	5.98438e+17
chr1	4452285	4452823	H3K4me3_diff_trb_vs_WT_cond1_895	4.40486e+17
chr1	4459210	4459938	H3K4me3_diff_trb_vs_WT_cond1_896	3.48502e+17
chr1	4460072	4460474	H3K4me3_diff_trb_vs_WT_cond1_897	6.99061e+17
chr1	4461853	4462407	H3K4me3_diff_trb_vs_WT_cond1_898	5.28977e+17
chr1	4467406	4467681	H3K4me3_diff_trb_vs_WT_cond1_899	8.80972e+17
chr1	4468139	4468506	H3K4me3_diff_trb_vs_WT_cond1_900	7.42889e+17
chr1	4472697	4473251	H3K4me3_diff_trb_vs_WT_cond1_901	5.20839e+17
chr1	4478198	4478405	H3K4me3_diff_trb_vs_WT_cond1_902	1.85142e+18
chr1	4480993	4481325	H3K4me3_diff_trb_vs_WT_cond1_903	7.35968e+17
chr1	4484745	4485042	H3K4me3_diff_trb_vs_WT_cond1_904	9.87423e+17
chr1	4495083	4495531	H3K4me3_diff_trb_vs_WT_cond1_905	8.46363e+17
chr1	4498956	4499445	H3K4me3_diff_trb_vs_WT_cond1_906	5.10736e+17
chr1	4502875	4503573	H3K4me3_diff_trb_vs_WT_cond1_907	3.90414e+17
chr1	4513021	4513806	H3K4me3_diff_trb_vs_WT_cond1_908	3.15135e+17
chr1	4515709	4515879	H3K4me3_diff_trb_vs_WT_cond1_909	1.4276e+18
chr1	4525447	4526089	H3K4me3_diff_trb_vs_WT_cond1_910	3.70863e+17
chr1	4529169	4529669	H3K4me3_diff_trb_vs_WT_cond1_911	5.19696e+17
chr1	4529830	4529971	H3K4me3_diff_trb_vs_WT_cond1_912	3.11818e+18
chr1	4542340	4542761	H3K4me3_diff_trb_vs_WT_cond1_913	5.73805e+17
chr1	4542859	4543004	H3K4me3_diff_trb_vs_WT_cond1_914	2.11591e+18
chr1	4543354	4543594	H3K4me3_diff_trb_vs_WT_cond1_915	1.17901e+18
chr1	4544979	4545481	H3K4me3_diff_trb_vs_WT_cond1_916	4.75867e+17
chr1	4547580	4547717	H3K4me3_diff_trb_vs_WT_cond1_917	1.99144e+18
chr1	4547940	4548545	H3K4me3_diff_trb_vs_WT_cond1_918	4.4213e+17
chr1	4567318	4567815	H3K4me3_diff_trb_vs_WT_cond1_919	4.87616e+17
chr1	4568010	4568275	H3K4me3_diff_trb_vs_WT_cond1_920	9.6334e+17
chr1	4570596	4571096	H3K4me3_diff_trb_vs_WT_cond1_921	4.73963e+17
chr1	4576288	4576631	H3K4me3_diff_trb_vs_WT_cond1_922	7.18126e+17
chr1	4577246	4577847	H3K4me3_diff_trb_vs_WT_cond1_923	4.06486e+17
chr1	4588234	4588588	H3K4me3_diff_trb_vs_WT_cond1_924	6.7903e+17
chr1	4589981	4590429	H3K4me3_diff_trb_vs_WT_cond1_925	5.73805e+17
chr1	4592887	4593617	H3K4me3_diff_trb_vs_WT_cond1_926	3.27775e+17
chr1	4593979	4594229	H3K4me3_diff_trb_vs_WT_cond1_927	1.05325e+18
chr1	4601343	4601628	H3K4me3_diff_trb_vs_WT_cond1_928	8.31514e+17
chr1	4610084	4610543	H3K4me3_diff_trb_vs_WT_cond1_929	5.20839e+17
chr1	4614653	4615216	H3K4me3_diff_trb_vs_WT_cond1_930	4.20926e+17
chr1	4615816	4616244	H3K4me3_diff_trb_vs_WT_cond1_931	5.53695e+17
chr1	4635706	4636176	H3K4me3_diff_trb_vs_WT_cond1_932	5.76598e+17
chr1	4641733	4642106	H3K4me3_diff_trb_vs_WT_cond1_933	6.43972e+17
chr1	4643981	4644303	H3K4me3_diff_trb_vs_WT_cond1_934	1.09208e+18
chr1	4646555	4646848	H3K4me3_diff_trb_vs_WT_cond1_935	9.4415e+17
chr1	4672414	4673010	H3K4me3_diff_trb_vs_WT_cond1_936	4.74913e+17
chr1	4679348	4679758	H3K4me3_diff_trb_vs_WT_cond1_937	5.96931e+17
chr1	4693281	4693920	H3K4me3_diff_trb_vs_WT_cond1_938	4.0579e+17
chr1	4695105	4696373	H3K4me3_diff_trb_vs_WT_cond1_939	1.8868e+17
chr1	4709910	4710225	H3K4me3_diff_trb_vs_WT_cond1_940	7.69421e+17
chr1	4713715	4714490	H3K4me3_diff_trb_vs_WT_cond1_941	3.49016e+17
chr1	4721817	4722161	H3K4me3_diff_trb_vs_WT_cond1_942	7.9524e+17
chr1	4724610	4724904	H3K4me3_diff_trb_vs_WT_cond1_943	1.03485e+18
chr1	4727110	4727242	H3K4me3_diff_trb_vs_WT_cond1_944	2.13497e+18
chr1	4733375	4733786	H3K4me3_diff_trb_vs_WT_cond1_945	1.12848e+18
chr1	4734105	4734239	H3K4me3_diff_trb_vs_WT_cond1_946	2.21478e+18
chr1	4735587	4735825	H3K4me3_diff_trb_vs_WT_cond1_947	1.10739e+18
chr1	4735918	4736054	H3K4me3_diff_trb_vs_WT_cond1_948	3.70284e+18
chr1	4740635	4740782	H3K4me3_diff_trb_vs_WT_cond1_949	1.69273e+18
chr1	4746357	4746550	H3K4me3_diff_trb_vs_WT_cond1_950	1.33136e+18
chr1	4748072	4748420	H3K4me3_diff_trb_vs_WT_cond1_951	7.31425e+17
chr1	4748988	4749928	H3K4me3_diff_trb_vs_WT_cond1_952	2.52377e+17
chr1	4754888	4755540	H3K4me3_diff_trb_vs_WT_cond1_953	3.67413e+17
chr1	4755797	4756337	H3K4me3_diff_trb_vs_WT_cond1_954	4.42956e+17
chr1	4759243	4759788	H3K4me3_diff_trb_vs_WT_cond1_955	4.92685e+17
chr1	4761074	4761630	H3K4me3_diff_trb_vs_WT_cond1_956	4.6376e+17
chr1	4766087	4766823	H3K4me3_diff_trb_vs_WT_cond1_957	3.569e+17
chr1	4773639	4773900	H3K4me3_diff_trb_vs_WT_cond1_958	9.71236e+17
chr1	4776492	4777195	H3K4me3_diff_trb_vs_WT_cond1_959	3.38062e+17
chr1	4788607	4789033	H3K4me3_diff_trb_vs_WT_cond1_960	5.6024e+17
chr1	4794717	4795413	H3K4me3_diff_trb_vs_WT_cond1_961	3.40981e+17
chr1	4797434	4798198	H3K4me3_diff_trb_vs_WT_cond1_962	3.17244e+17
chr1	4801147	4801839	H3K4me3_diff_trb_vs_WT_cond1_963	3.46972e+17
chr1	4802789	4802943	H3K4me3_diff_trb_vs_WT_cond1_964	1.5489e+18
chr1	4803026	4803173	H3K4me3_diff_trb_vs_WT_cond1_965	1.7049e+18
chr1	4806761	4807442	H3K4me3_diff_trb_vs_WT_cond1_966	3.57438e+17
chr1	4810502	4810702	H3K4me3_diff_trb_vs_WT_cond1_967	1.18491e+18
chr1	4810792	4810972	H3K4me3_diff_trb_vs_WT_cond1_968	1.44501e+18
chr1	4817257	4817994	H3K4me3_diff_trb_vs_WT_cond1_969	3.21549e+17
chr1	4826985	4827471	H3K4me3_diff_trb_vs_WT_cond1_970	5.15177e+17
chr1	4836949	4837160	H3K4me3_diff_trb_vs_WT_cond1_971	1.24074e+18
chr1	4837288	4837604	H3K4me3_diff_trb_vs_WT_cond1_972	1.38586e+18
chr1	4839166	4839707	H3K4me3_diff_trb_vs_WT_cond1_973	4.55734e+17
chr1	4845494	4845763	H3K4me3_diff_trb_vs_WT_cond1_974	8.80972e+17
chr1	4854423	4855203	H3K4me3_diff_trb_vs_WT_cond1_975	3.10185e+17
chr1	4855565	4855719	H3K4me3_diff_trb_vs_WT_cond1_976	2.54819e+18
chr1	4855810	4855968	H3K4me3_diff_trb_vs_WT_cond1_977	1.49988e+18
chr1	4857572	4857861	H3K4me3_diff_trb_vs_WT_cond1_978	1.20909e+18
chr1	4861263	4862014	H3K4me3_diff_trb_vs_WT_cond1_979	3.18524e+17
chr1	4876809	4877224	H3K4me3_diff_trb_vs_WT_cond1_980	5.93939e+17
chr1	4884508	4884765	H3K4me3_diff_trb_vs_WT_cond1_981	9.36686e+17
chr1	4885100	4885475	H3K4me3_diff_trb_vs_WT_cond1_982	1.12848e+18
chr1	4888187	4888867	H3K4me3_diff_trb_vs_WT_cond1_983	3.85963e+17
chr1	4891077	4892106	H3K4me3_diff_trb_vs_WT_cond1_984	2.35334e+17
chr1	4897308	4897839	H3K4me3_diff_trb_vs_WT_cond1_985	5.5112e+17
chr1	4899109	4899737	H3K4me3_diff_trb_vs_WT_cond1_986	3.80999e+17
chr1	4912641	4913137	H3K4me3_diff_trb_vs_WT_cond1_987	4.84625e+17
chr1	4915615	4916554	H3K4me3_diff_trb_vs_WT_cond1_988	2.82794e+17
chr1	4920901	4921551	H3K4me3_diff_trb_vs_WT_cond1_989	3.73788e+17
chr1	4928042	4928688	H3K4me3_diff_trb_vs_WT_cond1_990	3.85963e+17
chr1	4930369	4930868	H3K4me3_diff_trb_vs_WT_cond1_991	4.77785e+17
chr1	4934819	4935381	H3K4me3_diff_trb_vs_WT_cond1_992	4.83636e+17
chr1	4947038	4947568	H3K4me3_diff_trb_vs_WT_cond1_993	4.62855e+17
chr1	4952221	4952835	H3K4me3_diff_trb_vs_WT_cond1_994	4.77785e+17
chr1	4954121	4954580	H3K4me3_diff_trb_vs_WT_cond1_995	5.75198e+17
chr1	4958677	4959367	H3K4me3_diff_trb_vs_WT_cond1_996	3.47991e+17
chr1	4963730	4964399	H3K4me3_diff_trb_vs_WT_cond1_997	4.0303e+17
chr1	4969391	4970131	H3K4me3_diff_trb_vs_WT_cond1_998	3.33307e+17
chr1	4980623	4981092	H3K4me3_diff_trb_vs_WT_cond1_999	5.6024e+17
chr1	4983596	4984251	H3K4me3_diff_trb_vs_WT_cond1_1000	3.79778e+17
chr1	5000198	5000598	H3K4me3_diff_trb_vs_WT_cond1_1001	7.138e+17
chr1	5014012	5014501	H3K4me3_diff_trb_vs_WT_cond1_1002	5.12947e+17
chr1	5016044	5016264	H3K4me3_diff_trb_vs_WT_cond1_1003	1.16167e+18
chr1	5016341	5016589	H3K4me3_diff_trb_vs_WT_cond1_1004	9.79263e+17
chr1	5023403	5023965	H3K4me3_diff_trb_vs_WT_cond1_1005	4.56612e+17
chr1	5027641	5028255	H3K4me3_diff_trb_vs_WT_cond1_1006	3.85963e+17
chr1	5036260	5036481	H3K4me3_diff_trb_vs_WT_cond1_1007	1.18491e+18
chr1	5037635	5038165	H3K4me3_diff_trb_vs_WT_cond1_1008	4.48829e+17
chr1	5040911	5041305	H3K4me3_diff_trb_vs_WT_cond1_1009	6.71336e+17
chr1	5042590	5043184	H3K4me3_diff_trb_vs_WT_cond1_1010	4.22427e+17
chr1	5047960	5048442	H3K4me3_diff_trb_vs_WT_cond1_1011	5.0208e+17
chr1	5054615	5055233	H3K4me3_diff_trb_vs_WT_cond1_1012	4.24698e+17
chr1	5064502	5065126	H3K4me3_diff_trb_vs_WT_cond1_1013	4.00307e+17
chr1	5067033	5067164	H3K4me3_diff_trb_vs_WT_cond1_1014	2.17414e+18
chr1	5068076	5068487	H3K4me3_diff_trb_vs_WT_cond1_1015	9.75233e+17
chr1	5076609	5077752	H3K4me3_diff_trb_vs_WT_cond1_1016	2.08794e+17
chr1	5081616	5082419	H3K4me3_diff_trb_vs_WT_cond1_1017	3.03823e+17
chr1	5088396	5088622	H3K4me3_diff_trb_vs_WT_cond1_1018	3.03823e+18
chr1	5090959	5091463	H3K4me3_diff_trb_vs_WT_cond1_1019	4.7972e+17
chr1	5097589	5097974	H3K4me3_diff_trb_vs_WT_cond1_1020	6.86903e+17
chr1	5104177	5104724	H3K4me3_diff_trb_vs_WT_cond1_1021	4.39669e+17
chr1	5106502	5106885	H3K4me3_diff_trb_vs_WT_cond1_1022	6.65679e+17
chr1	5110947	5111575	H3K4me3_diff_trb_vs_WT_cond1_1023	3.77961e+17
chr1	5114981	5115394	H3K4me3_diff_trb_vs_WT_cond1_1024	6.56459e+17
chr1	5122816	5123615	H3K4me3_diff_trb_vs_WT_cond1_1025	3.28685e+17
chr1	5124785	5125765	H3K4me3_diff_trb_vs_WT_cond1_1026	2.50509e+17
chr1	5128565	5129529	H3K4me3_diff_trb_vs_WT_cond1_1027	2.82457e+17
chr1	5137107	5137751	H3K4me3_diff_trb_vs_WT_cond1_1028	3.68556e+17
chr1	5138660	5139421	H3K4me3_diff_trb_vs_WT_cond1_1029	3.12641e+17
chr1	5143008	5143739	H3K4me3_diff_trb_vs_WT_cond1_1030	3.24188e+17
chr1	5149277	5150491	H3K4me3_diff_trb_vs_WT_cond1_1031	2.01173e+17
chr1	5166274	5166702	H3K4me3_diff_trb_vs_WT_cond1_1032	5.61568e+17
chr1	5167757	5168222	H3K4me3_diff_trb_vs_WT_cond1_1033	5.8514e+17
chr1	5168892	5169117	H3K4me3_diff_trb_vs_WT_cond1_1034	1.1674e+18
chr1	5169703	5170021	H3K4me3_diff_trb_vs_WT_cond1_1035	8.9427e+17
chr1	5171274	5171638	H3K4me3_diff_trb_vs_WT_cond1_1036	6.51048e+17
chr1	5175460	5175589	H3K4me3_diff_trb_vs_WT_cond1_1037	1.83707e+18
chr1	5175714	5176192	H3K4me3_diff_trb_vs_WT_cond1_1038	5.04216e+17
chr1	5177509	5178239	H3K4me3_diff_trb_vs_WT_cond1_1039	3.30058e+17
chr1	5180032	5181345	H3K4me3_diff_trb_vs_WT_cond1_1040	1.80626e+17
chr1	5182360	5182544	H3K4me3_diff_trb_vs_WT_cond1_1041	1.40226e+18
chr1	5186395	5186966	H3K4me3_diff_trb_vs_WT_cond1_1042	4.16488e+17
chr1	5187630	5187771	H3K4me3_diff_trb_vs_WT_cond1_1043	1.74251e+18
chr1	5187953	5188222	H3K4me3_diff_trb_vs_WT_cond1_1044	1.94247e+18
chr1	5193622	5194158	H3K4me3_diff_trb_vs_WT_cond1_1045	4.4213e+17
chr1	5199213	5200155	H3K4me3_diff_trb_vs_WT_cond1_1046	2.54e+17
chr1	5202955	5203329	H3K4me3_diff_trb_vs_WT_cond1_1047	6.40491e+17
chr1	5209068	5209922	H3K4me3_diff_trb_vs_WT_cond1_1048	2.83132e+17
chr1	5211329	5212194	H3K4me3_diff_trb_vs_WT_cond1_1049	2.97716e+17
chr1	5219836	5220152	H3K4me3_diff_trb_vs_WT_cond1_1050	9.22107e+17
chr1	5220628	5221117	H3K4me3_diff_trb_vs_WT_cond1_1051	5.06371e+17
chr1	5227479	5227967	H3K4me3_diff_trb_vs_WT_cond1_1052	4.99961e+17
chr1	5230635	5231086	H3K4me3_diff_trb_vs_WT_cond1_1053	5.37373e+17
chr1	5235902	5236719	H3K4me3_diff_trb_vs_WT_cond1_1054	2.91132e+17
chr1	5238127	5238286	H3K4me3_diff_trb_vs_WT_cond1_1055	1.49988e+18
chr1	5238428	5238548	H3K4me3_diff_trb_vs_WT_cond1_1056	2.11591e+18
chr1	5240839	5241503	H3K4me3_diff_trb_vs_WT_cond1_1057	3.59063e+17
chr1	5242805	5243172	H3K4me3_diff_trb_vs_WT_cond1_1058	6.52842e+17
chr1	5243465	5244270	H3K4me3_diff_trb_vs_WT_cond1_1059	3.35193e+17
chr1	5248869	5249417	H3K4me3_diff_trb_vs_WT_cond1_1060	4.55734e+17
chr1	5251626	5252090	H3K4me3_diff_trb_vs_WT_cond1_1061	5.53695e+17
chr1	5252306	5252703	H3K4me3_diff_trb_vs_WT_cond1_1062	6.20371e+17
chr1	5263807	5263951	H3K4me3_diff_trb_vs_WT_cond1_1063	2.13497e+18
chr1	5264644	5264975	H3K4me3_diff_trb_vs_WT_cond1_1064	7.33689e+17
chr1	5267816	5268437	H3K4me3_diff_trb_vs_WT_cond1_1065	3.85963e+17
chr1	5271705	5272018	H3K4me3_diff_trb_vs_WT_cond1_1066	8.08811e+17
chr1	5274494	5274627	H3K4me3_diff_trb_vs_WT_cond1_1067	3.24632e+18
chr1	5276965	5277607	H3K4me3_diff_trb_vs_WT_cond1_1068	4.32448e+17
chr1	5279333	5279819	H3K4me3_diff_trb_vs_WT_cond1_1069	4.87616e+17
chr1	5287021	5287622	H3K4me3_diff_trb_vs_WT_cond1_1070	4.16488e+17
chr1	5290765	5291830	H3K4me3_diff_trb_vs_WT_cond1_1071	2.22518e+17
chr1	5294689	5295011	H3K4me3_diff_trb_vs_WT_cond1_1072	8.58629e+17
chr1	5296154	5296813	H3K4me3_diff_trb_vs_WT_cond1_1073	3.64587e+17
chr1	5298067	5298261	H3K4me3_diff_trb_vs_WT_cond1_1074	1.41905e+18
chr1	5302885	5303417	H3K4me3_diff_trb_vs_WT_cond1_1075	4.9786e+17
chr1	5304348	5304835	H3K4me3_diff_trb_vs_WT_cond1_1076	6.18751e+17
chr1	5308960	5309490	H3K4me3_diff_trb_vs_WT_cond1_1077	4.67419e+17
chr1	5315508	5315890	H3K4me3_diff_trb_vs_WT_cond1_1078	7.52323e+17
chr1	5318197	5318380	H3K4me3_diff_trb_vs_WT_cond1_1079	2.69297e+18
chr1	5323055	5323805	H3K4me3_diff_trb_vs_WT_cond1_1080	3.61804e+17
chr1	5326257	5327274	H3K4me3_diff_trb_vs_WT_cond1_1081	2.36037e+17
chr1	5329067	5329539	H3K4me3_diff_trb_vs_WT_cond1_1082	5.0208e+17
chr1	5332274	5332847	H3K4me3_diff_trb_vs_WT_cond1_1083	5.06371e+17
chr1	5340793	5342014	H3K4me3_diff_trb_vs_WT_cond1_1084	1.94247e+17
chr1	5390011	5391283	H3K4me3_diff_trb_vs_WT_cond1_1085	1.86306e+17
chr1	5398969	5400083	H3K4me3_diff_trb_vs_WT_cond1_1086	2.22309e+17
chr1	5400293	5400579	H3K4me3_diff_trb_vs_WT_cond1_1087	1.79532e+18
chr1	5403308	5403808	H3K4me3_diff_trb_vs_WT_cond1_1088	4.86615e+17
chr1	5404426	5405112	H3K4me3_diff_trb_vs_WT_cond1_1089	3.66845e+17
chr1	5409524	5409955	H3K4me3_diff_trb_vs_WT_cond1_1090	5.88044e+17
chr1	5410864	5411595	H3K4me3_diff_trb_vs_WT_cond1_1091	3.371e+17
chr1	5420229	5420933	H3K4me3_diff_trb_vs_WT_cond1_1092	3.82846e+17
chr1	5425891	5426120	H3K4me3_diff_trb_vs_WT_cond1_1093	1.04859e+18
chr1	5436026	5436534	H3K4me3_diff_trb_vs_WT_cond1_1094	6.01476e+17
chr1	5439608	5440101	H3K4me3_diff_trb_vs_WT_cond1_1095	5.6024e+17
chr1	5442778	5443705	H3K4me3_diff_trb_vs_WT_cond1_1096	2.63899e+17
chr1	5444447	5445121	H3K4me3_diff_trb_vs_WT_cond1_1097	4.52255e+17
chr1	5446830	5447791	H3K4me3_diff_trb_vs_WT_cond1_1098	2.59564e+17
chr1	5448559	5448823	H3K4me3_diff_trb_vs_WT_cond1_1099	9.07975e+17
chr1	5454881	5455431	H3K4me3_diff_trb_vs_WT_cond1_1100	5.79417e+17
chr1	5459725	5460334	H3K4me3_diff_trb_vs_WT_cond1_1101	3.89132e+17
chr1	5460533	5460973	H3K4me3_diff_trb_vs_WT_cond1_1102	5.62902e+17
chr1	5461358	5461708	H3K4me3_diff_trb_vs_WT_cond1_1103	7.40567e+17
chr1	5464318	5464909	H3K4me3_diff_trb_vs_WT_cond1_1104	4.66499e+17
chr1	5469420	5470031	H3K4me3_diff_trb_vs_WT_cond1_1105	3.95629e+17
chr1	5471377	5471810	H3K4me3_diff_trb_vs_WT_cond1_1106	5.78004e+17
chr1	5478728	5479294	H3K4me3_diff_trb_vs_WT_cond1_1107	4.38855e+17
chr1	5489365	5489666	H3K4me3_diff_trb_vs_WT_cond1_1108	9.67272e+17
chr1	5494633	5494926	H3K4me3_diff_trb_vs_WT_cond1_1109	8.9427e+17
chr1	5497201	5497700	H3K4me3_diff_trb_vs_WT_cond1_1110	4.74913e+17
chr1	5498163	5498475	H3K4me3_diff_trb_vs_WT_cond1_1111	8.43351e+17
chr1	5503809	5504576	H3K4me3_diff_trb_vs_WT_cond1_1112	3.4445e+17
chr1	5504731	5505254	H3K4me3_diff_trb_vs_WT_cond1_1113	4.5312e+17
chr1	5514354	5514847	H3K4me3_diff_trb_vs_WT_cond1_1114	5.24296e+17
chr1	5518344	5519146	H3K4me3_diff_trb_vs_WT_cond1_1115	2.95488e+17
chr1	5522802	5523157	H3K4me3_diff_trb_vs_WT_cond1_1116	1.00416e+18
chr1	5525535	5526409	H3K4me3_diff_trb_vs_WT_cond1_1117	2.71146e+17
chr1	5539034	5539776	H3K4me3_diff_trb_vs_WT_cond1_1118	3.53177e+17
chr1	5540473	5541032	H3K4me3_diff_trb_vs_WT_cond1_1119	4.26226e+17
chr1	5543226	5543433	H3K4me3_diff_trb_vs_WT_cond1_1120	1.41905e+18
chr1	5546920	5547566	H3K4me3_diff_trb_vs_WT_cond1_1121	3.79778e+17
chr1	5556184	5556821	H3K4me3_diff_trb_vs_WT_cond1_1122	3.72613e+17
chr1	5557102	5557655	H3K4me3_diff_trb_vs_WT_cond1_1123	4.37235e+17
chr1	5569896	5570585	H3K4me3_diff_trb_vs_WT_cond1_1124	3.5852e+17
chr1	5574322	5574772	H3K4me3_diff_trb_vs_WT_cond1_1125	5.3016e+17
chr1	5580804	5581459	H3K4me3_diff_trb_vs_WT_cond1_1126	3.65149e+17
chr1	5590950	5591308	H3K4me3_diff_trb_vs_WT_cond1_1127	6.63814e+17
chr1	5614736	5614886	H3K4me3_diff_trb_vs_WT_cond1_1128	1.78182e+18
chr1	5617790	5618160	H3K4me3_diff_trb_vs_WT_cond1_1129	6.49265e+17
chr1	5622045	5622603	H3K4me3_diff_trb_vs_WT_cond1_1130	4.59267e+17
chr1	5622807	5623323	H3K4me3_diff_trb_vs_WT_cond1_1131	4.59267e+17
chr1	5628656	5628935	H3K4me3_diff_trb_vs_WT_cond1_1132	8.80972e+17
chr1	5629329	5629542	H3K4me3_diff_trb_vs_WT_cond1_1133	1.59048e+18
chr1	5639119	5639453	H3K4me3_diff_trb_vs_WT_cond1_1134	7.47576e+17
chr1	5639570	5639844	H3K4me3_diff_trb_vs_WT_cond1_1135	1.05325e+18
chr1	5644770	5645278	H3K4me3_diff_trb_vs_WT_cond1_1136	4.73017e+17
chr1	5647729	5647852	H3K4me3_diff_trb_vs_WT_cond1_1137	3.33777e+18
chr1	5659375	5659940	H3K4me3_diff_trb_vs_WT_cond1_1138	4.21675e+17
chr1	5665673	5666026	H3K4me3_diff_trb_vs_WT_cond1_1139	7.97918e+17
chr1	5668444	5668630	H3K4me3_diff_trb_vs_WT_cond1_1140	1.36196e+18
chr1	5673150	5673548	H3K4me3_diff_trb_vs_WT_cond1_1141	7.76989e+17
chr1	5678252	5678788	H3K4me3_diff_trb_vs_WT_cond1_1142	4.56612e+17
chr1	5685860	5686269	H3K4me3_diff_trb_vs_WT_cond1_1143	5.96931e+17
chr1	5687974	5688389	H3K4me3_diff_trb_vs_WT_cond1_1144	5.75198e+17
chr1	5697346	5697914	H3K4me3_diff_trb_vs_WT_cond1_1145	4.20926e+17
chr1	5702193	5702737	H3K4me3_diff_trb_vs_WT_cond1_1146	4.3643e+17
chr1	5706033	5706345	H3K4me3_diff_trb_vs_WT_cond1_1147	8.55529e+17
chr1	5709765	5710271	H3K4me3_diff_trb_vs_WT_cond1_1148	5.05291e+17
chr1	5714018	5714492	H3K4me3_diff_trb_vs_WT_cond1_1149	5.07455e+17
chr1	5722985	5723522	H3K4me3_diff_trb_vs_WT_cond1_1150	5.05291e+17
chr1	5726921	5727071	H3K4me3_diff_trb_vs_WT_cond1_1151	2.06071e+18
chr1	5727635	5728273	H3K4me3_diff_trb_vs_WT_cond1_1152	3.9762e+17
chr1	5738146	5738407	H3K4me3_diff_trb_vs_WT_cond1_1153	9.4415e+17
chr1	5743927	5744215	H3K4me3_diff_trb_vs_WT_cond1_1154	9.75233e+17
chr1	5744573	5745062	H3K4me3_diff_trb_vs_WT_cond1_1155	4.84625e+17
chr1	5755151	5755459	H3K4me3_diff_trb_vs_WT_cond1_1156	7.76989e+17
chr1	5755676	5755909	H3K4me3_diff_trb_vs_WT_cond1_1157	1.09208e+18
chr1	5758822	5759212	H3K4me3_diff_trb_vs_WT_cond1_1158	6.47491e+17
chr1	5760613	5761204	H3K4me3_diff_trb_vs_WT_cond1_1159	4.37235e+17
chr1	5763448	5764029	H3K4me3_diff_trb_vs_WT_cond1_1160	4.25461e+17
chr1	5767326	5767837	H3K4me3_diff_trb_vs_WT_cond1_1161	4.83636e+17
chr1	5772675	5773156	H3K4me3_diff_trb_vs_WT_cond1_1162	5.04216e+17
chr1	5773626	5774055	H3K4me3_diff_trb_vs_WT_cond1_1163	6.1714e+17
chr1	5774173	5774415	H3K4me3_diff_trb_vs_WT_cond1_1164	1.1504e+18
chr1	5777884	5778484	H3K4me3_diff_trb_vs_WT_cond1_1165	4.1286e+17
chr1	5781872	5782402	H3K4me3_diff_trb_vs_WT_cond1_1166	5.05291e+17
chr1	5786515	5786859	H3K4me3_diff_trb_vs_WT_cond1_1167	7.54718e+17
chr1	5788639	5789217	H3K4me3_diff_trb_vs_WT_cond1_1168	4.12142e+17
chr1	5805405	5805779	H3K4me3_diff_trb_vs_WT_cond1_1169	6.7709e+17
chr1	5824966	5825289	H3K4me3_diff_trb_vs_WT_cond1_1170	7.97918e+17
chr1	5829133	5829509	H3K4me3_diff_trb_vs_WT_cond1_1171	6.6196e+17
chr1	5837608	5838140	H3K4me3_diff_trb_vs_WT_cond1_1172	4.66499e+17
chr1	5841188	5841614	H3K4me3_diff_trb_vs_WT_cond1_1173	5.57604e+17
chr1	5842640	5842860	H3K4me3_diff_trb_vs_WT_cond1_1174	1.35418e+18
chr1	5844730	5844952	H3K4me3_diff_trb_vs_WT_cond1_1175	1.11784e+18
chr1	5850277	5850848	H3K4me3_diff_trb_vs_WT_cond1_1176	4.44618e+17
chr1	5851918	5852604	H3K4me3_diff_trb_vs_WT_cond1_1177	3.53177e+17
chr1	5854145	5854587	H3K4me3_diff_trb_vs_WT_cond1_1178	5.44785e+17
chr1	5862144	5862663	H3K4me3_diff_trb_vs_WT_cond1_1179	5.28977e+17
chr1	5863657	5863892	H3K4me3_diff_trb_vs_WT_cond1_1180	1.1504e+18
chr1	5867658	5868219	H3K4me3_diff_trb_vs_WT_cond1_1181	4.48829e+17
chr1	5869787	5870250	H3K4me3_diff_trb_vs_WT_cond1_1182	5.11839e+17
chr1	5878509	5878653	H3K4me3_diff_trb_vs_WT_cond1_1183	2.44311e+18
chr1	5884197	5884657	H3K4me3_diff_trb_vs_WT_cond1_1184	5.18559e+17
chr1	5885056	5885554	H3K4me3_diff_trb_vs_WT_cond1_1185	5.24296e+17
chr1	5891086	5891959	H3K4me3_diff_trb_vs_WT_cond1_1186	2.89002e+17
chr1	5898079	5898750	H3K4me3_diff_trb_vs_WT_cond1_1187	3.55295e+17
chr1	5902936	5903356	H3K4me3_diff_trb_vs_WT_cond1_1188	5.82264e+17
chr1	5911099	5911651	H3K4me3_diff_trb_vs_WT_cond1_1189	4.29314e+17
chr1	5919486	5919996	H3K4me3_diff_trb_vs_WT_cond1_1190	4.72075e+17
chr1	5922683	5923581	H3K4me3_diff_trb_vs_WT_cond1_1191	2.77496e+17
chr1	5929977	5930241	H3K4me3_diff_trb_vs_WT_cond1_1192	9.25709e+17
chr1	5933951	5934356	H3K4me3_diff_trb_vs_WT_cond1_1193	6.42227e+17
chr1	5941973	5942153	H3K4me3_diff_trb_vs_WT_cond1_1194	1.79532e+18
chr1	5946761	5947073	H3K4me3_diff_trb_vs_WT_cond1_1195	9.40403e+17
chr1	5954340	5954960	H3K4me3_diff_trb_vs_WT_cond1_1196	4.23938e+17
chr1	5969503	5969931	H3K4me3_diff_trb_vs_WT_cond1_1197	6.18751e+17
chr1	5977790	5978007	H3K4me3_diff_trb_vs_WT_cond1_1198	1.75542e+18
chr1	5980884	5981103	H3K4me3_diff_trb_vs_WT_cond1_1199	1.28098e+18
chr1	5982354	5982996	H3K4me3_diff_trb_vs_WT_cond1_1200	4.90645e+17
chr1	5986779	5986925	H3K4me3_diff_trb_vs_WT_cond1_1201	1.69273e+18
chr1	5987009	5987739	H3K4me3_diff_trb_vs_WT_cond1_1202	3.24632e+17
chr1	5996172	5996893	H3K4me3_diff_trb_vs_WT_cond1_1203	3.49016e+17
chr1	5997156	5997623	H3K4me3_diff_trb_vs_WT_cond1_1204	5.12947e+17
chr1	5998917	5999129	H3K4me3_diff_trb_vs_WT_cond1_1205	1.20909e+18
chr1	6002977	6003434	H3K4me3_diff_trb_vs_WT_cond1_1206	6.86903e+17
chr1	6007857	6008077	H3K4me3_diff_trb_vs_WT_cond1_1207	1.40226e+18
chr1	6008634	6008887	H3K4me3_diff_trb_vs_WT_cond1_1208	1.44501e+18
chr1	6008974	6009114	H3K4me3_diff_trb_vs_WT_cond1_1209	3.29141e+18
chr1	6018035	6018604	H3K4me3_diff_trb_vs_WT_cond1_1210	4.43786e+17
chr1	6023796	6024213	H3K4me3_diff_trb_vs_WT_cond1_1211	5.90977e+17
chr1	6026826	6027412	H3K4me3_diff_trb_vs_WT_cond1_1212	4.25461e+17
chr1	6027563	6028348	H3K4me3_diff_trb_vs_WT_cond1_1213	3.03823e+17
chr1	6034551	6035168	H3K4me3_diff_trb_vs_WT_cond1_1214	5.27799e+17
chr1	6039243	6039656	H3K4me3_diff_trb_vs_WT_cond1_1215	5.8514e+17
chr1	6052039	6052623	H3K4me3_diff_trb_vs_WT_cond1_1216	4.72075e+17
chr1	6053015	6053214	H3K4me3_diff_trb_vs_WT_cond1_1217	1.19086e+18
chr1	6062247	6063014	H3K4me3_diff_trb_vs_WT_cond1_1218	3.14299e+17
chr1	6064881	6065130	H3K4me3_diff_trb_vs_WT_cond1_1219	1.00416e+18
chr1	6068731	6069028	H3K4me3_diff_trb_vs_WT_cond1_1220	1.20295e+18
chr1	6071722	6072047	H3K4me3_diff_trb_vs_WT_cond1_1221	8.17178e+17
chr1	6073932	6074474	H3K4me3_diff_trb_vs_WT_cond1_1222	4.37235e+17
chr1	6076072	6076492	H3K4me3_diff_trb_vs_WT_cond1_1223	5.69667e+17
chr1	6087761	6088290	H3K4me3_diff_trb_vs_WT_cond1_1224	4.48829e+17
chr1	6097862	6098363	H3K4me3_diff_trb_vs_WT_cond1_1225	4.75867e+17
chr1	6099077	6099522	H3K4me3_diff_trb_vs_WT_cond1_1226	5.78004e+17
chr1	6101177	6101701	H3K4me3_diff_trb_vs_WT_cond1_1227	4.53988e+17
chr1	6103616	6103852	H3K4me3_diff_trb_vs_WT_cond1_1228	1.07231e+18
chr1	6106422	6106569	H3K4me3_diff_trb_vs_WT_cond1_1229	1.66888e+18
chr1	6106686	6106823	H3K4me3_diff_trb_vs_WT_cond1_1230	8.17178e+18
chr1	6116002	6116579	H3K4me3_diff_trb_vs_WT_cond1_1231	4.30876e+17
chr1	6123725	6124270	H3K4me3_diff_trb_vs_WT_cond1_1232	4.44618e+17
chr1	6126907	6127461	H3K4me3_diff_trb_vs_WT_cond1_1233	4.29314e+17
chr1	6134779	6135214	H3K4me3_diff_trb_vs_WT_cond1_1234	5.62902e+17
chr1	6138052	6138265	H3K4me3_diff_trb_vs_WT_cond1_1235	1.11259e+18
chr1	6142715	6143390	H3K4me3_diff_trb_vs_WT_cond1_1236	3.82228e+17
chr1	6148269	6148836	H3K4me3_diff_trb_vs_WT_cond1_1237	4.73963e+17
chr1	6149338	6149879	H3K4me3_diff_trb_vs_WT_cond1_1238	4.50535e+17
chr1	6151890	6152190	H3K4me3_diff_trb_vs_WT_cond1_1239	7.89939e+17
chr1	6153514	6153879	H3K4me3_diff_trb_vs_WT_cond1_1240	6.97005e+17
chr1	6155254	6155779	H3K4me3_diff_trb_vs_WT_cond1_1241	5.53695e+17
chr1	6165026	6165274	H3K4me3_diff_trb_vs_WT_cond1_1242	9.55571e+17
chr1	6165442	6165589	H3K4me3_diff_trb_vs_WT_cond1_1243	1.66888e+18
chr1	6168495	6168825	H3K4me3_diff_trb_vs_WT_cond1_1244	7.79545e+17
chr1	6172445	6173001	H3K4me3_diff_trb_vs_WT_cond1_1245	6.60116e+17
chr1	6173067	6173196	H3K4me3_diff_trb_vs_WT_cond1_1246	1.91114e+18
chr1	6185014	6185667	H3K4me3_diff_trb_vs_WT_cond1_1247	3.65712e+17
chr1	6191174	6191628	H3K4me3_diff_trb_vs_WT_cond1_1248	5.93939e+17
chr1	6204656	6204813	H3K4me3_diff_trb_vs_WT_cond1_1249	2.30079e+18
chr1	6217902	6218269	H3K4me3_diff_trb_vs_WT_cond1_1250	6.49265e+17
chr1	6220489	6220654	H3K4me3_diff_trb_vs_WT_cond1_1251	1.50944e+18
chr1	6222216	6223093	H3K4me3_diff_trb_vs_WT_cond1_1252	2.7302e+17
chr1	6239154	6239917	H3K4me3_diff_trb_vs_WT_cond1_1253	3.50564e+17
chr1	6247125	6247639	H3K4me3_diff_trb_vs_WT_cond1_1254	5.09638e+17
chr1	6248728	6249216	H3K4me3_diff_trb_vs_WT_cond1_1255	5.48569e+17
chr1	6249462	6249586	H3K4me3_diff_trb_vs_WT_cond1_1256	2.34635e+18
chr1	6254183	6254777	H3K4me3_diff_trb_vs_WT_cond1_1257	4.00307e+17
chr1	6260945	6261479	H3K4me3_diff_trb_vs_WT_cond1_1258	4.44618e+17
chr1	6264548	6264818	H3K4me3_diff_trb_vs_WT_cond1_1259	9.11468e+17
chr1	6266384	6266700	H3K4me3_diff_trb_vs_WT_cond1_1260	7.52323e+17
chr1	6267895	6268852	H3K4me3_diff_trb_vs_WT_cond1_1261	2.54272e+17
chr1	6271846	6272353	H3K4me3_diff_trb_vs_WT_cond1_1262	4.67419e+17
chr1	6281489	6282112	H3K4me3_diff_trb_vs_WT_cond1_1263	3.89132e+17
chr1	6293143	6293945	H3K4me3_diff_trb_vs_WT_cond1_1264	2.99977e+17
chr1	6294458	6294590	H3K4me3_diff_trb_vs_WT_cond1_1265	3.29141e+18
chr1	6297419	6297901	H3K4me3_diff_trb_vs_WT_cond1_1266	4.91663e+17
chr1	6299757	6300194	H3K4me3_diff_trb_vs_WT_cond1_1267	5.46041e+17
chr1	6304302	6304787	H3K4me3_diff_trb_vs_WT_cond1_1268	5.01018e+17
chr1	6307067	6307305	H3K4me3_diff_trb_vs_WT_cond1_1269	9.95721e+17
chr1	6307393	6308007	H3K4me3_diff_trb_vs_WT_cond1_1270	4.19436e+17
chr1	6310990	6311271	H3K4me3_diff_trb_vs_WT_cond1_1271	8.97658e+17
chr1	6313601	6313955	H3K4me3_diff_trb_vs_WT_cond1_1272	8.1437e+17
chr1	6318871	6319167	H3K4me3_diff_trb_vs_WT_cond1_1273	9.01071e+17
chr1	6325865	6326709	H3K4me3_diff_trb_vs_WT_cond1_1274	2.90063e+17
chr1	6327367	6328055	H3K4me3_diff_trb_vs_WT_cond1_1275	3.75565e+17
chr1	6345150	6345628	H3K4me3_diff_trb_vs_WT_cond1_1276	5.10736e+17
chr1	6348091	6348642	H3K4me3_diff_trb_vs_WT_cond1_1277	4.88622e+17
chr1	6352468	6353151	H3K4me3_diff_trb_vs_WT_cond1_1278	3.8471e+17
chr1	6359592	6360218	H3K4me3_diff_trb_vs_WT_cond1_1279	3.89132e+17
chr1	6361629	6362212	H3K4me3_diff_trb_vs_WT_cond1_1280	4.44618e+17
chr1	6367099	6367368	H3K4me3_diff_trb_vs_WT_cond1_1281	9.22107e+17
chr1	6369287	6370029	H3K4me3_diff_trb_vs_WT_cond1_1282	3.24632e+17
chr1	6377971	6378588	H3K4me3_diff_trb_vs_WT_cond1_1283	3.91705e+17
chr1	6385551	6385757	H3K4me3_diff_trb_vs_WT_cond1_1284	1.26728e+18
chr1	6389412	6389893	H3K4me3_diff_trb_vs_WT_cond1_1285	5.38595e+17
chr1	6389985	6390501	H3K4me3_diff_trb_vs_WT_cond1_1286	6.47491e+17
chr1	6395826	6396547	H3K4me3_diff_trb_vs_WT_cond1_1287	3.45959e+17
chr1	6398637	6399123	H3K4me3_diff_trb_vs_WT_cond1_1288	4.87616e+17
chr1	6400447	6401013	H3K4me3_diff_trb_vs_WT_cond1_1289	4.18695e+17
chr1	6405700	6406337	H3K4me3_diff_trb_vs_WT_cond1_1290	4.11426e+17
chr1	6409987	6410108	H3K4me3_diff_trb_vs_WT_cond1_1291	2.23568e+18
chr1	6414702	6415185	H3K4me3_diff_trb_vs_WT_cond1_1292	5.65589e+17
chr1	6418128	6418252	H3K4me3_diff_trb_vs_WT_cond1_1293	2.02548e+18
chr1	6418343	6418643	H3K4me3_diff_trb_vs_WT_cond1_1294	7.9524e+17
chr1	6420070	6420205	H3K4me3_diff_trb_vs_WT_cond1_1295	2.09718e+18
chr1	6421126	6421566	H3K4me3_diff_trb_vs_WT_cond1_1296	5.64242e+17
chr1	6430283	6430799	H3K4me3_diff_trb_vs_WT_cond1_1297	5.12947e+17
chr1	6433130	6433403	H3K4me3_diff_trb_vs_WT_cond1_1298	8.68064e+17
chr1	6433581	6433936	H3K4me3_diff_trb_vs_WT_cond1_1299	7.87314e+17
chr1	6437505	6438048	H3K4me3_diff_trb_vs_WT_cond1_1300	4.4213e+17
chr1	6459068	6459691	H3K4me3_diff_trb_vs_WT_cond1_1301	3.85336e+17
chr1	6460629	6460792	H3K4me3_diff_trb_vs_WT_cond1_1302	1.91114e+18
chr1	6464041	6465110	H3K4me3_diff_trb_vs_WT_cond1_1303	2.43308e+17
chr1	6465981	6466503	H3K4me3_diff_trb_vs_WT_cond1_1304	5.42292e+17
chr1	6466691	6467275	H3K4me3_diff_trb_vs_WT_cond1_1305	4.83636e+17
chr1	6483155	6483531	H3K4me3_diff_trb_vs_WT_cond1_1306	6.3027e+17
chr1	6506114	6506453	H3K4me3_diff_trb_vs_WT_cond1_1307	6.99061e+17
chr1	6525264	6525823	H3K4me3_diff_trb_vs_WT_cond1_1308	4.23938e+17
chr1	6529034	6529544	H3K4me3_diff_trb_vs_WT_cond1_1309	5.48569e+17
chr1	6537607	6538161	H3K4me3_diff_trb_vs_WT_cond1_1310	4.27765e+17
chr1	6543831	6544252	H3K4me3_diff_trb_vs_WT_cond1_1311	6.1714e+17
chr1	6546257	6546933	H3K4me3_diff_trb_vs_WT_cond1_1312	3.57978e+17
chr1	6557552	6557823	H3K4me3_diff_trb_vs_WT_cond1_1313	8.90908e+17
chr1	6562058	6562793	H3K4me3_diff_trb_vs_WT_cond1_1314	3.46464e+17
chr1	6565523	6565771	H3K4me3_diff_trb_vs_WT_cond1_1315	1.01274e+18
chr1	6565876	6566081	H3K4me3_diff_trb_vs_WT_cond1_1316	1.30929e+18
chr1	6568096	6568501	H3K4me3_diff_trb_vs_WT_cond1_1317	5.8514e+17
chr1	6568910	6569036	H3K4me3_diff_trb_vs_WT_cond1_1318	1.95853e+18
chr1	6578642	6579121	H3K4me3_diff_trb_vs_WT_cond1_1319	6.20371e+17
chr1	6584231	6584509	H3K4me3_diff_trb_vs_WT_cond1_1320	1.10739e+18
chr1	6594952	6595356	H3K4me3_diff_trb_vs_WT_cond1_1321	6.58282e+17
chr1	6595427	6595578	H3K4me3_diff_trb_vs_WT_cond1_1322	1.63436e+18
chr1	6602168	6602754	H3K4me3_diff_trb_vs_WT_cond1_1323	4.19436e+17
chr1	6608102	6608602	H3K4me3_diff_trb_vs_WT_cond1_1324	4.86615e+17
chr1	6610153	6610649	H3K4me3_diff_trb_vs_WT_cond1_1325	4.80693e+17
chr1	6611956	6612443	H3K4me3_diff_trb_vs_WT_cond1_1326	4.86615e+17
chr1	6616628	6617481	H3K4me3_diff_trb_vs_WT_cond1_1327	3.08169e+17
chr1	6622105	6623212	H3K4me3_diff_trb_vs_WT_cond1_1328	2.21478e+17
chr1	6624081	6624560	H3K4me3_diff_trb_vs_WT_cond1_1329	5.76598e+17
chr1	6625619	6625833	H3K4me3_diff_trb_vs_WT_cond1_1330	1.12848e+18
chr1	6632422	6633015	H3K4me3_diff_trb_vs_WT_cond1_1331	5.38595e+17
chr1	6649943	6650450	H3K4me3_diff_trb_vs_WT_cond1_1332	4.74913e+17
chr1	6662471	6662808	H3K4me3_diff_trb_vs_WT_cond1_1333	8.46363e+17
chr1	6662891	6663250	H3K4me3_diff_trb_vs_WT_cond1_1334	6.75161e+17
chr1	6666166	6666611	H3K4me3_diff_trb_vs_WT_cond1_1335	5.41054e+17
chr1	6671445	6671577	H3K4me3_diff_trb_vs_WT_cond1_1336	1.99144e+18
chr1	6671746	6672562	H3K4me3_diff_trb_vs_WT_cond1_1337	3.35193e+17
chr1	6677348	6677678	H3K4me3_diff_trb_vs_WT_cond1_1338	7.92581e+17
chr1	6682684	6682938	H3K4me3_diff_trb_vs_WT_cond1_1339	9.5944e+17
chr1	6683093	6683427	H3K4me3_diff_trb_vs_WT_cond1_1340	7.47576e+17
chr1	6688754	6689265	H3K4me3_diff_trb_vs_WT_cond1_1341	4.75867e+17
chr1	6691765	6692478	H3K4me3_diff_trb_vs_WT_cond1_1342	3.59608e+17
chr1	6694231	6694988	H3K4me3_diff_trb_vs_WT_cond1_1343	3.98959e+17
chr1	6697009	6697277	H3K4me3_diff_trb_vs_WT_cond1_1344	1.07719e+18
chr1	6697348	6697485	H3K4me3_diff_trb_vs_WT_cond1_1345	1.82294e+18
chr1	6698051	6698658	H3K4me3_diff_trb_vs_WT_cond1_1346	3.90414e+17
chr1	6709825	6710194	H3K4me3_diff_trb_vs_WT_cond1_1347	7.54718e+17
chr1	6713519	6714261	H3K4me3_diff_trb_vs_WT_cond1_1348	3.33307e+17
chr1	6727128	6727870	H3K4me3_diff_trb_vs_WT_cond1_1349	3.77961e+17
chr1	6728798	6729060	H3K4me3_diff_trb_vs_WT_cond1_1350	9.95721e+17
chr1	6729127	6729251	H3K4me3_diff_trb_vs_WT_cond1_1351	2.25697e+18
chr1	6734498	6734830	H3K4me3_diff_trb_vs_WT_cond1_1352	9.87423e+17
chr1	6740452	6740847	H3K4me3_diff_trb_vs_WT_cond1_1353	5.99953e+17
chr1	6744471	6745145	H3K4me3_diff_trb_vs_WT_cond1_1354	3.83465e+17
chr1	6746880	6747188	H3K4me3_diff_trb_vs_WT_cond1_1355	7.76989e+17
chr1	6753523	6754024	H3K4me3_diff_trb_vs_WT_cond1_1356	4.84625e+17
chr1	6759894	6760634	H3K4me3_diff_trb_vs_WT_cond1_1357	3.3098e+17
chr1	6764343	6764506	H3K4me3_diff_trb_vs_WT_cond1_1358	1.866e+18
chr1	6765669	6766006	H3K4me3_diff_trb_vs_WT_cond1_1359	7.03209e+17
chr1	6773808	6774480	H3K4me3_diff_trb_vs_WT_cond1_1360	4.12142e+17
chr1	6774834	6775318	H3K4me3_diff_trb_vs_WT_cond1_1361	4.90645e+17
chr1	6778967	6779493	H3K4me3_diff_trb_vs_WT_cond1_1362	4.55734e+17
chr1	6781729	6781950	H3K4me3_diff_trb_vs_WT_cond1_1363	1.45387e+18
chr1	6802260	6802585	H3K4me3_diff_trb_vs_WT_cond1_1364	1.08211e+18
chr1	6805508	6805796	H3K4me3_diff_trb_vs_WT_cond1_1365	8.64896e+17
chr1	6809225	6809626	H3K4me3_diff_trb_vs_WT_cond1_1366	6.33641e+17
chr1	6811844	6811987	H3K4me3_diff_trb_vs_WT_cond1_1367	1.866e+18
chr1	6812208	6812672	H3K4me3_diff_trb_vs_WT_cond1_1368	5.10736e+17
chr1	6814857	6815126	H3K4me3_diff_trb_vs_WT_cond1_1369	1.03035e+18
chr1	6822112	6822731	H3K4me3_diff_trb_vs_WT_cond1_1370	3.85336e+17
chr1	6824351	6825176	H3K4me3_diff_trb_vs_WT_cond1_1371	2.91132e+17
chr1	6827014	6827257	H3K4me3_diff_trb_vs_WT_cond1_1372	2.96227e+18
chr1	6832367	6833595	H3K4me3_diff_trb_vs_WT_cond1_1373	1.99816e+17
chr1	6846307	6846880	H3K4me3_diff_trb_vs_WT_cond1_1374	4.16488e+17
chr1	6859883	6860269	H3K4me3_diff_trb_vs_WT_cond1_1375	6.6944e+17
chr1	6872677	6872909	H3K4me3_diff_trb_vs_WT_cond1_1376	1.32392e+18
chr1	6886833	6887110	H3K4me3_diff_trb_vs_WT_cond1_1377	9.0451e+17
chr1	6887225	6887419	H3K4me3_diff_trb_vs_WT_cond1_1378	1.64571e+18
chr1	6894297	6894720	H3K4me3_diff_trb_vs_WT_cond1_1379	5.69667e+17
chr1	6897982	6898650	H3K4me3_diff_trb_vs_WT_cond1_1380	3.77359e+17
chr1	6903576	6904063	H3K4me3_diff_trb_vs_WT_cond1_1381	4.93712e+17
chr1	6913270	6913878	H3K4me3_diff_trb_vs_WT_cond1_1382	3.92354e+17
chr1	6915960	6916743	H3K4me3_diff_trb_vs_WT_cond1_1383	3.15555e+17
chr1	6935258	6935626	H3K4me3_diff_trb_vs_WT_cond1_1384	6.43972e+17
chr1	6935763	6935938	H3K4me3_diff_trb_vs_WT_cond1_1385	2.04294e+18
chr1	6940162	6940305	H3K4me3_diff_trb_vs_WT_cond1_1386	1.79532e+18
chr1	6941192	6941608	H3K4me3_diff_trb_vs_WT_cond1_1387	5.92454e+17
chr1	6943103	6943270	H3K4me3_diff_trb_vs_WT_cond1_1388	1.47194e+18
chr1	6945836	6946272	H3K4me3_diff_trb_vs_WT_cond1_1389	5.49841e+17
chr1	6949094	6949226	H3K4me3_diff_trb_vs_WT_cond1_1390	1.866e+18
chr1	6949327	6949603	H3K4me3_diff_trb_vs_WT_cond1_1391	8.8426e+17
chr1	6956585	6956751	H3K4me3_diff_trb_vs_WT_cond1_1392	1.83707e+18
chr1	6966965	6967675	H3K4me3_diff_trb_vs_WT_cond1_1393	3.77961e+17
chr1	6970248	6970952	H3K4me3_diff_trb_vs_WT_cond1_1394	3.59063e+17
chr1	6971447	6972652	H3K4me3_diff_trb_vs_WT_cond1_1395	2.18618e+17
chr1	6986398	6986956	H3K4me3_diff_trb_vs_WT_cond1_1396	4.92685e+17
chr1	7003732	7004399	H3K4me3_diff_trb_vs_WT_cond1_1397	3.68556e+17
chr1	7007170	7007522	H3K4me3_diff_trb_vs_WT_cond1_1398	7.82117e+17
chr1	7008791	7009323	H3K4me3_diff_trb_vs_WT_cond1_1399	4.95777e+17
chr1	7009945	7010124	H3K4me3_diff_trb_vs_WT_cond1_1400	1.35418e+18
chr1	7016706	7017134	H3K4me3_diff_trb_vs_WT_cond1_1401	5.53695e+17
chr1	7022463	7022960	H3K4me3_diff_trb_vs_WT_cond1_1402	4.77785e+17
chr1	7029693	7030074	H3K4me3_diff_trb_vs_WT_cond1_1403	6.6196e+17
chr1	7032289	7032673	H3K4me3_diff_trb_vs_WT_cond1_1404	6.63814e+17
chr1	7038988	7040074	H3K4me3_diff_trb_vs_WT_cond1_1405	2.43308e+17
chr1	7042790	7043349	H3K4me3_diff_trb_vs_WT_cond1_1406	4.3166e+17
chr1	7043683	7044420	H3K4me3_diff_trb_vs_WT_cond1_1407	3.22424e+17
chr1	7052989	7053217	H3K4me3_diff_trb_vs_WT_cond1_1408	1.04397e+18
chr1	7053283	7053560	H3K4me3_diff_trb_vs_WT_cond1_1409	8.71256e+17
chr1	7062201	7062575	H3K4me3_diff_trb_vs_WT_cond1_1410	6.40491e+17
chr1	7082299	7082499	H3K4me3_diff_trb_vs_WT_cond1_1411	1.38586e+18
chr1	7083351	7083840	H3K4me3_diff_trb_vs_WT_cond1_1412	4.88622e+17
chr1	7084574	7085795	H3K4me3_diff_trb_vs_WT_cond1_1413	1.96829e+17
chr1	7088227	7089200	H3K4me3_diff_trb_vs_WT_cond1_1414	2.45832e+17
chr1	7091311	7091835	H3K4me3_diff_trb_vs_WT_cond1_1415	4.60158e+17
chr1	7096623	7096994	H3K4me3_diff_trb_vs_WT_cond1_1416	6.38764e+17
chr1	7105346	7105475	H3K4me3_diff_trb_vs_WT_cond1_1417	2.99977e+18
chr1	7112608	7112899	H3K4me3_diff_trb_vs_WT_cond1_1418	8.71256e+17
chr1	7117825	7118218	H3K4me3_diff_trb_vs_WT_cond1_1419	6.97005e+17
chr1	7121209	7121841	H3K4me3_diff_trb_vs_WT_cond1_1420	3.81613e+17
chr1	7126203	7126459	H3K4me3_diff_trb_vs_WT_cond1_1421	1.03485e+18
chr1	7128314	7128450	H3K4me3_diff_trb_vs_WT_cond1_1422	1.95853e+18
chr1	7128535	7128712	H3K4me3_diff_trb_vs_WT_cond1_1423	1.3778e+18
chr1	7128927	7129340	H3K4me3_diff_trb_vs_WT_cond1_1424	5.73805e+17
chr1	7137543	7137691	H3K4me3_diff_trb_vs_WT_cond1_1425	1.94247e+18
chr1	7143030	7146391	H3K4me3_diff_trb_vs_WT_cond1_1426	7.12298e+16
chr1	7146804	7147135	H3K4me3_diff_trb_vs_WT_cond1_1427	7.79545e+17
chr1	7154537	7154798	H3K4me3_diff_trb_vs_WT_cond1_1428	9.67272e+17
chr1	7159663	7160234	H3K4me3_diff_trb_vs_WT_cond1_1429	4.48829e+17
chr1	7162671	7163188	H3K4me3_diff_trb_vs_WT_cond1_1430	4.71136e+17
chr1	7167361	7168042	H3K4me3_diff_trb_vs_WT_cond1_1431	3.49016e+17
chr1	7175870	7176411	H3K4me3_diff_trb_vs_WT_cond1_1432	4.74913e+17
chr1	7176849	7177425	H3K4me3_diff_trb_vs_WT_cond1_1433	4.3643e+17
chr1	7179562	7180331	H3K4me3_diff_trb_vs_WT_cond1_1434	3.43452e+17
chr1	7192548	7192710	H3K4me3_diff_trb_vs_WT_cond1_1435	1.46285e+18
chr1	7209384	7209998	H3K4me3_diff_trb_vs_WT_cond1_1436	3.90414e+17
chr1	7216196	7216696	H3K4me3_diff_trb_vs_WT_cond1_1437	5.03146e+17
chr1	7217108	7217579	H3K4me3_diff_trb_vs_WT_cond1_1438	5.05291e+17
chr1	7231943	7232469	H3K4me3_diff_trb_vs_WT_cond1_1439	4.50535e+17
chr1	7233900	7234046	H3K4me3_diff_trb_vs_WT_cond1_1440	1.83707e+18
chr1	7238784	7239315	H3K4me3_diff_trb_vs_WT_cond1_1441	4.82651e+17
chr1	7242954	7243435	H3K4me3_diff_trb_vs_WT_cond1_1442	4.99961e+17
chr1	7247002	7248282	H3K4me3_diff_trb_vs_WT_cond1_1443	2.09904e+17
chr1	7264775	7265452	H3K4me3_diff_trb_vs_WT_cond1_1444	4.17957e+17
chr1	7266777	7267165	H3K4me3_diff_trb_vs_WT_cond1_1445	7.71927e+17
chr1	7272582	7273527	H3K4me3_diff_trb_vs_WT_cond1_1446	2.56751e+17
chr1	7280604	7281152	H3K4me3_diff_trb_vs_WT_cond1_1447	4.52255e+17
chr1	7285062	7285533	H3K4me3_diff_trb_vs_WT_cond1_1448	5.08544e+17
chr1	7300887	7301378	H3K4me3_diff_trb_vs_WT_cond1_1449	4.86615e+17
chr1	7309713	7310126	H3K4me3_diff_trb_vs_WT_cond1_1450	5.82264e+17
chr1	7313983	7314854	H3K4me3_diff_trb_vs_WT_cond1_1451	3.07768e+17
chr1	7324584	7325559	H3K4me3_diff_trb_vs_WT_cond1_1452	2.69604e+17
chr1	7337801	7339091	H3K4me3_diff_trb_vs_WT_cond1_1453	1.83849e+17
chr1	7346151	7346764	H3K4me3_diff_trb_vs_WT_cond1_1454	3.86593e+17
chr1	7366869	7367560	H3K4me3_diff_trb_vs_WT_cond1_1455	3.42955e+17
chr1	7374310	7374707	H3K4me3_diff_trb_vs_WT_cond1_1456	6.03007e+17
chr1	7377505	7377759	H3K4me3_diff_trb_vs_WT_cond1_1457	1.28098e+18
chr1	7377922	7378148	H3K4me3_diff_trb_vs_WT_cond1_1458	1.40226e+18
chr1	7381744	7382421	H3K4me3_diff_trb_vs_WT_cond1_1459	3.73199e+17
chr1	7384655	7385353	H3K4me3_diff_trb_vs_WT_cond1_1460	3.95629e+17
chr1	7387419	7387783	H3K4me3_diff_trb_vs_WT_cond1_1461	6.54645e+17
chr1	7387868	7388361	H3K4me3_diff_trb_vs_WT_cond1_1462	5.33742e+17
chr1	7399524	7399655	H3K4me3_diff_trb_vs_WT_cond1_1463	2.09718e+18
chr1	7399801	7400137	H3K4me3_diff_trb_vs_WT_cond1_1464	7.138e+17
chr1	7400230	7400555	H3K4me3_diff_trb_vs_WT_cond1_1465	8.17178e+17
chr1	7412277	7412777	H3K4me3_diff_trb_vs_WT_cond1_1466	4.74913e+17
chr1	7413002	7413574	H3K4me3_diff_trb_vs_WT_cond1_1467	4.8167e+17
chr1	7420404	7420897	H3K4me3_diff_trb_vs_WT_cond1_1468	4.8167e+17
chr1	7421218	7421712	H3K4me3_diff_trb_vs_WT_cond1_1469	5.01018e+17
chr1	7428636	7428821	H3K4me3_diff_trb_vs_WT_cond1_1470	1.53884e+18
chr1	7442477	7442893	H3K4me3_diff_trb_vs_WT_cond1_1471	5.72419e+17
chr1	7445088	7445208	H3K4me3_diff_trb_vs_WT_cond1_1472	2.07879e+18
chr1	7447960	7448424	H3K4me3_diff_trb_vs_WT_cond1_1473	5.31349e+17
chr1	7466193	7466332	H3K4me3_diff_trb_vs_WT_cond1_1474	2.82121e+18
chr1	7469073	7469403	H3K4me3_diff_trb_vs_WT_cond1_1475	9.47926e+17
chr1	7478510	7479060	H3K4me3_diff_trb_vs_WT_cond1_1476	4.6927e+17
chr1	7481411	7481700	H3K4me3_diff_trb_vs_WT_cond1_1477	1.22788e+18
chr1	7482080	7482228	H3K4me3_diff_trb_vs_WT_cond1_1478	1.83707e+18
chr1	7482317	7482625	H3K4me3_diff_trb_vs_WT_cond1_1479	7.69421e+17
chr1	7483868	7484492	H3K4me3_diff_trb_vs_WT_cond1_1480	3.79778e+17
chr1	7488126	7488702	H3K4me3_diff_trb_vs_WT_cond1_1481	4.12142e+17
chr1	7489665	7490607	H3K4me3_diff_trb_vs_WT_cond1_1482	2.67172e+17
chr1	7493396	7495257	H3K4me3_diff_trb_vs_WT_cond1_1483	1.32837e+17
chr1	7497119	7497766	H3K4me3_diff_trb_vs_WT_cond1_1484	3.6913e+17
chr1	7503851	7504154	H3K4me3_diff_trb_vs_WT_cond1_1485	2.30079e+18
chr1	7508984	7509480	H3K4me3_diff_trb_vs_WT_cond1_1486	4.77785e+17
chr1	7520824	7521438	H3K4me3_diff_trb_vs_WT_cond1_1487	4.8167e+17
chr1	7530724	7530930	H3K4me3_diff_trb_vs_WT_cond1_1488	1.55909e+18
chr1	7534511	7534637	H3K4me3_diff_trb_vs_WT_cond1_1489	2.39375e+18
chr1	7565067	7565740	H3K4me3_diff_trb_vs_WT_cond1_1490	3.569e+17
chr1	7569322	7569836	H3K4me3_diff_trb_vs_WT_cond1_1491	5.04216e+17
chr1	7573148	7574577	H3K4me3_diff_trb_vs_WT_cond1_1492	1.77116e+17
chr1	7581112	7581775	H3K4me3_diff_trb_vs_WT_cond1_1493	4.1358e+17
chr1	7588542	7589312	H3K4me3_diff_trb_vs_WT_cond1_1494	3.20245e+17
chr1	7600355	7600549	H3K4me3_diff_trb_vs_WT_cond1_1495	1.29498e+18
chr1	7603533	7604157	H3K4me3_diff_trb_vs_WT_cond1_1496	3.91705e+17
chr1	7605683	7606277	H3K4me3_diff_trb_vs_WT_cond1_1497	4.03717e+17
chr1	7610389	7612001	H3K4me3_diff_trb_vs_WT_cond1_1498	1.49327e+17
chr1	7612982	7614073	H3K4me3_diff_trb_vs_WT_cond1_1499	2.21685e+17
chr1	7615703	7615931	H3K4me3_diff_trb_vs_WT_cond1_1500	1.22788e+18
chr1	7619214	7619795	H3K4me3_diff_trb_vs_WT_cond1_1501	4.11426e+17
chr1	7623471	7624152	H3K4me3_diff_trb_vs_WT_cond1_1502	3.62912e+17
chr1	7624420	7624907	H3K4me3_diff_trb_vs_WT_cond1_1503	5.07455e+17
chr1	7626304	7626754	H3K4me3_diff_trb_vs_WT_cond1_1504	6.43972e+17
chr1	7626847	7626988	H3K4me3_diff_trb_vs_WT_cond1_1505	3.94969e+18
chr1	7630249	7630779	H3K4me3_diff_trb_vs_WT_cond1_1506	4.48829e+17
chr1	7641298	7642070	H3K4me3_diff_trb_vs_WT_cond1_1507	3.21986e+17
chr1	7642193	7642351	H3K4me3_diff_trb_vs_WT_cond1_1508	1.59048e+18
chr1	7645664	7646292	H3K4me3_diff_trb_vs_WT_cond1_1509	3.88494e+17
chr1	7649278	7649677	H3K4me3_diff_trb_vs_WT_cond1_1510	5.98438e+17
chr1	7651833	7652245	H3K4me3_diff_trb_vs_WT_cond1_1511	5.99953e+17
chr1	7652438	7652850	H3K4me3_diff_trb_vs_WT_cond1_1512	5.75198e+17
chr1	7654222	7654764	H3K4me3_diff_trb_vs_WT_cond1_1513	4.38855e+17
chr1	7661948	7662580	H3K4me3_diff_trb_vs_WT_cond1_1514	3.76759e+17
chr1	7666478	7666736	H3K4me3_diff_trb_vs_WT_cond1_1515	9.18533e+17
chr1	7680571	7680971	H3K4me3_diff_trb_vs_WT_cond1_1516	5.92454e+17
chr1	7691842	7692350	H3K4me3_diff_trb_vs_WT_cond1_1517	4.77785e+17
chr1	7696519	7697528	H3K4me3_diff_trb_vs_WT_cond1_1518	2.38172e+17
chr1	7704879	7706160	H3K4me3_diff_trb_vs_WT_cond1_1519	1.85722e+17
chr1	7712912	7713301	H3K4me3_diff_trb_vs_WT_cond1_1520	7.18126e+17
chr1	7734714	7735825	H3K4me3_diff_trb_vs_WT_cond1_1521	2.20448e+17
chr1	7754308	7755017	H3K4me3_diff_trb_vs_WT_cond1_1522	3.34248e+17
chr1	7759551	7760257	H3K4me3_diff_trb_vs_WT_cond1_1523	3.45959e+17
chr1	7767997	7768350	H3K4me3_diff_trb_vs_WT_cond1_1524	6.86903e+17
chr1	7771625	7772242	H3K4me3_diff_trb_vs_WT_cond1_1525	4.27765e+17
chr1	7780749	7780904	H3K4me3_diff_trb_vs_WT_cond1_1526	1.866e+18
chr1	7781046	7781193	H3K4me3_diff_trb_vs_WT_cond1_1527	1.62316e+18
chr1	7789492	7790016	H3K4me3_diff_trb_vs_WT_cond1_1528	4.5312e+17
chr1	7802235	7802400	H3K4me3_diff_trb_vs_WT_cond1_1529	2.11591e+18
chr1	7815141	7815515	H3K4me3_diff_trb_vs_WT_cond1_1530	7.47576e+17
chr1	7829800	7830006	H3K4me3_diff_trb_vs_WT_cond1_1531	1.16167e+18
chr1	7835972	7836980	H3K4me3_diff_trb_vs_WT_cond1_1532	2.4059e+17
chr1	7840148	7840765	H3K4me3_diff_trb_vs_WT_cond1_1533	3.87225e+17
chr1	7846870	7847403	H3K4me3_diff_trb_vs_WT_cond1_1534	5.15177e+17
chr1	7850047	7850935	H3K4me3_diff_trb_vs_WT_cond1_1535	3.38545e+17
chr1	7865007	7865180	H3K4me3_diff_trb_vs_WT_cond1_1536	1.40226e+18
chr1	7865440	7865984	H3K4me3_diff_trb_vs_WT_cond1_1537	4.35628e+17
chr1	7873978	7874777	H3K4me3_diff_trb_vs_WT_cond1_1538	3.03823e+17
chr1	7880682	7881128	H3K4me3_diff_trb_vs_WT_cond1_1539	5.33742e+17
chr1	7883039	7883711	H3K4me3_diff_trb_vs_WT_cond1_1540	3.54763e+17
chr1	7896908	7897562	H3K4me3_diff_trb_vs_WT_cond1_1541	4.23938e+17
chr1	7898258	7898683	H3K4me3_diff_trb_vs_WT_cond1_1542	5.86588e+17
chr1	7909204	7909610	H3K4me3_diff_trb_vs_WT_cond1_1543	5.88044e+17
chr1	7912020	7912529	H3K4me3_diff_trb_vs_WT_cond1_1544	5.08544e+17
chr1	7919135	7919445	H3K4me3_diff_trb_vs_WT_cond1_1545	9.51733e+17
chr1	7919684	7920026	H3K4me3_diff_trb_vs_WT_cond1_1546	7.22505e+17
chr1	7922538	7922737	H3K4me3_diff_trb_vs_WT_cond1_1547	1.30929e+18
chr1	7925339	7925926	H3K4me3_diff_trb_vs_WT_cond1_1548	4.12142e+17
chr1	7932930	7933242	H3K4me3_diff_trb_vs_WT_cond1_1549	7.71927e+17
chr1	7949564	7950371	H3K4me3_diff_trb_vs_WT_cond1_1550	2.96598e+17
chr1	7952183	7952663	H3K4me3_diff_trb_vs_WT_cond1_1551	5.65589e+17
chr1	7953794	7954416	H3K4me3_diff_trb_vs_WT_cond1_1552	3.94312e+17
chr1	7956970	7958432	H3K4me3_diff_trb_vs_WT_cond1_1553	1.69394e+17
chr1	7964175	7964645	H3K4me3_diff_trb_vs_WT_cond1_1554	5.07455e+17
chr1	7968017	7968308	H3K4me3_diff_trb_vs_WT_cond1_1555	9.07975e+17
chr1	7968392	7968529	H3K4me3_diff_trb_vs_WT_cond1_1556	1.74251e+18
chr1	7977734	7978615	H3K4me3_diff_trb_vs_WT_cond1_1557	3.04996e+17
chr1	7994293	7995437	H3K4me3_diff_trb_vs_WT_cond1_1558	2.08611e+17
chr1	8002287	8002886	H3K4me3_diff_trb_vs_WT_cond1_1559	4.35628e+17
chr1	8006168	8006998	H3K4me3_diff_trb_vs_WT_cond1_1560	2.90063e+17
chr1	8015423	8015671	H3K4me3_diff_trb_vs_WT_cond1_1561	1.22155e+18
chr1	8017391	8017881	H3K4me3_diff_trb_vs_WT_cond1_1562	5.01018e+17
chr1	8029460	8029955	H3K4me3_diff_trb_vs_WT_cond1_1563	5.17427e+17
chr1	8046139	8046498	H3K4me3_diff_trb_vs_WT_cond1_1564	8.64896e+17
chr1	8046594	8046733	H3K4me3_diff_trb_vs_WT_cond1_1565	3.94969e+18
chr1	8048244	8048707	H3K4me3_diff_trb_vs_WT_cond1_1566	5.17427e+17
chr1	8049129	8049442	H3K4me3_diff_trb_vs_WT_cond1_1567	7.59556e+17
chr1	8049557	8049748	H3K4me3_diff_trb_vs_WT_cond1_1568	1.33136e+18
chr1	8050847	8051542	H3K4me3_diff_trb_vs_WT_cond1_1569	3.4748e+17
chr1	8061849	8062359	H3K4me3_diff_trb_vs_WT_cond1_1570	4.78751e+17
chr1	8067864	8068301	H3K4me3_diff_trb_vs_WT_cond1_1571	5.42292e+17
chr1	8069476	8069765	H3K4me3_diff_trb_vs_WT_cond1_1572	8.64896e+17
chr1	8071904	8072331	H3K4me3_diff_trb_vs_WT_cond1_1573	5.64242e+17
chr1	8076539	8077230	H3K4me3_diff_trb_vs_WT_cond1_1574	3.64027e+17
chr1	8079266	8079873	H3K4me3_diff_trb_vs_WT_cond1_1575	4.03717e+17
chr1	8082364	8082861	H3K4me3_diff_trb_vs_WT_cond1_1576	4.76824e+17
chr1	8083276	8083987	H3K4me3_diff_trb_vs_WT_cond1_1577	3.3472e+17
chr1	8089343	8089974	H3K4me3_diff_trb_vs_WT_cond1_1578	3.75565e+17
chr1	8097085	8097587	H3K4me3_diff_trb_vs_WT_cond1_1579	4.98909e+17
chr1	8098643	8099413	H3K4me3_diff_trb_vs_WT_cond1_1580	3.27775e+17
chr1	8101672	8101924	H3K4me3_diff_trb_vs_WT_cond1_1581	1.18491e+18
chr1	8111279	8112028	H3K4me3_diff_trb_vs_WT_cond1_1582	3.21549e+17
chr1	8117394	8118442	H3K4me3_diff_trb_vs_WT_cond1_1583	2.29856e+17
chr1	8118558	8118694	H3K4me3_diff_trb_vs_WT_cond1_1584	1.82294e+18
chr1	8122358	8122891	H3K4me3_diff_trb_vs_WT_cond1_1585	4.67419e+17
chr1	8126541	8127226	H3K4me3_diff_trb_vs_WT_cond1_1586	3.48502e+17
chr1	8129672	8130407	H3K4me3_diff_trb_vs_WT_cond1_1587	3.53177e+17
chr1	8131918	8132234	H3K4me3_diff_trb_vs_WT_cond1_1588	9.4415e+17
chr1	8135377	8135876	H3K4me3_diff_trb_vs_WT_cond1_1589	5.52405e+17
chr1	8153102	8153445	H3K4me3_diff_trb_vs_WT_cond1_1590	7.03209e+17
chr1	8156741	8157394	H3K4me3_diff_trb_vs_WT_cond1_1591	3.81613e+17
chr1	8164991	8165508	H3K4me3_diff_trb_vs_WT_cond1_1592	4.58378e+17
chr1	8168607	8169192	H3K4me3_diff_trb_vs_WT_cond1_1593	4.05097e+17
chr1	8182269	8182413	H3K4me3_diff_trb_vs_WT_cond1_1594	1.64571e+18
chr1	8182778	8183161	H3K4me3_diff_trb_vs_WT_cond1_1595	8.8426e+17
chr1	8188530	8188954	H3K4me3_diff_trb_vs_WT_cond1_1596	5.69667e+17
chr1	8195889	8196010	H3K4me3_diff_trb_vs_WT_cond1_1597	1.95853e+18
chr1	8198809	8199114	H3K4me3_diff_trb_vs_WT_cond1_1598	9.51733e+17
chr1	8206642	8206892	H3K4me3_diff_trb_vs_WT_cond1_1599	9.47926e+17
chr1	8212716	8213165	H3K4me3_diff_trb_vs_WT_cond1_1600	5.48569e+17
chr1	8215932	8216585	H3K4me3_diff_trb_vs_WT_cond1_1601	4.02346e+17
chr1	8219908	8220166	H3K4me3_diff_trb_vs_WT_cond1_1602	9.18533e+17
chr1	8242420	8243009	H3K4me3_diff_trb_vs_WT_cond1_1603	4.02346e+17
chr1	8244266	8244935	H3K4me3_diff_trb_vs_WT_cond1_1604	3.569e+17
chr1	8258331	8258717	H3K4me3_diff_trb_vs_WT_cond1_1605	6.47491e+17
chr1	8262214	8262727	H3K4me3_diff_trb_vs_WT_cond1_1606	5.08544e+17
chr1	8263008	8263581	H3K4me3_diff_trb_vs_WT_cond1_1607	4.45454e+17
chr1	8271619	8271758	H3K4me3_diff_trb_vs_WT_cond1_1608	1.88081e+18
chr1	8296456	8296908	H3K4me3_diff_trb_vs_WT_cond1_1609	5.52405e+17
chr1	8301922	8302059	H3K4me3_diff_trb_vs_WT_cond1_1610	1.74251e+18
chr1	8302122	8302519	H3K4me3_diff_trb_vs_WT_cond1_1611	5.99953e+17
chr1	8309442	8309578	H3K4me3_diff_trb_vs_WT_cond1_1612	3.29141e+18
chr1	8309640	8310630	H3K4me3_diff_trb_vs_WT_cond1_1613	2.40346e+17
chr1	8312422	8312563	H3K4me3_diff_trb_vs_WT_cond1_1614	1.89585e+18
chr1	8314015	8314774	H3K4me3_diff_trb_vs_WT_cond1_1615	3.20679e+17
chr1	8314944	8315343	H3K4me3_diff_trb_vs_WT_cond1_1616	5.93939e+17
chr1	8321766	8322311	H3K4me3_diff_trb_vs_WT_cond1_1617	4.34829e+17
chr1	8329935	8330066	H3K4me3_diff_trb_vs_WT_cond1_1618	2.63313e+18
chr1	8330177	8330381	H3K4me3_diff_trb_vs_WT_cond1_1619	1.26728e+18
chr1	8336703	8337177	H3K4me3_diff_trb_vs_WT_cond1_1620	5.01018e+17
chr1	8350791	8351448	H3K4me3_diff_trb_vs_WT_cond1_1621	3.60703e+17
chr1	8385234	8386279	H3K4me3_diff_trb_vs_WT_cond1_1622	2.28747e+17
chr1	8398991	8399643	H3K4me3_diff_trb_vs_WT_cond1_1623	3.70863e+17
chr1	8407907	8408520	H3K4me3_diff_trb_vs_WT_cond1_1624	3.86593e+17
chr1	8420281	8420904	H3K4me3_diff_trb_vs_WT_cond1_1625	4.4213e+17
chr1	8423199	8424041	H3K4me3_diff_trb_vs_WT_cond1_1626	2.87948e+17
chr1	8424749	8425302	H3K4me3_diff_trb_vs_WT_cond1_1627	4.34032e+17
chr1	8426482	8427020	H3K4me3_diff_trb_vs_WT_cond1_1628	5.1406e+17
chr1	8428750	8429347	H3K4me3_diff_trb_vs_WT_cond1_1629	4.02346e+17
chr1	8432208	8433226	H3K4me3_diff_trb_vs_WT_cond1_1630	2.34635e+17
chr1	8436185	8436655	H3K4me3_diff_trb_vs_WT_cond1_1631	5.38595e+17
chr1	8440389	8440737	H3K4me3_diff_trb_vs_WT_cond1_1632	7.29174e+17
chr1	8441130	8441698	H3K4me3_diff_trb_vs_WT_cond1_1633	4.47135e+17
chr1	8471053	8471354	H3K4me3_diff_trb_vs_WT_cond1_1634	7.89939e+17
chr1	8479857	8480323	H3K4me3_diff_trb_vs_WT_cond1_1635	5.6024e+17
chr1	8485249	8486001	H3K4me3_diff_trb_vs_WT_cond1_1636	3.29599e+17
chr1	8506115	8506257	H3K4me3_diff_trb_vs_WT_cond1_1637	3.59063e+18
chr1	8506374	8506849	H3K4me3_diff_trb_vs_WT_cond1_1638	5.46041e+17
chr1	8506974	8507664	H3K4me3_diff_trb_vs_WT_cond1_1639	3.45959e+17
chr1	8520549	8520687	H3K4me3_diff_trb_vs_WT_cond1_1640	1.71726e+18
chr1	8523386	8523573	H3K4me3_diff_trb_vs_WT_cond1_1641	1.33888e+18
chr1	8526341	8526966	H3K4me3_diff_trb_vs_WT_cond1_1642	5.06371e+17
chr1	8531576	8532238	H3K4me3_diff_trb_vs_WT_cond1_1643	4.17221e+17
chr1	8549368	8550410	H3K4me3_diff_trb_vs_WT_cond1_1644	2.58431e+17
chr1	8550512	8550776	H3K4me3_diff_trb_vs_WT_cond1_1645	9.55571e+17
chr1	8555523	8556478	H3K4me3_diff_trb_vs_WT_cond1_1646	2.72706e+17
chr1	8557834	8558852	H3K4me3_diff_trb_vs_WT_cond1_1647	2.40103e+17
chr1	8562485	8563456	H3K4me3_diff_trb_vs_WT_cond1_1648	2.5928e+17
chr1	8569857	8570511	H3K4me3_diff_trb_vs_WT_cond1_1649	3.65149e+17
chr1	8586359	8586820	H3K4me3_diff_trb_vs_WT_cond1_1650	5.23138e+17
chr1	8595079	8595593	H3K4me3_diff_trb_vs_WT_cond1_1651	5.17427e+17
chr1	8595657	8595872	H3K4me3_diff_trb_vs_WT_cond1_1652	1.22788e+18
chr1	8600457	8600882	H3K4me3_diff_trb_vs_WT_cond1_1653	5.57604e+17
chr1	8606794	8607354	H3K4me3_diff_trb_vs_WT_cond1_1654	4.34032e+17
chr1	8609426	8609877	H3K4me3_diff_trb_vs_WT_cond1_1655	5.32543e+17
chr1	8619989	8620571	H3K4me3_diff_trb_vs_WT_cond1_1656	4.38855e+17
chr1	8624078	8624714	H3K4me3_diff_trb_vs_WT_cond1_1657	3.72613e+17
chr1	8631649	8631867	H3K4me3_diff_trb_vs_WT_cond1_1658	2.9257e+18
chr1	8635290	8635810	H3K4me3_diff_trb_vs_WT_cond1_1659	5.75198e+17
chr1	8639930	8640352	H3K4me3_diff_trb_vs_WT_cond1_1660	5.92454e+17
chr1	8640736	8641342	H3K4me3_diff_trb_vs_WT_cond1_1661	3.94312e+17
chr1	8662013	8662836	H3K4me3_diff_trb_vs_WT_cond1_1662	3.08169e+17
chr1	8664137	8664659	H3K4me3_diff_trb_vs_WT_cond1_1663	5.52405e+17
chr1	8665877	8666453	H3K4me3_diff_trb_vs_WT_cond1_1664	4.15029e+17
chr1	8682273	8682881	H3K4me3_diff_trb_vs_WT_cond1_1665	4.32448e+17
chr1	8687715	8688246	H3K4me3_diff_trb_vs_WT_cond1_1666	4.66499e+17
chr1	8693205	8694351	H3K4me3_diff_trb_vs_WT_cond1_1667	2.10276e+17
chr1	8702428	8703155	H3K4me3_diff_trb_vs_WT_cond1_1668	3.65149e+17
chr1	8722162	8722729	H3K4me3_diff_trb_vs_WT_cond1_1669	4.38855e+17
chr1	8741977	8742559	H3K4me3_diff_trb_vs_WT_cond1_1670	4.11426e+17
chr1	8756217	8756608	H3K4me3_diff_trb_vs_WT_cond1_1671	7.09526e+17
chr1	8762963	8763322	H3K4me3_diff_trb_vs_WT_cond1_1672	6.97005e+17
chr1	8812696	8812838	H3K4me3_diff_trb_vs_WT_cond1_1673	2.54819e+18
chr1	8835580	8835791	H3K4me3_diff_trb_vs_WT_cond1_1674	1.14484e+18
chr1	8839130	8839546	H3K4me3_diff_trb_vs_WT_cond1_1675	7.07408e+17
chr1	8855405	8855882	H3K4me3_diff_trb_vs_WT_cond1_1676	5.64242e+17
chr1	8860666	8861419	H3K4me3_diff_trb_vs_WT_cond1_1677	3.15555e+17
chr1	8861858	8862259	H3K4me3_diff_trb_vs_WT_cond1_1678	7.29174e+17
chr1	8864002	8864748	H3K4me3_diff_trb_vs_WT_cond1_1679	3.1767e+17
chr1	8867177	8867395	H3K4me3_diff_trb_vs_WT_cond1_1680	1.48113e+18
chr1	8877844	8878432	H3K4me3_diff_trb_vs_WT_cond1_1681	4.98909e+17
chr1	8893858	8894183	H3K4me3_diff_trb_vs_WT_cond1_1682	8.64896e+17
chr1	8894616	8894777	H3K4me3_diff_trb_vs_WT_cond1_1683	1.47194e+18
chr1	8898460	8899093	H3K4me3_diff_trb_vs_WT_cond1_1684	4.0303e+17
chr1	8902818	8903201	H3K4me3_diff_trb_vs_WT_cond1_1685	7.15956e+17
chr1	8903476	8904019	H3K4me3_diff_trb_vs_WT_cond1_1686	4.3643e+17
chr1	8908171	8909106	H3K4me3_diff_trb_vs_WT_cond1_1687	2.7556e+17
chr1	8911494	8912388	H3K4me3_diff_trb_vs_WT_cond1_1688	2.6508e+17
chr1	8916014	8916634	H3K4me3_diff_trb_vs_WT_cond1_1689	4.38855e+17
chr1	8934455	8935449	H3K4me3_diff_trb_vs_WT_cond1_1690	2.40835e+17
chr1	8945912	8946593	H3K4me3_diff_trb_vs_WT_cond1_1691	3.52651e+17
chr1	8948478	8948884	H3K4me3_diff_trb_vs_WT_cond1_1692	6.01476e+17
chr1	8951221	8951795	H3K4me3_diff_trb_vs_WT_cond1_1693	4.38855e+17
chr1	8957416	8957901	H3K4me3_diff_trb_vs_WT_cond1_1694	4.90645e+17
chr1	8960038	8960168	H3K4me3_diff_trb_vs_WT_cond1_1695	3.11818e+18
chr1	8960637	8960769	H3K4me3_diff_trb_vs_WT_cond1_1696	1.79532e+18
chr1	8962103	8962763	H3K4me3_diff_trb_vs_WT_cond1_1697	3.83465e+17
chr1	8974168	8974674	H3K4me3_diff_trb_vs_WT_cond1_1698	5.31349e+17
chr1	8976484	8977950	H3K4me3_diff_trb_vs_WT_cond1_1699	1.61652e+17
chr1	8981820	8982985	H3K4me3_diff_trb_vs_WT_cond1_1700	2.03418e+17
chr1	8994732	8995538	H3K4me3_diff_trb_vs_WT_cond1_1701	3.19382e+17
chr1	8999251	8999793	H3K4me3_diff_trb_vs_WT_cond1_1702	4.85618e+17
chr1	9004092	9004673	H3K4me3_diff_trb_vs_WT_cond1_1703	4.07886e+17
chr1	9020401	9020805	H3K4me3_diff_trb_vs_WT_cond1_1704	6.86903e+17
chr1	9023834	9024035	H3K4me3_diff_trb_vs_WT_cond1_1705	1.49045e+18
chr1	9027070	9027721	H3K4me3_diff_trb_vs_WT_cond1_1706	3.65149e+17
chr1	9030908	9031522	H3K4me3_diff_trb_vs_WT_cond1_1707	4.14303e+17
chr1	9046435	9047020	H3K4me3_diff_trb_vs_WT_cond1_1708	4.40486e+17
chr1	9054067	9054593	H3K4me3_diff_trb_vs_WT_cond1_1709	5.6024e+17
chr1	9054782	9055373	H3K4me3_diff_trb_vs_WT_cond1_1710	4.03717e+17
chr1	9060507	9061103	H3K4me3_diff_trb_vs_WT_cond1_1711	4.02346e+17
chr1	9066999	9067266	H3K4me3_diff_trb_vs_WT_cond1_1712	1.75542e+18
chr1	9067355	9067486	H3K4me3_diff_trb_vs_WT_cond1_1713	2.39375e+18
chr1	9071042	9071809	H3K4me3_diff_trb_vs_WT_cond1_1714	3.15975e+17
chr1	9075022	9075237	H3K4me3_diff_trb_vs_WT_cond1_1715	1.12314e+18
chr1	9076338	9076532	H3K4me3_diff_trb_vs_WT_cond1_1716	1.4106e+18
chr1	9091781	9092410	H3K4me3_diff_trb_vs_WT_cond1_1717	4.19436e+17
chr1	9099179	9099828	H3K4me3_diff_trb_vs_WT_cond1_1718	3.66845e+17
chr1	9113902	9114482	H3K4me3_diff_trb_vs_WT_cond1_1719	4.58378e+17
chr1	9125167	9125555	H3K4me3_diff_trb_vs_WT_cond1_1720	6.54645e+17
chr1	9145627	9146059	H3K4me3_diff_trb_vs_WT_cond1_1721	5.48569e+17
chr1	9151677	9152498	H3K4me3_diff_trb_vs_WT_cond1_1722	2.94022e+17
chr1	9155090	9155646	H3K4me3_diff_trb_vs_WT_cond1_1723	4.66499e+17
chr1	9158371	9158659	H3K4me3_diff_trb_vs_WT_cond1_1724	1.03035e+18
chr1	9165285	9165968	H3K4me3_diff_trb_vs_WT_cond1_1725	3.86593e+17
chr1	9171182	9171535	H3K4me3_diff_trb_vs_WT_cond1_1726	6.889e+17
chr1	9184799	9185447	H3K4me3_diff_trb_vs_WT_cond1_1727	3.93657e+17
chr1	9199194	9199652	H3K4me3_diff_trb_vs_WT_cond1_1728	7.7445e+17
chr1	9205876	9206576	H3K4me3_diff_trb_vs_WT_cond1_1729	3.39515e+17
chr1	9209358	9209887	H3K4me3_diff_trb_vs_WT_cond1_1730	4.59267e+17
chr1	9210089	9210725	H3K4me3_diff_trb_vs_WT_cond1_1731	3.81613e+17
chr1	9211730	9212284	H3K4me3_diff_trb_vs_WT_cond1_1732	4.39669e+17
chr1	9214143	9214568	H3K4me3_diff_trb_vs_WT_cond1_1733	7.89939e+17
chr1	9215962	9216525	H3K4me3_diff_trb_vs_WT_cond1_1734	4.58378e+17
chr1	9225123	9225758	H3K4me3_diff_trb_vs_WT_cond1_1735	4.15029e+17
chr1	9246041	9246619	H3K4me3_diff_trb_vs_WT_cond1_1736	4.18695e+17
chr1	9246941	9247307	H3K4me3_diff_trb_vs_WT_cond1_1737	1.14484e+18
chr1	9251281	9251562	H3K4me3_diff_trb_vs_WT_cond1_1738	8.90908e+17
chr1	9285258	9286272	H3K4me3_diff_trb_vs_WT_cond1_1739	2.37933e+17
chr1	9295706	9296378	H3K4me3_diff_trb_vs_WT_cond1_1740	3.69706e+17
chr1	9303555	9304108	H3K4me3_diff_trb_vs_WT_cond1_1741	4.38044e+17
chr1	9316137	9316741	H3K4me3_diff_trb_vs_WT_cond1_1742	4.09295e+17
chr1	9320876	9321476	H3K4me3_diff_trb_vs_WT_cond1_1743	3.94969e+17
chr1	9321699	9322004	H3K4me3_diff_trb_vs_WT_cond1_1744	7.97918e+17
chr1	9329644	9329968	H3K4me3_diff_trb_vs_WT_cond1_1745	7.5713e+17
chr1	9331105	9331326	H3K4me3_diff_trb_vs_WT_cond1_1746	1.09208e+18
chr1	9336684	9337687	H3K4me3_diff_trb_vs_WT_cond1_1747	2.37933e+17
chr1	9343113	9343497	H3K4me3_diff_trb_vs_WT_cond1_1748	7.40567e+17
chr1	9356331	9356601	H3K4me3_diff_trb_vs_WT_cond1_1749	1.92668e+18
chr1	9373978	9374466	H3K4me3_diff_trb_vs_WT_cond1_1750	4.9786e+17
chr1	9378534	9379590	H3K4me3_diff_trb_vs_WT_cond1_1751	2.44563e+17
chr1	9393764	9394298	H3K4me3_diff_trb_vs_WT_cond1_1752	4.45454e+17
chr1	9394729	9395198	H3K4me3_diff_trb_vs_WT_cond1_1753	6.94961e+17
chr1	9398827	9399455	H3K4me3_diff_trb_vs_WT_cond1_1754	4.25461e+17
chr1	9405556	9406288	H3K4me3_diff_trb_vs_WT_cond1_1755	3.32839e+17
chr1	9407894	9408658	H3K4me3_diff_trb_vs_WT_cond1_1756	3.38545e+17
chr1	9410161	9411139	H3K4me3_diff_trb_vs_WT_cond1_1757	2.50245e+17
chr1	9421300	9421600	H3K4me3_diff_trb_vs_WT_cond1_1758	8.61751e+17
chr1	9425537	9426358	H3K4me3_diff_trb_vs_WT_cond1_1759	2.89355e+17
chr1	9429072	9429596	H3K4me3_diff_trb_vs_WT_cond1_1760	5.07455e+17
chr1	9434520	9435087	H3K4me3_diff_trb_vs_WT_cond1_1761	4.51394e+17
chr1	9441218	9441754	H3K4me3_diff_trb_vs_WT_cond1_1762	4.43786e+17
chr1	9448063	9448809	H3K4me3_diff_trb_vs_WT_cond1_1763	3.21549e+17
chr1	9450885	9451684	H3K4me3_diff_trb_vs_WT_cond1_1764	3.05389e+17
chr1	9457268	9458053	H3K4me3_diff_trb_vs_WT_cond1_1765	3.24632e+17
chr1	9478049	9478635	H3K4me3_diff_trb_vs_WT_cond1_1766	4.06486e+17
chr1	9478786	9479289	H3K4me3_diff_trb_vs_WT_cond1_1767	5.20839e+17
chr1	9481580	9482631	H3K4me3_diff_trb_vs_WT_cond1_1768	2.35101e+17
chr1	9483267	9483704	H3K4me3_diff_trb_vs_WT_cond1_1769	5.68301e+17
chr1	9485140	9485843	H3K4me3_diff_trb_vs_WT_cond1_1770	3.371e+17
chr1	9487132	9488369	H3K4me3_diff_trb_vs_WT_cond1_1771	1.98643e+17
chr1	9493593	9493787	H3K4me3_diff_trb_vs_WT_cond1_1772	2.44311e+18
chr1	9495569	9496359	H3K4me3_diff_trb_vs_WT_cond1_1773	3.24632e+17
chr1	9499157	9499448	H3K4me3_diff_trb_vs_WT_cond1_1774	8.1437e+17
chr1	9501025	9501317	H3K4me3_diff_trb_vs_WT_cond1_1775	8.87571e+17
chr1	9507812	9508356	H3K4me3_diff_trb_vs_WT_cond1_1776	4.54859e+17
chr1	9512278	9512882	H3K4me3_diff_trb_vs_WT_cond1_1777	4.35628e+17
chr1	9514449	9514923	H3K4me3_diff_trb_vs_WT_cond1_1778	4.99961e+17
chr1	9515213	9515620	H3K4me3_diff_trb_vs_WT_cond1_1779	6.63814e+17
chr1	9517178	9517723	H3K4me3_diff_trb_vs_WT_cond1_1780	4.48829e+17
chr1	9526581	9527202	H3K4me3_diff_trb_vs_WT_cond1_1781	3.82228e+17
chr1	9528434	9528785	H3K4me3_diff_trb_vs_WT_cond1_1782	6.889e+17
chr1	9531045	9531422	H3K4me3_diff_trb_vs_WT_cond1_1783	7.40567e+17
chr1	9532229	9532804	H3K4me3_diff_trb_vs_WT_cond1_1784	4.22427e+17
chr1	9534539	9534935	H3K4me3_diff_trb_vs_WT_cond1_1785	6.51048e+17
chr1	9543790	9544280	H3K4me3_diff_trb_vs_WT_cond1_1786	5.05291e+17
chr1	9553854	9554094	H3K4me3_diff_trb_vs_WT_cond1_1787	3.33777e+18
chr1	9557667	9558371	H3K4me3_diff_trb_vs_WT_cond1_1788	3.371e+17
chr1	9558619	9559200	H3K4me3_diff_trb_vs_WT_cond1_1789	4.33239e+17
chr1	9563479	9563972	H3K4me3_diff_trb_vs_WT_cond1_1790	5.08544e+17
chr1	9567386	9567885	H3K4me3_diff_trb_vs_WT_cond1_1791	4.83636e+17
chr1	9592097	9592839	H3K4me3_diff_trb_vs_WT_cond1_1792	3.35668e+17
chr1	9605386	9606153	H3K4me3_diff_trb_vs_WT_cond1_1793	3.44951e+17
chr1	9611137	9611773	H3K4me3_diff_trb_vs_WT_cond1_1794	4.1286e+17
chr1	9614534	9615206	H3K4me3_diff_trb_vs_WT_cond1_1795	4.18695e+17
chr1	9627977	9628158	H3K4me3_diff_trb_vs_WT_cond1_1796	1.43625e+18
chr1	9631494	9631736	H3K4me3_diff_trb_vs_WT_cond1_1797	1.92668e+18
chr1	9636642	9637054	H3K4me3_diff_trb_vs_WT_cond1_1798	5.75198e+17
chr1	9639045	9639425	H3K4me3_diff_trb_vs_WT_cond1_1799	6.23636e+17
chr1	9641279	9641887	H3K4me3_diff_trb_vs_WT_cond1_1800	4.00307e+17
chr1	9648273	9649085	H3K4me3_diff_trb_vs_WT_cond1_1801	2.9257e+17
chr1	9657305	9657904	H3K4me3_diff_trb_vs_WT_cond1_1802	3.98288e+17
chr1	9662125	9662672	H3K4me3_diff_trb_vs_WT_cond1_1803	4.6376e+17
chr1	9668584	9669259	H3K4me3_diff_trb_vs_WT_cond1_1804	3.54763e+17
chr1	9675400	9676237	H3K4me3_diff_trb_vs_WT_cond1_1805	2.83132e+17
chr1	9695795	9696404	H3K4me3_diff_trb_vs_WT_cond1_1806	4.08589e+17
chr1	9698421	9699066	H3K4me3_diff_trb_vs_WT_cond1_1807	4.10003e+17
chr1	9719961	9720560	H3K4me3_diff_trb_vs_WT_cond1_1808	4.04405e+17
chr1	9724100	9724669	H3K4me3_diff_trb_vs_WT_cond1_1809	4.2018e+17
chr1	9730009	9730174	H3K4me3_diff_trb_vs_WT_cond1_1810	1.69273e+18
chr1	9731637	9732425	H3K4me3_diff_trb_vs_WT_cond1_1811	3.04996e+17
chr1	9740741	9740998	H3K4me3_diff_trb_vs_WT_cond1_1812	1.4106e+18
chr1	9745269	9745784	H3K4me3_diff_trb_vs_WT_cond1_1813	5.10736e+17
chr1	9746807	9747600	H3K4me3_diff_trb_vs_WT_cond1_1814	3.05783e+17
chr1	9748697	9749319	H3K4me3_diff_trb_vs_WT_cond1_1815	3.80999e+17
chr1	9776774	9777083	H3K4me3_diff_trb_vs_WT_cond1_1816	7.71927e+17
chr1	9777208	9777771	H3K4me3_diff_trb_vs_WT_cond1_1817	4.21675e+17
chr1	9779085	9779617	H3K4me3_diff_trb_vs_WT_cond1_1818	4.47135e+17
chr1	9779774	9779917	H3K4me3_diff_trb_vs_WT_cond1_1819	2.57589e+18
chr1	9783350	9783507	H3K4me3_diff_trb_vs_WT_cond1_1820	1.68072e+18
chr1	9795743	9796369	H3K4me3_diff_trb_vs_WT_cond1_1821	3.81613e+17
chr1	9801228	9801633	H3K4me3_diff_trb_vs_WT_cond1_1822	6.43972e+17
chr1	9806543	9806787	H3K4me3_diff_trb_vs_WT_cond1_1823	2.15438e+18
chr1	9815182	9815600	H3K4me3_diff_trb_vs_WT_cond1_1824	5.89506e+17
chr1	9825376	9825949	H3K4me3_diff_trb_vs_WT_cond1_1825	4.25461e+17
chr1	9833812	9834465	H3K4me3_diff_trb_vs_WT_cond1_1826	4.16488e+17
chr1	9835439	9835775	H3K4me3_diff_trb_vs_WT_cond1_1827	7.05302e+17
chr1	9846963	9847905	H3K4me3_diff_trb_vs_WT_cond1_1828	2.59848e+17
chr1	9851593	9852383	H3K4me3_diff_trb_vs_WT_cond1_1829	3.23304e+17
chr1	9854589	9854827	H3K4me3_diff_trb_vs_WT_cond1_1830	1.32392e+18
chr1	9864329	9864459	H3K4me3_diff_trb_vs_WT_cond1_1831	1.82294e+18
chr1	9871485	9872125	H3K4me3_diff_trb_vs_WT_cond1_1832	3.74971e+17
chr1	9874220	9874736	H3K4me3_diff_trb_vs_WT_cond1_1833	4.6927e+17
chr1	9877931	9879325	H3K4me3_diff_trb_vs_WT_cond1_1834	1.8328e+17
chr1	9886278	9886420	H3K4me3_diff_trb_vs_WT_cond1_1835	2.41818e+18
chr1	9886528	9887482	H3K4me3_diff_trb_vs_WT_cond1_1836	2.55093e+17
chr1	9890588	9890709	H3K4me3_diff_trb_vs_WT_cond1_1837	3.76161e+18
chr1	9912765	9913165	H3K4me3_diff_trb_vs_WT_cond1_1838	6.33641e+17
chr1	9913250	9913478	H3K4me3_diff_trb_vs_WT_cond1_1839	1.23428e+18
chr1	9923921	9924440	H3K4me3_diff_trb_vs_WT_cond1_1840	4.71136e+17
chr1	9933785	9935318	H3K4me3_diff_trb_vs_WT_cond1_1841	1.905e+17
chr1	9940160	9940567	H3K4me3_diff_trb_vs_WT_cond1_1842	5.83698e+17
chr1	9944015	9944400	H3K4me3_diff_trb_vs_WT_cond1_1843	6.25281e+17
chr1	9951893	9952563	H3K4me3_diff_trb_vs_WT_cond1_1844	3.53704e+17
chr1	9956348	9956881	H3K4me3_diff_trb_vs_WT_cond1_1845	4.70202e+17
chr1	9963558	9964290	H3K4me3_diff_trb_vs_WT_cond1_1846	3.25524e+17
chr1	9967653	9968211	H3K4me3_diff_trb_vs_WT_cond1_1847	6.54645e+17
chr1	9971001	9971477	H3K4me3_diff_trb_vs_WT_cond1_1848	5.18559e+17
chr1	9972807	9972953	H3K4me3_diff_trb_vs_WT_cond1_1849	1.866e+18
chr1	9973233	9973428	H3K4me3_diff_trb_vs_WT_cond1_1850	1.78182e+18
chr1	9978884	9979065	H3K4me3_diff_trb_vs_WT_cond1_1851	1.94247e+18
chr1	9979630	9980402	H3K4me3_diff_trb_vs_WT_cond1_1852	3.31907e+17
chr1	9996848	9997942	H3K4me3_diff_trb_vs_WT_cond1_1853	2.19022e+17
chr1	9998016	9998261	H3K4me3_diff_trb_vs_WT_cond1_1854	1.13388e+18
chr1	10015935	10016262	H3K4me3_diff_trb_vs_WT_cond1_1855	7.35968e+17
chr1	10023865	10024392	H3K4me3_diff_trb_vs_WT_cond1_1856	4.51394e+17
chr1	10029148	10029692	H3K4me3_diff_trb_vs_WT_cond1_1857	4.45454e+17
chr1	10035111	10035484	H3K4me3_diff_trb_vs_WT_cond1_1858	6.54645e+17
chr1	10035631	10036255	H3K4me3_diff_trb_vs_WT_cond1_1859	3.80999e+17
chr1	10041066	10041339	H3K4me3_diff_trb_vs_WT_cond1_1860	8.71256e+17
chr1	10043699	10044026	H3K4me3_diff_trb_vs_WT_cond1_1861	7.24714e+17
chr1	10045576	10046416	H3K4me3_diff_trb_vs_WT_cond1_1862	2.82794e+17
chr1	10052706	10053065	H3K4me3_diff_trb_vs_WT_cond1_1863	7.79545e+17
chr1	10072465	10073395	H3K4me3_diff_trb_vs_WT_cond1_1864	2.77496e+17
chr1	10078329	10078839	H3K4me3_diff_trb_vs_WT_cond1_1865	5.09638e+17
chr1	10081224	10081678	H3K4me3_diff_trb_vs_WT_cond1_1866	5.23138e+17
chr1	10094633	10094779	H3K4me3_diff_trb_vs_WT_cond1_1867	1.95853e+18
chr1	10094857	10095065	H3K4me3_diff_trb_vs_WT_cond1_1868	1.35418e+18
chr1	10102352	10102507	H3K4me3_diff_trb_vs_WT_cond1_1869	1.78182e+18
chr1	10102591	10102840	H3K4me3_diff_trb_vs_WT_cond1_1870	9.51733e+17
chr1	10103049	10103745	H3K4me3_diff_trb_vs_WT_cond1_1871	3.54233e+17
chr1	10110940	10111661	H3K4me3_diff_trb_vs_WT_cond1_1872	3.30518e+17
chr1	10133393	10134564	H3K4me3_diff_trb_vs_WT_cond1_1873	2.07696e+17
chr1	10138685	10139022	H3K4me3_diff_trb_vs_WT_cond1_1874	7.87314e+17
chr1	10147710	10148303	H3K4me3_diff_trb_vs_WT_cond1_1875	4.45454e+17
chr1	10149900	10150375	H3K4me3_diff_trb_vs_WT_cond1_1876	4.98909e+17
chr1	10174218	10174782	H3K4me3_diff_trb_vs_WT_cond1_1877	4.22427e+17
chr1	10180503	10180903	H3K4me3_diff_trb_vs_WT_cond1_1878	5.92454e+17
chr1	10183744	10184301	H3K4me3_diff_trb_vs_WT_cond1_1879	4.34829e+17
chr1	10194569	10195169	H3K4me3_diff_trb_vs_WT_cond1_1880	4.00307e+17
chr1	10199142	10199294	H3K4me3_diff_trb_vs_WT_cond1_1881	2.11591e+18
chr1	10202670	10203247	H3K4me3_diff_trb_vs_WT_cond1_1882	4.4798e+17
chr1	10212346	10212709	H3K4me3_diff_trb_vs_WT_cond1_1883	7.18126e+17
chr1	10219438	10219800	H3K4me3_diff_trb_vs_WT_cond1_1884	9.11468e+17
chr1	10224275	10225531	H3K4me3_diff_trb_vs_WT_cond1_1885	1.97649e+17
chr1	10236488	10237508	H3K4me3_diff_trb_vs_WT_cond1_1886	2.3371e+17
chr1	10248271	10248500	H3K4me3_diff_trb_vs_WT_cond1_1887	1.11259e+18
chr1	10248562	10249480	H3K4me3_diff_trb_vs_WT_cond1_1888	2.68992e+17
chr1	10252320	10252734	H3K4me3_diff_trb_vs_WT_cond1_1889	7.05302e+17
chr1	10255272	10255469	H3K4me3_diff_trb_vs_WT_cond1_1890	1.20909e+18
chr1	10260520	10261026	H3K4me3_diff_trb_vs_WT_cond1_1891	4.83636e+17
chr1	10264302	10265068	H3K4me3_diff_trb_vs_WT_cond1_1892	3.11408e+17
chr1	10274906	10275693	H3K4me3_diff_trb_vs_WT_cond1_1893	3.53704e+17
chr1	10282928	10283219	H3K4me3_diff_trb_vs_WT_cond1_1894	8.2572e+17
chr1	10287650	10287873	H3K4me3_diff_trb_vs_WT_cond1_1895	1.18491e+18
chr1	10293063	10294508	H3K4me3_diff_trb_vs_WT_cond1_1896	1.6642e+17
chr1	10299589	10299942	H3K4me3_diff_trb_vs_WT_cond1_1897	9.07975e+17
chr1	10300206	10300799	H3K4me3_diff_trb_vs_WT_cond1_1898	4.37235e+17
chr1	10308712	10308963	H3K4me3_diff_trb_vs_WT_cond1_1899	1.07719e+18
chr1	10313447	10313956	H3K4me3_diff_trb_vs_WT_cond1_1900	4.67419e+17
chr1	10326465	10326718	H3K4me3_diff_trb_vs_WT_cond1_1901	1.24074e+18
chr1	10328818	10328969	H3K4me3_diff_trb_vs_WT_cond1_1902	1.57988e+18
chr1	10330758	10330903	H3K4me3_diff_trb_vs_WT_cond1_1903	1.75542e+18
chr1	10340086	10340528	H3K4me3_diff_trb_vs_WT_cond1_1904	5.64242e+17
chr1	10355904	10356402	H3K4me3_diff_trb_vs_WT_cond1_1905	4.85618e+17
chr1	10381304	10382065	H3K4me3_diff_trb_vs_WT_cond1_1906	3.15975e+17
chr1	10387329	10387510	H3K4me3_diff_trb_vs_WT_cond1_1907	2.09718e+18
chr1	10387583	10387947	H3K4me3_diff_trb_vs_WT_cond1_1908	7.05302e+17
chr1	10407904	10408111	H3K4me3_diff_trb_vs_WT_cond1_1909	1.33136e+18
chr1	10422327	10422995	H3K4me3_diff_trb_vs_WT_cond1_1910	3.54763e+17
chr1	10428624	10429047	H3K4me3_diff_trb_vs_WT_cond1_1911	5.6024e+17
chr1	10429962	10430816	H3K4me3_diff_trb_vs_WT_cond1_1912	2.77496e+17
chr1	10432603	10432923	H3K4me3_diff_trb_vs_WT_cond1_1913	7.52323e+17
chr1	10437174	10437485	H3K4me3_diff_trb_vs_WT_cond1_1914	7.89939e+17
chr1	10447272	10447574	H3K4me3_diff_trb_vs_WT_cond1_1915	1.16167e+18
chr1	10447771	10448195	H3K4me3_diff_trb_vs_WT_cond1_1916	5.86588e+17
chr1	10462245	10462787	H3K4me3_diff_trb_vs_WT_cond1_1917	4.41307e+17
chr1	10463342	10463734	H3K4me3_diff_trb_vs_WT_cond1_1918	7.35968e+17
chr1	10468124	10468993	H3K4me3_diff_trb_vs_WT_cond1_1919	2.75881e+17
chr1	10478102	10478262	H3K4me3_diff_trb_vs_WT_cond1_1920	1.49045e+18
chr1	10478341	10478838	H3K4me3_diff_trb_vs_WT_cond1_1921	4.77785e+17
chr1	10486272	10486754	H3K4me3_diff_trb_vs_WT_cond1_1922	4.98909e+17
chr1	10492059	10492207	H3K4me3_diff_trb_vs_WT_cond1_1923	2.02548e+18
chr1	10494739	10494865	H3K4me3_diff_trb_vs_WT_cond1_1924	2.21478e+18
chr1	10494997	10495144	H3K4me3_diff_trb_vs_WT_cond1_1925	1.68072e+18
chr1	10498955	10499355	H3K4me3_diff_trb_vs_WT_cond1_1926	5.92454e+17
chr1	10500935	10501435	H3K4me3_diff_trb_vs_WT_cond1_1927	4.74913e+17
chr1	10502583	10502953	H3K4me3_diff_trb_vs_WT_cond1_1928	6.43972e+17
chr1	10505833	10505967	H3K4me3_diff_trb_vs_WT_cond1_1929	2.17414e+18
chr1	10507570	10508043	H3K4me3_diff_trb_vs_WT_cond1_1930	5.7104e+17
chr1	10512041	10512511	H3K4me3_diff_trb_vs_WT_cond1_1931	5.28977e+17
chr1	10513200	10513894	H3K4me3_diff_trb_vs_WT_cond1_1932	3.60154e+17
chr1	10537861	10538723	H3K4me3_diff_trb_vs_WT_cond1_1933	3.20679e+17
chr1	10547707	10548148	H3K4me3_diff_trb_vs_WT_cond1_1934	6.26935e+17
chr1	10560997	10561343	H3K4me3_diff_trb_vs_WT_cond1_1935	6.889e+17
chr1	10572270	10572511	H3K4me3_diff_trb_vs_WT_cond1_1936	1.24727e+18
chr1	10582131	10582586	H3K4me3_diff_trb_vs_WT_cond1_1937	5.27799e+17
chr1	10586012	10586634	H3K4me3_diff_trb_vs_WT_cond1_1938	3.87225e+17
chr1	10587536	10588248	H3K4me3_diff_trb_vs_WT_cond1_1939	3.52651e+17
chr1	10625076	10625893	H3K4me3_diff_trb_vs_WT_cond1_1940	2.91849e+17
chr1	10629903	10630590	H3K4me3_diff_trb_vs_WT_cond1_1941	3.71445e+17
chr1	10635199	10635331	H3K4me3_diff_trb_vs_WT_cond1_1942	1.80902e+18
chr1	10638874	10639422	H3K4me3_diff_trb_vs_WT_cond1_1943	4.46293e+17
chr1	10645383	10645978	H3K4me3_diff_trb_vs_WT_cond1_1944	3.98288e+17
chr1	10651100	10651285	H3K4me3_diff_trb_vs_WT_cond1_1945	1.4276e+18
chr1	10654875	10655802	H3K4me3_diff_trb_vs_WT_cond1_1946	2.57589e+17
chr1	10664213	10664344	H3K4me3_diff_trb_vs_WT_cond1_1947	2.23568e+18
chr1	10672415	10673526	H3K4me3_diff_trb_vs_WT_cond1_1948	2.19631e+17
[truncated: 14,686 more rows]

## Sheet: H3K4me3 jmj14-1
Supplementary Data 2 Diff-H3K4me3 and H3K27me3 regions in trb1/2/3 and jmj14-1 mutants versus Col-0
[truncated: 7,449 more rows]
