# Supplementary material for: Arabidopsis TRB proteins function in H3K4me3 demethylation by recruiting JMJ14
Source: Nat Commun. 2023 Mar 28;14:1736. doi: 10.1038/s41467-023-37263-9 (PMC10049986; doi:10.1038/s41467-023-37263-9)
Supplement: Supplementary file 6 — Supplementary Data 3 [file 41467_2023_37263_MOESM6_ESM.xlsx]

## Sheet: Sheet1
Supplementary Data 3 The list of TRB1 and JMJ14 bound genes
TRB1 unique bound genes (n=12,265)		JMJ14 unique bound genes (n=1,119)		TRB1-JMJ14 co-bound genes (n= 2,617)
AT4G01210.1		AT1G22670.1		AT5G37055.1
AT4G27840.1		AT4G14520.1		AT4G39830.1
AT4G02540.1		AT5G51360.1		AT2G24255.1
AT2G36250.1		AT4G34131.1		AT4G25200.1
AT5G62020.1		AT4G27850.1		AT3G61090.1
AT2G37580.1		AT3G56520.1		AT5G62065.1
AT2G37585.1		AT1G33320.1		AT4G25220.1
AT5G25070.1		AT1G19040.1		AT4G39860.1
AT4G39820.1		AT4G11480.1		AT4G15802.1
AT4G15850.1		AT2G28640.1		AT4G27890.1
AT2G25590.1		AT5G39690.1		AT5G63380.1
AT4G02530.1		AT1G13710.1		AT5G01070.1
AT1G01725.1		AT4G26540.1		AT5G26340.1
AT5G64670.1		AT3G23605.1		AT5G38310.1
AT1G12400.1		AT1G54230.1		AT4G37235.1
AT5G25060.1		AT4G31900.1		AT5G52620.1
AT4G14510.1		AT3G23630.1		AT4G37250.1
AT2G24250.1		AT1G63180.1		AT5G53960.1
AT1G01720.1		AT5G02390.1		AT4G38590.1
AT5G13090.1		AT5G38344.1		AT5G52640.1
AT2G24290.1		AT2G02030.1		AT5G53970.1
AT1G13700.1		AT2G39330.1		AT3G49380.1
AT5G63370.1		AT1G68880.1		AT5G64640.1
AT2G36230.1		AT3G56560.1		AT5G51330.1
AT4G39840.1		AT4G26560.1		AT3G50390.1
AT4G15830.1		AT1G24420.1		AT5G40690.1
AT5G51380.1		AT2G40320.1		AT5G65990.1
AT4G38510.1		AT2G28690.1		AT1G60090.1
AT4G25210.1		AT4G00780.1		AT5G64650.1
AT4G02510.1		AT4G29600.1		AT5G38390.1
AT2G37570.1		AT3G56530.1		AT3G01480.1
AT5G62030.1		AT1G66230.1		AT1G60030.1
AT5G64690.1		AT1G68890.1		AT1G62690.1
AT4G27870.1		AT2G15370.1		AT1G61360.1
AT5G01090.1		AT3G43250.1		AT1G73340.1
AT5G37020.1		AT3G55210.1		AT1G23060.1
AT2G24270.1		AT4G26580.1		AT1G50680.1
AT5G13070.1		AT4G09100.1		AT1G73370.1
AT1G01740.1		AT1G24400.1		AT2G38910.1
AT5G51390.1		AT4G31940.1		AT2G02950.1
AT4G38520.1		AT4G26590.1		AT3G62430.1
AT4G39850.1		AT2G39370.1		AT1G62660.1
AT1G12430.1		AT4G19370.1		AT3G62440.1
AT4G26555.1		AT3G61035.1		AT3G61111.1
AT5G14380.1		AT3G21800.1		AT3G51760.1
AT4G25225.1		AT3G16460.1		AT1G60010.1
AT5G26360.1		AT4G19360.1		AT3G12190.1
AT4G27880.1		AT1G11920.1		AT2G13620.1
AT1G11100.1		AT2G41660.1		AT2G25605.1
AT1G50700.1		AT3G24093.1		AT5G65900.1
AT4G26550.1		AT5G47290.1		AT2G25600.1
AT5G63390.1		AT5G60250.1		AT2G38950.1
AT5G01060.1		AT2G14080.1		AT1G50610.1
AT4G15810.1		AT5G10880.1		AT1G23010.1
AT1G49710.1		AT3G45810.1		AT4G01270.1
AT5G37010.1		AT4G21700.1		AT1G51930.1
AT1G12440.1		AT2G29110.1		AT1G26970.1
AT1G13770.1		AT1G11990.1		AT4G14580.1
AT5G14370.1		AT2G18460.1		AT2G24310.1
AT5G27680.1		AT5G53990.1		AT5G02340.1
AT1G11112.1		AT3G06230.1		AT5G14300.1
AT4G25230.1		AT4G09990.1		AT2G35000.1
AT5G62050.1		AT3G61040.1		AT3G02780.1
AT4G37210.1		AT2G23830.1		AT3G26730.1
AT4G15800.1		AT2G40370.1		AT3G14760.1
AT5G13050.1		AT1G01700.1		AT5G03650.1
AT5G39660.1		AT2G44740.1		AT4G01230.1
AT5G15690.1		AT3G21090.1		AT3G24100.1
AT2G36270.1		AT3G26782.1		AT1G23020.1
AT5G27670.1		AT4G33600.1		AT4G13210.1
AT1G12411.1		AT1G23090.1		AT5G03620.1
AT4G26570.1		AT2G22520.1		AT4G27830.1
AT4G25240.1		AT2G44790.1		AT4G14530.1
AT1G13740.1		AT4G19410.1		AT1G50630.1
AT1G12410.1		AT3G17820.1		AT4G39810.1
AT5G50090.1		AT2G29150.1		AT4G27720.1
AT1G01790.1		AT1G60040.1		AT2G24140.1
AT5G02370.1		AT3G05858.1		AT2G37470.1
AT5G13020.1		AT3G29800.1		AT4G15720.1
AT5G39650.1		AT2G17170.1		AT1G01600.1
AT4G39880.1		AT1G50690.1		AT2G25460.1
AT5G15680.1		AT3G04530.1		AT5G38490.1
AT5G14350.1		AT3G58350.1		AT5G62160.1
AT5G27660.1		AT3G42800.1		AT1G02965.1
AT5G62070.1		AT2G43440.1		AT3G02800.1
AT1G12420.1		AT3G26790.1		AT1G02950.1
AT2G36290.1		AT1G20800.1		AT1G13640.1
AT5G02380.1		AT2G34500.1		AT3G02810.1
AT4G39890.1		AT3G49410.1		AT5G01180.1
AT3G14700.1		AT4G16350.1		AT5G14490.1
AT3G50370.1		AT5G62860.1		AT5G39785.1
AT5G53940.1		AT1G73300.1		AT4G27780.1
AT4G25260.1		AT3G30842.1		AT3G14810.1
AT3G61028.1		AT3G28510.1		AT5G14470.1
AT4G37240.1		AT1G60000.1		AT5G13150.1
AT4G38570.1		AT1G14190.1		AT4G26470.1
AT5G64600.1		AT4G17660.1		AT4G39790.1
AT5G65930.1		AT2G13630.1		AT5G51420.1
AT5G41960.1		AT5G47240.1		AT5G40780.1
AT1G72090.1		AT5G61550.1		AT4G25170.1
AT3G48040.1		AT1G14160.1		AT4G37150.1
AT3G49390.1		AT3G16555.1		AT5G52780.1
AT3G24090.1		AT4G33660.1		AT5G64780.1
AT3G24070.1		AT2G34540.1		AT5G63450.1
AT3G50380.1		AT2G38900.1		AT1G02920.1
AT3G62360.1		AT1G27480.1		AT1G73280.1
AT5G65920.1		AT1G52415.1		AT3G24240.1
AT5G40640.1		AT1G72000.1		AT3G25573.1
AT5G41970.1		AT2G02980.1		AT3G25570.1
AT3G24080.1		AT5G59230.1		AT1G48260.1
AT5G40645.1		AT3G54800.1		AT3G13590.1
AT5G65925.1		AT4G18970.1		AT5G02400.1
AT3G48070.1		AT1G16720.1		AT3G25590.1
AT5G51300.1		AT2G26950.1		AT3G49520.1
AT3G50350.1		AT3G48950.1		AT2G01500.1
AT4G25280.1		AT5G06720.1		AT5G40720.1
AT3G62330.1		AT3G01420.1		AT1G61215.1
AT4G37260.1		AT5G39610.1		AT1G63880.1
AT5G64620.1		AT3G13400.1		AT3G48250.1
AT5G65950.1		AT1G13670.1		AT1G26870.1
AT3G48060.1		AT4G13240.1		AT5G39750.1
AT3G50360.1		AT5G16960.1		AT5G15780.1
AT5G40660.1		AT1G80470.1		AT1G12244.1
AT5G41990.1		AT1G11070.1		AT1G24220.1
AT4G25290.1		AT5G04980.1		AT1G25550.1
AT5G64610.1		AT3G02790.1		AT5G13130.1
AT3G61010.1		AT4G27820.1		AT1G12210.1
AT5G65940.1		AT3G58310.1		AT2G38810.1
AT3G48050.1		AT2G28720.1		AT3G26840.1
AT3G48090.1		AT3G46360.1		AT3G01540.1
AT5G65970.1		AT5G44140.1		AT1G01590.1
AT5G49000.1		AT5G25880.1		AT2G01560.1
AT1G60070.1		AT2G16730.1		AT1G51800.1
AT3G61060.1		AT3G58320.1		AT1G01580.1
AT5G63310.1		AT1G23037.1		AT3G12200.1
AT4G37280.1		AT1G34540.1		AT3G24200.1
AT5G52650.1		AT3G09405.1		AT4G13110.1
AT3G62390.1		AT4G14400.1		AT1G24250.1
AT5G49015.1		AT5G09940.1		AT5G03760.1
AT5G50000.1		AT5G41200.1		AT1G24256.1
AT5G65960.1		AT2G29830.1		AT2G37550.1
AT5G49010.1		AT2G17845.1		AT4G13100.1
AT1G60080.1		AT5G64790.1		AT3G12220.1
AT5G64630.1		AT3G45960.1		AT4G01110.1
AT5G52660.1		AT5G28210.1		AT3G24220.1
AT1G73390.1		AT5G04267.1		AT3G26880.1
AT3G61070.1		AT2G48120.1		AT1G24230.1
AT5G49020.1		AT2G24130.1		AT3G14890.1
AT5G62000.1		AT5G18880.1		AT3G24210.1
AT5G64660.1		AT1G01630.1		AT2G38860.1
AT5G50010.1		AT5G37140.1		AT2G37340.1
AT5G51340.1		AT4G22070.1		AT2G25355.1
AT1G01710.1		AT2G21910.1		AT2G40990.1
AT5G37070.1		AT4G38410.1		AT5G52450.1
AT1G72070.1		AT1G12320.1		AT1G49900.1
AT5G63320.1		AT1G51900.1		AT5G38130.1
AT5G49030.1		AT1G59810.1		AT5G52460.1
AT3G61050.1		AT5G25140.1		AT4G00100.1
AT5G50020.1		AT4G25110.1		AT5G14160.1
AT5G51350.1		AT1G47885.1		AT1G09000.1
AT3G26780.1		AT2G03250.1		AT2G37320.1
AT3G49420.1		AT2G29860.1		AT5G02170.1
AT3G24120.1		AT4G22090.1		AT4G37420.1
AT1G48390.1		AT5G25130.1		AT4G24120.1
AT2G02910.1		AT1G22570.1		AT5G15480.1
AT1G72010.1		AT5G44300.1		AT1G13950.1
AT1G74670.1		AT4G13965.1		AT5G02180.1
AT3G12130.1		AT3G01513.1		AT5G52480.1
AT3G13460.1		AT1G01660.1		AT2G24070.1
AT3G14790.1		AT4G11300.1		AT3G01600.1
AT3G50410.1		AT2G32610.1		AT1G24650.1
AT5G04930.1		AT2G20625.1		AT1G49950.1
AT1G61370.1		AT5G46050.1		AT5G03480.1
AT3G25440.1		AT1G29100.1		AT5G52490.1
AT3G49430.1		AT2G28580.1		AT5G26110.1
AT3G51750.1		AT5G60350.1		AT4G38780.1
AT3G01490.1		AT4G26483.1		AT5G03495.1
AT1G48380.1		AT1G29110.1		AT5G39420.1
AT5G16910.1		AT5G22980.1		AT4G24150.1
AT1G72020.1		AT5G18000.1		AT2G37360.1
AT1G73350.1		AT1G52343.1		AT1G11330.1
AT1G74680.1		AT2G40210.1		AT5G63160.1
AT3G12140.1		AT4G19230.1		AT1G49920.1
AT3G13470.1		AT3G53510.1		AT4G24170.1
AT3G12145.1		AT1G68740.1		AT5G53700.1
AT3G50420.1		AT1G09540.1		AT2G48090.1
AT5G04940.1		AT1G65640.1		AT4G36160.1
AT3G49400.1		AT2G17010.1		AT5G41740.1
AT1G61380.1		AT2G18340.1		AT3G61250.1
AT1G48370.1		AT5G62100.1		AT1G01900.1
AT3G13480.1		AT4G37160.1		AT5G41780.1
AT2G26900.1		AT5G51440.1		AT5G40450.1
AT1G73360.1		AT4G00600.1		AT1G60270.1
AT2G01600.1		AT1G64320.1		AT3G61300.1
AT3G12150.1		AT2G17000.1		AT1G73580.1
AT3G51720.1		AT1G17180.1		AT1G60280.1
AT1G36390.1		AT2G17040.1		AT5G04700.1
AT1G11090.1		AT3G44620.1		AT3G23070.1
AT1G74690.1		AT1G20795.1		AT1G74870.1
AT5G04910.1		AT4G22940.1		AT3G61340.1
AT5G41900.1		AT1G17160.1		AT3G62670.1
AT2G14910.1		AT4G30560.1		AT3G60010.1
AT1G36370.1		AT2G29040.1		AT1G60240.1
AT3G25460.1		AT3G49540.1		AT3G59030.1
AT1G23080.1		AT5G24660.1		AT2G02720.1
AT3G12160.1		AT3G28600.1		AT3G60020.1
AT3G13490.1		AT4G29460.1		AT3G48390.1
AT1G48350.1		AT2G17060.1		AT1G74890.1
AT1G72040.1		AT1G50580.1		AT1G60260.1
AT1G50670.1		AT3G24230.1		AT3G59010.1
AT1G36380.1		AT5G61600.1		AT3G60000.1
AT3G51730.1		AT3G04650.1		AT4G12190.1
AT5G04920.1		AT1G66950.1		AT3G02970.1
AT5G41910.1		AT5G24640.1		AT3G01640.1
AT3G49460.1		AT1G24270.1		AT1G49870.1
AT3G51780.1		AT4G09940.1		AT1G74830.1
AT3G50450.1		AT3G28610.1		AT5G02110.1
AT5G53900.1		AT1G30950.1		AT1G48530.1
AT1G75960.1		AT1G78940.1		AT1G23250.1
AT2G02955.1		AT1G20735.1		AT1G24580.1
AT1G74630.1		AT3G16650.1		AT1G11240.1
AT2G26920.1		AT4G30490.1		AT1G61540.1
AT3G61100.1		AT4G32208.1		AT3G01660.1
AT3G51790.1		AT4G10910.1		AT2G26740.1
AT3G24150.1		AT1G32710.1		AT3G14970.1
AT5G04900.1		AT2G35770.1		AT3G01670.1
AT3G61113.1		AT2G21100.1		AT5G16730.1
AT2G26910.1		AT4G13180.1		AT2G01450.1
AT3G12180.1		AT1G20740.1		AT5G03435.1
AT1G74640.1		AT5G25930.1		AT3G01680.1
AT2G02960.1		AT1G70170.1		AT3G25650.1
AT3G48110.1		AT5G07260.1		AT5G16720.1
AT5G40600.1		AT1G28670.1		AT5G04730.1
AT3G24180.1		AT1G42980.1		AT1G62810.1
AT1G62670.1		AT3G48260.1		AT3G24310.1
AT1G61340.1		AT1G62560.1		AT1G74800.1
AT3G62410.1		AT2G14830.1		AT5G16710.1
AT5G53920.1		AT3G50560.1		AT2G26750.1
AT5G65910.1		AT1G53625.1		AT1G62820.1
AT1G75980.1		AT4G25940.1		AT1G74810.1
AT2G02970.1		AT3G59740.1		AT4G01470.1
AT2G25610.1		AT4G01170.1		AT4G12120.1
AT1G73320.1		AT3G47750.1		AT4G14785.1
AT2G01640.1		AT5G58830.1		AT3G11020.1
AT5G41940.1		AT4G14480.1		AT3G13680.1
AT3G48140.1		AT3G13500.1		AT3G26990.1
AT3G24190.1		AT1G34490.1		AT1G74820.1
AT3G24170.1		AT3G21120.1		AT4G27960.1
AT1G62680.1		AT5G65120.1		AT5G40590.1
AT1G61350.1		AT1G05920.1		AT4G26640.1
AT3G51770.1		AT3G47740.1		AT4G25310.1
AT5G53930.1		AT1G29910.1		AT4G02650.1
AT1G75990.1		AT4G23300.1		AT4G39952.1
AT2G01650.1		AT3G60710.1		AT4G15960.1
AT2G26930.1		AT1G70130.1		AT5G51250.1
AT3G62420.1		AT5G01120.1		AT2G27880.1
AT2G38905.1		AT2G02890.1		AT2G40850.1
AT5G41950.1		AT1G17910.1		AT5G51260.1
AT1G36320.1		AT3G26830.1		AT2G40860.1
AT1G12350.1		AT1G25530.1		AT1G62800.1
AT1G63940.1		AT4G33590.1		AT4G24010.1
AT2G37620.1		AT4G02465.1		AT2G37260.1
AT4G01290.1		AT4G23320.1		AT5G27570.1
AT1G50620.1		AT3G45130.1		AT4G25340.1
AT3G26700.1		AT3G47790.1		AT4G37320.1
AT3G02730.1		AT2G46493.1		AT5G39550.1
AT1G24330.1		AT1G66060.1		AT4G24020.1
AT1G51950.1		AT2G33160.1		AT4G25350.1
AT1G23000.1		AT1G30925.1		AT4G37330.1
AT1G01690.1		AT4G10060.1		AT1G24540.1
AT2G25630.1		AT1G60783.1		AT2G37280.1
AT1G48300.1		AT3G60760.1		AT5G38210.1
AT1G49630.1		AT1G28600.1		AT4G37340.1
AT5G13000.1		AT2G46480.1		AT3G13720.1
AT5G03680.1		AT5G03750.1		AT4G24040.1
AT5G01020.1		AT4G37409.1		AT5G15560.1
AT1G62610.1		AT1G65160.1		AT3G01750.1
AT1G36310.1		AT3G44760.1		AT3G47080.1
AT2G36300.1		AT5G39470.1		AT4G38690.1
AT1G63950.1		AT2G36020.1		AT3G61390.1
AT1G12360.1		AT1G65170.1		AT5G65800.1
AT5G15660.1		AT2G13360.1		AT4G37370.1
AT5G16990.1		AT5G60070.1		AT5G52510.1
AT5G27640.1		AT1G45545.1		AT3G59050.1
AT5G14330.1		AT5G39460.1		AT3G59060.1
AT4G01280.1		AT2G24010.1		AT4G37390.1
AT1G74600.1		AT5G43520.1		AT1G60190.1
AT2G37630.1		AT1G68210.1		AT4G36070.1
AT2G38960.1		AT4G26770.1		AT5G51210.1
AT1G51940.1		AT3G44780.1		AT5G53870.1
AT3G02740.1		AT1G33540.1		AT3G60070.1
AT3G01410.1		AT2G17740.1		AT3G60100.1
AT1G24340.1		AT2G37330.1		AT1G61490.1
AT2G25625.1		AT1G20240.1		AT3G59110.1
AT5G03690.1		AT4G33070.1		AT3G62760.1
AT1G49620.1		AT2G04440.1		AT1G72150.1
AT2G25620.1		AT2G26690.1		AT3G50750.1
AT5G01030.1		AT4G10370.1		AT1G73480.1
AT5G13010.1		AT1G35310.1		AT3G49770.1
AT3G14720.1		AT1G66450.1		AT3G62740.1
AT4G14590.1		AT3G21210.1		AT1G48480.1
AT2G37600.1		AT4G28500.1		AT3G61415.1
AT1G11000.1		AT4G24140.1		AT3G59140.1
AT1G14990.1		AT5G14130.1		AT5G41800.1
AT5G15650.1		AT5G26100.1		AT1G62780.1
AT5G14320.1		AT2G15130.1		AT1G72100.1
AT3G02750.1		AT5G56870.1		AT3G48470.1
AT1G50600.1		AT5G54210.1		AT5G41820.1
AT1G24310.1		AT1G32250.1		AT3G61450.1
AT1G49610.1		AT5G27420.1		AT1G74710.1
AT5G04990.1		AT3G01630.1		AT3G49700.1
AT3G14730.1		AT5G39400.1		AT3G01760.1
AT5G03660.1		AT3G10585.1		AT5G04895.1
AT2G25650.1		AT4G28530.1		AT1G61400.1
AT2G01680.1		AT2G48075.1		AT2G40925.1
AT4G13250.1		AT2G03160.1		AT5G27510.1
AT1G62640.1		AT5G23960.1		AT1G48400.1
AT1G63970.1		AT2G29790.1		AT1G48405.1
AT1G61310.1		AT3G14040.1		AT1G12460.1
AT1G12340.1		AT5G11990.1		AT1G13790.1
AT2G38940.1		AT2G27120.1		AT2G02660.1
AT2G11000.1		AT2G20515.1		AT5G02220.1
AT5G27620.1		AT5G35926.1		AT5G03550.1
AT3G26710.1		AT3G52350.1		AT5G03555.1
AT5G15640.1		AT2G32530.1		AT4G12030.1
AT3G01435.1		AT1G55720.1		AT3G49740.1
AT5G14310.1		AT4G11610.1		AT2G37300.1
AT2G13660.1		AT4G12940.1		AT4G01370.1
AT3G02760.1		AT1G72290.1		AT1G50780.1
AT3G01430.1		AT2G32540.1		AT3G13784.1
AT4G02590.1		AT5G52420.1		AT3G13782.1
AT1G75950.1		AT4G12930.1		AT4G01360.1
AT5G39600.1		AT1G21528.1		AT2G37310.1
AT5G03670.1		AT3G61280.1		AT3G13790.1
AT2G26975.1		AT1G21520.1		AT4G27940.1
AT3G13410.1		AT4G12910.1		AT2G40930.1
AT5G01010.1		AT1G10880.1		AT5G03510.1
AT2G01690.1		AT3G23800.1		AT2G34070.1
AT2G26970.1		AT5G59070.1		AT5G61160.1
AT3G14740.1		AT3G61290.1		AT5G62490.1
AT1G49600.1		AT5G45240.1		AT3G13800.1
AT2G25640.1		AT1G17400.1		AT4G28720.1
AT3G02770.1		AT5G51930.1		AT1G03920.1
AT1G11060.1		AT4G15290.1		AT1G03950.1
AT4G27800.1		AT5G63900.1		AT3G13820.1
AT5G27610.1		AT1G14390.1		AT5G36160.1
AT1G12390.1		AT4G15280.1		AT1G02610.1
AT3G25410.1		AT2G45890.1		AT1G27930.1
AT4G01250.1		AT2G43230.1		AT1G26600.1
AT2G13690.1		AT3G57260.1		AT4G27420.1
AT3G26744.1		AT4G27190.1		AT1G02640.1
AT2G36330.1		AT4G39180.1		AT1G02630.1
AT2G37660.1		AT3G02125.1		AT1G27910.1
AT4G02580.1		AT4G32540.1		AT5G12180.1
AT1G50660.1		AT1G61560.1		AT4G27440.1
AT2G25670.1		AT5G57260.1		AT5G63750.1
AT5G02310.1		AT3G19800.1		AT4G28780.1
AT3G14750.1		AT3G07830.1		AT5G63770.1
AT5G03640.1		AT1G31740.1		AT3G59170.1
AT4G14560.1		AT2G46300.1		AT1G74290.1
AT4G15890.1		AT1G72220.1		AT1G50280.1
AT2G37678.1		AT1G09800.1		AT5G63760.1
AT3G01450.1		AT3G07840.1		AT5G61100.1
AT4G01245.1		AT5G49665.1		AT5G61120.1
AT3G25400.1		AT3G26125.1		AT5G49490.1
AT5G15620.1		AT4G15233.1		AT4G26170.1
AT2G36340.1		AT1G52660.1		AT3G59220.1
AT2G35010.1		AT1G49015.1		AT5G14740.1
AT1G48330.1		AT1G31720.1		AT3G11280.1
AT1G50650.1		AT1G10800.1		AT5G38700.1
AT1G49660.1		AT5G62630.1		AT2G24700.1
AT4G13220.1		AT2G23660.1		AT1G13290.1
AT1G51980.1		AT3G47040.1		AT5G14730.1
AT2G26990.1		AT3G26940.1		AT3G11290.1
AT2G25660.1		AT3G25610.1		AT1G75530.1
AT3G12100.1		AT1G44180.1		AT3G62850.1
AT3G13430.1		AT5G56770.1		AT1G26570.1
AT5G02320.1		AT5G54110.1		AT1G64830.1
AT4G15880.1		AT5G59800.1		AT3G59260.1
AT3G01460.1		AT5G24370.1		AT4G15490.1
AT1G12370.1		AT3G59845.1		AT4G14165.1
AT3G25430.1		AT4G21010.1		AT4G02170.1
AT5G16940.1		AT4G35655.1		AT1G49270.1
AT5G15610.1		AT5G11050.1		AT5G49420.1
AT2G36310.1		AT2G02780.1		AT2G23430.1
AT2G37640.1		AT4G13480.1		AT5G63730.1
AT4G02560.1		AT4G35650.1		AT3G61560.1
AT1G75900.1		AT5G46530.1		AT3G62890.1
AT2G38970.1		AT1G53930.1		AT1G63530.1
AT1G25682.1		AT3G50610.1		AT1G49250.1
AT3G13440.1		AT4G04510.1		AT5G63720.1
AT4G39800.1		AT5G45210.1		AT1G13200.1
AT3G14770.1		AT4G01480.1		AT1G14530.1
AT1G24350.1		AT3G25670.1		AT5G25470.1
AT2G24360.1		AT2G34370.1		AT3G01880.1
AT2G25690.1		AT4G35680.1		AT2G36770.1
AT3G13445.1		AT4G33020.1		AT3G50810.1
AT2G36325.1		AT1G56160.1		AT5G24130.1
AT3G01470.1		AT1G69470.1		AT3G24517.1
AT4G02550.1		AT2G29800.1		AT5G37440.1
AT4G01220.1		AT1G47220.1		AT4G15440.1
AT4G26500.1		AT4G25300.1		AT1G02530.1
AT3G26750.1		AT3G56870.1		AT2G47430.1
AT5G28919.1		AT4G39940.1		AT2G35420.1
AT1G11050.1		AT4G15970.1		AT5G37430.1
AT1G12380.1		AT1G77020.1		AT4G16760.1
AT2G36320.1		AT3G55550.1		AT1G15850.1
AT1G51965.1		AT4G34260.1		AT4G02110.1
AT5G15600.1		AT2G01275.1		AT3G24530.1
AT5G16930.1		AT1G78360.1		AT2G35430.1
AT2G37650.1		AT2G16300.1		AT4G15420.1
AT4G13200.1		AT3G22640.1		AT4G16750.1
AT3G12120.1		AT5G20960.1		AT4G02100.1
AT3G13450.1		AT5G26250.1		AT4G15417.1
AT1G48310.1		AT5G27580.1		AT5G37415.1
AT1G23030.1		AT4G37310.1		AT4G16745.1
AT5G03630.1		AT1G13880.1		AT5G38740.1
AT4G02420.1		AT3G30280.1		AT1G14580.1
AT4G02425.1		AT5G56970.1		AT3G61510.1
AT2G36130.1		AT1G23200.1		AT1G51500.1
AT5G49160.1		AT3G13700.1		AT1G13220.1
AT5G63470.1		AT1G44130.1		AT3G23250.1
AT1G01610.1		AT5G54320.1		AT1G13230.1
AT2G48110.1		AT5G39540.1		AT5G25400.1
AT4G26400.1		AT3G10680.1		AT5G38710.1
AT5G62130.1		AT1G78320.1		AT3G11270.1
AT5G63460.1		AT3G13710.1		AT5G01450.1
AT5G49170.1		AT4G18190.1		AT3G13900.1
AT4G39710.1		AT5G54330.1		AT5G61290.1
AT1G26921.1		AT5G67640.1		AT2G47260.1
AT2G48121.1		AT4G18180.1		AT4G17900.1
AT2G26790.1		AT1G16905.1		AT3G13910.1
AT4G27740.1		AT3G59070.1		AT4G30910.1
AT4G02400.1		AT4G00870.1		AT2G47240.1
AT2G38770.1		AT1G68960.1		AT3G25900.1
AT5G62165.1		AT1G28030.1		AT1G03800.1
AT1G14910.1		AT5G28050.1		AT5G24290.1
AT5G25170.1		AT3G60060.1		AT4G27300.1
AT2G36110.1		AT5G60110.1		AT3G24620.1
AT2G37440.1		AT2G27000.1		AT1G02520.1
AT1G02960.1		AT3G26160.1		AT4G29970.1
AT4G02405.1		AT1G32980.1		AT1G62170.1
AT2G25490.1		AT1G17345.1		AT5G02920.1
AT5G38480.1		AT5G07100.1		AT1G62180.1
AT5G13180.1		AT3G47090.1		AT1G62190.1
AT2G37450.1		AT1G32970.1		AT3G60270.1
AT2G38780.1		AT2G16380.1		AT3G60280.1
AT1G14920.1		AT1G65880.1		AT1G62130.1
AT4G27750.1		AT1G55600.1		AT1G63460.1
AT4G39730.1		AT3G44840.1		AT1G75440.1
AT2G24150.1		AT3G17225.1		AT1G76780.1
AT1G26900.1		AT2G21740.1		AT1G62150.1
AT1G01620.1		AT4G21830.1		AT5G61270.1
AT5G38470.1		AT3G17230.1		AT4G39360.1
AT4G38400.1		AT1G21430.1		AT1G76790.1
AT5G13190.1		AT4G33820.1		AT5G61260.1
AT1G14970.1		AT1G77885.1		AT1G01180.1
AT2G48160.1		AT4G28485.1		AT3G59340.1
AT5G25150.1		AT2G19450.1		AT5G14860.1
AT1G12310.1		AT4G33830.1		AT1G49110.1
AT4G26430.1		AT5G43610.1		AT4G27290.1
AT4G27760.1		AT2G42680.1		AT3G58020.1
AT1G01650.1		AT5G38270.1		AT5G38810.1
AT5G37130.1		AT2G33780.1		AT2G01950.1
AT5G38460.1		AT2G45760.1		AT3G60340.1
AT5G13160.1		AT2G18150.1		AT4G14070.1
AT5G39790.1		AT3G62750.1		AT5G01550.1
AT1G02980.1		AT5G37730.1		AT1G64770.1
AT4G39740.1		AT2G36815.1		AT1G63440.1
AT1G13650.1		AT5G20050.1		AT5G38800.1
AT1G14980.1		AT4G39030.1		AT2G01960.1
AT5G62170.1		AT1G20940.1		AT5G01520.1
AT1G26960.1		AT3G26200.1		AT1G64780.1
AT4G38420.1		AT3G23175.1		AT3G59330.1
AT5G01190.1		AT4G03170.1		AT5G63800.1
AT2G24170.1		AT3G14210.1		AT1G75430.1
AT1G01640.1		AT2G33775.1		AT2G24620.1
AT1G02970.1		AT2G36800.1		AT5G48205.1
AT4G26455.1		AT1G19930.1		AT2G36620.1
AT5G14480.1		AT3G23190.1		AT4G03380.1
AT3G02830.1		AT1G60110.1		AT3G46050.1
AT2G37480.1		AT3G03580.1		AT4G14030.1
AT4G26450.1		AT3G26220.1		AT4G03370.1
AT4G25120.1		AT5G49760.1		AT3G61680.1
AT4G37100.1		AT4G03153.1		AT1G52780.1
AT4G38430.1		AT1G52560.1		AT5G63850.1
AT1G01670.1		AT1G43610.1		AT4G04695.1
AT5G01160.1		AT3G19920.1		AT4G04690.1
AT5G02490.1		AT5G49770.1		AT1G49120.1
AT5G13140.1		AT4G17780.1		AT1G51440.1
AT5G39770.1		AT1G05320.1		AT3G46070.1
AT1G26930.1		AT3G47180.1		AT3G11320.1
AT1G14960.1		AT1G61460.1		AT3G50930.1
AT5G62190.1		AT5G23990.1		AT4G17990.1
AT3G01510.1		AT2G44450.1		AT1G14420.1
AT4G25130.1		AT3G19940.1		AT3G49950.1
AT1G13630.1		AT1G14280.1		AT3G25960.1
AT1G12300.1		AT1G61475.1		AT1G26400.1
AT4G37110.1		AT5G47130.1		AT5G12280.1
AT5G01170.1		AT3G60120.1		AT3G12670.1
AT2G36170.1		AT4G15100.1		AT3G10010.1
AT3G01516.1		AT5G59110.1		AT4G03320.1
AT1G26945.1		AT2G40910.1		AT3G11350.1
AT4G39770.1		AT2G27930.1		AT2G36690.1
AT1G02990.1		AT5G04890.1		AT5G38860.1
AT1G26940.1		AT3G56000.1		AT3G12690.1
AT3G48170.1		AT2G34240.1		AT5G14890.1
AT5G51400.1		AT5G59930.1		AT3G61630.1
AT3G61140.1		AT1G24430.1		AT1G13100.1
AT3G62470.1		AT2G40900.1		AT4G04620.1
AT4G39780.1		AT4G01380.1		AT5G25530.1
AT3G48160.1		AT1G56090.1		AT1G26410.1
AT5G51410.1		AT3G25770.1		AT2G23390.1
AT4G26480.1		AT4G04404.1		AT1G13110.1
AT4G25150.1		AT2G34270.1		AT3G49970.1
AT3G61150.1		AT5G15510.1		AT5G14870.1
AT4G37130.1		AT4G31180.1		AT5G37500.1
AT4G38460.1		AT4G12020.1		AT1G26420.1
AT5G64710.1		AT5G60950.1		AT1G02470.1
AT5G40760.1		AT1G62700.1		AT2G36490.1
AT3G48150.1		AT1G15520.1		AT5G62260.1
AT4G39795.1		AT3G24460.1		AT1G02820.1
AT3G49480.1		AT1G49770.1		AT4G03620.1
AT3G48190.1		AT3G45390.1		AT4G04955.1
AT5G40770.1		AT3G50710.1		AT1G14820.1
AT4G25160.1		AT4G02670.1		AT5G37280.1
AT5G49100.1		AT1G44080.1		AT1G26800.1
AT4G37140.1		AT4G14650.1		AT3G12710.1
AT5G63410.1		AT1G23150.1		AT1G02830.1
AT3G48185.1		AT1G04890.1		AT2G23180.1
AT3G49490.1		AT1G09220.1		AT3G11405.1
AT5G51430.1		AT4G00360.1		AT5G38570.1
AT5G49110.1		AT3G46700.1		AT4G26330.1
AT3G62460.1		AT5G07640.1		AT4G25000.1
AT3G61130.1		AT3G10750.1		AT5G37230.1
AT5G63400.1		AT4G28700.1		AT2G47180.1
AT4G38480.1		AT4G04710.1		AT5G49200.1
AT5G64730.1		AT1G10220.1		AT5G52850.1
AT4G25180.1		AT1G23530.1		AT5G51530.1
AT5G64760.1		AT5G16580.1		AT4G39670.1
AT5G49120.1		AT3G56970.1		AT5G40890.1
AT4G38495.1		AT1G12855.1		AT4G37022.1
AT1G02900.1		AT5G36180.1		AT4G37030.1
AT4G38490.1		AT4G35010.1		AT5G52880.1
AT3G61180.1		AT1G60500.1		AT5G49240.1
AT4G37180.1		AT2G27780.1		AT4G37040.1
AT1G14900.1		AT4G27400.1		AT5G52890.1
AT5G63420.1		AT3G53040.1		AT4G25070.1
AT4G37170.1		AT5G24180.1		AT5G64870.1
AT5G51450.1		AT1G22230.1		AT4G37050.1
AT3G61190.1		AT4G01640.1		AT1G74480.1
AT3G62499.1		AT2G31850.1		AT5G63570.1
AT4G37190.1		AT1G22240.1		AT1G02800.1
AT3G61160.1		AT2G04220.1		AT4G25090.1
AT5G51460.1		AT5G52260.1		AT5G62230.1
AT5G37190.1		AT3G13830.1		AT5G63560.1
AT5G63440.1		AT4G01630.1		AT5G49270.1
AT5G64770.1		AT4G13610.1		AT2G01810.1
AT5G49150.1		AT5G05880.1		AT5G51590.1
AT3G61170.1		AT2G04235.1		AT1G63780.1
AT1G02910.1		AT3G13840.1		AT1G48150.1
AT5G50140.1		AT5G52270.1		AT1G51790.1
AT3G51860.1		AT1G11572.1		AT1G74440.1
AT4G37090.1		AT1G23550.1		AT1G51780.1
AT1G48270.1		AT5G56640.1		AT3G60460.1
AT5G15710.1		AT3G20140.1		AT3G48790.1
AT1G73220.1		AT1G62290.1		AT3G59440.1
AT3G12250.1		AT2G30550.1		AT1G73120.1
AT3G13580.1		AT1G53330.1		AT1G49450.1
AT3G50530.1		AT1G65330.1		AT1G24150.1
AT5G03720.1		AT2G16230.1		AT1G75780.1
AT3G62528.1		AT5G17030.1		AT3G46160.1
AT1G62580.1		AT1G07460.1		AT3G59450.1
AT1G61250.1		AT3G52530.1		AT5G03800.1
AT3G26890.1		AT1G08790.1		AT1G48190.1
AT3G25560.1		AT2G31862.1		AT1G75720.1
AT1G49590.1		AT5G48130.1		AT1G62420.1
AT5G15700.1		AT4G10540.1		AT1G48180.1
AT2G02800.1		AT1G54640.1		AT5G03810.1
AT1G73230.1		AT5G61110.1		AT3G58150.1
AT1G50575.1		AT2G31865.1		AT1G74410.1
AT1G74560.1		AT3G29300.1		AT4G02390.1
AT1G75890.1		AT5G18350.1		AT4G14370.1
AT3G12260.1		AT1G49290.1		AT1G12110.1
AT1G50570.1		AT1G64020.1		AT3G23430.1
AT1G36280.1		AT1G19410.1		AT1G01453.1
AT5G03730.1		AT1G16390.1		AT3G23420.1
AT1G24280.1		AT2G22930.1		AT2G35210.1
AT1G62590.1		AT4G10530.1		AT5G39865.1
AT3G25597.1		AT4G10520.1		AT5G37200.1
AT1G49580.1		AT5G05020.1		AT1G26730.1
AT1G48240.1		AT5G18330.1		AT4G01023.1
AT1G73240.1		AT4G05160.1		AT1G62400.1
AT3G51840.1		AT1G11510.1		AT1G01460.1
AT5G03700.1		AT5G07690.1		AT3G09160.1
AT3G25580.1		AT4G05170.1		AT3G60410.1
AT3G49530.1		AT2G22950.1		AT1G49430.1
AT3G24255.1		AT4G10510.1		AT4G14320.1
AT3G25585.1		AT1G06135.1		AT5G38500.1
AT1G24290.1		AT1G06170.1		AT2G23250.1
AT3G12280.1		AT4G39490.1		AT4G01000.1
AT1G48230.1		AT4G10500.1		AT1G01480.1
AT1G49560.1		AT3G22723.1		AT5G13210.1
AT2G02820.1		AT1G65310.1		AT5G39820.1
AT1G73250.1		AT5G19640.1		AT3G61720.1
AT3G48210.1		AT1G27080.1		AT4G04980.1
AT3G51850.1		AT3G44970.1		AT1G50400.1
AT5G40700.1		AT1G18130.1		AT5G39810.1
AT1G62530.1		AT5G45000.1		AT5G03860.1
AT1G63860.1		AT3G27630.1		AT3G09190.1
AT2G26800.1		AT1G52880.1		AT1G13470.1
AT1G75840.1		AT5G02750.1		AT2G37890.1
AT1G74510.1		AT1G18980.1		AT1G49405.1
AT3G48240.1		AT2G33670.1		AT4G04840.1
AT4G13195.1		AT5G35660.1		AT3G24800.1
AT5G40710.1		AT2G31018.1		AT4G28815.1
AT2G38800.1		AT2G46980.1		AT2G24370.1
AT3G49590.1		AT4G20790.1		AT5G61070.1
AT1G61210.1		AT5G46350.1		AT2G47010.1
AT1G75850.1		AT4G17210.1		AT5G61090.1
AT2G01510.1		AT3G01030.1		AT3G23510.1
AT3G62560.1		AT5G23660.1		AT3G12850.1
AT1G74520.1		AT4G02190.1		AT3G09210.1
AT3G48230.1		AT3G56180.1		AT5G24050.1
AT3G49560.1		AT1G74220.1		AT3G24860.1
AT3G50550.1		AT2G20350.1		AT3G23530.1
AT3G51880.1		AT3G13010.1		AT5G24040.1
AT3G61200.1		AT2G24710.1		AT5G13380.1
AT4G01190.1		AT5G36970.1		AT3G24850.1
AT1G73200.1		AT4G35810.1		AT2G35080.1
AT1G74530.1		AT4G17200.1		AT3G11550.1
AT1G75860.1		AT2G23410.1		AT5G13390.1
AT4G13170.1		AT5G63710.1		AT4G39530.1
AT2G14835.1		AT4G19850.1		AT1G01420.1
AT3G49570.1		AT4G05200.1		AT4G28890.1
AT3G51890.1		AT2G23400.1		AT5G63630.1
AT1G48280.1		AT2G18060.1		AT1G74390.1
AT2G02860.1		AT1G04350.1		AT4G27570.1
AT3G62540.1		AT1G03020.1		AT5G64950.1
AT4G13160.1		AT5G58360.1		AT5G49350.1
AT5G40740.1		AT4G21200.1		AT1G61050.1
AT3G51895.1		AT1G49260.1		AT4G39590.1
AT4G14490.1		AT4G14140.1		AT5G63690.1
AT1G13560.1		AT1G03050.1		AT4G38180.1
AT2G37500.1		AT2G33690.1		AT3G59580.1
AT1G12230.1		AT2G32360.1		AT1G49350.1
AT1G14890.1		AT4G19820.1		AT5G02630.1
AT5G15790.1		AT1G58190.1		AT4G38190.1
AT5G14460.1		AT1G34140.1		AT3G58260.1
AT5G27770.1		AT2G14500.1		AT5G03970.1
AT1G50500.1		AT2G43060.1		AT1G52980.1
AT3G02850.1		AT5G05860.1		AT3G61880.1
AT3G01520.1		AT1G14540.1		AT5G52930.1
AT1G25540.1		AT5G43230.1		AT1G24095.1
AT1G01570.1		AT3G49830.1		AT1G62300.1
AT1G24210.1		AT2G36780.1		AT5G15900.1
AT2G26840.1		AT3G20160.1		AT5G02600.1
AT1G49510.1		AT3G12540.1		AT5G49300.1
AT2G25510.1		AT4G34540.1		AT4G02280.1
AT5G38420.1		AT5G25450.1		AT3G58270.1
AT5G02470.1		AT4G03450.1		AT1G62320.1
AT5G13120.1		AT4G21240.1		AT1G63650.1
AT3G14830.1		AT1G06923.1		AT3G58280.1
AT1G63820.1		AT2G44370.1		AT4G14250.1
AT1G12240.1		AT1G03890.1		AT1G15980.1
AT1G63830.1		AT2G34100.1		AT1G25300.1
AT2G37510.1		AT1G64820.1		AT1G03990.1
AT5G62090.1		AT5G21080.1		AT4G14240.1
AT1G13570.1		AT3G58760.1		AT1G15990.1
AT2G14850.1		AT2G36760.1		AT5G25340.1
AT5G25100.1		AT4G21250.1		AT3G11570.1
AT5G27760.1		AT5G37420.1		AT5G37320.1
AT1G75810.1		AT5G01490.1		AT3G10240.1
AT2G38840.1		AT3G45460.1		AT5G38650.1
AT3G02860.1		AT1G02550.1		AT1G03980.1
AT5G02480.1		AT5G25430.1		AT1G64920.1
AT1G26880.1		AT1G73700.1		AT1G02650.1
AT2G01554.1		AT2G14540.1		AT3G23570.1
AT2G26830.1		AT1G68350.1		AT1G76910.1
AT5G39740.1		AT5G56570.1		AT1G27940.1
AT2G02880.1		AT4G11050.1		AT4G14225.1
AT3G13510.1		AT4G24300.1		AT1G63600.1
AT3G14840.1		AT2G39850.1		AT1G13310.1
AT1G02890.1		AT1G02570.1		AT4G02230.1
AT5G15770.1		AT2G46140.1		AT1G01340.1
AT5G27750.1		AT4G12370.1		AT3G48850.1
AT5G14440.1		AT3G24580.1		AT1G02670.1
AT3G02875.1		AT2G36790.1		AT3G58210.1
AT2G13550.1		AT3G49845.1		AT4G15530.1
AT3G02870.1		AT4G24320.1		AT5G38620.1
AT1G12211.1		AT1G52810.1		AT1G01370.1
AT4G02480.1		AT2G02580.1		AT2G12475.1
AT4G01150.1		AT1G19390.1		AT5G25300.1
AT1G26850.1		AT5G54990.1		AT1G13370.1
AT1G25520.1		AT4G00232.1		AT5G38610.1
AT1G75820.1		AT3G53130.1		AT1G02690.1
AT2G24200.1		AT4G00234.1		AT1G27980.1
AT5G13100.1		AT5G28690.1		AT5G39930.1
AT5G03780.1		AT5G52340.1		AT1G01390.1
AT3G13520.1		AT2G41970.1		AT5G03980.1
AT5G02450.1		AT4G29920.1		AT4G04850.1
AT2G26860.1		AT1G33670.1		AT5G27940.1
AT3G14850.1		AT1G55020.1		AT4G28800.1
AT2G25530.1		AT1G67000.1		AT5G02660.1
AT4G15790.1		AT1G68330.1		AT5G03990.1
AT4G13130.1		AT4G26890.1		AT5G01330.1
AT1G63850.1		AT1G20350.1		AT5G42410.1
AT1G62520.1		AT1G46984.1		AT5G43750.1
AT2G38820.1		AT3G07250.1		AT5G04140.1
AT3G02880.1		AT4G02870.1		AT3G12955.1
AT5G27740.1		AT5G40382.1		AT1G21320.1
AT2G38823.1		AT1G12740.1		AT1G22650.1
AT3G02885.1		AT4G36220.1		AT1G07050.1
AT5G15760.1		AT5G03390.1		AT1G10680.1
AT3G25500.1		AT3G28180.1		AT1G22660.1
AT5G14430.1		AT5G14020.1		AT1G19020.1
AT2G13540.1		AT5G43420.1		AT1G20000.1
AT3G01550.1		AT3G21570.1		AT5G41120.1
AT4G14455.1		AT4G25580.1		AT5G05420.1
AT2G25520.1		AT4G24250.1		AT5G41130.1
AT5G02460.1		AT3G46860.1		AT1G32030.1
AT5G13110.1		AT2G05420.1		AT3G09330.1
AT5G03790.1		AT2G30400.1		AT3G09340.1
AT2G01570.1		AT3G46850.1		AT3G10320.1
AT3G14860.1		AT3G19270.1		AT1G60920.1
AT3G12203.1		AT2G37000.1		AT1G33350.1
AT4G15780.1		AT2G29410.1		AT5G18720.1
AT3G02890.1		AT3G11300.1		AT5G54450.1
AT5G27730.1		AT5G51060.1		AT1G59950.1
AT1G12270.1		AT5G55430.1		AT3G10340.1
AT3G49500.1		AT5G54100.1		AT3G11670.1
AT5G15750.1		AT3G11310.1		AT5G06740.1
AT3G25530.1		AT2G31760.1		AT4G31950.1
AT5G14420.1		AT2G43745.1		AT1G10620.1
AT4G02460.1		AT4G09460.1		AT4G31970.1
AT2G38870.1		AT3G63320.1		AT5G17490.1
AT1G25580.1		AT3G55710.1		AT4G28330.1
AT3G14870.1		AT2G29460.1		AT4G31980.1
AT5G39710.1		AT3G51325.1		AT5G43700.1
AT3G51820.1		AT5G10520.1		AT4G30650.1
AT3G13540.1		AT2G22810.1		AT5G04190.1
AT5G01100.1		AT2G38390.1		AT1G09680.1
AT5G02430.1		AT2G28110.1		AT4G40000.1
AT4G15770.1		AT2G01900.1		AT1G08340.1
AT2G24220.1		AT1G74110.1		AT4G29690.1
AT4G14440.1		AT1G76770.1		AT5G05490.1
AT3G01570.1		AT3G10845.1		AT1G07000.1
AT4G01120.1		AT5G65600.1		AT5G65090.1
AT2G38880.1		AT3G51360.1		AT3G21080.1
AT3G26850.1		AT3G50030.1		AT4G15040.1
AT5G15740.1		AT1G19320.1		AT3G57020.1
AT3G25520.1		AT2G01920.1		AT2G47800.1
AT4G02450.1		AT3G01900.1		AT4G17670.1
AT2G36220.1		AT5G53640.1		AT2G23890.1
AT1G49540.1		AT4G18340.1		AT2G33230.1
AT4G14430.1		AT1G67856.1		AT2G35890.1
AT1G24265.1		AT4G11700.1		AT1G11915.1
AT1G24260.1		AT1G62160.1		AT2G33200.1
AT3G14880.1		AT3G21500.1		AT2G33210.1
AT3G51830.1		AT3G62020.1		AT1G33290.1
AT1G12290.1		AT3G63350.1		AT5G41040.1
AT3G50500.1		AT3G04190.1		AT3G48960.1
AT5G03770.1		AT1G50190.1		AT3G10350.1
AT5G01110.1		AT3G58010.1		AT3G58300.1
AT2G24210.1		AT4G11810.1		AT2G33270.1
AT1G24267.1		AT3G47350.1		AT3G61950.1
AT3G01580.1		AT5G05900.1		AT2G21260.1
AT4G02440.1		AT4G19770.1		AT3G22360.1
AT5G27710.1		AT2G34880.1		AT5G65030.1
AT1G13580.1		AT2G19220.1		AT1G69260.1
AT1G12250.1		AT5G05910.1		AT5G54370.1
AT4G27700.1		AT4G18430.1		AT5G53040.1
AT5G15730.1		AT4G19760.1		AT3G10370.1
AT2G37520.1		AT5G21130.1		AT2G47890.1
AT4G14420.1		AT1G51410.1		AT3G58330.1
AT3G13560.1		AT2G42470.1		AT5G66370.1
AT1G25560.1		AT4G19750.1		AT3G22370.1
AT1G48200.1		AT4G32650.1		AT1G60880.1
AT5G03740.1		AT4G15390.1		AT5G41090.1
AT5G02410.1		AT5G58450.1		AT3G60660.1
AT2G24240.1		AT5G21120.1		AT2G45290.1
AT2G25570.1		AT4G19740.1		AT3G47660.1
AT3G51800.1		AT4G15380.1		AT2G33290.1
AT4G01100.1		AT1G60350.1		AT3G09400.1
AT5G27700.1		AT3G25130.1		AT5G18890.1
AT1G12260.1		AT4G02060.1		AT1G21230.1
AT3G25540.1		AT1G72330.1		AT1G59860.1
AT2G36200.1		AT4G19730.1		AT1G34520.1
AT3G25545.1		AT1G09932.1		AT3G22400.1
AT4G14410.1		AT3G04200.1		AT5G04230.1
AT1G24240.1		AT5G51850.1		AT2G33090.1
AT1G49520.1		AT1G29560.1		AT5G06890.1
AT3G13570.1		AT1G49150.1		AT1G10560.1
AT1G25570.1		AT1G76700.1		AT5G18860.1
AT2G25560.1		AT4G19720.1		AT5G41240.1
AT1G63810.1		AT3G46090.1		AT3G10430.1
AT2G24230.1		AT3G05540.1		AT5G18850.1
AT3G51810.1		AT4G29050.1		AT1G34575.1
AT2G26890.1		AT3G04220.1		AT3G22410.1
AT4G26750.1		AT3G46080.1		AT1G21270.1
AT5G14180.1		AT4G03360.1		AT5G53230.1
AT5G40470.1		AT3G17530.1		AT3G11773.1
AT5G63110.1		AT2G23300.1		AT5G53240.1
AT2G38670.1		AT4G35733.1		AT5G17500.1
AT5G64440.1		AT2G45550.1		AT1G72800.1
AT5G65770.1		AT4G34419.1		AT5G53250.1
AT5G26160.1		AT3G03700.1		AT5G04200.1
AT1G13960.1		AT4G03350.1		AT1G23810.1
AT2G36010.1		AT5G55320.1		AT1G11800.1
AT4G13430.1		AT5G43350.1		AT4G29548.1
AT5G02190.1		AT1G60320.1		AT1G34500.1
AT5G53780.1		AT2G34000.1		AT5G43840.1
AT1G49910.1		AT3G09020.1		AT5G17580.1
AT4G37400.1		AT4G15320.1		AT5G55830.1
AT4G38730.1		AT1G03740.1		AT5G42520.1
AT1G24610.1		AT5G43360.1		AT2G35720.1
AT2G24020.1		AT1G35330.1		AT3G58490.1
AT5G14170.1		AT2G32270.1		AT4G17565.1
AT4G25433.1		AT3G03726.1		AT2G33100.1
AT5G40480.1		AT5G59700.1		AT2G34430.1
AT5G64430.1		AT5G36220.1		AT2G23770.1
AT5G63100.1		AT1G48640.1		AT2G23760.1
AT2G38680.1		AT2G02410.1		AT4G16200.1
AT5G65760.1		AT5G37550.1		AT5G42490.1
AT1G11310.1		AT1G11370.1		AT3G21130.1
AT1G12640.1		AT4G15300.1		AT2G46450.1
AT4G24100.1		AT3G44250.1		AT2G47780.1
AT4G26760.1		AT2G34030.1		AT2G45120.1
AT4G14750.1		AT1G18810.1		AT5G41170.1
AT3G02900.1		AT5G66020.1		AT5G54480.1
AT1G62900.1		AT5G60720.1		AT3G10480.1
AT5G51130.1		AT1G03790.1		AT1G45145.1
AT1G24625.1		AT1G62935.1		AT3G10490.1
AT2G48000.1		AT1G02460.1		AT2G46430.1
AT1G01960.1		AT2G47340.1		AT5G54490.1
AT2G01390.1		AT1G61600.1		AT3G59730.1
AT2G26670.1		AT3G36659.1		AT1G69160.1
AT4G38740.1		AT1G13130.1		AT4G18810.1
AT5G15490.1		AT1G22090.1		AT1G70140.1
AT5G40490.1		AT1G62940.1		AT2G46440.1
AT5G63130.1		AT2G18800.1		AT1G60750.1
AT3G02910.1		AT4G00260.1		AT4G18800.1
AT1G13940.1		AT2G44290.1		AT2G46494.1
AT1G12610.1		AT3G11380.1		AT5G65160.1
AT5G64460.1		AT3G11385.1		AT2G33190.1
AT2G38650.1		AT2G15760.1		AT1G71410.1
AT2G39980.1		AT1G50990.1		AT5G65165.1
AT4G24110.1		AT2G26410.1		AT3G47780.1
AT1G01990.1		AT4G03630.1		AT2G34490.1
AT4G13410.1		AT1G34420.1		AT3G21180.1
AT5G63135.1		AT1G79320.1		AT3G58440.1
AT2G40970.1		AT2G28860.1		AT1G72760.1
AT2G24040.1		AT2G03560.1		AT5G56810.1
AT5G39450.1		AT5G62250.1		AT3G11840.1
AT1G62914.1		AT1G29080.1		AT3G09530.1
AT5G38120.1		AT2G28850.1		AT5G56820.1
AT1G62910.1		AT2G02240.1		AT3G11860.1
AT5G14150.1		AT1G21110.1		AT3G09550.1
AT3G02920.1		AT1G79330.1		AT1G69550.1
AT5G27460.1		AT5G40010.1		AT3G23860.1
AT5G63120.1		AT1G66030.1		AT5G07850.1
AT1G12620.1		AT3G50190.1		AT5G06520.1
AT4G26780.1		AT2G02250.1		AT3G21230.1
AT2G39990.1		AT4G13890.1		AT4G29840.1
AT4G25450.1		AT4G23270.1		AT3G46520.1
AT2G36000.1		AT1G80330.1		AT5G56880.1
AT1G01980.1		AT5G15000.1		AT1G09880.1
AT4G37430.1		AT2G35150.1		AT1G07200.1
AT4G38760.1		AT3G44326.1		AT1G33530.1
AT4G14730.1		AT3G53280.1		AT1G46840.1
AT5G38110.1		AT5G37250.1		AT1G19200.1
AT2G40980.1		AT5G44400.1		AT5G06570.1
AT3G14900.1		AT3G18050.1		AT5G17220.1
AT5G51150.1		AT3G24710.1		AT1G07250.1
AT1G24600.1		AT1G45100.1		AT5G05250.1
AT4G24130.1		AT3G20360.1		AT5G44820.1
AT5G15470.1		AT4G04900.1		AT2G35600.1
AT5G14140.1		AT3G23410.1		AT5G54190.1
AT4G01410.1		AT2G18640.1		AT2G35615.1
AT1G09020.1		AT1G21120.1		AT4G03290.1
AT1G50940.1		AT4G27670.1		AT2G23630.1
AT4G26790.1		AT1G21130.1		AT2G36920.1
AT5G64480.1		AT5G56400.1		AT1G09812.1
AT4G37440.1		AT1G79310.1		AT2G46308.1
AT1G48620.1		AT4G39650.1		AT4G15248.1
AT5G02150.1		AT3G06890.1		AT2G34355.1
AT2G36060.1		AT4G26350.1		AT1G68150.1
AT4G14720.1		AT1G06340.1		AT1G69480.1
AT2G48030.1		AT3G09930.1		AT2G33020.1
AT2G24060.1		AT3G50140.1		AT1G69490.1
AT4G37445.1		AT1G65570.1		AT5G55440.1
AT1G12680.1		AT1G33960.1		AT3G10590.1
AT1G10020.1		AT2G18650.1		AT4G15210.1
AT5G15460.1		AT4G38340.1		AT2G22360.1
AT5G16790.1		AT1G18350.1		AT2G23690.1
AT1G09010.1		AT2G29300.1		AT3G21240.1
AT4G02730.1		AT1G05000.1		AT4G03220.1
AT4G01400.1		AT1G21990.1		AT2G34360.1
AT3G01610.1		AT4G01830.1		AT4G15200.1
AT4G14713.1		AT5G27080.1		AT3G46530.1
AT5G27440.1		AT4G13810.1		AT2G47670.1
AT4G14716.1		AT5G58170.1		AT4G16530.1
AT4G25470.1		AT2G30300.1		AT1G32180.1
AT5G63140.1		AT5G27070.1		AT3G59840.1
AT4G36120.1		AT2G04040.1		AT4G16520.1
AT1G23330.1		AT4G26390.1		AT1G44160.1
AT5G03490.1		AT1G29025.1		AT3G22590.1
AT2G36070.1		AT5G39030.1		AT4G03205.1
AT4G14710.1		AT2G29350.1		AT2G33010.1
AT5G28770.1		AT3G50180.1		AT2G34340.1
AT2G24050.1		AT4G16050.1		AT4G16515.1
AT1G48610.1		AT3G54510.1		AT1G56130.1
AT3G14920.1		AT2G29370.1		AT3G57240.1
AT1G13980.1		AT1G66880.1		AT1G69440.1
AT1G09040.1		AT4G17470.1		AT1G70440.1
AT5G16780.1		AT1G61130.1		AT5G55490.1
AT2G24090.1		AT3G05610.1		AT4G04500.1
AT5G15450.1		AT1G05880.1		AT3G58560.1
AT4G02720.1		AT3G05625.1		AT2G34380.1
AT5G14120.1		AT4G18780.1		AT4G17800.1
AT3G01620.1		AT5G18090.1		AT1G07160.1
AT5G27430.1		AT5G56390.1		AT5G05340.1
AT2G38690.1		AT2G42350.1		AT5G43620.1
AT4G25480.1		AT4G31680.1		AT5G44960.1
AT3G26922.1		AT2G34740.1		AT1G69410.1
AT1G11320.1		AT5G43090.1		AT1G70400.1
AT3G26920.1		AT5G61740.1		AT1G21470.1
AT3G02950.1		AT4G31690.1		AT1G07180.1
AT4G37460.1		AT2G37820.1		AT1G10790.1
AT5G02130.1		AT1G33930.1		AT5G17310.1
AT5G39410.1		AT2G32130.1		AT1G70410.1
AT4G14700.1		AT2G33460.1		AT3G21310.1
AT5G03460.1		AT4G22758.1		AT5G05320.1
AT5G04790.1		AT1G53530.1		AT3G11980.1
AT4G02725.1		AT3G18957.1		AT1G56120.1
AT1G48600.1		AT1G63750.1		AT1G70420.1
AT1G48605.1		AT1G27260.1		AT3G23960.1
AT3G14930.1		AT5G47470.1		AT5G05330.1
AT1G13990.1		AT2G25820.1		AT5G04000.1
AT4G02710.1		AT3G03000.1		AT5G42325.1
AT4G24160.1		AT3G60470.1		AT3G21330.1
AT5G15440.1		AT3G49210.1		AT5G55640.1
AT5G14110.1		AT1G30870.1		AT1G07190.1
AT1G50910.1		AT1G75750.1		AT4G29710.1
AT5G64490.1		AT4G25820.1		AT5G42340.1
AT3G26910.1		AT5G44310.1		AT3G21320.1
AT4G36140.1		AT3G48720.1		AT1G20180.1
AT4G37470.1		AT4G14368.1		AT4G29720.1
AT5G03470.1		AT5G37210.1		AT5G56990.1
AT3G14940.1		AT3G09130.1		AT3G45310.1
AT4G02715.1		AT3G12775.1		AT1G21480.1
AT1G23310.1		AT2G36540.1		AT5G06610.1
AT3G48290.1		AT3G45680.1		AT5G41030.1
AT3G62590.1		AT3G24780.1		AT5G16090.1
AT3G61260.1		AT5G27870.1		AT4G28460.1
AT5G40405.1		AT3G03840.1		AT5G05390.1
AT3G61270.1		AT5G44345.1		AT1G22760.1
AT4G37490.1		AT2G32160.1		AT5G16020.1
AT3G48270.1		AT5G01250.1		AT2G24800.1
AT3G50590.1		AT1G13480.1		AT5G44930.1
AT2G48060.1		AT3G14510.1		AT1G21400.1
AT4G24190.1		AT2G41930.1		AT4G15060.1
AT3G61240.1		AT1G67270.1		AT4G04490.1
AT5G65710.1		AT1G24140.1		AT3G57390.1
AT2G36080.1		AT3G14520.1		AT3G56060.1
AT1G01910.1		AT5G10180.1		AT4G16460.1
AT3G62580.1		AT4G20190.1		AT4G04470.1
AT5G65700.1		AT1G24110.1		AT4G40080.1
AT2G36090.1		AT4G32170.1		AT4G40070.1
AT4G36180.1		AT5G06905.1		AT1G32080.1
AT5G41760.1		AT2G41910.1		AT4G03110.1
AT5G52410.1		AT5G48740.1		AT3G45330.1
AT4G36195.1		AT2G15640.1		AT3G47990.1
AT5G64400.1		AT4G23230.1		AT2G22240.1
AT5G65730.1		AT5G61700.1		AT3G07070.1
AT1G01930.1		AT3G47440.1		AT5G43590.1
AT5G40440.1		AT3G18900.1		AT5G67540.1
AT5G41770.1		AT4G28811.1		AT3G59990.1
AT1G13930.1		AT2G23050.1		AT3G07080.1
AT5G65720.1		AT4G36430.1		AT2G34210.1
AT5G53750.1		AT4G04830.1		AT2G47520.1
AT1G13900.1		AT1G10340.1		AT5G54250.1
AT5G64420.1		AT1G31260.1		AT3G60966.1
AT5G26180.1		AT2G16750.1		AT2G34224.1
AT5G53760.1		AT4G32080.1		AT3G60960.1
AT5G52430.1		AT4G00460.1		AT3G60961.1
AT1G01950.1		AT2G27430.1		AT2G35550.1
AT5G41790.1		AT5G07500.1		AT2G34220.1
AT5G65740.1		AT1G32570.1		AT5G07910.1
AT5G53770.1		AT1G58300.1		AT1G69320.1
AT5G64410.1		AT1G09380.1		AT3G19090.1
AT5G51110.1		AT1G01410.1		AT4G17710.1
AT5G52440.1		AT4G01760.1		AT4G17700.1
AT5G38150.1		AT4G26200.1		AT1G56030.1
AT3G25690.1		AT4G19050.1		AT2G35580.1
AT3G23030.1		AT1G13410.1		AT5G66270.1
AT3G49660.1		AT3G12860.1		AT1G56040.1
AT3G51980.1		AT1G31290.1		AT2G47570.1
AT3G24360.1		AT4G01750.1		AT1G12870.1
AT3G50650.1		AT5G40170.1		AT5G42890.1
AT3G62630.1		AT5G43200.1		AT1G11540.1
AT1G72250.1		AT5G38680.1		AT5G39230.1
AT3G12370.1		AT5G16410.1		AT1G23520.1
AT3G49670.1		AT5G17740.1		AT3G22730.1
AT3G24350.1		AT1G34315.1		AT5G53550.1
AT3G50660.1		AT5G66790.1		AT3G09780.1
AT3G25680.1		AT2G15490.1		AT1G73805.1
AT3G23020.1		AT1G47620.1		AT5G15250.1
AT3G61310.1		AT1G07560.1		AT5G27230.1
AT3G12380.1		AT1G61080.1		AT1G11520.1
AT3G11050.1		AT2G39490.1		AT5G53560.1
AT3G49640.1		AT5G18270.1		AT5G27220.1
AT3G49645.1		AT3G50260.1		AT5G66870.1
AT1G47278.1		AT1G61095.1		AT1G23510.1
AT3G47010.1		AT1G33840.1		AT5G27210.1
AT3G50630.1		AT4G09690.1		AT5G52250.1
AT1G72270.1		AT4G08360.1		AT3G58740.1
AT3G49650.1		AT3G29670.1		AT5G64230.1
AT3G62620.1		AT4G38230.1		AT3G45400.1
AT3G11070.1		AT5G52990.1		AT3G19150.1
AT1G47260.1		AT2G41780.1		AT1G23540.1
AT3G47000.1		AT3G55930.1		AT1G11570.1
AT3G50640.1		AT2G18550.1		AT5G17860.1
AT1G72280.1		AT3G17690.1		AT4G20800.1
AT3G50690.1		AT1G20520.1		AT5G05890.1
AT1G60230.1		AT3G53330.1		AT4G32810.1
AT1G74875.1		AT4G30300.1		AT2G21610.1
AT3G59020.1		AT2G30240.1		AT4G05190.1
AT2G02710.1		AT3G19410.1		AT5G41510.1
AT1G72210.1		AT3G03080.1		AT3G10710.1
AT3G48360.1		AT2G32870.1		AT3G09720.1
AT1G61570.1		AT2G30210.1		AT4G17160.1
AT1G74880.1		AT4G05270.1		AT2G19310.1
AT3G49680.1		AT4G31640.1		AT3G22700.1
AT1G61580.1		AT5G19520.1		AT5G42850.1
AT3G50670.1		AT5G27140.1		AT4G31510.1
AT1G72230.1		AT1G12940.1		AT4G20860.1
AT2G02730.1		AT4G05260.1		AT2G21620.1
AT2G01400.1		AT5G48060.1		AT4G18470.1
AT3G61320.1		AT1G64107.1		AT5G15290.1
AT3G62650.1		AT5G60520.1		AT2G34930.1
AT3G23080.1		AT5G39910.1		AT5G53520.1
AT1G72240.1		AT3G46260.1		AT4G31520.1
AT1G73570.1		AT1G62340.1		AT4G20880.1
AT2G01410.1		AT1G17770.1		AT2G21640.1
AT3G62660.1		AT1G16440.1		AT5G65500.1
AT2G02740.1		AT5G60510.1		AT4G18450.1
AT2G38710.1		AT1G76980.1		AT4G05240.1
AT1G61520.1		AT3G58230.1		AT4G18550.1
AT1G11260.1		AT3G05746.1		AT3G56170.1
AT5G15430.1		AT5G14602.1		AT2G46950.1
AT5G14100.1		AT3G46280.1		AT4G18540.1
AT1G73500.1		AT3G04420.1		AT2G33655.1
AT5G14105.1		AT4G05340.1		AT2G46960.1
AT5G51080.1		AT3G58240.1		AT4G30120.1
AT5G04770.1		AT1G16420.1		AT2G21680.1
AT2G02750.1		AT1G30710.1		AT4G29140.1
AT1G47210.1		AT3G17730.1		AT1G71120.1
AT1G48540.1		AT1G51640.1		AT4G32790.1
AT2G01420.1		AT3G49340.1		AT1G72460.1
AT3G13620.1		AT1G33811.1		AT4G31470.1
AT5G28740.1		AT4G14280.1		AT1G58170.1
AT5G03440.1		AT4G19970.1		AT2G32350.1
AT1G24575.1		AT3G04440.1		AT2G33680.1
AT5G64390.1		AT1G49390.1		AT2G46995.1
AT2G38720.1		AT2G30290.1		AT4G19830.1
AT1G60200.1		AT5G20480.1		AT1G71150.1
AT1G35220.1		AT1G30760.1		AT2G43010.1
AT1G11270.1		AT3G17760.1		AT1G09180.1
AT5G15420.1		AT2G33330.1		AT4G19810.1
AT5G16750.1		AT5G39090.1		AT1G22150.1
AT3G01650.1		AT4G02270.1		AT3G46780.1
AT3G26934.1		AT3G15111.1		AT3G07195.1
AT3G25600.1		AT4G30280.1		AT5G04530.1
AT3G26932.1		AT5G59590.1		AT5G52170.1
AT3G26935.1		AT5G18160.1		AT1G58120.1
AT1G47200.1		AT5G40070.1		AT1G09170.1
AT1G73510.1		AT2G33385.1		AT1G09176.1
AT5G04780.1		AT2G04810.1		AT4G30180.1
AT1G74840.1		AT3G48840.1		AT5G05870.1
AT2G26710.1		AT1G64910.1		AT5G16500.1
AT5G03450.1		AT5G45770.1		AT5G17830.1
AT3G12300.1		AT5G43110.1		AT5G04510.1
AT5G02120.1		AT3G55150.1		AT1G34110.1
AT3G14960.1		AT3G27900.1		AT1G11490.1
AT1G62870.1		AT5G57750.1		AT2G43050.1
AT1G12570.1		AT1G25310.1		AT2G44380.1
AT5G15410.1		AT2G01790.1		AT3G20180.1
AT1G50840.1		AT2G32030.1		AT5G05850.1
AT1G23220.1		AT4G19910.1		AT1G34190.1
AT1G48520.1		AT5G01360.1		AT1G61720.1
AT1G49850.1		AT5G05720.1		AT5G64190.1
AT3G13640.1		AT1G59590.1		AT1G34180.1
AT5G03420.1		AT3G15940.1		AT5G04500.1
AT5G63080.1		AT1G64940.1		AT1G34160.1
AT1G11250.1		AT5G25320.1		AT3G57460.1
AT1G12580.1		AT3G01311.1		AT1G60420.1
AT4G26700.1		AT5G57770.1		AT5G15390.1
AT1G60220.1		AT5G13350.1		AT1G09100.1
AT1G62880.1		AT4G37710.1		AT5G66980.1
AT2G14750.1		AT4G20050.1		AT5G26040.1
AT3G26950.1		AT4G02220.1		AT3G10870.1
AT5G15400.1		AT1G80120.1		AT3G58820.1
AT1G50830.1		AT2G12480.1		AT3G20200.1
AT4G00170.1		AT2G03520.1		AT3G10880.1
AT2G26730.1		AT3G15960.1		AT1G23410.1
AT3G14980.1		AT2G24460.1		AT5G51020.1
AT1G49840.1		AT3G43190.1		AT3G19240.1
AT1G73530.1		AT3G26610.1		AT5G64330.1
AT1G74860.1		AT3G59550.1		AT1G11410.1
AT5G03430.1		AT5G67100.1		AT3G20220.1
AT5G04760.1		AT3G55190.1		AT3G19230.1
AT5G02100.1		AT5G05710.1		AT5G40390.1
AT5G03406.1		AT5G01320.1		AT5G03360.1
AT3G26980.1		AT1G59550.1		AT5G04690.1
AT4G26710.1		AT5G43175.1		AT1G11470.1
AT3G49620.1		AT4G15500.1		AT1G23450.1
AT3G24320.1		AT1G73850.1		AT1G09155.1
AT2G38750.1		AT3G46230.1		AT3G46870.1
AT1G47250.1				AT5G04680.1
AT1G48580.1				AT5G41620.1
AT1G23280.1				AT3G10820.1
AT3G13660.1				AT5G53620.1
AT3G14990.1				AT5G26090.1
AT3G51940.1				AT2G46810.1
AT2G26760.1				AT5G53635.1
AT2G02790.1				AT4G18350.1
AT2G25430.1				AT2G19210.1
AT3G13662.1				AT3G46800.1
AT3G11000.1				AT2G34820.1
AT2G24100.1				AT4G18330.1
AT2G37435.1				AT5G52320.1
AT3G01690.1				AT4G21980.1
AT5G03415.1				AT2G46850.1
AT4G26720.1				AT1G71040.1
AT3G49630.1				AT4G31300.1
AT3G62600.1				AT2G32220.1
AT2G37430.1				AT2G46860.1
AT2G38760.1				AT4G33970.1
AT3G24315.1				AT1G58090.1
AT3G12340.1				AT4G18425.1
AT3G13670.1				AT4G31330.1
AT1G50890.1				AT2G44230.1
AT3G50620.1				AT1G71000.1
AT5G04740.1				AT2G45560.1
AT3G13674.1				AT4G29030.1
AT2G01470.1				AT1G71015.1
AT3G11010.1				AT2G45570.1
AT2G25420.1				AT2G32235.1
AT3G13672.1				AT2G34890.1
AT3G51950.1				AT1G72350.1
AT4G38700.1				AT1G73680.1
AT4G14790.1				AT1G60380.1
AT3G12345.1				AT1G35350.1
AT4G12130.1				AT1G61640.1
AT2G37400.1				AT2G32290.1
AT1G11280.1				AT5G52290.1
AT3G23010.1				AT3G45570.1
AT3G24340.1				AT4G30050.1
AT3G49600.1				AT1G10060.1
AT3G49601.1				AT1G74960.1
AT2G38730.1				AT3G46890.1
AT4G00140.1				AT3G58877.1
AT1G47230.1				AT1G09080.1
AT1G49890.1				AT4G30074.1
AT1G24590.1				AT1G60340.1
AT3G12350.1				AT1G49960.1
AT3G13682.1				AT5G04640.1
AT1G23260.1				AT1G61610.1
AT2G25450.1				AT1G10070.1
AT1G62830.1				AT1G10090.1
AT4G38710.1				AT1G60300.1
AT2G01480.1				AT1G46408.1
AT2G24120.1				AT1G35750.1
AT3G51920.1				AT1G08130.1
AT5G04710.1				AT5G42650.1
AT4G26740.1				AT1G23760.1
AT1G62840.1				AT3G45610.1
AT3G25660.1				AT3G19320.1
AT1G11290.1				AT1G21100.1
AT3G23000.1				AT3G45600.1
AT3G49610.1				AT1G23770.1
AT2G37410.1				AT3G19330.1
AT2G38740.1				AT3G21670.1
AT4G01460.1				AT1G35730.1
AT1G48550.1				AT5G55980.1
AT3G11030.1				AT3G58920.1
AT3G12360.1				AT1G11770.1
AT3G13690.1				AT1G08140.1
AT2G26770.1				AT3G21660.1
AT2G25440.1				AT5G28310.1
AT2G01490.1				AT1G08135.1
AT4G14770.1				AT5G52000.1
AT4G26630.1				AT5G17650.1
AT4G02660.1				AT5G64000.1
AT4G01330.1				AT5G65330.1
AT2G38550.1				AT5G66660.1
AT5G64560.1				AT5G40040.1
AT5G65890.1				AT5G40050.1
AT2G39880.1				AT3G19390.1
AT2G37220.1				AT3G45670.1
AT2G01260.1				AT3G58960.1
AT5G39590.1				AT3G09920.1
AT5G14290.1				AT3G10910.1
AT4G25315.1				AT4G31700.1
AT2G37230.1				AT3G09960.1
AT5G63220.1				AT4G16070.1
AT2G38560.1				AT4G30410.1
AT5G64550.1				AT1G09400.1
AT5G65880.1				AT4G30420.1
AT2G39890.1				AT1G23730.1
AT4G27970.1				AT4G29440.1
AT1G12520.1				AT5G04390.1
AT2G26550.1				AT1G23700.1
AT2G01270.1				AT1G08100.1
AT5G52580.1				AT4G29450.1
AT4G38620.1				AT1G10400.1
AT4G02640.1				AT4G05380.1
AT4G25320.1				AT3G21620.1
AT4G01310.1				AT3G20300.1
AT2G39865.1				AT5G55950.1
AT3G01700.1				AT4G31770.1
AT5G64580.1				AT5G39000.1
AT1G13820.1				AT5G41315.1
AT2G37200.1				AT2G33420.1
AT2G38530.1				AT4G05497.1
AT4G26650.1				AT4G05490.1
AT4G15950.1				AT2G21430.1
AT4G14620.1				AT4G30330.1
AT5G02290.1				AT4G18790.1
AT4G15955.1				AT3G55080.1
AT2G26580.1				AT3G55090.1
AT5G39570.1				AT4G17440.1
AT2G25250.1				AT2G44110.1
AT4G37300.1				AT2G32140.1
AT4G38630.1				AT1G71370.1
AT5G14270.1				AT4G05430.1
AT4G14615.1				AT3G57680.1
AT3G01710.1				AT3G56350.1
AT4G27990.1				AT4G18720.1
AT1G12500.1				AT2G20180.1
AT5G64570.1				AT5G65240.1
AT2G37210.1				AT1G70000.1
AT4G26660.1				AT1G58370.1
AT2G39870.1				AT1G33030.1
AT4G24000.1				AT3G58990.1
AT4G38640.1				AT5G65274.1
AT4G15940.1				AT1G58380.1
AT2G01290.1				AT5G18910.1
AT2G26570.1				AT5G53290.1
AT4G39970.1				AT5G06910.1
AT1G01860.1				AT5G65280.1
AT1G11220.1				AT5G06920.1
AT2G25280.1				AT1G71300.1
AT5G14260.1				AT1G59675.1
AT4G02620.1				AT3G56380.1
AT3G01720.1				AT5G27130.1
AT4G14605.1				AT3G45730.1
AT4G26670.1				AT5G53420.1
AT5G63270.1				AT3G19460.1
AT4G38650.1				AT3G18120.1
AT1G24530.1				AT1G60600.1
AT2G37270.1				AT5G52100.1
AT4G14600.1				AT5G15130.1
AT5G02270.1				AT3G21790.1
AT4G15930.1				AT3G19470.1
AT5G38220.1				AT3G07490.1
AT2G25270.1				AT5G15120.1
AT4G39980.1				AT1G61950.1
AT5G51280.1				AT1G08050.1
AT1G13890.1				AT3G55100.1
AT1G11230.1				AT5G15110.1
AT5G15580.1				AT1G48980.1
AT4G02610.1				AT5G41490.1
AT5G63260.1				AT1G08040.1
AT5G64590.1				AT1G10380.1
AT1G01880.1				AT5G15100.1
AT4G36000.1				AT5G05790.1
AT4G38660.1				AT3G45760.1
AT4G15920.1				AT3G56410.1
AT2G26590.1				AT1G11684.1
AT5G51290.1				AT3G18180.1
AT1G13860.1				AT5G05760.1
AT5G63290.1				AT3G20490.1
AT4G02600.1				AT1G48953.1
AT5G15570.1				AT3G45780.1
AT5G14240.1				AT4G31615.1
AT5G26220.1				AT3G08740.1
AT2G37240.1				AT4G31620.1
AT5G27550.1				AT1G11620.1
AT4G26690.1				AT1G10300.1
AT1G11200.1				AT1G12960.1
AT4G25360.1				AT5G41410.1
AT1G12530.1				AT4G17260.1
AT3G01740.1				AT4G31630.1
AT4G38670.1				AT5G54730.1
AT4G15910.1				AT1G11608.1
AT5G02250.1				AT3G20420.1
AT1G24510.1				AT3G19430.1
AT2G40890.1				AT4G31650.1
AT1G13870.1				AT2G33300.1
AT5G16890.1				AT1G71280.1
AT5G14230.1				AT2G34610.1
AT5G26210.1				AT2G20000.1
AT5G27540.1				AT4G32890.1
AT2G38580.1				AT1G60590.1
AT4G25370.1				AT4G18640.1
AT1G11210.1				AT2G32020.1
AT5G63280.1				AT2G33350.1
AT3G25700.1				AT4G30260.1
AT4G36020.1				AT3G08810.1
AT2G38590.1				AT2G45300.1
AT4G38680.1				AT4G19950.1
AT5G02260.1				AT2G32050.1
AT4G15900.1				AT2G44030.1
AT3G12400.1				AT1G73870.1
AT4G24050.1				AT5G52060.1
AT3G61380.1				AT5G64060.1
AT3G60050.1				AT3G56450.1
AT4G36030.1				AT3G57790.1
AT5G65810.1				AT1G22260.1
AT3G47070.1				AT2G32070.1
AT4G25390.1				AT1G72520.1
AT5G53830.1				AT3G57840.1
AT4G36040.1				AT3G21890.1
AT5G40520.1				AT1G78230.1
AT3G47060.1				AT3G20580.1
AT4G24070.1				AT5G09800.1
AT5G53840.1				AT3G20570.1
AT3G59040.1				AT3G19595.1
AT3G61360.1				AT4G18090.1
AT3G60030.1				AT1G66210.1
AT4G36050.1				AT1G55570.1
AT2G37290.1				AT2G19700.1
AT4G37380.1				AT5G46830.1
AT5G65830.1				AT1G67560.1
AT5G41860.1				AT2G20720.1
AT5G41870.1				AT1G54280.1
AT5G52520.1				AT5G58820.1
AT4G24080.1				AT4G19380.1
AT5G53850.1				AT4G18050.1
AT5G65820.1				AT1G29230.1
AT5G40540.1				AT1G31550.1
AT5G51200.1				AT2G44710.1
AT5G40550.1				AT2G05100.1
AT5G52530.1				AT2G32740.1
AT4G36080.1				AT2G31410.1
AT1G13800.1				AT1G68840.1
AT1G72175.1				AT1G32870.1
AT5G64520.1				AT1G05240.1
AT1G01810.1				AT1G67520.1
AT1G72170.1				AT1G68850.1
AT3G60090.1				AT1G29200.1
AT5G52547.1				AT3G19508.1
AT5G52545.1				AT3G08860.1
AT4G36090.1				AT1G55550.1
AT5G65840.1				AT1G32850.1
AT5G52540.1				AT4G18010.1
AT1G01800.1				AT2G32770.1
AT1G72180.1				AT3G08870.1
AT5G38290.1				AT3G20510.1
AT5G40570.1				AT2G29100.1
AT5G64540.1				AT2G32750.1
AT3G59090.1				AT2G17160.1
AT5G53880.1				AT3G18210.1
AT5G51220.1				AT3G21860.1
AT5G52550.1				AT4G20400.1
AT1G01830.1				AT3G18220.1
AT1G72190.1				AT2G29120.1
AT5G40580.1				AT4G34930.1
AT5G53890.1				AT4G21630.1
AT5G63200.1				AT2G43470.1
AT1G01820.1				AT4G34940.1
AT3G60080.1				AT2G31460.1
AT3G59100.1				AT5G20160.1
AT3G61420.1				AT4G21640.1
AT5G16800.1				AT1G07850.1
AT3G12490.1				AT4G34950.1
AT1G73460.1				AT5G57480.1
AT1G74790.1				AT5G56150.1
AT3G48440.1				AT4G21650.1
AT3G11165.1				AT4G08730.1
AT5G04810.1				AT4G22980.1
AT3G49790.1				AT2G30140.1
AT1G60160.1				AT5G07170.1
AT3G50780.1				AT1G20850.1
AT3G49796.1				AT1G07860.1
AT1G72141.1				AT1G20860.1
AT1G73470.1				AT4G32320.1
AT3G48430.1				AT4G21680.1
AT3G23170.1				AT4G31010.1
AT1G23190.1				AT5G46740.1
AT1G60170.1				AT5G44110.1
AT1G48490.1				AT5G58750.1
AT3G23160.1				AT1G66190.1
AT1G35160.1				AT1G78160.1
AT3G24490.1				AT5G58770.1
AT3G24495.1				AT5G56110.1
AT1G50790.1				AT5G58780.1
AT3G47120.1				AT3G57960.1
AT1G72160.1				AT1G66130.1
AT1G73490.1				AT1G67460.1
AT1G61440.1				AT3G57970.1
AT2G15910.1				AT1G30170.1
AT3G62790.1				AT3G56640.1
AT3G61460.1				AT1G78120.1
AT3G60130.1				AT5G22910.1
AT1G74750.1				AT1G30160.1
AT3G48480.1				AT1G31490.1
AT2G15900.1				AT5G22900.1
AT3G59150.1				AT1G54115.1
AT3G61470.1				AT5G08600.1
AT1G73430.1				AT5G09930.1
AT3G50790.1				AT1G78140.1
AT5G53800.1				AT5G58910.1
AT1G73440.1				AT1G79400.1
AT3G62770.1				AT1G55450.1
AT3G61440.1				AT1G66110.1
AT3G60110.1				AT2G19610.1
AT1G61470.1				AT1G30190.1
AT1G72120.1				AT3G54000.1
AT1G73450.1				AT1G68780.1
AT2G27900.1				AT1G79430.1
AT1G74780.1				AT3G07620.1
AT4G12070.1				AT2G18300.1
AT5G40500.1				AT2G19630.1
AT3G47160.1				AT3G19600.1
AT5G63190.1				AT2G32620.1
AT1G62730.1				AT3G19610.1
AT1G12470.1				AT3G19615.1
AT5G15550.1				AT1G20750.1
AT5G14220.1				AT4G22900.1
AT1G24450.1				AT1G19780.1
AT1G50740.1				AT5G22960.1
AT1G48420.1				AT2G32660.1
AT2G26600.1				AT3G56600.1
AT5G03560.1				AT2G21980.1
AT5G39510.1				AT2G29020.1
AT3G12410.1				AT3G07680.1
AT3G13740.1				AT1G31450.1
AT5G02230.1				AT1G56710.1
AT4G12060.1				AT1G20790.1
AT4G13395.1				AT3G18330.1
AT5G63180.1				AT1G56720.1
AT1G61410.1				AT2G20670.1
AT2G39930.1				AT5G09970.1
AT2G40920.1				AT3G45940.1
AT5G16870.1				AT4G21610.1
AT5G27520.1				AT2G32645.1
AT5G15540.1				AT2G05070.1
AT5G14210.1				AT4G09965.1
AT3G49710.1				AT2G29060.1
AT3G01770.1				AT2G31345.1
AT1G50730.1				AT5G20280.1
AT1G50732.1				AT4G21534.1
AT1G74720.1				AT2G42000.1
AT5G39500.1				AT1G18410.1
AT1G48410.1				AT4G22880.1
AT1G24460.1				AT2G31380.1
AT1G49740.1				AT3G19700.1
AT5G02240.1				AT1G20720.1
AT3G12420.1				AT5G45520.1
AT3G13750.1				AT4G32230.1
AT3G50700.1				AT5G58840.1
AT1G62750.1				AT4G20270.1
AT1G13780.1				AT5G58850.1
AT1G61420.1				AT4G20280.1
AT1G11120.1				AT5G46880.1
AT1G12450.1				AT3G55370.1
AT2G39900.1				AT5G56200.1
AT4G27900.1				AT1G79370.1
AT4G01390.1				AT5G57567.1
AT5G14200.1				AT5G58890.1
AT4G00060.1				AT1G78070.1
AT1G23100.1				AT5G57570.1
AT1G73400.1				AT3G05170.1
AT1G49730.1				AT3G56760.1
AT1G74730.1				AT3G54100.1
AT3G11100.1				AT3G17180.1
AT5G03540.1				AT3G54130.1
AT5G28840.1				AT1G65120.1
AT2G27950.1				AT3G30160.1
AT5G04870.1				AT5G47900.1
AT3G12430.1				AT1G65130.1
AT3G13760.1				AT1G66460.1
AT4G12040.1				AT3G54140.1
AT5G03545.1				AT1G77110.1
AT1G11130.1				AT3G30180.1
AT1G61430.1				AT5G60900.1
AT3G01790.1				AT1G65150.1
AT4G27910.1				AT1G53180.1
AT2G39910.1				AT5G23970.1
AT5G16850.1				AT1G31790.1
AT5G15520.1				AT3G06420.1
AT1G50710.1				AT1G05490.1
AT1G24440.1				AT1G29480.1
AT4G14695.1				AT3G20710.1
AT1G23110.1				AT5G10660.1
AT1G49720.1				AT2G21820.1
AT3G13770.1				AT2G19530.1
AT1G74740.1				AT4G21926.1
AT2G01330.1				AT1G65110.1
AT3G12440.1				AT1G28130.1
AT3G13772.1				AT2G20510.1
AT4G13360.1				AT3G56710.1
AT5G04885.1				AT4G19580.1
AT1G11180.1				AT1G28180.1
AT2G40950.1				AT2G45840.1
AT3G24440.1				AT4G19570.1
AT2G39960.1				AT3G44713.1
AT3G62710.1				AT5G23920.1
AT5G16840.1				AT2G32510.1
AT2G38630.1				AT3G05140.1
AT1G24490.1				AT1G55740.1
AT3G13780.1				AT5G11920.1
AT4G39900.1				AT2G21890.1
AT2G27970.1				AT3G56700.1
AT5G04850.1				AT2G32520.1
AT2G26640.1				AT4G08895.1
AT3G11120.1				AT2G21880.1
AT5G03520.1				AT5G09610.1
AT4G14680.1				AT2G45830.1
AT4G13350.1				AT2G33855.1
AT1G35140.1				AT1G31710.1
AT4G26600.1				AT5G60880.1
AT3G49750.1				AT4G32510.1
AT2G39970.1				AT4G33840.1
AT3G23100.1				AT2G44550.1
AT5G16830.1				AT2G44560.1
AT5G15500.1				AT2G18260.1
AT4G00030.1				AT2G32550.1
AT4G12010.1				AT4G33860.1
AT1G49780.1				AT2G44540.1
AT2G25300.1				AT5G45280.1
AT4G39910.1				AT3G07820.1
AT3G11130.1				AT5G08250.1
AT5G02200.1				AT1G06780.1
AT2G01350.1				AT1G30410.1
AT5G03530.1				AT5G08270.1
AT5G04860.1				AT3G06510.1
AT2G38610.1				AT5G22540.1
AT4G26610.1				AT1G04150.1
AT1G11160.1				AT1G17420.1
AT1G12490.1				AT2G32590.1
AT3G49720.1				AT5G09560.1
AT2G39940.1				AT2G44578.1
AT4G02680.1				AT3G06520.1
AT2G14680.1				AT1G17430.1
AT3G49725.1				AT2G44580.1
AT4G12000.1				AT5G09570.1
AT4G39920.1				AT4G32580.1
AT4G12005.1				AT5G46510.1
AT3G12470.1				AT5G59820.1
AT2G26660.1				AT1G78390.1
AT3G48420.1				AT5G46540.1
AT5G03500.1				AT5G58520.1
AT5G04830.1				AT5G21280.1
AT4G27950.1				AT3G17270.1
AT4G26620.1				AT5G09700.1
AT1G11170.1				AT1G78370.1
AT2G40940.1				AT1G79640.1
AT3G49730.1				AT1G53090.1
AT2G39950.1				AT5G46710.1
AT2G38620.1				AT1G80660.1
AT5G16810.1				AT1G78340.1
AT3G62700.1				AT1G67620.1
AT1G49760.1				AT1G28020.1
AT4G39930.1				AT1G54300.1
AT1G50750.1				AT1G28010.1
AT3G12480.1				AT1G05370.1
AT1G48430.1				AT3G19850.1
AT3G11150.1				AT1G79610.1
AT3G48410.1				AT2G19410.1
AT2G26650.1				AT1G79620.1
AT2G27980.1				AT5G09760.1
AT5G04840.1				AT5G22730.1
AT2G25320.1				AT3G06560.1
AT1G62720.1				AT3G20850.1
AT4G38600.1				AT2G21720.1
AT2G22090.1				AT1G28000.1
AT2G47390.1				AT5G09770.1
AT5G61170.1				AT1G04090.1
AT1G03910.1				AT1G29395.1
AT2G34080.1				AT5G10730.1
AT4G16700.1				AT2G45720.1
AT2G22080.1				AT2G33750.1
AT4G28703.1				AT4G33810.1
AT1G03905.1				AT1G30370.1
AT3G01810.1				AT1G55610.1
AT1G15910.1				AT3G44830.1
AT2G34090.1				AT1G53000.1
AT2G46060.1				AT3G05260.1
AT4G28706.1				AT2G21770.1
AT4G28710.1				AT4G32500.1
AT3G01820.1				AT1G30350.1
AT2G34050.1				AT1G44900.1
AT5G61190.1				AT5G44030.1
AT1G03930.1				AT5G07090.1
AT2G46030.1				AT1G19940.1
AT2G34060.1				AT5G46690.1
AT2G35390.1				AT5G57345.1
AT5G61180.1				AT5G33370.1
AT2G47370.1				AT2G21790.1
AT2G46040.1				AT5G58670.1
AT3G13810.1				AT4G21750.1
AT5G36170.1				AT2G18140.1
AT4G28730.1				AT1G32910.1
AT3G01840.1				AT4G19520.1
AT1G14610.1				AT4G21760.1
AT1G15940.1				AT5G45380.1
AT1G02620.1				AT1G06640.1
AT5G12190.1				AT4G20440.1
AT1G15950.1				AT2G45750.1
AT4G27410.1				AT1G05300.1
AT3G25800.1				AT5G56040.1
AT3G01850.1				AT4G08840.1
AT1G03940.1				AT2G18193.1
AT3G25805.1				AT1G19990.1
AT5G37480.1				AT2G18190.1
AT3G13845.1				AT5G07060.1
AT2G46080.1				AT3G19930.1
AT5G24165.1				AT4G33770.1
AT1G15920.1				AT2G32470.1
AT3G24503.1				AT3G18610.1
AT4G28750.1				AT3G06640.1
AT4G39400.1				AT1G17310.1
AT5G37475.1				AT5G08370.1
AT5G37470.1				AT5G08360.1
AT1G27900.1				AT5G60920.1
AT1G03970.1				AT2G44490.1
AT3G12510.1				AT5G58610.1
AT1G01310.1				AT5G45340.1
AT4G27435.1				AT5G46680.1
AT5G25480.1				AT1G55120.1
AT4G28760.1				AT3G43670.1
AT1G14600.1				AT3G29380.1
AT1G15930.1				AT1G32470.1
AT4G26100.1				AT2G18810.1
AT4G27430.1				AT5G07650.1
AT1G01300.1				AT1G67120.1
AT1G03960.1				AT5G19610.1
AT5G50430.1				AT5G07620.1
AT4G28770.1				AT3G56980.1
AT4G26110.1				AT3G55650.1
AT3G59190.1				AT3G54320.1
AT1G74270.1				AT1G56410.1
AT4G39420.1				AT1G69720.1
AT5G02800.1				AT5G44635.1
AT5G50440.1				AT1G69730.1
AT5G48120.1				AT5G57960.1
AT4G26120.1				AT2G28200.1
AT4G27450.1				AT5G45990.1
AT3G60180.1				AT5G43330.1
AT4G38100.1				AT3G05320.1
AT5G62410.1				AT3G05327.1
AT5G49460.1				AT5G05070.1
AT5G62440.1				AT3G44920.1
AT4G28790.1				AT3G18630.1
AT4G26130.1				AT1G07430.1
AT3G59160.1				AT2G43860.1
AT3G61480.1				AT3G44910.1
AT3G60150.1				AT3G18640.1
AT5G50450.1				AT2G42540.1
AT5G51795.1				AT3G04010.1
AT5G49470.1				AT1G57720.1
AT3G61490.1				AT3G20980.1
AT3G60160.1				AT3G18650.1
AT5G62430.1				AT3G05350.1
AT4G27480.1				AT2G30540.1
AT5G62460.1				AT1G33700.1
AT5G63790.1				AT3G44930.1
AT5G61130.1				AT5G18340.1
AT5G49480.1				AT1G32440.1
AT5G48150.1				AT3G18670.1
AT1G74230.1				AT1G06148.1
AT4G38130.1				AT2G41240.1
AT4G39460.1				AT3G05370.1
AT4G26160.1				AT4G11845.1
AT4G27490.1				AT1G21790.1
AT5G63780.1				AT3G56930.1
AT5G48160.1				AT5G18320.1
AT1G74240.1				AT3G04050.1
AT4G39470.1				AT2G28290.1
AT5G61150.1				AT5G07660.1
AT4G38150.1				AT2G42550.1
AT4G39480.1				AT2G41220.1
AT1G75580.1				AT3G56940.1
AT1G74250.1				AT3G29340.1
AT3G60190.1				AT4G09500.1
AT4G38170.1				AT2G30580.1
AT5G48180.1				AT1G19460.1
AT4G26190.1				AT2G43890.1
AT1G75590.1				AT5G67290.1
AT1G74260.1				AT3G18720.1
AT4G14096.1				AT1G08730.1
AT5G26720.1				AT5G44550.1
AT3G50890.1				AT1G67070.1
AT3G60210.1				AT5G55200.1
AT4G38060.1				AT4G21230.1
AT1G49230.1				AT4G33210.1
AT1G25260.1				AT3G53060.1
AT1G51550.1				AT5G56560.1
AT4G26080.1				AT4G33230.1
AT3G62870.1				AT4G22590.1
AT4G38050.1				AT1G55040.1
AT3G48560.1				AT1G67020.1
AT5G01420.1				AT5G44590.1
AT3G24590.1				AT5G55240.1
AT5G26710.1				AT5G55250.1
AT1G64880.1				AT1G55060.1
AT3G23260.1				AT1G70690.1
AT1G01290.1				AT1G55070.1
AT3G59230.1				AT4G33270.1
AT1G25280.1				AT5G55270.1
AT1G25275.1				AT1G32361.1
AT1G51540.1				AT2G18700.1
AT5G13410.1				AT4G34490.1
AT3G62880.1				AT4G33170.1
AT1G52870.1				AT2G18720.1
AT4G26090.1				AT1G18040.1
AT1G76860.1				AT1G57690.1
AT1G01280.1				AT5G44740.1
AT3G60220.1				AT1G31000.1
AT5G01430.1				AT4G10490.1
AT5G26700.1				AT2G31720.1
AT5G51700.1				AT2G43700.1
AT3G49880.1				AT3G53160.1
AT1G64890.1				AT4G10480.1
AT3G50870.1				AT2G31730.1
AT4G14190.1				AT5G44760.1
AT1G13260.1				AT5G19700.1
AT1G14590.1				AT1G56300.1
AT3G59200.1				AT1G57630.1
AT3G61520.1				AT4G08160.1
AT1G51538.1				AT2G43710.1
AT5G14720.1				AT1G71940.1
AT1G50200.1				AT5G67410.1
AT1G51530.1				AT5G07700.1
AT1G76870.1				AT5G43450.1
AT1G75540.1				AT5G42120.1
AT1G25240.1				AT3G53150.1
AT3G47250.1				AT4G10450.1
AT5G01400.1				AT5G56760.1
AT5G51710.1				AT1G69630.1
AT3G23280.1				AT2G31710.1
AT3G49890.1				AT3G04110.1
AT3G50880.1				AT3G43710.1
AT1G13270.1				AT4G09450.1
AT1G26590.1				AT1G21620.1
AT3G60200.1				AT1G22950.1
AT4G38090.1				AT2G29430.1
AT5G14710.1				AT2G31770.1
AT4G02195.1				AT1G19310.1
AT1G51520.1				AT1G10980.1
AT1G25250.1				AT1G07340.1
AT1G76880.1				AT5G18490.1
AT1G26580.1				AT3G05470.1
AT3G62860.1				AT2G17470.1
AT1G13280.1				AT3G18780.1
AT3G48570.1				AT1G06030.1
AT5G01410.1				AT3G04150.1
AT5G02740.1				AT3G05480.1
AT2G36730.1				AT1G32320.1
AT5G49400.1				AT3G16130.1
AT5G14700.1				AT4G11730.1
AT1G76810.1				AT2G42450.1
AT3G61580.1				AT1G32310.1
AT3G60250.1				AT2G42460.1
AT1G50260.1				AT3G55720.1
AT5G02710.1				AT2G29490.1
AT1G64840.1				AT3G54400.1
AT2G36740.1				AT5G44700.1
AT5G50400.1				AT1G20320.1
AT2G35410.1				AT1G22980.1
AT5G51730.1				AT2G41170.1
AT5G49410.1				AT5G66080.1
AT3G59270.1				AT4G23700.1
AT3G59280.1				AT3G18810.1
AT3G61590.1				AT4G23710.1
AT3G60260.1				AT2G42480.1
AT5G63700.1				AT3G17500.1
AT1G50250.1				AT5G17090.1
AT4G15480.1				AT3G17520.1
AT4G14150.1				AT1G09950.1
AT3G48590.1				AT3G06880.1
AT5G02720.1				AT5G42010.1
AT1G64850.1				AT4G23770.1
AT5G50410.1				AT5G44690.1
AT1G25290.1				AT5G55340.1
AT4G03490.1				AT5G54010.1
AT4G14145.1				AT4G21130.1
AT4G14147.1				AT5G55350.1
AT2G22100.1				AT4G34440.1
AT1G51570.1				AT1G57580.1
AT2G24765.1				AT5G55360.1
AT4G15470.1				AT5G56690.1
AT3G47295.1				AT4G22485.1
AT2G36720.1				AT5G43390.1
AT3G47290.1				AT1G69570.1
AT1G62200.1				AT4G34470.1
AT3G60245.1				AT1G69580.1
AT5G49430.1				AT4G33150.1
AT4G02150.1				AT5G54060.1
AT1G75510.1				AT2G19910.1
AT2G23420.1				AT1G68670.1
AT1G49240.1				AT5G08730.1
AT1G51560.1				AT1G54020.1
AT3G61570.1				AT1G30050.1
AT3G61571.1				AT1G31380.1
AT1G52890.1				AT1G54010.1
AT5G25475.1				AT1G78000.1
AT1G01210.1				AT2G32905.1
AT1G27840.1				AT3G53230.1
AT2G22125.1				AT2G19920.1
AT3G12530.1				AT5G45720.1
AT3G11200.1				AT3G53290.1
AT5G12150.1				AT1G29090.1
AT1G26515.1				AT1G30080.1
AT3G13860.1				AT5G44410.1
AT5G13480.1				AT1G69990.1
AT1G03870.1				AT5G19470.1
AT2G23450.1				AT1G18330.1
AT2G47420.1				AT1G33970.1
AT1G15870.1				AT3G16210.1
AT3G01890.1				AT3G17540.1
AT3G25840.1				AT1G20650.1
AT5G25460.1				AT5G18130.1
AT5G26790.1				AT1G17010.1
AT3G62800.1				AT2G20970.1
AT4G03460.1				AT3G17550.1
AT2G35450.1				AT1G17020.1
AT4G04790.1				AT1G06330.1
AT1G26520.1				AT4G19120.1
AT3G24515.1				AT3G28223.1
AT1G27850.1				AT3G43850.1
AT3G11210.1				AT5G08790.1
AT3G13870.1				AT2G44930.1
AT5G13490.1				AT4G19110.1
AT1G03860.1				AT2G04050.1
AT3G50820.1				AT3G30530.1
AT4G14110.1				AT1G68620.1
AT2G46100.1				AT1G05020.1
AT4G16770.1				AT3G55810.1
AT1G15840.1				AT3G29575.1
AT3G25870.1				AT2G29360.1
AT3G23210.1				AT2G44990.1
AT3G49800.1				AT3G53210.1
AT4G02120.1				AT3G55840.1
AT4G04780.1				AT5G19410.1
AT1G14510.1				AT1G19690.1
AT4G16765.1				AT1G29020.1
AT1G01230.1				AT1G17040.1
AT4G14103.1				AT3G29590.1
AT3G48500.1				AT2G30390.1
AT5G12130.1				AT3G05600.1
AT5G13460.1				AT2G30395.1
AT3G12550.1				AT4G22710.1
AT3G13882.1				AT1G08920.1
AT3G11220.1				AT5G56370.1
AT1G02560.1				AT5G56380.1
AT1G64810.1				AT2G28090.1
AT4G15430.1				AT4G10820.1
AT2G22140.1				AT4G22730.1
AT2G23470.1				AT3G05620.1
AT1G14520.1				AT1G07615.1
AT5G14790.1				AT5G55060.1
AT5G25440.1				AT3G05630.1
AT5G26770.1				AT3G17620.1
AT3G49810.1				AT4G34730.1
AT1G01220.1				AT5G20370.1
AT2G47410.1				AT5G06090.1
AT3G50808.1				AT5G55090.1
AT3G12560.1				AT3G29630.1
AT3G13890.1				AT5G67090.1
AT5G12140.1				AT4G20110.1
AT5G13470.1				AT5G19360.1
AT1G01225.1				AT4G22790.1
AT3G50800.1				AT5G57620.1
AT3G13898.1				AT5G44316.1
AT2G23460.1				AT4G20140.1
AT2G24790.1				AT5G57640.1
AT5G24105.1				AT4G20160.1
AT4G03430.1				AT5G44350.1
AT5G24100.1				AT5G44360.1
AT1G14570.1				AT1G80230.1
AT5G14780.1				AT1G79250.1
AT5G26760.1				AT5G55020.1
AT2G34150.1				AT5G56350.1
AT1G13245.1				AT4G32175.1
AT1G25220.1				AT5G44380.1
AT1G51510.1				AT5G57690.1
AT4G16740.1				AT1G69890.1
AT4G15410.1				AT5G45810.1
AT3G12570.1				AT2G20800.1
AT4G15415.1				AT4G32090.1
AT3G11240.1				AT5G45820.1
AT5G02790.1				AT5G45840.1
AT5G13440.1				AT2G32810.1
AT3G48520.1				AT3G52080.1
AT5G37410.1				AT5G56500.1
AT2G47460.1				AT1G69850.1
AT1G13250.1				AT4G19045.1
AT3G49870.1				AT5G44540.1
AT5G26751.1				AT5G56520.1
AT3G62840.1				AT2G32800.1
AT5G14770.1				AT3G04350.1
AT3G23220.1				AT4G10680.1
AT2G34160.1				AT2G44830.1
AT2G35490.1				AT3G55950.1
AT1G01240.1				AT1G32510.1
AT1G26560.1				AT4G19006.1
AT3G48510.1				AT3G16340.1
AT5G12120.1				AT1G07540.1
AT5G37400.1				AT4G19000.1
AT1G27890.1				AT3G28340.1
AT3G12580.1				AT3G04370.1
AT5G01470.1				AT2G32830.1
AT5G13450.1				AT3G16350.1
AT2G47470.1				AT2G44810.1
AT4G04740.1				AT1G69820.1
AT5G26742.1				AT3G28330.1
AT1G15880.1				AT5G19560.1
AT5G26740.1				AT1G57850.1
AT3G49840.1				AT1G70820.1
AT1G52827.1				AT2G19890.1
AT5G14760.1				AT1G21850.1
AT3G23255.1				AT5G19550.1
AT1G52820.1				AT3G03060.1
AT4G16720.1				AT5G18220.1
AT1G27860.1				AT1G18260.1
AT5G13420.1				AT3G15040.1
AT5G38720.1				AT2G29220.1
AT3G12590.1				AT2G31540.1
AT5G02770.1				AT3G53300.1
AT3G48540.1				AT4G11950.1
AT3G50830.1				AT3G53305.1
AT2G47440.1				AT2G31550.1
AT5G26749.1				AT2G29250.1
AT2G46110.1				AT2G30220.1
AT5G01445.1				AT2G42200.1
AT4G03400.1				AT4G22600.1
AT5G26731.1				AT3G05740.1
AT1G14560.1				AT3G05741.1
AT3G24570.1				AT2G30250.1
AT3G49850.1				AT4G22620.1
AT2G35470.1				AT2G31590.1
AT1G26540.1				AT2G43570.1
AT1G25211.1				AT4G35930.1
AT1G01260.1				AT1G08810.1
AT5G13430.1				AT3G04430.1
AT3G48530.1				AT4G23960.1
AT1G02590.1				AT3G05770.1
AT3G50845.1				AT5G18180.1
AT2G35290.1				AT1G20500.1
AT2G23290.1				AT3G54700.1
AT4G29905.1				AT1G07500.1
AT4G29910.1				AT3G05780.1
AT3G01930.1				AT3G28420.1
AT5G61280.1				AT5G18170.1
AT2G35260.1				AT3G05790.1
AT2G36590.1				AT4G21330.1
AT3G25910.1				AT3G15115.1
AT3G13920.1				AT5G44430.1
AT4G30920.1				AT5G44440.1
AT4G28600.1				AT1G80150.1
AT4G29930.1				AT4G33330.1
AT3G25905.1				AT5G57760.1
AT2G47250.1				AT4G21380.1
AT3G13930.1				AT5G56452.1
AT4G28610.1				AT4G21390.1
AT4G29940.1				AT4G33370.1
AT4G30930.1				AT1G67160.1
AT4G30935.1				AT5G56470.1
AT3G49900.1				AT4G20080.1
AT1G15820.1				AT5G55150.1
AT3G01960.1				AT3G53480.1
AT1G03830.1				AT4G35460.1
AT1G02500.1				AT3G53490.1
AT3G13940.1				AT4G23496.1
AT3G49910.1				AT2G29940.1
AT4G29950.1				AT4G11470.1
AT3G25920.1				AT2G30942.1
AT3G12620.1				AT2G40316.1
AT4G30950.1				AT4G09120.1
AT3G25950.1				AT1G63190.1
AT1G15800.1				AT2G39300.1
AT4G29960.1				AT2G02070.1
AT3G01980.1				AT1G04810.1
AT4G28630.1				AT2G41630.1
AT3G12630.1				AT2G02080.1
AT3G13960.1				AT3G27110.1
AT5G12290.1				AT2G40350.1
AT1G03850.1				AT5G59240.1
AT4G30960.1				AT3G53410.1
AT3G25940.1				AT4G00750.1
AT5G24270.1				AT2G38050.1
AT4G27310.1				AT2G42990.1
AT4G28640.1				AT3G03170.1
[truncated: 10,267 more rows]
