# Supplementary material for: Arabidopsis TRB proteins function in H3K4me3 demethylation by recruiting JMJ14
Source: Nat Commun. 2023 Mar 28;14:1736. doi: 10.1038/s41467-023-37263-9 (PMC10049986; doi:10.1038/s41467-023-37263-9)
Supplement: Supplementary file 7 — Supplementary Data 4 [file 41467_2023_37263_MOESM7_ESM.xlsx]

## Sheet: H3K4me3 vs H3K27me3
Supplementary Data 4 The H3K4me3 and H3K27me3 levels of TRB1-JMJ14 co-bound genes in trb1/2/3 mutant vs Col-0
The Change of H3K4me3 and H3K27me3 in trb1/2/3 vs Col-0				TRB1-JMJ14 co-bound genes showing increased H3K4me3 and reduced H3K27me3 in trb1/2/3 mutant vs Col-0
ID	H3K4me3-trb1/2/3vsCol-0	H3K27me3-trb1/2/3vsCol-0		No.	ID	H3K4me3-trb1/2/3vsCol-0	H3K27me3-trb1/2/3vsCol-0
AT5G37055.1	-0.134696	0.324269		1	AT1G08140.1	0.320653	-448.591
AT1G08140.1	0.320653	-448.591		2	AT1G19780.1	0.8835	-359.53
AT1G19780.1	0.8835	-359.53		3	AT1G01900.1	98.9601	-300.451
AT1G01900.1	98.9601	-300.451		4	AT1G72460.1	0.165949	-228.338
AT1G72460.1	0.165949	-228.338		5	AT3G07620.1	1.82687	-197.472
AT3G07620.1	1.82687	-197.472		6	AT1G15850.1	3.33013	-137.435
AT1G15850.1	3.33013	-137.435		7	AT3G56980.1	1.55642	-111.559
AT3G56980.1	1.55642	-111.559		8	AT1G22150.1	0.202658	-98.1503
AT4G15802.1	-0.150527	-0.338899		9	AT3G08810.1	4.38618	-94.9246
AT1G22150.1	0.202658	-98.1503		10	AT1G64100.1	2.52416	-94.5224
AT5G63380.1	-0.0567709	-0.604493		11	AT3G53550.1	0.888114	-91.0838
AT3G08810.1	4.38618	-94.9246		12	AT3G26330.1	0.434076	-86.0538
AT5G26340.1	-3.09659	3.71507		13	AT5G52490.1	0.745365	-77.1544
AT1G64100.1	2.52416	-94.5224		14	AT2G16810.1	0.310879	-76.5151
AT4G37235.1	-29.4446	-0.813881		15	AT2G46960.1	0.455093	-72.0733
AT5G52620.1	-0.334017	0.0916454		16	AT1G05577.1	29.6983	-71.1541
AT4G37250.1	-0.0327409	-0.639808		17	AT5G62970.1	2.92823	-60.6682
AT3G53550.1	0.888114	-91.0838		18	AT4G10820.1	0.202019	-60.0397
AT4G38590.1	-0.391228	0.956311		19	AT3G08860.1	14.7965	-53.8885
AT3G26330.1	0.434076	-86.0538		20	AT5G56110.1	0.315367	-51.6849
AT5G53970.1	-0.413083	-3.21312		21	AT3G01020.1	0.254372	-49.3381
AT5G52490.1	0.745365	-77.1544		22	AT1G03920.1	1.65349	-46.4302
AT5G64640.1	-0.131112	-0.525998		23	AT5G24940.1	0.263704	-46.3944
AT2G16810.1	0.310879	-76.5151		24	AT5G45280.1	1.0293	-43.4753
AT3G50390.1	-21.3816	0.242867		25	AT2G26450.1	0.724959	-41.6299
AT5G40690.1	-0.460246	-0.676411		26	AT3G18180.1	19.5559	-39.1882
AT5G65990.1	-0.0760049	-0.95661		27	AT2G24700.1	0.282188	-37.8144
AT2G46960.1	0.455093	-72.0733		28	AT5G65165.1	1.47648	-32.4144
AT5G64650.1	-0.131022	-1.39117		29	AT5G15480.1	0.345065	-32.3489
AT1G05577.1	29.6983	-71.1541		30	AT5G07650.1	0.655917	-32.268
AT3G01480.1	-0.012891	0.318166		31	AT2G20800.1	0.331727	-29.7526
AT5G62970.1	2.92823	-60.6682		32	AT1G49920.1	0.748869	-29.353
AT4G10820.1	0.202019	-60.0397		33	AT1G29660.1	23.0222	-29.1156
AT3G08860.1	14.7965	-53.8885		34	AT1G62800.1	1.20202	-28.2711
AT5G56110.1	0.315367	-51.6849		35	AT3G18810.1	0.306869	-26.5656
AT3G01020.1	0.254372	-49.3381		36	AT4G29690.1	0.108838	-26.4683
AT1G03920.1	1.65349	-46.4302		37	AT1G01460.1	0.573985	-25.4255
AT5G24940.1	0.263704	-46.3944		38	AT5G53700.1	0.0992732	-24.7842
AT5G45280.1	1.0293	-43.4753		39	AT1G67560.1	7.76891	-24.7638
AT2G26450.1	0.724959	-41.6299		40	AT3G50300.1	0.950735	-23.4021
AT3G62430.1	-23.3952	-0.465183		41	AT1G64770.1	0.153731	-23.175
AT1G62660.1	-12.4911	0.0765401		42	AT3G56940.1	0.0305534	-21.9033
AT3G18180.1	19.5559	-39.1882		43	AT2G13620.1	0.17158	-21.8823
AT2G24700.1	0.282188	-37.8144		44	AT3G63020.1	0.109344	-21.6
AT3G51760.1	-34.5036	-0.190147		45	AT5G04500.1	0.705024	-21.4244
AT5G65165.1	1.47648	-32.4144		46	AT3G53290.1	0.207225	-20.9558
AT5G15480.1	0.345065	-32.3489		47	AT1G60090.1	0.0854169	-20.8751
AT5G07650.1	0.655917	-32.268		48	AT3G01680.1	29.4257	-20.5449
AT2G25605.1	-0.21795	-0.757758		49	AT5G44316.1	0.533303	-19.3212
AT2G20800.1	0.331727	-29.7526		50	AT4G23200.1	0.395972	-19.0731
AT1G49920.1	0.748869	-29.353		51	AT2G47430.1	0.757569	-18.1473
AT2G38950.1	-0.520503	-1.66431		52	AT4G14530.1	4.19607	-18.0237
AT1G29660.1	23.0222	-29.1156		53	AT1G49960.1	0.0975279	-17.5655
AT1G62800.1	1.20202	-28.2711		54	AT2G33190.1	0.326357	-16.786
AT3G18810.1	0.306869	-26.5656		55	AT3G19600.1	0.506912	-16.7148
AT4G29690.1	0.108838	-26.4683		56	AT3G02810.1	0.0604057	-16.4646
AT1G01460.1	0.573985	-25.4255		57	AT1G43810.1	0.39266	-15.8983
AT4G14580.1	-0.63515	-0.755281		58	AT4G33230.1	0.391162	-15.5755
AT5G53700.1	0.0992732	-24.7842		59	AT5G33370.1	0.153071	-15.1577
AT1G67560.1	7.76891	-24.7638		60	AT1G77830.1	0.776265	-15.0262
AT3G50300.1	0.950735	-23.4021		61	AT3G55650.1	0.434746	-14.8121
AT2G35000.1	-0.386279	0.16281		62	AT3G48960.1	0.107142	-14.5316
AT3G02780.1	-0.078283	0.0104951		63	AT5G13790.1	15.0027	-14.1617
AT3G26730.1	-0.133899	-0.877489		64	AT5G37500.1	0.173672	-13.8924
AT3G14760.1	-3.67639	-0.158773		65	AT1G45145.1	10.8494	-13.8217
AT5G03650.1	-0.485159	-0.891899		66	AT5G38570.1	0.0956431	-13.5861
AT1G64770.1	0.153731	-23.175		67	AT4G39670.1	2.4329	-13.1562
AT3G24100.1	-0.148447	-4.92952		68	AT4G30650.1	0.00231234	-12.9598
AT1G23020.1	-1.17225	-1.65132		69	AT1G69720.1	16.8751	-12.9594
AT3G56940.1	0.0305534	-21.9033		70	AT4G18050.1	0.40191	-12.9484
AT2G13620.1	0.17158	-21.8823		71	AT4G10010.1	0.399831	-12.8185
AT4G27830.1	-1.40471	-1.79596		72	AT3G53980.1	1.50675	-12.806
AT3G63020.1	0.109344	-21.6		73	AT5G46540.1	0.250937	-12.7324
AT1G50630.1	-0.604518	-1.19828		74	AT2G40350.1	0.349158	-12.3657
AT5G04500.1	0.705024	-21.4244		75	AT1G29200.1	0.239811	-12.1913
AT4G27720.1	-0.109378	-0.999113		76	AT1G50610.1	0.484084	-12.1624
AT3G53290.1	0.207225	-20.9558		77	AT4G08895.1	0.0986627	-11.9849
AT2G37470.1	-0.0546409	-5.58828		78	AT1G10680.1	0.409973	-11.6881
AT1G60090.1	0.0854169	-20.8751		79	AT4G03620.1	0.532682	-11.4599
AT3G01680.1	29.4257	-20.5449		80	AT5G05420.1	1.14968	-11.3096
AT2G25460.1	-0.216374	-8.05323		81	AT5G67410.1	2.01739	-11.0684
AT5G44316.1	0.533303	-19.3212		82	AT5G38610.1	0.369161	-11.064
AT4G23200.1	0.395972	-19.0731		83	AT3G49380.1	0.573005	-11.0474
AT1G02965.1	-0.337411	3.28617		84	AT5G12280.1	7.62085	-11.0409
AT3G02800.1	-0.42283	-1.93559		85	AT2G42000.1	0.275334	-10.9617
AT2G47430.1	0.757569	-18.1473		86	AT5G62840.1	0.131405	-10.9588
AT1G13640.1	-0.316517	-0.270288		87	AT1G69580.1	6.55121	-10.9292
AT4G14530.1	4.19607	-18.0237		88	AT3G04150.1	0.696433	-10.899
AT1G49960.1	0.0975279	-17.5655		89	AT3G59260.1	0.642836	-10.8956
AT2G33190.1	0.326357	-16.786		90	AT5G47100.1	0.266756	-10.8585
AT5G39785.1	-0.585184	-1.97885		91	AT1G51440.1	1.55137	-10.6574
AT4G27780.1	-0.137726	-0.225257		92	AT2G40670.1	4.40917	-10.2291
AT3G19600.1	0.506912	-16.7148		93	AT3G63360.1	0.76549	-9.9529
AT5G14470.1	-0.523187	-1.5011		94	AT5G38970.1	0.464942	-9.91264
AT3G02810.1	0.0604057	-16.4646		95	AT2G27505.1	0.31789	-9.88447
AT4G26470.1	-12.6189	-0.291009		96	AT4G05497.1	3.2832	-9.84813
AT4G39790.1	-0.0453388	-0.456546		97	AT5G53240.1	0.156443	-9.79312
AT1G43810.1	0.39266	-15.8983		98	AT1G51800.1	0.05344	-9.78634
AT4G33230.1	0.391162	-15.5755		99	AT1G20790.1	0.717068	-9.56229
AT4G25170.1	-0.113508	-0.0634033		100	AT4G15040.1	0.436174	-9.08356
AT4G37150.1	-12.4755	-0.636005		101	AT2G18300.1	0.584746	-8.84934
AT5G33370.1	0.153071	-15.1577		102	AT3G16880.1	0.172345	-8.67038
AT1G77830.1	0.776265	-15.0262		103	AT2G23180.1	1.64841	-8.58916
AT5G63450.1	-12.3255	1.35596		104	AT2G29940.1	0.476666	-8.54615
AT1G02920.1	-4.06375	12.5501		105	AT1G23540.1	0.168599	-8.50147
AT3G55650.1	0.434746	-14.8121		106	AT3G19615.1	11.1106	-8.3821
AT3G24240.1	-1.25665	3.03497		107	AT1G63210.1	0.204307	-8.35103
AT3G48960.1	0.107142	-14.5316		108	AT1G09080.1	0.3105	-8.32772
AT5G13790.1	15.0027	-14.1617		109	AT1G28020.1	0.313543	-8.25247
AT1G48260.1	-0.00149537	-1.60845		110	AT1G77340.1	0.0859422	-8.21147
AT5G37500.1	0.173672	-13.8924		111	AT4G19000.1	0.455658	-7.99523
AT5G02400.1	-1.92048	-0.287876		112	AT4G09450.1	0.0563622	-7.95482
AT3G25590.1	-0.0977265	-0.357829		113	AT4G17160.1	0.157646	-7.71995
AT1G45145.1	10.8494	-13.8217		114	AT4G11730.1	0.28171	-7.59019
AT5G38570.1	0.0956431	-13.5861		115	AT5G41740.1	10.4231	-7.4359
AT5G40720.1	-0.139147	-21.331		116	AT5G62490.1	0.21305	-7.37361
AT1G61215.1	-0.139977	-0.361267		117	AT5G13210.1	5.53567	-7.31274
AT1G63880.1	-0.255978	-11.1215		118	AT5G11830.1	0.386007	-7.09259
AT3G48250.1	-0.455037	-0.37921		119	AT5G24050.1	0.0693	-7.03764
AT4G39670.1	2.4329	-13.1562		120	AT4G02280.1	2.98215	-6.88276
AT5G39750.1	-0.0934089	-0.783171		121	AT5G44380.1	35.2481	-6.81022
AT4G30650.1	0.00231234	-12.9598		122	AT1G65150.1	15.5522	-6.53715
AT1G12244.1	-0.0223351	0.122897		123	AT2G38910.1	0.329548	-6.44546
AT1G69720.1	16.8751	-12.9594		124	AT4G18330.1	0.0965765	-6.40515
AT1G25550.1	-0.0447258	-0.183022		125	AT1G64830.1	0.233391	-6.3898
AT4G18050.1	0.40191	-12.9484		126	AT5G19560.1	0.824907	-6.1977
AT1G12210.1	-3.21539	-1.18009		127	AT2G18720.1	0.738297	-6.18744
AT4G10010.1	0.399831	-12.8185		128	AT3G14280.1	28.8401	-5.98202
AT3G26840.1	-37.332	-0.704315		129	AT1G46408.1	0.507339	-5.74365
AT3G01540.1	-0.153968	-0.0832931		130	AT5G55440.1	0.277259	-5.58571
AT3G53980.1	1.50675	-12.806		131	AT4G15248.1	1.79635	-5.48487
AT5G46540.1	0.250937	-12.7324		132	AT1G09812.1	24.7089	-5.45328
AT2G40350.1	0.349158	-12.3657		133	AT4G12220.1	0.350518	-5.42055
AT1G29200.1	0.239811	-12.1913		134	AT3G57840.1	0.138011	-5.28488
AT3G12200.1	-0.0517788	-0.697482		135	AT2G36920.1	1.13256	-5.2475
AT1G50610.1	0.484084	-12.1624		136	AT4G23260.1	9.4265	-5.20626
AT4G13110.1	-0.181745	-2.15044		137	AT1G02470.1	5.25066	-5.19337
AT4G08895.1	0.0986627	-11.9849		138	AT3G44830.1	0.225867	-5.06296
AT5G03760.1	-7.86661	-0.629811		139	AT4G38880.1	63.4748	-5.01759
AT1G10680.1	0.409973	-11.6881		140	AT1G71150.1	12.9604	-5.00411
AT2G37550.1	-0.0857002	-0.66736		141	AT3G58270.1	7.69716	-4.94875
AT4G03620.1	0.532682	-11.4599		142	AT1G32510.1	0.984655	-4.75068
AT5G05420.1	1.14968	-11.3096		143	AT3G10240.1	24.8347	-4.74008
AT4G01110.1	-7.1457	-1.42085		144	AT5G05070.1	0.603494	-4.62646
AT5G67410.1	2.01739	-11.0684		145	AT4G00920.1	0.235378	-4.58896
AT5G38610.1	0.369161	-11.064		146	AT5G56560.1	0.733669	-4.44509
AT3G49380.1	0.573005	-11.0474		147	AT3G17520.1	0.0858649	-4.39152
AT5G12280.1	7.62085	-11.0409		148	AT3G27690.1	2.90681	-4.37725
AT2G42000.1	0.275334	-10.9617		149	AT2G42550.1	0.174348	-4.15879
AT2G38860.1	-0.180362	-0.835752		150	AT3G24620.1	0.253975	-4.14418
AT2G37340.1	-0.312935	-0.969585		151	AT1G48530.1	1.10328	-4.10687
AT5G62840.1	0.131405	-10.9588		152	AT4G27440.1	0.0754447	-3.97903
AT1G69580.1	6.55121	-10.9292		153	AT3G14970.1	0.229354	-3.97802
AT5G52450.1	-0.690295	2.40732		154	AT1G77730.1	0.379275	-3.87459
AT3G04150.1	0.696433	-10.899		155	AT1G31380.1	0.0778285	-3.86829
AT3G59260.1	0.642836	-10.8956		156	AT3G28340.1	14.892	-3.83809
AT5G47100.1	0.266756	-10.8585		157	AT1G67850.1	134.72	-3.78459
AT4G00100.1	-0.144801	-0.0578026		158	AT1G67020.1	0.361316	-3.67881
AT1G51440.1	1.55137	-10.6574		159	AT5G21140.1	3.11442	-3.67525
AT2G40670.1	4.40917	-10.2291		160	AT3G49030.1	0.338241	-3.65166
AT2G37320.1	-0.329259	-0.33055		161	AT4G01540.1	19.4514	-3.63257
AT3G63360.1	0.76549	-9.9529		162	AT5G27510.1	0.16545	-3.61159
AT5G38970.1	0.464942	-9.91264		163	AT3G45670.1	0.106913	-3.33531
AT4G24120.1	-9.52653	-2.84808		164	AT5G18860.1	30.8341	-3.30618
AT2G27505.1	0.31789	-9.88447		165	AT1G62170.1	0.259234	-3.29684
AT1G13950.1	-0.4245	-0.705166		166	AT2G46860.1	0.916812	-3.26907
AT4G05497.1	3.2832	-9.84813		167	AT3G59220.1	5.32376	-3.2404
AT5G53240.1	0.156443	-9.79312		168	AT1G66940.1	1.00468	-3.22745
AT1G51800.1	0.05344	-9.78634		169	AT1G48190.1	1.00929	-3.21507
AT3G01600.1	-0.993551	-0.197577		170	AT1G78230.1	0.652965	-3.18922
AT1G20790.1	0.717068	-9.56229		171	AT2G34430.1	1.02413	-3.11179
AT4G15040.1	0.436174	-9.08356		172	AT5G58610.1	1.09092	-3.1039
AT2G18300.1	0.584746	-8.84934		173	AT4G13820.1	4.68514	-3.09616
AT3G16880.1	0.172345	-8.67038		174	AT3G05370.1	0.436014	-3.06492
AT5G26110.1	-0.658255	-25.3721		175	AT1G52430.1	0.251132	-2.99467
AT2G23180.1	1.64841	-8.58916		176	AT1G52450.1	0.41133	-2.97075
AT2G29940.1	0.476666	-8.54615		177	AT1G63650.1	1.02222	-2.96802
AT1G23540.1	0.168599	-8.50147		178	AT3G61680.1	5.66319	-2.88616
AT3G19615.1	11.1106	-8.3821		179	AT4G37340.1	0.186521	-2.78457
AT2G37360.1	-0.0991311	-0.834042		180	AT2G42200.1	0.117565	-2.68751
AT1G11330.1	-1.10146	-0.763035		181	AT5G18320.1	10.3558	-2.67581
AT5G63160.1	-0.0267379	-34.5453		182	AT2G19210.1	0.241505	-2.63765
AT1G63210.1	0.204307	-8.35103		183	AT1G32470.1	0.154249	-2.61668
AT1G09080.1	0.3105	-8.32772		184	AT5G57170.1	0.0312008	-2.61479
AT1G28020.1	0.313543	-8.25247		185	AT1G24650.1	0.0357708	-2.59458
AT1G77340.1	0.0859422	-8.21147		186	AT1G62400.1	0.482331	-2.52466
AT4G19000.1	0.455658	-7.99523		187	AT1G60030.1	0.335061	-2.49268
AT4G09450.1	0.0563622	-7.95482		188	AT2G17160.1	0.218869	-2.47688
AT3G61250.1	-0.931954	-0.620405		189	AT2G32770.1	4.87655	-2.37448
AT4G17160.1	0.157646	-7.71995		190	AT1G31550.1	53.8489	-2.3584
AT4G11730.1	0.28171	-7.59019		191	AT1G52240.1	2.79691	-2.24575
AT5G40450.1	-11.5375	-0.714763		192	AT1G14315.1	10.47	-2.20752
AT5G41740.1	10.4231	-7.4359		193	AT1G32850.1	0.273184	-2.18785
AT3G61300.1	-142.403	-4.53018e-05		194	AT3G09530.1	0.908826	-2.17068
AT5G62490.1	0.21305	-7.37361		195	AT3G01760.1	0.848641	-2.15729
AT5G13210.1	5.53567	-7.31274		196	AT3G61880.1	0.347597	-2.09516
AT5G04700.1	-0.608205	-1.12062		197	AT3G15860.1	2.38169	-2.04245
AT3G23070.1	-0.28596	-0.238275		198	AT1G20500.1	0.91912	-2.03841
AT5G11830.1	0.386007	-7.09259		199	AT5G55950.1	1.70376	-2.0239
AT5G24050.1	0.0693	-7.03764		200	AT1G55550.1	1.40644	-1.98397
AT4G02280.1	2.98215	-6.88276		201	AT1G06148.1	23.6662	-1.9689
AT3G60010.1	-3.5507	0.170232		202	AT3G15720.1	8.58824	-1.94504
AT5G44380.1	35.2481	-6.81022		203	AT1G56710.1	0.509044	-1.93968
AT1G65150.1	15.5522	-6.53715		204	AT4G27890.1	0.531617	-1.89023
AT2G38910.1	0.329548	-6.44546		205	AT1G65130.1	0.386132	-1.83043
AT4G18330.1	0.0965765	-6.40515		206	AT3G13590.1	0.061339	-1.80496
AT3G48390.1	-0.396283	-1.04586		207	AT5G58820.1	0.41743	-1.80063
AT1G74890.1	-16.166	-0.187729		208	AT1G65110.1	0.281455	-1.79304
AT1G60260.1	-8.119	19.8662		209	AT4G13100.1	0.104003	-1.7509
AT3G59010.1	-1.36485	0.157347		210	AT1G23450.1	0.757924	-1.74151
AT3G60000.1	-0.200708	0.479993		211	AT2G38500.1	2.04059	-1.73594
AT4G12190.1	-0.787515	11.1527		212	AT5G08270.1	0.364222	-1.72906
AT1G64830.1	0.233391	-6.3898		213	AT3G23510.1	0.714646	-1.72322
AT3G01640.1	-0.184388	-0.632639		214	AT1G26570.1	1.09176	-1.7061
AT5G19560.1	0.824907	-6.1977		215	AT5G57567.1	27.5679	-1.67135
AT2G18720.1	0.738297	-6.18744		216	AT4G25000.1	2.36332	-1.64282
AT3G14280.1	28.8401	-5.98202		217	AT5G61270.1	0.229464	-1.62302
AT1G46408.1	0.507339	-5.74365		218	AT1G49405.1	7.38703	-1.61699
AT5G55440.1	0.277259	-5.58571		219	AT1G61360.1	9.74591	-1.59256
AT4G15248.1	1.79635	-5.48487		220	AT5G59490.1	0.22382	-1.57357
AT1G11240.1	-0.0989416	-0.0657491		221	AT4G22100.1	0.366067	-1.56539
AT1G09812.1	24.7089	-5.45328		222	AT3G15490.1	2.6559	-1.56193
AT3G01660.1	-0.0242167	-1.25022		223	AT2G30540.1	15.7291	-1.55806
AT2G26740.1	-0.192397	9.19812		224	AT3G01880.1	0.575928	-1.54086
AT4G12220.1	0.350518	-5.42055		225	AT1G66830.1	0.8554	-1.53345
AT3G57840.1	0.138011	-5.28488		226	AT1G52270.1	8.04517	-1.52903
AT5G16730.1	-0.229751	-0.556322		227	AT1G69820.1	0.426043	-1.50367
AT2G01450.1	-0.219672	-0.588308		228	AT1G28570.1	6.5106	-1.49297
AT2G36920.1	1.13256	-5.2475		229	AT1G61490.1	0.612779	-1.48305
AT4G23260.1	9.4265	-5.20626		230	AT5G37790.1	0.415094	-1.47724
AT1G02470.1	5.25066	-5.19337		231	AT5G65900.1	0.00796085	-1.46288
AT3G44830.1	0.225867	-5.06296		232	AT3G23530.1	21.6744	-1.45542
AT4G38880.1	63.4748	-5.01759		233	AT1G68780.1	768.749	-1.43718
AT1G62810.1	-1.4212	20.7295		234	AT3G13782.1	0.409674	-1.43239
AT3G24310.1	-25.65	-3.14167		235	AT1G31490.1	0.141271	-1.42752
AT1G74800.1	-0.313294	-0.816991		236	AT1G27045.1	5.02632	-1.41756
AT5G16710.1	-0.0343019	-0.23721		237	AT5G44820.1	7.39373	-1.40908
AT1G71150.1	12.9604	-5.00411		238	AT5G59530.1	36.0088	-1.40307
AT1G62820.1	-0.0503232	-5.22247		239	AT4G32510.1	0.403632	-1.38621
AT3G58270.1	7.69716	-4.94875		240	AT1G30370.1	0.966419	-1.3702
AT1G32510.1	0.984655	-4.75068		241	AT1G74870.1	33.8957	-1.36208
AT4G12120.1	-3.15028	1.94824		242	AT1G56720.1	11.0614	-1.33392
AT3G10240.1	24.8347	-4.74008		243	AT1G61950.1	0.461398	-1.31975
AT5G05070.1	0.603494	-4.62646		244	AT3G23570.1	15.1018	-1.31634
AT4G00920.1	0.235378	-4.58896		245	AT4G20110.1	9.62098	-1.31428
AT3G26990.1	-0.392722	-0.92641		246	AT3G57960.1	0.730767	-1.30381
AT5G56560.1	0.733669	-4.44509		247	AT1G65120.1	0.801666	-1.28638
AT4G27960.1	-0.0978766	-1.18671		248	AT2G35890.1	0.0614734	-1.28387
AT3G17520.1	0.0858649	-4.39152		249	AT1G33030.1	3.19225	-1.27793
AT3G27690.1	2.90681	-4.37725		250	AT4G26170.1	12.5058	-1.25916
AT2G42550.1	0.174348	-4.15879		251	AT4G16200.1	0.700955	-1.24924
AT3G24620.1	0.253975	-4.14418		252	AT5G53550.1	0.184796	-1.24659
AT4G39952.1	-1.96362	-1.40602		253	AT4G37930.1	0.196713	-1.24456
AT4G15960.1	-1.93401	2.25982		254	AT1G07190.1	0.354806	-1.23751
AT1G48530.1	1.10328	-4.10687		255	AT1G60270.1	0.429348	-1.22718
AT4G27440.1	0.0754447	-3.97903		256	AT4G11470.1	0.304735	-1.2193
AT3G14970.1	0.229354	-3.97802		257	AT4G12830.1	2.31717	-1.21502
AT5G51260.1	-0.181849	-1.50706		258	AT1G53090.1	0.125998	-1.20954
AT2G40860.1	-0.284905	-0.628311		259	AT1G19940.1	0.745866	-1.20902
AT1G77730.1	0.379275	-3.87459		260	AT3G25570.1	0.81732	-1.19762
AT1G31380.1	0.0778285	-3.86829		261	AT1G32320.1	0.934302	-1.19325
AT3G28340.1	14.892	-3.83809		262	AT5G54450.1	0.756966	-1.19321
AT1G67850.1	134.72	-3.78459		263	AT1G50400.1	7.35223	-1.19203
AT4G25340.1	-3.11232	-0.990934		264	AT5G05390.1	3.95637	-1.18736
AT4G37320.1	-0.391287	6.70723		265	AT5G57690.1	0.355055	-1.18644
AT5G39550.1	-6.4747	-2.4032		266	AT2G26135.1	0.425919	-1.17821
AT4G24020.1	-0.221707	-0.750525		267	AT1G70820.1	3.23239	-1.17242
AT1G67020.1	0.361316	-3.67881		268	AT2G24370.1	0.289738	-1.15697
AT5G21140.1	3.11442	-3.67525		269	AT2G27410.1	0.700815	-1.15408
AT3G49030.1	0.338241	-3.65166		270	AT4G39860.1	0.0166957	-1.15154
AT4G01540.1	19.4514	-3.63257		271	AT2G38150.1	30.9431	-1.14636
AT5G38210.1	-0.201446	-1.30021		272	AT1G74830.1	0.621456	-1.13923
AT5G27510.1	0.16545	-3.61159		273	AT2G38810.1	4.02563	-1.13913
AT3G13720.1	-0.0958948	0.994986		274	AT1G18870.1	0.485568	-1.13066
AT4G24040.1	-4.49769	-2.11098		275	AT2G32645.1	0.210936	-1.10877
AT3G45670.1	0.106913	-3.33531		276	AT5G06610.1	3.66798	-1.10805
AT5G18860.1	30.8341	-3.30618		277	AT5G41780.1	0.47195	-1.10743
AT3G47080.1	-0.161347	-0.366035		278	AT1G73340.1	0.425643	-1.09812
AT1G62170.1	0.259234	-3.29684		279	AT4G01470.1	0.154478	-1.09622
AT3G61390.1	-0.0736147	-0.57945		280	AT5G44635.1	0.78568	-1.09088
AT2G46860.1	0.916812	-3.26907		281	AT3G11020.1	0.0246229	-1.08999
AT4G37370.1	-5.22755	-0.588987		282	AT2G41450.1	0.788893	-1.08461
AT5G52510.1	-0.0461158	-1.44149		283	AT3G60966.1	8.22487	-1.0808
AT3G59050.1	-0.208502	-0.303955		284	AT3G58740.1	0.468025	-1.07426
AT3G59060.1	-0.05258	-13.8451		285	AT2G32590.1	2.33807	-1.06852
AT3G59220.1	5.32376	-3.2404		286	AT1G64690.1	2.04526	-1.068
AT1G60190.1	-0.334255	-1.19648		287	AT5G51330.1	2.95028	-1.0613
AT1G66940.1	1.00468	-3.22745		288	AT4G36490.1	0.551541	-1.0612
AT1G48190.1	1.00929	-3.21507		289	AT3G57680.1	46.5467	-1.06055
AT1G78230.1	0.652965	-3.18922		290	AT1G20320.1	2.05981	-1.05868
AT3G60070.1	-90.9634	-0.227988		291	AT3G10870.1	66.3221	-1.05792
AT2G34430.1	1.02413	-3.11179		292	AT4G13680.1	0.325349	-1.05265
AT5G58610.1	1.09092	-3.1039		293	AT1G56130.1	0.274312	-1.0524
AT3G59110.1	-0.0197285	-0.948224		294	AT1G67120.1	0.354437	-1.05191
AT4G13820.1	4.68514	-3.09616		295	AT3G19595.1	1.32785	-1.04753
AT1G72150.1	-0.046305	-12.1879		296	AT4G03220.1	2.14331	-1.04013
AT3G05370.1	0.436014	-3.06492		297	AT3G16340.1	0.363334	-1.03807
AT1G73480.1	-0.163662	-0.529762		298	AT1G27135.1	0.58029	-1.03565
AT1G52430.1	0.251132	-2.99467		299	AT5G46490.1	0.099104	-1.0356
AT1G52450.1	0.41133	-2.97075		300	AT4G39830.1	0.438433	-1.0316
AT1G63650.1	1.02222	-2.96802		301	AT5G52170.1	0.10815	-1.02838
AT3G61415.1	-0.21873	-0.431231		302	AT5G44410.1	0.0339513	-1.02541
AT3G61680.1	5.66319	-2.88616		303	AT2G20970.1	0.997341	-1.02488
AT5G41800.1	-0.840627	-2.0392		304	AT1G33700.1	0.0672081	-1.0141
AT1G62780.1	-0.0703417	-2.62139		305	AT5G14490.1	0.522259	-1.0093
AT1G72100.1	-3.56137	0.468486		306	AT5G10240.1	8.58682	-1.00747
AT3G48470.1	-13.736	-0.701191		307	AT1G79640.1	2.88557	-1.00326
AT4G37340.1	0.186521	-2.78457		308	AT1G77210.1	0.261068	-0.990979
AT2G42200.1	0.117565	-2.68751		309	AT1G50280.1	0.721023	-0.988896
AT5G18320.1	10.3558	-2.67581		310	AT1G76370.1	1.06051	-0.980914
AT2G19210.1	0.241505	-2.63765		311	AT3G21330.1	5.96882	-0.976531
AT1G32470.1	0.154249	-2.61668		312	AT3G24517.1	0.26411	-0.962514
AT5G04895.1	-30.3603	-0.559689		313	AT1G05610.1	0.338735	-0.96031
AT5G57170.1	0.0312008	-2.61479		314	AT1G23060.1	0.748532	-0.956211
AT1G24650.1	0.0357708	-2.59458		315	AT2G29770.1	0.243908	-0.951161
AT1G62400.1	0.482331	-2.52466		316	AT4G15720.1	0.0644412	-0.946957
AT1G48400.1	-6.37333	-15.1384		317	AT5G52780.1	0.0633286	-0.941079
AT1G60030.1	0.335061	-2.49268		318	AT3G07195.1	16.8982	-0.939924
AT2G17160.1	0.218869	-2.47688		319	AT1G49950.1	2.78964	-0.939364
AT1G13790.1	-1.05834	-0.365385		320	AT3G58820.1	0.961401	-0.937779
AT2G02660.1	-3.23692	0.150437		321	AT2G40130.1	0.739195	-0.933937
AT5G02220.1	-0.895648	-0.161433		322	AT5G64060.1	0.123956	-0.929658
AT5G03550.1	-1.63686	-7.60441		323	AT3G01750.1	0.0926042	-0.917821
AT5G03555.1	-0.159478	-0.651087		324	AT3G50750.1	0.227676	-0.915658
AT2G32770.1	4.87655	-2.37448		325	AT3G12220.1	1.56548	-0.912544
AT3G49740.1	-0.430661	-0.66239		326	AT1G09155.1	12.6691	-0.912087
AT2G37300.1	-11.8198	-0.411699		327	AT2G34220.1	0.210665	-0.906711
AT4G01370.1	-0.217925	-0.193623		328	AT2G28290.1	0.550437	-0.90426
AT1G31550.1	53.8489	-2.3584		329	AT1G73280.1	0.0318978	-0.89662
AT1G52240.1	2.79691	-2.24575		330	AT5G44700.1	0.111571	-0.895347
AT1G14315.1	10.47	-2.20752		331	AT1G78340.1	32.7293	-0.890536
AT4G01360.1	-0.590434	0.24585		332	AT3G20570.1	0.0706742	-0.888896
AT1G32850.1	0.273184	-2.18785		333	AT2G45120.1	0.172573	-0.887727
AT3G13790.1	-4.82238	0.208536		334	AT4G19120.1	0.281572	-0.886175
AT4G27940.1	-0.398822	-0.852732		335	AT1G56120.1	0.12495	-0.885082
AT2G40930.1	-0.268839	-0.727834		336	AT1G32361.1	1.46512	-0.881773
AT3G09530.1	0.908826	-2.17068		337	AT4G18810.1	2.32725	-0.879378
AT3G01760.1	0.848641	-2.15729		338	AT1G09000.1	17.5112	-0.878254
AT5G61160.1	-6.81538	0.0908821		339	AT3G53940.1	0.219893	-0.877995
AT3G61880.1	0.347597	-2.09516		340	AT1G09880.1	0.592979	-0.875406
AT3G13800.1	-0.176002	-0.370899		341	AT1G01590.1	0.659774	-0.873524
AT3G15860.1	2.38169	-2.04245		342	AT3G05770.1	0.357257	-0.871164
AT1G20500.1	0.91912	-2.03841		343	AT2G44578.1	16.9261	-0.867994
AT1G03950.1	-0.144984	-0.867965		344	AT5G53040.1	0.716552	-0.867503
AT5G55950.1	1.70376	-2.0239		345	AT1G69550.1	0.229079	-0.865441
AT5G36160.1	-1.33394	-0.664373		346	AT5G47510.1	5.21919	-0.864742
AT1G02610.1	-0.108516	-38.5476		347	AT1G74390.1	0.0661511	-0.862696
AT1G27930.1	-0.0463499	3.85267		348	AT4G01270.1	6.65689	-0.849528
AT1G26600.1	-10.5021	0.0402324		349	AT2G32290.1	51.4569	-0.847316
AT1G55550.1	1.40644	-1.98397		350	AT2G35420.1	0.859841	-0.847069
AT1G02640.1	-0.0257013	0.461486		351	AT3G49970.1	0.476053	-0.845079
AT1G02630.1	-1.51015	-2.58233		352	AT4G18470.1	53.7543	-0.844784
AT1G27910.1	-0.181261	-1.12315		353	AT1G49870.1	2.17456	-0.842487
AT1G06148.1	23.6662	-1.9689		354	AT2G24140.1	0.00183378	-0.84057
AT3G15720.1	8.58824	-1.94504		355	AT2G33300.1	0.76197	-0.838489
AT5G63750.1	-1.39453	1.55005		356	AT1G05990.1	0.569058	-0.83555
AT4G28780.1	-6.96837	0.633669		357	AT3G18640.1	0.186227	-0.831214
AT5G63770.1	-0.491889	-0.605386		358	AT2G44580.1	8.72379	-0.828418
AT1G56710.1	0.509044	-1.93968		359	AT3G61950.1	1.17645	-0.828358
AT4G27890.1	0.531617	-1.89023		360	AT1G03055.1	39.9389	-0.822591
AT1G65130.1	0.386132	-1.83043		361	AT2G29620.1	0.089064	-0.819224
AT5G63760.1	-0.8766	0.113938		362	AT3G09920.1	2.10033	-0.819183
AT3G13590.1	0.061339	-1.80496		363	AT4G25310.1	1.80647	-0.817502
AT5G58820.1	0.41743	-1.80063		364	AT2G22240.1	0.801117	-0.814908
AT1G65110.1	0.281455	-1.79304		365	AT4G31770.1	0.0467884	-0.814523
AT4G13100.1	0.104003	-1.7509		366	AT1G08730.1	0.595214	-0.811552
AT1G23450.1	0.757924	-1.74151		367	AT3G06520.1	0.758695	-0.811366
AT2G38500.1	2.04059	-1.73594		368	AT2G32050.1	0.68125	-0.809806
AT3G11280.1	-0.424323	-4.31904		369	AT3G14890.1	4.26653	-0.806862
AT5G08270.1	0.364222	-1.72906		370	AT1G71015.1	7.04233	-0.802044
AT3G23510.1	0.714646	-1.72322		371	AT2G29360.1	0.430253	-0.799711
AT1G26570.1	1.09176	-1.7061		372	AT2G46430.1	14.0623	-0.795311
AT5G14730.1	-0.154615	0.572215		373	AT4G03205.1	0.109055	-0.790529
AT3G11290.1	-0.107905	-0.631279		374	AT1G73370.1	0.323498	-0.786483
AT5G57567.1	27.5679	-1.67135		375	AT1G61400.1	0.381998	-0.777448
AT4G25000.1	2.36332	-1.64282		376	AT4G30120.1	0.798477	-0.771903
AT5G61270.1	0.229464	-1.62302		377	AT1G70400.1	0.143733	-0.770519
AT1G49405.1	7.38703	-1.61699		378	AT3G45330.1	0.116067	-0.767869
AT1G61360.1	9.74591	-1.59256		379	AT3G02590.1	1.4027	-0.76753
AT4G15490.1	-0.363175	-0.0347127		380	AT2G29720.1	21.9803	-0.766575
AT5G59490.1	0.22382	-1.57357		381	AT5G44110.1	1.14902	-0.766123
AT4G22100.1	0.366067	-1.56539		382	AT4G40000.1	2.88877	-0.76393
AT3G15490.1	2.6559	-1.56193		383	AT5G60530.1	0.659325	-0.763644
AT2G30540.1	15.7291	-1.55806		384	AT2G40550.1	5.04564	-0.761574
AT2G23430.1	-0.0680717	70.9413		385	AT5G12920.1	1.95234	-0.758039
AT3G01880.1	0.575928	-1.54086		386	AT5G08600.1	24.4652	-0.756703
AT3G61560.1	-0.0825738	-0.284521		387	AT3G62030.1	0.0333629	-0.755114
AT3G62890.1	-0.577406	-0.455067		388	AT3G02100.1	234.843	-0.752762
AT1G63530.1	-3.23659	-0.660651		389	AT1G30410.1	1.96575	-0.743648
AT1G66830.1	0.8554	-1.53345		390	AT3G13820.1	0.0598719	-0.742457
AT1G52270.1	8.04517	-1.52903		391	AT3G27620.1	0.18687	-0.742091
AT1G69820.1	0.426043	-1.50367		392	AT4G25350.1	3.03172	-0.739161
AT1G14530.1	-0.115549	-0.584176		393	AT3G51150.1	15.7368	-0.736843
AT1G28570.1	6.5106	-1.49297		394	AT3G18120.1	8.17103	-0.736693
AT1G61490.1	0.612779	-1.48305		395	AT3G49520.1	0.655058	-0.736337
AT2G36770.1	-0.544227	0.038824		396	AT4G28890.1	6.90439	-0.725272
AT3G50810.1	-0.0541984	-0.991695		397	AT3G59140.1	0.128981	-0.721727
AT5G37790.1	0.415094	-1.47724		398	AT5G44690.1	0.689395	-0.720588
AT5G65900.1	0.00796085	-1.46288		399	AT5G49200.1	0.469671	-0.716118
AT5G37440.1	-0.251315	-0.840241		400	AT5G53620.1	0.200854	-0.711225
AT4G15440.1	-5.69883	-0.0449105		401	AT2G32470.1	1.70205	-0.706146
AT3G23530.1	21.6744	-1.45542		402	AT3G22360.1	0.587236	-0.705686
AT1G68780.1	768.749	-1.43718		403	AT4G11250.1	0.616901	-0.694152
AT3G13782.1	0.409674	-1.43239		404	AT1G21620.1	0.431241	-0.694027
AT1G31490.1	0.141271	-1.42752		405	AT5G52290.1	0.796752	-0.693686
AT4G16760.1	-0.494459	-0.810804		406	AT3G56640.1	0.111173	-0.693111
AT1G27045.1	5.02632	-1.41756		407	AT2G27060.1	0.752352	-0.69299
AT5G44820.1	7.39373	-1.40908		408	AT1G50780.1	0.0255134	-0.691121
AT3G24530.1	-0.224513	-0.888769		409	AT2G32660.1	5.41848	-0.690463
AT2G35430.1	-0.0778699	-0.827738		410	AT1G13220.1	0.178282	-0.687603
AT4G15420.1	-0.4156	-0.678688		411	AT3G55720.1	0.1806	-0.687375
AT4G16750.1	-0.0691438	44.0005		412	AT5G42490.1	0.246219	-0.681643
AT4G02100.1	-0.0485295	-1.74351		413	AT1G07180.1	2.07814	-0.680262
AT4G15417.1	-0.169926	0.449611		414	AT1G10560.1	0.0228397	-0.679508
AT5G37415.1	-2.53263	-1.01589		415	AT2G34070.1	0.100496	-0.672622
AT5G59530.1	36.0088	-1.40307		416	AT5G22010.1	20.3359	-0.672367
AT5G38740.1	-12.8488	4.33833		417	AT2G37280.1	0.234427	-0.671966
AT1G14580.1	-3.74872	0.00597634		418	AT5G41030.1	0.630347	-0.670662
AT4G32510.1	0.403632	-1.38621		419	AT3G28560.1	0.293415	-0.67049
AT1G51500.1	-0.700116	15.5033		420	AT3G05740.1	1.16313	-0.668922
AT1G30370.1	0.966419	-1.3702		421	AT2G21430.1	1.06478	-0.668653
AT3G23250.1	-1.23409	-0.0129972		422	AT5G44590.1	0.242278	-0.668009
AT1G13230.1	-5.46003	-1.42857		423	AT3G06640.1	0.286358	-0.666074
AT1G74870.1	33.8957	-1.36208		424	AT1G22260.1	0.406366	-0.665972
AT1G56720.1	11.0614	-1.33392		425	AT4G36880.1	0.763575	-0.663557
AT3G11270.1	-0.208368	-1.42081		426	AT5G55270.1	0.396919	-0.662232
AT5G01450.1	-0.0606761	-0.668101		427	AT5G53250.1	0.184962	-0.661486
AT1G61950.1	0.461398	-1.31975		428	AT5G52890.1	0.233796	-0.660382
AT3G23570.1	15.1018	-1.31634		429	AT5G09220.1	0.561979	-0.659754
AT2G47260.1	-0.829506	0.257665		430	AT1G03660.1	4.78218	-0.659539
AT4G17900.1	-0.110686	-5.50747		431	AT2G19920.1	0.230544	-0.659402
AT3G13910.1	-0.159176	-0.667538		432	AT3G59330.1	1.08923	-0.657269
AT4G30910.1	-3.38155	-0.886318		433	AT5G66080.1	0.0768167	-0.655039
AT2G47240.1	-23.0002	1.21047		434	AT5G52640.1	20.324	-0.654693
AT3G25900.1	-16.0677	7.2776		435	AT5G37630.1	0.164086	-0.652213
AT4G20110.1	9.62098	-1.31428		436	AT1G61610.1	0.306741	-0.651716
AT5G24290.1	-36.8717	-0.830327		437	AT1G16750.1	3.88631	-0.648445
AT4G27300.1	-1.51203	-4.58315		438	AT3G05630.1	0.101258	-0.64576
AT3G57960.1	0.730767	-1.30381		439	AT2G20510.1	0.339066	-0.645376
AT1G65120.1	0.801666	-1.28638		440	AT2G41220.1	9.66084	-0.644863
AT4G29970.1	-0.502696	3.67522		441	AT1G72760.1	1.76147	-0.642512
AT2G35890.1	0.0614734	-1.28387		442	AT5G18720.1	0.41024	-0.641615
AT5G02920.1	-0.155698	0.26419		443	AT5G55830.1	2.56297	-0.641366
AT1G33030.1	3.19225	-1.27793		444	AT5G14890.1	17.1814	-0.64014
AT4G26170.1	12.5058	-1.25916		445	AT5G42120.1	0.076758	-0.640041
AT4G16200.1	0.700955	-1.24924		446	AT3G56600.1	0.620566	-0.638565
AT5G53550.1	0.184796	-1.24659		447	AT2G32750.1	0.370605	-0.634799
AT1G62130.1	-68.4978	-1.26583		448	AT3G46520.1	0.635505	-0.63445
AT1G63460.1	-0.172031	-2.01464		449	AT1G18040.1	1.43096	-0.633397
AT1G75440.1	-0.198571	-1.26614		450	AT4G26640.1	2.85858	-0.63275
AT4G37930.1	0.196713	-1.24456		451	AT3G20220.1	0.537171	-0.631638
AT1G07190.1	0.354806	-1.23751		452	AT3G21620.1	1.11179	-0.631566
AT1G60270.1	0.429348	-1.22718		453	AT3G24850.1	0.220362	-0.627717
AT4G11470.1	0.304735	-1.2193		454	AT5G55490.1	3.29049	-0.627626
AT1G76790.1	-0.321037	-2.04432		455	AT2G47780.1	24.1568	-0.627099
AT4G12830.1	2.31717	-1.21502		456	AT3G53480.1	0.0827103	-0.626689
AT1G01180.1	-0.0305385	0.928839		457	AT4G00970.1	1.37747	-0.623728
AT1G53090.1	0.125998	-1.20954		458	AT3G21660.1	0.756331	-0.622578
AT5G14860.1	-0.0518212	0.313565		459	AT4G31620.1	7.76832	-0.621011
AT1G19940.1	0.745866	-1.20902		460	AT5G10730.1	0.0189239	-0.619798
AT3G25570.1	0.81732	-1.19762		461	AT1G12460.1	0.94519	-0.619747
AT3G58020.1	-0.133725	-1.12221		462	AT3G14270.1	35.19	-0.616748
AT1G32320.1	0.934302	-1.19325		463	AT1G62150.1	0.326838	-0.614564
AT5G54450.1	0.756966	-1.19321		464	AT3G13900.1	0.372835	-0.614494
AT3G60340.1	-0.0971265	-0.312486		465	AT4G20080.1	0.0960558	-0.612546
AT4G14070.1	-1.08117	-0.729332		466	AT1G51790.1	0.275036	-0.611531
AT1G50400.1	7.35223	-1.19203		467	AT3G24200.1	3.25037	-0.609282
AT5G05390.1	3.95637	-1.18736		468	AT5G25470.1	0.695	-0.608941
AT5G57690.1	0.355055	-1.18644		469	AT4G15200.1	0.420136	-0.607297
AT2G26135.1	0.425919	-1.17821		470	AT1G48180.1	0.146528	-0.606725
AT1G70820.1	3.23239	-1.17242		471	AT3G25960.1	0.630204	-0.606252
AT5G01520.1	-0.183573	-0.325772		472	AT5G65274.1	0.638721	-0.605396
AT1G64780.1	-4.92961	0.046545		473	AT5G67090.1	1.52474	-0.604328
AT2G24370.1	0.289738	-1.15697		474	AT1G03670.1	0.275099	-0.604253
AT5G63800.1	-0.997656	1.3137		475	AT5G25530.1	0.5154	-0.600594
AT2G27410.1	0.700815	-1.15408		476	AT2G17820.1	1.23956	-0.598834
AT4G39860.1	0.0166957	-1.15154		477	AT4G22880.1	0.487099	-0.59651
AT5G48205.1	-0.631004	0.311781		478	AT4G27290.1	0.0713152	-0.595828
AT2G36620.1	-0.189397	-1.60397		479	AT5G19610.1	0.382394	-0.594869
AT4G03380.1	-8.43784	0.0857325		480	AT1G05820.1	1.75693	-0.594762
AT2G38150.1	30.9431	-1.14636		481	AT1G24230.1	0.193398	-0.593672
AT4G14030.1	-0.0721082	-1.5562		482	AT3G49055.1	0.401443	-0.593508
AT1G74830.1	0.621456	-1.13923		483	AT5G13730.1	0.398665	-0.588267
AT2G38810.1	4.02563	-1.13913		484	AT4G02650.1	0.0377474	-0.586391
AT1G52780.1	-0.335255	-0.980839		485	AT5G60900.1	0.904184	-0.584364
AT1G18870.1	0.485568	-1.13066		486	AT5G39820.1	0.490964	-0.581314
AT4G04695.1	-1.0442	-0.411893		487	AT2G40850.1	0.758865	-0.577845
AT2G32645.1	0.210936	-1.10877		488	AT3G21180.1	0.215365	-0.577566
AT5G06610.1	3.66798	-1.10805		489	AT1G71120.1	1.02008	-0.576194
AT5G41780.1	0.47195	-1.10743		490	AT2G33200.1	23.7466	-0.574239
AT1G73340.1	0.425643	-1.09812		491	AT5G38310.1	0.354063	-0.574003
AT3G11320.1	-0.145452	-0.336584		492	AT1G51120.1	0.239376	-0.573495
AT3G50930.1	-2.54612	-4.33431		493	AT2G33680.1	0.349436	-0.570576
AT4G01470.1	0.154478	-1.09622		494	AT5G59190.1	0.584967	-0.568932
AT5G44635.1	0.78568	-1.09088		495	AT1G54280.1	0.556717	-0.567363
AT3G11020.1	0.0246229	-1.08999		496	AT4G23240.1	0.0407821	-0.566974
AT2G41450.1	0.788893	-1.08461		497	AT3G09550.1	0.490528	-0.566417
AT3G60966.1	8.22487	-1.0808		498	AT1G08050.1	8.79581	-0.564856
AT3G58740.1	0.468025	-1.07426		499	AT3G55950.1	0.0036721	-0.564495
AT3G12670.1	-0.686916	-0.395588		500	AT5G17310.1	4.53038	-0.563026
AT2G32590.1	2.33807	-1.06852		501	AT1G55070.1	0.434825	-0.561577
AT1G64690.1	2.04526	-1.068		502	AT1G06030.1	12.5343	-0.559811
AT5G51330.1	2.95028	-1.0613		503	AT5G11820.1	0.14578	-0.557837
AT2G36690.1	-0.0015939	-0.0167926		504	AT3G53160.1	11.6107	-0.557327
AT5G38860.1	-0.239758	-2.83321		505	AT5G06890.1	0.657483	-0.55646
AT3G12690.1	-0.0296643	-0.439807		506	AT3G48790.1	0.86183	-0.556343
AT4G36490.1	0.551541	-1.0612		507	AT3G23420.1	0.466543	-0.555517
AT3G61630.1	-0.0865333	-1.89654		508	AT3G53230.1	9.34732	-0.554154
AT3G57680.1	46.5467	-1.06055		509	AT1G44900.1	0.47126	-0.552598
AT4G04620.1	-0.715073	0.267087		510	AT4G38690.1	0.021764	-0.550621
AT1G20320.1	2.05981	-1.05868		511	AT4G21680.1	2.65086	-0.548942
AT3G10870.1	66.3221	-1.05792		512	AT3G50270.1	0.718479	-0.546343
AT2G23390.1	-0.17411	-1.12019		513	AT5G61260.1	1.19426	-0.544503
AT1G13110.1	-0.179217	-0.494336		514	AT4G22730.1	18.3587	-0.542852
AT4G13680.1	0.325349	-1.05265		515	AT1G09170.1	0.705358	-0.54276
AT5G14870.1	-1.08503	1.74314		516	AT5G63730.1	0.252398	-0.542569
AT1G56130.1	0.274312	-1.0524		517	AT1G74710.1	1.44785	-0.541407
AT1G26420.1	-0.998718	0.41032		518	AT5G35370.1	10.7339	-0.540672
AT1G67120.1	0.354437	-1.05191		519	AT5G38130.1	0.443427	-0.537085
AT3G19595.1	1.32785	-1.04753		520	AT1G03457.1	0.2821	-0.536938
AT5G62260.1	-5.53316	286.175		521	AT5G14160.1	0.592743	-0.536898
AT1G02820.1	-0.861097	-1.17522		522	AT2G30390.1	0.142239	-0.533843
AT4G03220.1	2.14331	-1.04013		523	AT5G08730.1	1.09146	-0.533814
AT3G16340.1	0.363334	-1.03807		524	AT1G04920.1	0.670012	-0.532572
AT1G14820.1	-0.146741	-0.525538		525	AT2G25355.1	0.63234	-0.532294
AT5G37280.1	-1.89298	1.05333		526	AT4G33270.1	1.25227	-0.532225
AT1G26800.1	-0.117711	47.2713		527	AT4G02800.1	10.5282	-0.528653
AT3G12710.1	-84.4494	43.1525		528	AT2G02720.1	0.201676	-0.527285
AT1G02830.1	-7.67589	-0.845268		529	AT1G21270.1	3.08371	-0.525476
AT1G27135.1	0.58029	-1.03565		530	AT1G11540.1	4.82234	-0.524891
AT3G11405.1	-9.67416	1.96016		531	AT2G24070.1	0.870746	-0.524784
AT5G46490.1	0.099104	-1.0356		532	AT5G24879.1	0.202906	-0.524761
AT4G26330.1	-0.162947	1.54958		533	AT1G05675.1	10.2859	-0.522727
AT4G39830.1	0.438433	-1.0316		534	AT4G24150.1	10.7469	-0.522164
AT5G52170.1	0.10815	-1.02838		535	AT1G02520.1	0.0551276	-0.521337
AT2G47180.1	-1.61715	-1.09438		536	AT1G28610.1	43.8038	-0.521217
AT5G44410.1	0.0339513	-1.02541		537	AT4G27570.1	0.384388	-0.520637
AT5G52850.1	-2.39277	-0.752137		538	AT3G25290.1	7.91155	-0.520034
AT2G20970.1	0.997341	-1.02488		539	AT5G53520.1	0.420008	-0.517459
AT1G33700.1	0.0672081	-1.0141		540	AT3G59030.1	0.776664	-0.516775
AT5G40890.1	-0.152728	-1.08895		541	AT1G20720.1	0.114592	-0.516355
AT4G37022.1	-0.10691	-0.589103		542	AT5G16720.1	0.365864	-0.515286
AT5G14490.1	0.522259	-1.0093		543	AT5G45520.1	4.53026	-0.513762
AT5G52880.1	-0.371255	-1.66077		544	AT5G44030.1	0.424054	-0.511325
AT5G10240.1	8.58682	-1.00747		545	AT1G16370.1	0.442808	-0.51109
AT4G37040.1	-0.0727205	-0.371782		546	AT1G07200.1	3.96349	-0.50507
AT1G79640.1	2.88557	-1.00326		547	AT4G25750.1	0.76864	-0.50455
AT1G77210.1	0.261068	-0.990979		548	AT4G38780.1	0.069107	-0.502186
AT5G64870.1	-11.0664	0.612152		549	AT4G03320.1	41.1101	-0.500962
AT1G50280.1	0.721023	-0.988896		550	AT5G64000.1	0.673577	-0.500544
AT1G74480.1	-13.8161	0.741364		551	AT3G10010.1	2.14048	-0.497865
AT5G63570.1	-0.206976	-0.358465		552	AT2G27280.1	0.260374	-0.497629
AT1G02800.1	-10.9499	-1.44813		553	AT2G15680.1	1.31238	-0.495028
AT1G76370.1	1.06051	-0.980914		554	AT2G33010.1	0.19269	-0.4943
AT3G21330.1	5.96882	-0.976531		555	AT2G23630.1	0.549443	-0.493114
AT5G63560.1	-0.158578	0.385913		556	AT3G62070.1	0.273909	-0.492188
AT3G24517.1	0.26411	-0.962514		557	AT4G37030.1	0.729303	-0.492106
AT1G05610.1	0.338735	-0.96031		558	AT1G04610.1	3.99077	-0.491051
AT5G51590.1	-0.316748	3.67856		559	AT1G15460.1	0.552873	-0.489242
AT1G63780.1	-0.262078	0.377224		560	AT3G11773.1	0.939684	-0.488878
AT1G48150.1	-0.237583	-0.939482		561	AT1G63170.1	0.0156199	-0.48881
AT1G23060.1	0.748532	-0.956211		562	AT4G25220.1	2.51233	-0.488354
AT1G74440.1	-1.06101	8.86159		563	AT1G75530.1	0.864302	-0.486636
AT2G29770.1	0.243908	-0.951161		564	AT3G56710.1	0.0356778	-0.484008
AT4G15720.1	0.0644412	-0.946957		565	AT5G58780.1	1.2882	-0.483737
AT5G52780.1	0.0633286	-0.941079		566	AT5G27130.1	6.98748	-0.482924
AT3G07195.1	16.8982	-0.939924		567	AT5G52000.1	0.619633	-0.482882
AT1G49950.1	2.78964	-0.939364		568	AT2G34890.1	0.246349	-0.480969
AT1G49450.1	-0.604954	0.152208		569	AT3G57970.1	0.285395	-0.480753
AT1G24150.1	-0.207219	-0.472755		570	AT3G05480.1	105.583	-0.480462
AT1G75780.1	-3.11115	-2.07274		571	AT5G62230.1	0.421008	-0.479377
AT3G46160.1	-11.4111	-59.0735		572	AT5G54060.1	0.611393	-0.479374
AT3G58820.1	0.961401	-0.937779		573	AT5G15290.1	0.718377	-0.471834
AT5G03800.1	-0.221685	-1.27487		574	AT2G36490.1	5.4998	-0.471806
AT2G40130.1	0.739195	-0.933937		575	AT3G29340.1	0.746011	-0.471233
AT1G75720.1	-0.301362	0.182215		576	AT2G37260.1	1.13428	-0.467099
AT5G64060.1	0.123956	-0.929658		577	AT2G45290.1	14.663	-0.464237
AT3G01750.1	0.0926042	-0.917821		578	AT5G16020.1	0.528594	-0.463711
AT3G50750.1	0.227676	-0.915658		579	AT1G03010.1	0.401798	-0.463077
AT3G58150.1	-1.99664	-0.656832		580	AT5G58000.1	0.159671	-0.460978
AT1G74410.1	-0.156305	-0.942153		581	AT4G20160.1	0.725454	-0.459582
AT3G12220.1	1.56548	-0.912544		582	AT4G21640.1	0.33764	-0.458376
AT4G14370.1	-2.20187	-0.291623		583	AT3G45400.1	0.0829212	-0.452275
AT1G09155.1	12.6691	-0.912087		584	AT5G60090.1	0.195673	-0.45212
AT2G34220.1	0.210665	-0.906711		585	AT3G20200.1	1.29715	-0.451142
AT2G28290.1	0.550437	-0.90426		586	AT4G29450.1	0.447813	-0.450809
AT1G73280.1	0.0318978	-0.89662		587	AT1G76780.1	0.636286	-0.447486
AT5G44700.1	0.111571	-0.895347		588	AT1G77932.1	0.451426	-0.447428
AT5G39865.1	-42.3367	-0.666864		589	AT1G58120.1	0.242356	-0.447067
AT1G78340.1	32.7293	-0.890536		590	AT5G58840.1	10.436	-0.446748
AT3G20570.1	0.0706742	-0.888896		591	AT5G12300.1	18.3248	-0.444993
AT4G01023.1	-12.8663	-0.171515		592	AT5G55340.1	0.390669	-0.444129
AT2G45120.1	0.172573	-0.887727		593	AT4G02390.1	14.839	-0.443554
AT4G19120.1	0.281572	-0.886175		594	AT1G11490.1	0.417821	-0.443249
AT1G56120.1	0.12495	-0.885082		595	AT3G02600.1	0.712584	-0.442035
AT3G60410.1	-0.0520515	-1.93194		596	AT4G25200.1	0.134833	-0.441693
AT1G32361.1	1.46512	-0.881773		597	AT3G53680.1	8.41168	-0.440271
AT4G14320.1	-0.243833	2.1942		598	AT5G47460.1	1.41496	-0.440144
AT4G18810.1	2.32725	-0.879378		599	AT1G53270.1	0.289413	-0.43572
AT1G09000.1	17.5112	-0.878254		600	AT5G09280.1	1.07333	-0.435299
AT4G01000.1	-0.0523127	0.112406		601	AT4G21230.1	6.58814	-0.435259
AT1G01480.1	-10.8022	-308.315		602	AT5G60740.1	0.274043	-0.432633
AT3G53940.1	0.219893	-0.877995		603	AT1G15990.1	1.70643	-0.431741
AT1G09880.1	0.592979	-0.875406		604	AT5G17220.1	3.34444	-0.431452
AT1G01590.1	0.659774	-0.873524		605	AT5G66660.1	1.49929	-0.430468
AT3G05770.1	0.357257	-0.871164		606	AT5G24380.1	24.8814	-0.430382
AT2G44578.1	16.9261	-0.867994		607	AT2G33100.1	0.189293	-0.429893
AT5G39810.1	-1.6033	-0.672125		608	AT1G21230.1	0.0755752	-0.427123
AT5G03860.1	-1.05865	-0.369005		609	AT3G05741.1	0.920837	-0.42693
AT3G09190.1	-10.3523	-0.438197		610	AT3G11980.1	0.451237	-0.426287
AT5G53040.1	0.716552	-0.867503		611	AT5G13940.1	1.33953	-0.42398
AT2G37890.1	-0.389828	-0.545867		612	AT3G13330.1	0.142389	-0.423407
AT1G69550.1	0.229079	-0.865441		613	AT2G37310.1	0.0173735	-0.423333
AT5G47510.1	5.21919	-0.864742		614	AT3G14360.1	1.72808	-0.422037
AT3G24800.1	-0.147025	-0.917986		615	AT5G42410.1	0.133782	-0.421232
AT1G74390.1	0.0661511	-0.862696		616	AT1G29570.1	0.240581	-0.421025
AT4G01270.1	6.65689	-0.849528		617	AT2G25600.1	0.454334	-0.420447
AT2G32290.1	51.4569	-0.847316		618	AT5G09760.1	0.150815	-0.420322
AT2G35420.1	0.859841	-0.847069		619	AT1G01370.1	30.0854	-0.420002
AT3G49970.1	0.476053	-0.845079		620	AT5G41410.1	5.41739	-0.417148
AT4G18470.1	53.7543	-0.844784		621	AT1G15210.1	9.05175	-0.416511
AT1G49870.1	2.17456	-0.842487		622	AT5G63720.1	0.921921	-0.414205
AT3G09210.1	-0.0130195	-0.112465		623	AT1G80660.1	0.581946	-0.409994
AT2G24140.1	0.00183378	-0.84057		624	AT1G73870.1	9.57363	-0.409929
AT3G24860.1	-0.0613163	-0.506974		625	AT5G58750.1	0.247903	-0.407759
AT2G33300.1	0.76197	-0.838489		626	AT5G02180.1	7.31335	-0.406352
AT5G24040.1	-0.184551	1.09059		627	AT3G48010.1	0.274904	-0.40392
AT1G05990.1	0.569058	-0.83555		628	AT1G15980.1	0.0765217	-0.403573
AT3G18640.1	0.186227	-0.831214		629	AT5G48650.1	0.942276	-0.402539
AT2G44580.1	8.72379	-0.828418		630	AT5G02170.1	0.6477	-0.401826
AT3G11550.1	-0.390808	-1.06062		631	AT2G33210.1	8.48173	-0.397806
AT5G13390.1	-0.118806	-0.512268		632	AT1G24580.1	0.17516	-0.395208
AT3G61950.1	1.17645	-0.828358		633	AT4G25880.1	2.76466	-0.393565
AT1G03055.1	39.9389	-0.822591		634	AT3G60460.1	2.01916	-0.391493
AT2G29620.1	0.089064	-0.819224		635	AT1G13470.1	0.130275	-0.390152
AT5G63630.1	-0.103275	-0.390066		636	AT4G35460.1	0.0067524	-0.385823
AT3G09920.1	2.10033	-0.819183		637	AT2G24310.1	0.00676543	-0.381895
AT4G25310.1	1.80647	-0.817502		638	AT5G35640.1	0.36656	-0.38087
AT5G64950.1	-0.140079	-0.17095		639	AT2G46850.1	0.457769	-0.379407
AT2G22240.1	0.801117	-0.814908		640	AT2G02950.1	0.146123	-0.374481
AT1G61050.1	-11.9779	-3.74629		641	AT3G62740.1	1.35638	-0.374412
AT4G31770.1	0.0467884	-0.814523		642	AT4G12030.1	0.375415	-0.374263
AT5G63690.1	-0.463905	-0.785577		643	AT5G14990.1	0.383563	-0.37422
AT4G38180.1	-0.170977	-0.308517		644	AT2G35615.1	0.859807	-0.374177
AT1G08730.1	0.595214	-0.811552		645	AT2G01560.1	0.238801	-0.372532
AT1G49350.1	-0.425405	-1.08754		646	AT4G25070.1	26.8687	-0.371067
AT5G02630.1	-0.0785588	-0.64571		647	AT4G04955.1	6.33448	-0.368832
AT3G06520.1	0.758695	-0.811366		648	AT5G01180.1	1.15468	-0.368771
AT2G32050.1	0.68125	-0.809806		649	AT2G21790.1	2.08803	-0.368769
AT5G03970.1	-0.0281957	-0.239418		650	AT3G47660.1	0.918058	-0.368668
AT1G52980.1	-0.242891	-3.5501		651	AT3G03800.1	0.748239	-0.367794
AT3G14890.1	4.26653	-0.806862		652	AT3G01670.1	0.914763	-0.367033
AT5G52930.1	-61.9043	-0.552965		653	AT4G33170.1	244.603	-0.366933
AT1G24095.1	-3.86789	-1.37554		654	AT4G28720.1	0.147443	-0.365467
AT1G62300.1	-2.02352	0.182127		655	AT4G02110.1	0.2227	-0.364881
AT1G71015.1	7.04233	-0.802044		656	AT5G38500.1	0.144531	-0.360512
AT5G02600.1	-221.956	-0.699625		657	AT1G02530.1	0.239966	-0.356673
AT5G49300.1	-0.169251	-0.0428905		658	AT4G09500.1	0.271705	-0.355815
AT2G29360.1	0.430253	-0.799711		659	AT2G03410.1	0.150858	-0.353464
AT2G46430.1	14.0623	-0.795311		660	AT3G03830.1	1.1791	-0.352949
AT4G03205.1	0.109055	-0.790529		661	AT5G48900.1	25.0891	-0.350908
AT1G73370.1	0.323498	-0.786483		662	AT5G11590.1	0.226552	-0.347394
AT1G61400.1	0.381998	-0.777448		663	AT2G26480.1	0.403309	-0.346359
AT4G14250.1	-0.672829	15.6329		664	AT4G00620.1	0.100212	-0.343794
AT4G30120.1	0.798477	-0.771903		665	AT5G22310.1	8.68811	-0.342748
AT1G25300.1	-0.226326	0.207442		666	AT1G20750.1	0.478086	-0.341717
AT1G70400.1	0.143733	-0.770519		667	AT1G28010.1	0.287014	-0.340572
AT4G14240.1	-0.0044015	-0.323159		668	AT3G20420.1	1.35925	-0.340534
AT3G45330.1	0.116067	-0.767869		669	AT4G21650.1	0.51161	-0.338975
AT3G02590.1	1.4027	-0.76753		670	AT1G14185.1	2.60433	-0.338769
AT2G29720.1	21.9803	-0.766575		671	AT5G52480.1	0.271496	-0.336863
AT5G44110.1	1.14902	-0.766123		672	AT5G08250.1	0.418283	-0.335336
AT4G40000.1	2.88877	-0.76393		673	AT4G31630.1	0.532173	-0.335307
AT5G38650.1	-0.177572	-1.20283		674	AT3G51410.1	32.71	-0.333713
AT1G03980.1	-0.110953	-0.220938		675	AT1G75430.1	1.73786	-0.331427
AT5G60530.1	0.659325	-0.763644		676	AT5G19410.1	0.142477	-0.331367
AT1G02650.1	-0.07731	-0.131273		677	AT5G19360.1	0.437987	-0.330919
AT2G40550.1	5.04564	-0.761574		678	AT3G26320.1	1.76902	-0.330291
AT1G76910.1	-6.53278	-15.2802		679	AT4G04850.1	11.7936	-0.329666
AT5G12920.1	1.95234	-0.758039		680	AT4G38830.1	0.642854	-0.328389
AT5G08600.1	24.4652	-0.756703		681	AT5G03620.1	0.476433	-0.328242
AT3G62030.1	0.0333629	-0.755114		682	AT1G60750.1	0.384948	-0.326157
AT3G02100.1	234.843	-0.752762		683	AT1G27270.1	0.538362	-0.324373
AT4G02230.1	-0.271443	-1.33528		684	AT5G05890.1	0.326366	-0.322802
AT1G30410.1	1.96575	-0.743648		685	AT4G28815.1	0.586756	-0.321672
AT3G13820.1	0.0598719	-0.742457		686	AT5G58412.1	17.278	-0.321632
AT1G02670.1	-62.5347	-0.790175		687	AT1G32180.1	0.301902	-0.316598
AT3G27620.1	0.18687	-0.742091		688	AT3G07070.1	0.530975	-0.311999
AT4G15530.1	-0.476808	-1.81576		689	AT1G14250.1	1.22826	-0.311259
AT5G38620.1	-0.37658	-11.3402		690	AT4G33770.1	0.00680531	-0.311159
AT4G25350.1	3.03172	-0.739161		691	AT1G57630.1	0.769349	-0.307278
AT3G51150.1	15.7368	-0.736843		692	AT1G27940.1	0.456862	-0.307193
AT3G18120.1	8.17103	-0.736693		693	AT4G05190.1	0.152734	-0.305943
AT3G49520.1	0.655058	-0.736337		694	AT2G33230.1	1.13457	-0.305864
AT4G28890.1	6.90439	-0.725272		695	AT3G03060.1	1.59989	-0.304476
AT1G02690.1	-8.32942	-0.528263		696	AT1G62180.1	0.108424	-0.304132
AT1G27980.1	-2.93712	-0.801135		697	AT4G24170.1	0.603114	-0.30357
AT3G59140.1	0.128981	-0.721727		698	AT4G21630.1	0.464457	-0.301359
AT1G01390.1	-8.69222	-0.616379		699	AT5G48410.1	4.26343	-0.297925
AT5G44690.1	0.689395	-0.720588		700	AT5G02660.1	0.403533	-0.297517
AT5G49200.1	0.469671	-0.716118		701	AT4G25560.1	0.77271	-0.295926
AT5G53620.1	0.200854	-0.711225		702	AT4G08160.1	0.148406	-0.290775
AT4G28800.1	-0.000282161	-146.189		703	AT3G12190.1	0.596633	-0.2901
AT2G32470.1	1.70205	-0.706146		704	AT3G56380.1	0.9712	-0.2893
AT5G03990.1	-0.0966097	-1.69223		705	AT4G16515.1	2.94117	-0.286817
AT3G22360.1	0.587236	-0.705686		706	AT3G03910.1	1.85163	-0.284329
AT4G11250.1	0.616901	-0.694152		707	AT5G55350.1	58.3328	-0.284305
AT5G43750.1	-0.012889	-0.713565		708	AT1G22980.1	13.2624	-0.28369
AT5G04140.1	-8.3444	-0.299715		709	AT2G35550.1	14.3306	-0.282508
AT3G12955.1	-422.387	2.99835		710	AT5G61320.1	0.115325	-0.28156
AT1G21620.1	0.431241	-0.694027		711	AT5G15780.1	2.43318	-0.280691
AT1G22650.1	-0.206674	41.1293		712	AT3G19320.1	0.542379	-0.280425
AT5G52290.1	0.796752	-0.693686		713	AT4G34440.1	0.390281	-0.280023
AT3G56640.1	0.111173	-0.693111		714	AT3G13065.1	1.41479	-0.279454
AT1G22660.1	-0.188163	-0.626896		715	AT4G39530.1	2.55721	-0.275566
AT1G19020.1	-0.706862	5.34715		716	AT1G80960.1	2.60609	-0.274136
AT2G27060.1	0.752352	-0.69299		717	AT5G17580.1	0.629385	-0.273761
AT5G41120.1	-16.1331	-0.707586		718	AT5G13150.1	7.42495	-0.273344
AT1G50780.1	0.0255134	-0.691121		719	AT1G11800.1	0.0772309	-0.271639
AT5G41130.1	-0.848794	-0.547022		720	AT3G19610.1	0.155473	-0.270732
AT2G32660.1	5.41848	-0.690463		721	AT4G05380.1	0.00130929	-0.269995
AT1G13220.1	0.178282	-0.687603		722	AT1G04470.1	0.507804	-0.26885
AT3G55720.1	0.1806	-0.687375		723	AT1G32080.1	1.08186	-0.266724
AT5G42490.1	0.246219	-0.681643		724	AT4G03370.1	0.413778	-0.265502
AT1G07180.1	2.07814	-0.680262		725	AT3G17980.1	1.61939	-0.265436
AT1G33350.1	-0.238239	-1.32765		726	AT4G19580.1	0.138852	-0.265403
AT1G10560.1	0.0228397	-0.679508		727	AT2G01950.1	55.7736	-0.263098
AT2G34070.1	0.100496	-0.672622		728	AT3G04980.1	0.00702251	-0.261484
AT5G22010.1	20.3359	-0.672367		729	AT1G42550.1	0.0703636	-0.261205
AT2G37280.1	0.234427	-0.671966		730	AT3G21080.1	4.91952	-0.258553
AT3G11670.1	-0.135798	-0.484117		731	AT4G02970.1	0.0758457	-0.256873
AT5G06740.1	-1.24212	2.0906		732	AT3G09780.1	0.107414	-0.256397
AT5G41030.1	0.630347	-0.670662		733	AT1G71300.1	0.492851	-0.256392
AT3G28560.1	0.293415	-0.67049		734	AT5G54190.1	0.413325	-0.252376
AT3G05740.1	1.16313	-0.668922		735	AT1G05680.1	6.29058	-0.250649
AT5G17490.1	-0.218299	0.504109		736	AT5G42340.1	0.13647	-0.249384
AT4G28330.1	-0.23754	0.483114		737	AT4G21330.1	0.909414	-0.249192
AT4G31980.1	-0.314511	-1.17156		738	AT4G01820.1	0.337156	-0.24832
AT5G43700.1	-0.0219412	523.877		739	AT5G56990.1	1.99808	-0.244836
AT2G21430.1	1.06478	-0.668653		740	AT2G47010.1	0.174981	-0.242936
AT5G04190.1	-0.00388296	-0.282114		741	AT3G10430.1	29.0613	-0.242217
AT1G09680.1	-0.126789	-0.421148		742	AT5G05870.1	0.0628372	-0.242111
AT5G44590.1	0.242278	-0.668009		743	AT5G64330.1	0.111214	-0.240701
AT1G08340.1	-0.0797733	6.37632		744	AT2G29100.1	0.336549	-0.239009
AT3G06640.1	0.286358	-0.666074		745	AT5G37750.1	0.113325	-0.234118
AT5G05490.1	-1.06371	-0.645673		746	AT3G19230.1	0.0198007	-0.233024
AT1G07000.1	-0.275736	-22.1964		747	AT2G21680.1	0.16161	-0.231706
AT5G65090.1	-3.99094	-1.00409		748	AT5G11160.1	0.73402	-0.230071
AT1G22260.1	0.406366	-0.665972		749	AT2G23760.1	22.0974	-0.229815
AT4G36880.1	0.763575	-0.663557		750	AT5G41820.1	0.331248	-0.229406
AT3G57020.1	-0.170976	-4.95947		751	AT1G69160.1	0.356825	-0.228033
AT2G47800.1	-0.749807	-0.532934		752	AT2G47520.1	4.18105	-0.227897
AT4G17670.1	-30.2758	1.21015		753	AT1G73120.1	0.295595	-0.227853
AT2G23890.1	-0.602976	-0.945523		754	AT3G10320.1	3.42684	-0.219312
AT5G55270.1	0.396919	-0.662232		755	AT5G07170.1	0.500256	-0.2142
AT5G53250.1	0.184962	-0.661486		756	AT3G11350.1	0.0653661	-0.213727
AT5G52890.1	0.233796	-0.660382		757	AT2G41860.1	0.548015	-0.213085
AT5G09220.1	0.561979	-0.659754		758	AT5G06920.1	1.03688	-0.211194
AT1G03660.1	4.78218	-0.659539		759	AT1G07160.1	11.7261	-0.208711
AT1G33290.1	-0.340845	-0.552956		760	AT5G41090.1	0.971206	-0.206249
AT5G41040.1	-50.1222	0.600044		761	AT4G30330.1	2.34436	-0.205958
AT2G19920.1	0.230544	-0.659402		762	AT3G03680.1	0.0270502	-0.205894
AT3G10350.1	-0.437538	-0.251144		763	AT1G10980.1	0.56487	-0.205229
AT3G59330.1	1.08923	-0.657269		764	AT3G26490.1	4.06901	-0.198713
AT5G66080.1	0.0768167	-0.655039		765	AT1G74810.1	0.453287	-0.198653
AT5G52640.1	20.324	-0.654693		766	AT1G20850.1	1.10166	-0.198214
AT5G37630.1	0.164086	-0.652213		767	AT1G29480.1	0.406919	-0.193693
AT1G61610.1	0.306741	-0.651716		768	AT1G21320.1	0.572047	-0.190637
AT5G65030.1	-0.198181	-2.49156		769	AT4G39810.1	0.954681	-0.18803
AT1G69260.1	-0.190158	-2.2449		770	AT3G50280.1	1.05506	-0.186483
AT1G16750.1	3.88631	-0.648445		771	AT5G27570.1	0.344949	-0.184962
AT3G05630.1	0.101258	-0.64576		772	AT3G06560.1	1.24436	-0.184664
AT3G10370.1	-0.165814	-0.519484		773	AT1G59950.1	0.33841	-0.183683
AT2G47890.1	-0.0927732	0.0950863		774	AT1G23010.1	5.76367	-0.181184
AT2G20510.1	0.339066	-0.645376		775	AT4G04980.1	0.288959	-0.178933
AT2G41220.1	9.66084	-0.644863		776	AT1G49430.1	0.67689	-0.175206
AT3G22370.1	-0.225855	-1.48312		777	AT1G51780.1	0.345143	-0.174203
AT1G72760.1	1.76147	-0.642512		778	AT5G51420.1	0.0570205	-0.173907
AT5G18720.1	0.41024	-0.641615		779	AT1G07340.1	0.680081	-0.171575
AT3G60660.1	-110.108	-8.64458		780	AT3G04430.1	0.446855	-0.168754
AT5G55830.1	2.56297	-0.641366		781	AT3G55810.1	0.441329	-0.168521
AT5G14890.1	17.1814	-0.64014		782	AT1G13310.1	0.181636	-0.167096
AT2G33290.1	-0.0970219	0.171168		783	AT5G27220.1	0.359691	-0.165928
AT3G09400.1	-4.69346	0.958431		784	AT5G55150.1	0.273755	-0.165522
AT5G42120.1	0.076758	-0.640041		785	AT5G63850.1	3.82717	-0.157213
AT3G56600.1	0.620566	-0.638565		786	AT1G01600.1	0.0464773	-0.157047
AT1G59860.1	-0.56491	-1.26746		787	AT4G22900.1	1.79568	-0.155791
AT2G32750.1	0.370605	-0.634799		788	AT5G46510.1	192.561	-0.153547
AT3G46520.1	0.635505	-0.63445		789	AT4G36070.1	0.511537	-0.15066
AT5G04230.1	-0.00535482	3.15631		790	AT3G05140.1	2.25085	-0.148979
AT1G18040.1	1.43096	-0.633397		791	AT5G23270.1	5.06039	-0.146386
AT4G26640.1	2.85858	-0.63275		792	AT4G35280.1	2.39652	-0.144673
AT3G20220.1	0.537171	-0.631638		793	AT1G66210.1	0.336858	-0.143563
AT3G21620.1	1.11179	-0.631566		794	AT3G61450.1	0.43126	-0.141772
AT5G41240.1	-0.301137	-0.7957		795	AT2G33090.1	0.321636	-0.14149
AT3G24850.1	0.220362	-0.627717		796	AT1G24220.1	0.276236	-0.13756
AT5G18850.1	-0.0765429	5.07454		797	AT3G58920.1	0.528603	-0.136376
AT5G55490.1	3.29049	-0.627626		798	AT3G18630.1	0.534274	-0.136103
AT3G22410.1	-25.0417	-0.922941		799	AT1G06920.1	0.256074	-0.133184
AT2G47780.1	24.1568	-0.627099		800	AT1G75260.1	0.714114	-0.132309
AT3G53480.1	0.0827103	-0.626689		801	AT1G48480.1	0.00990452	-0.132189
AT4G00970.1	1.37747	-0.623728		802	AT3G10820.1	0.0980785	-0.131118
AT3G21660.1	0.756331	-0.622578		803	AT1G73805.1	8.14366	-0.128603
AT4G31620.1	7.76832	-0.621011		804	AT5G49350.1	0.356523	-0.12813
AT1G72800.1	-0.973478	2.21469		805	AT3G24210.1	0.452922	-0.127551
AT5G10730.1	0.0189239	-0.619798		806	AT1G71370.1	0.267641	-0.124312
AT1G12460.1	0.94519	-0.619747		807	AT1G56410.1	0.303319	-0.112861
AT3G14270.1	35.19	-0.616748		808	AT1G78820.1	0.411477	-0.112239
AT1G62150.1	0.326838	-0.614564		809	AT2G29120.1	1.27476	-0.109698
AT3G13900.1	0.372835	-0.614494		810	AT1G01420.1	0.0305731	-0.0997318
AT4G20080.1	0.0960558	-0.612546		811	AT5G52100.1	0.56252	-0.0992759
AT5G43840.1	-93.4157	0.698143		812	AT1G26200.1	0.324811	-0.0918751
AT1G51790.1	0.275036	-0.611531		813	AT4G14225.1	0.328435	-0.0850402
AT3G24200.1	3.25037	-0.609282		814	AT1G49120.1	0.741335	-0.0838922
AT5G42520.1	-0.165361	-0.903094		815	AT3G49070.1	1.11604	-0.0838396
AT2G35720.1	-0.417463	-0.809574		816	AT4G30420.1	0.446383	-0.0836379
AT3G58490.1	-0.217068	-0.486715		817	AT3G05170.1	0.00120116	-0.0829901
AT5G25470.1	0.695	-0.608941		818	AT1G67900.1	0.277736	-0.081926
AT4G15200.1	0.420136	-0.607297		819	AT2G32550.1	0.616256	-0.0755867
AT1G48180.1	0.146528	-0.606725		820	AT1G05530.1	0.2683	-0.0740679
AT2G23770.1	-0.0874796	-1.57486		821	AT3G60280.1	0.400878	-0.0696588
AT3G25960.1	0.630204	-0.606252		822	AT2G37010.1	0.47894	-0.0682969
AT5G65274.1	0.638721	-0.605396		823	AT3G11570.1	7.29053	-0.0679263
AT5G67090.1	1.52474	-0.604328		824	AT5G54250.1	9.50989	-0.0666967
AT1G03670.1	0.275099	-0.604253		825	AT4G17565.1	1.41076	-0.0665298
AT2G46450.1	-3.54004	-0.826395		826	AT3G60270.1	0.901823	-0.0657709
AT5G25530.1	0.5154	-0.600594		827	AT1G05020.1	0.23228	-0.0653693
AT2G17820.1	1.23956	-0.598834		828	AT1G30670.1	0.193577	-0.0651161
AT5G41170.1	-1.1456	-0.643363		829	AT4G24480.1	7.62711	-0.064871
AT4G22880.1	0.487099	-0.59651		830	AT3G28620.1	0.171467	-0.0646997
AT3G10480.1	-0.436915	-0.345127		831	AT1G12110.1	0.12284	-0.0646098
AT4G27290.1	0.0713152	-0.595828		832	AT5G38490.1	0.311716	-0.0627158
AT3G10490.1	-0.320918	-0.365701		833	AT3G05260.1	0.0890797	-0.0624847
AT5G19610.1	0.382394	-0.594869		834	AT3G17620.1	0.993205	-0.0545952
AT5G54490.1	-0.145031	-0.442088		835	AT1G31450.1	0.656629	-0.0519254
AT1G05820.1	1.75693	-0.594762		836	AT4G01230.1	5.53944	-0.0453904
AT1G24230.1	0.193398	-0.593672		837	AT5G10090.1	83.8923	-0.0448279
AT3G49055.1	0.401443	-0.593508		838	AT5G62065.1	0.556522	-0.0415687
AT1G70140.1	-1.25511	-0.561859		839	AT1G11915.1	0.432325	-0.037543
AT2G46440.1	-29.1563	-10.2462		840	AT5G27940.1	2.38948	-0.0371276
AT5G13730.1	0.398665	-0.588267		841	AT3G58990.1	0.0607154	-0.035291
AT4G18800.1	-0.0737617	-0.490327		842	AT5G62940.1	0.276554	-0.0309571
AT4G02650.1	0.0377474	-0.586391		843	AT1G64920.1	0.200883	-0.0297124
AT5G65160.1	-0.13073	0.671446		844	AT5G25400.1	0.211638	-0.0290061
AT5G60900.1	0.904184	-0.584364		845	AT5G01690.1	0.59214	-0.0285778
AT1G71410.1	-0.288137	-0.857149		846	AT5G37430.1	0.221136	-0.026863
AT5G39820.1	0.490964	-0.581314		847	AT1G29230.1	0.157675	-0.0230976
AT3G47780.1	-0.594722	-0.97283		848	AT2G21770.1	0.119088	-0.022395
AT2G34490.1	-1.66513	0.910042		849	AT2G17890.1	0.207224	-0.0206456
AT2G40850.1	0.758865	-0.577845		850	AT3G21130.1	0.567887	-0.018686
AT3G58440.1	-0.466808	-7.1959		851	AT5G02340.1	0.533145	-0.0180419
AT3G21180.1	0.215365	-0.577566		852	AT5G61090.1	0.432038	-0.016851
AT1G71120.1	1.02008	-0.576194		853	AT3G14452.1	3.17136	-0.0150678
AT3G11840.1	-0.754551	-1.23865		854	AT1G24250.1	0.181268	-0.013291
AT2G33200.1	23.7466	-0.574239		855	AT5G55980.1	2.22954	-0.0131522
AT5G38310.1	0.354063	-0.574003		856	AT4G15060.1	0.207606	-0.0117724
AT3G11860.1	-35.6145	-0.205565		857	AT5G18910.1	0.22581	-0.0116788
AT1G51120.1	0.239376	-0.573495		858	AT5G10660.1	0.632465	-0.00996793
AT2G33680.1	0.349436	-0.570576		859	AT5G44760.1	0.294405	-0.00505899
AT5G59190.1	0.584967	-0.568932		860	AT3G59580.1	1.88536	-0.00155023
AT1G54280.1	0.556717	-0.567363
AT4G23240.1	0.0407821	-0.566974
AT3G09550.1	0.490528	-0.566417
AT4G29840.1	-0.0983597	-0.519924
AT1G08050.1	8.79581	-0.564856
AT5G56880.1	-0.57021	0.373777
AT3G55950.1	0.0036721	-0.564495
AT5G17310.1	4.53038	-0.563026
AT1G55070.1	0.434825	-0.561577
AT1G46840.1	-0.564816	2.73151
AT1G19200.1	-0.33353	-32.386
AT1G06030.1	12.5343	-0.559811
AT5G11820.1	0.14578	-0.557837
AT1G07250.1	-0.0368268	-0.0494758
AT5G05250.1	-0.180507	8.87721
AT3G53160.1	11.6107	-0.557327
AT5G06890.1	0.657483	-0.55646
AT3G48790.1	0.86183	-0.556343
AT3G23420.1	0.466543	-0.555517
AT4G03290.1	-0.236474	3.45382
AT3G53230.1	9.34732	-0.554154
AT1G44900.1	0.47126	-0.552598
AT4G38690.1	0.021764	-0.550621
AT2G46308.1	-0.206042	-8.62842
AT4G21680.1	2.65086	-0.548942
AT2G34355.1	-0.324507	-0.764139
AT1G68150.1	-19.2042	0.0363677
AT1G69480.1	-0.300834	-5.60683
AT3G50270.1	0.718479	-0.546343
AT1G69490.1	-0.230473	-0.246104
AT5G61260.1	1.19426	-0.544503
AT4G22730.1	18.3587	-0.542852
AT1G09170.1	0.705358	-0.54276
AT2G22360.1	-0.546982	-0.608275
AT2G23690.1	-0.0949993	47.9634
AT3G21240.1	-0.809131	-2814.97
AT5G63730.1	0.252398	-0.542569
AT2G34360.1	-1.54876	0.263152
AT1G74710.1	1.44785	-0.541407
AT3G46530.1	-0.0501064	-1.39454
AT2G47670.1	-7.69315	-13.3232
AT4G16530.1	-0.165755	-0.957715
AT5G35370.1	10.7339	-0.540672
AT3G59840.1	-0.0529016	-1.31884
AT4G16520.1	-0.163005	0.123697
AT1G44160.1	-1.96095	-8.18853
AT3G22590.1	-0.106368	-0.627429
AT5G38130.1	0.443427	-0.537085
AT1G03457.1	0.2821	-0.536938
AT2G34340.1	-0.210977	-1.2572
AT5G14160.1	0.592743	-0.536898
AT2G30390.1	0.142239	-0.533843
AT5G08730.1	1.09146	-0.533814
AT1G69440.1	-0.183618	-3.88156
AT1G70440.1	-2.13648	0.468916
AT1G04920.1	0.670012	-0.532572
AT4G04500.1	-0.0107463	-7.62503
AT3G58560.1	-0.183549	-0.408663
AT2G34380.1	-0.1968	-0.869994
AT4G17800.1	-0.479218	0.0578144
AT2G25355.1	0.63234	-0.532294
AT4G33270.1	1.25227	-0.532225
AT5G43620.1	-0.202676	22.9342
AT4G02800.1	10.5282	-0.528653
AT1G69410.1	-0.218426	-1.39081
AT2G02720.1	0.201676	-0.527285
AT1G21270.1	3.08371	-0.525476
AT1G11540.1	4.82234	-0.524891
AT1G10790.1	-6.60295	-0.476699
AT2G24070.1	0.870746	-0.524784
AT1G70410.1	-0.187417	31.6397
AT3G21310.1	-0.575258	-0.580422
AT5G05320.1	-4.31003	18.3719
AT5G24879.1	0.202906	-0.524761
AT1G05675.1	10.2859	-0.522727
AT1G70420.1	-0.0323426	-5.81682
AT4G24150.1	10.7469	-0.522164
AT5G05330.1	-4.79881	0.13742
AT5G04000.1	-23.0405	-18.5923
AT1G02520.1	0.0551276	-0.521337
AT1G28610.1	43.8038	-0.521217
AT5G55640.1	-0.054051	-0.405344
AT4G27570.1	0.384388	-0.520637
AT4G29710.1	-8.26736	-5.61274
AT3G25290.1	7.91155	-0.520034
AT3G21320.1	-0.65253	-0.808528
AT1G20180.1	-0.924037	0.116448
AT4G29720.1	-0.0454493	-0.237686
AT5G53520.1	0.420008	-0.517459
AT3G45310.1	-0.23544	-0.775873
AT1G21480.1	-0.288842	-0.915837
AT3G59030.1	0.776664	-0.516775
AT1G20720.1	0.114592	-0.516355
AT5G16720.1	0.365864	-0.515286
AT4G28460.1	-29.1199	-0.398033
AT5G45520.1	4.53026	-0.513762
AT5G44030.1	0.424054	-0.511325
AT1G16370.1	0.442808	-0.51109
AT1G07200.1	3.96349	-0.50507
AT5G44930.1	-0.39741	-0.334207
AT1G21400.1	-0.115728	-0.824894
AT4G25750.1	0.76864	-0.50455
AT4G04490.1	-0.384232	-24.5654
AT3G57390.1	-0.270121	-1.06235
AT4G38780.1	0.069107	-0.502186
AT4G03320.1	41.1101	-0.500962
AT4G04470.1	-0.439564	-0.238845
AT4G40080.1	-0.192608	-14.8855
AT4G40070.1	-0.070612	-0.666594
AT5G64000.1	0.673577	-0.500544
AT4G03110.1	-0.186316	-0.204763
AT3G10010.1	2.14048	-0.497865
AT3G47990.1	-0.336769	-0.651133
AT2G27280.1	0.260374	-0.497629
AT2G15680.1	1.31238	-0.495028
AT5G43590.1	-3.96969	0.250355
AT5G67540.1	-0.253752	-0.404839
AT3G59990.1	-0.14615	-0.93379
AT3G07080.1	-0.245157	-0.557782
AT2G33010.1	0.19269	-0.4943
AT2G23630.1	0.549443	-0.493114
AT3G62070.1	0.273909	-0.492188
AT4G37030.1	0.729303	-0.492106
AT2G34224.1	-0.153689	-0.412846
AT3G60960.1	-0.136211	-0.5211
AT3G60961.1	-0.981422	0.118794
AT1G04610.1	3.99077	-0.491051
AT1G15460.1	0.552873	-0.489242
AT5G07910.1	-0.222815	-0.650775
AT3G11773.1	0.939684	-0.488878
AT3G19090.1	-62.5276	-0.521639
AT1G63170.1	0.0156199	-0.48881
AT4G25220.1	2.51233	-0.488354
AT1G75530.1	0.864302	-0.486636
AT3G56710.1	0.0356778	-0.484008
AT5G66270.1	-0.666106	-1.45181
AT5G58780.1	1.2882	-0.483737
AT2G47570.1	-0.221033	0.0119171
AT5G27130.1	6.98748	-0.482924
AT5G42890.1	-0.418519	-1.17517
AT5G52000.1	0.619633	-0.482882
AT5G39230.1	-0.0209425	0.185547
AT2G34890.1	0.246349	-0.480969
AT3G57970.1	0.285395	-0.480753
AT3G05480.1	105.583	-0.480462
AT5G62230.1	0.421008	-0.479377
AT5G54060.1	0.611393	-0.479374
AT5G15290.1	0.718377	-0.471834
AT5G27230.1	-0.283051	-0.660371
AT2G36490.1	5.4998	-0.471806
AT5G53560.1	-0.123111	170.582
AT3G29340.1	0.746011	-0.471233
AT2G37260.1	1.13428	-0.467099
AT1G23510.1	-0.00423729	-0.461208
AT5G27210.1	-0.908166	-0.389785
AT5G52250.1	-0.0224742	-99.9445
AT2G45290.1	14.663	-0.464237
AT5G64230.1	-0.220648	-0.567136
AT5G16020.1	0.528594	-0.463711
AT3G19150.1	-0.168641	-2.10279
AT1G03010.1	0.401798	-0.463077
AT5G58000.1	0.159671	-0.460978
AT5G17860.1	-0.80903	5.44127
AT4G20160.1	0.725454	-0.459582
AT4G21640.1	0.33764	-0.458376
AT3G45400.1	0.0829212	-0.452275
AT5G60090.1	0.195673	-0.45212
AT3G20200.1	1.29715	-0.451142
AT4G29450.1	0.447813	-0.450809
AT1G76780.1	0.636286	-0.447486
AT3G09720.1	-1.82506	-0.795161
AT1G77932.1	0.451426	-0.447428
AT2G19310.1	-0.0468533	56.849
AT3G22700.1	-3.65557	-3.54143
AT5G42850.1	-0.108106	-1.34521
AT4G31510.1	-0.0888083	-0.263761
AT4G20860.1	-0.434062	-4.42708
AT2G21620.1	-0.259932	-0.99647
AT1G58120.1	0.242356	-0.447067
AT5G58840.1	10.436	-0.446748
AT2G34930.1	-1.8585	-1.0958
AT5G12300.1	18.3248	-0.444993
AT5G55340.1	0.390669	-0.444129
AT4G20880.1	-0.127982	-0.93141
AT2G21640.1	-0.906157	0.0161496
AT5G65500.1	-2.25517	-0.740971
AT4G02390.1	14.839	-0.443554
AT1G11490.1	0.417821	-0.443249
AT3G02600.1	0.712584	-0.442035
AT3G56170.1	-2.95401	-2.05369
AT2G46950.1	-0.463604	-0.570566
AT4G25200.1	0.134833	-0.441693
AT3G53680.1	8.41168	-0.440271
AT5G47460.1	1.41496	-0.440144
AT1G53270.1	0.289413	-0.43572
AT5G09280.1	1.07333	-0.435299
AT4G29140.1	-0.0676266	0.258754
AT4G21230.1	6.58814	-0.435259
AT4G32790.1	-0.041608	-0.533268
AT5G60740.1	0.274043	-0.432633
AT4G31470.1	-0.0167368	2.63199
AT1G15990.1	1.70643	-0.431741
AT5G17220.1	3.34444	-0.431452
AT5G66660.1	1.49929	-0.430468
AT2G46995.1	-5.22699	-4.88644
AT4G19830.1	-0.104019	-1.89771
AT5G24380.1	24.8814	-0.430382
AT2G33100.1	0.189293	-0.429893
AT1G09180.1	-8.02815	-0.123421
AT1G21230.1	0.0755752	-0.427123
AT3G05741.1	0.920837	-0.42693
AT3G11980.1	0.451237	-0.426287
AT5G13940.1	1.33953	-0.42398
AT5G04530.1	-0.13587	4.9825
AT3G13330.1	0.142389	-0.423407
AT2G37310.1	0.0173735	-0.423333
AT3G14360.1	1.72808	-0.422037
AT1G09176.1	-1.15402	-12.8899
AT5G42410.1	0.133782	-0.421232
AT1G29570.1	0.240581	-0.421025
AT2G25600.1	0.454334	-0.420447
AT5G09760.1	0.150815	-0.420322
AT5G04510.1	-0.135634	-0.408837
AT1G34110.1	-0.519089	-0.835616
AT1G01370.1	30.0854	-0.420002
AT2G43050.1	-0.59125	0.407093
AT2G44380.1	-4.86391	0.379008
AT5G41410.1	5.41739	-0.417148
AT5G05850.1	-0.178483	-0.686756
AT1G34190.1	-0.183679	-0.492056
AT1G15210.1	9.05175	-0.416511
AT5G63720.1	0.921921	-0.414205
AT1G80660.1	0.581946	-0.409994
AT1G73870.1	9.57363	-0.409929
AT1G34160.1	-0.756561	-0.00943688
AT5G58750.1	0.247903	-0.407759
AT1G60420.1	-0.600084	-1.99429
AT5G15390.1	-0.151183	-0.533002
AT1G09100.1	-0.352597	-0.710226
AT5G02180.1	7.31335	-0.406352
AT5G26040.1	-0.543509	-3.09471
AT3G48010.1	0.274904	-0.40392
AT1G15980.1	0.0765217	-0.403573
AT5G48650.1	0.942276	-0.402539
AT3G10880.1	-0.31678	-0.588751
AT1G23410.1	-0.697398	-11.8076
AT5G51020.1	-0.069644	-0.894331
AT3G19240.1	-0.261742	-2.4617
AT5G02170.1	0.6477	-0.401826
AT1G11410.1	-12.4372	-0.966416
AT2G33210.1	8.48173	-0.397806
AT1G24580.1	0.17516	-0.395208
AT5G40390.1	-0.0796092	2.4814
AT5G03360.1	-0.873373	-0.285254
AT4G25880.1	2.76466	-0.393565
AT3G60460.1	2.01916	-0.391493
AT1G13470.1	0.130275	-0.390152
AT4G35460.1	0.0067524	-0.385823
AT3G46870.1	-0.100827	-1.56518
AT2G24310.1	0.00676543	-0.381895
AT5G41620.1	-1.95946	1.84124
AT5G35640.1	0.36656	-0.38087
AT2G46850.1	0.457769	-0.379407
AT2G02950.1	0.146123	-0.374481
AT3G62740.1	1.35638	-0.374412
AT4G12030.1	0.375415	-0.374263
AT4G18350.1	-0.341689	0.370201
AT5G14990.1	0.383563	-0.37422
AT2G35615.1	0.859807	-0.374177
AT2G01560.1	0.238801	-0.372532
AT4G25070.1	26.8687	-0.371067
AT5G52320.1	-1003.48	0.108761
AT4G21980.1	-0.203078	-2.1953
AT4G04955.1	6.33448	-0.368832
AT1G71040.1	-0.438264	-48.7754
AT4G31300.1	-0.171338	-0.7008
AT2G32220.1	-0.0792429	-262.917
AT5G01180.1	1.15468	-0.368771
AT4G33970.1	-1.01824	-0.282354
AT2G21790.1	2.08803	-0.368769
AT3G47660.1	0.918058	-0.368668
AT3G03800.1	0.748239	-0.367794
AT2G44230.1	-4.47749	-0.395836
AT3G01670.1	0.914763	-0.367033
AT4G33170.1	244.603	-0.366933
AT4G28720.1	0.147443	-0.365467
AT4G02110.1	0.2227	-0.364881
AT2G45570.1	-214.13	-6.82238
AT2G32235.1	-0.148141	-1.27024
AT5G38500.1	0.144531	-0.360512
AT1G02530.1	0.239966	-0.356673
AT1G73680.1	-0.857688	-18.8214
AT4G09500.1	0.271705	-0.355815
AT1G35350.1	-3.08775	4.97626
AT1G61640.1	-5.169	-2.51488
AT2G03410.1	0.150858	-0.353464
AT3G03830.1	1.1791	-0.352949
AT5G48900.1	25.0891	-0.350908
AT5G11590.1	0.226552	-0.347394
AT2G26480.1	0.403309	-0.346359
AT1G74960.1	-0.107896	-0.285406
AT4G00620.1	0.100212	-0.343794
AT5G22310.1	8.68811	-0.342748
AT1G20750.1	0.478086	-0.341717
AT1G28010.1	0.287014	-0.340572
AT3G20420.1	1.35925	-0.340534
AT4G21650.1	0.51161	-0.338975
AT5G04640.1	-1.93768	-0.589576
AT1G14185.1	2.60433	-0.338769
AT1G10070.1	-0.145261	-0.459411
AT1G10090.1	-0.331204	-0.913853
AT5G52480.1	0.271496	-0.336863
AT5G08250.1	0.418283	-0.335336
AT4G31630.1	0.532173	-0.335307
AT1G08130.1	-0.877023	-0.724449
AT5G42650.1	-0.0124708	12.5116
AT1G23760.1	-1.48644	0.757569
AT3G51410.1	32.71	-0.333713
AT1G75430.1	1.73786	-0.331427
AT1G21100.1	-0.957819	-14.773
AT3G45600.1	-0.261055	-22.0762
AT1G23770.1	-1.34203	0.382023
AT3G19330.1	-15.133	-0.656637
AT3G21670.1	-0.566994	-0.729447
AT1G35730.1	-0.309131	7.29576
AT5G19410.1	0.142477	-0.331367
AT5G19360.1	0.437987	-0.330919
AT3G26320.1	1.76902	-0.330291
AT4G04850.1	11.7936	-0.329666
AT4G38830.1	0.642854	-0.328389
AT5G28310.1	-0.445383	-0.780302
AT5G03620.1	0.476433	-0.328242
AT1G60750.1	0.384948	-0.326157
AT5G17650.1	-24.8083	-3.3065
AT1G27270.1	0.538362	-0.324373
AT5G05890.1	0.326366	-0.322802
AT4G28815.1	0.586756	-0.321672
AT5G58412.1	17.278	-0.321632
AT5G40050.1	-0.285706	0.498155
AT3G19390.1	-1.18006	-0.709173
AT1G32180.1	0.301902	-0.316598
AT3G07070.1	0.530975	-0.311999
AT1G14250.1	1.22826	-0.311259
AT3G10910.1	-0.587248	-8.53869
AT4G31700.1	-0.143433	-0.784218
AT4G33770.1	0.00680531	-0.311159
AT4G16070.1	-0.308541	-1.37815
AT1G57630.1	0.769349	-0.307278
AT1G09400.1	-2.43095	-0.259724
AT1G27940.1	0.456862	-0.307193
AT1G23730.1	-0.181449	0.46332
AT4G29440.1	-0.847688	-0.507445
AT5G04390.1	-7.66484	-0.180395
AT4G05190.1	0.152734	-0.305943
AT2G33230.1	1.13457	-0.305864
AT3G03060.1	1.59989	-0.304476
AT1G62180.1	0.108424	-0.304132
AT4G24170.1	0.603114	-0.30357
AT4G21630.1	0.464457	-0.301359
AT3G20300.1	-0.451606	-0.748427
AT5G48410.1	4.26343	-0.297925
AT5G02660.1	0.403533	-0.297517
AT4G25560.1	0.77271	-0.295926
AT4G08160.1	0.148406	-0.290775
AT3G12190.1	0.596633	-0.2901
AT3G56380.1	0.9712	-0.2893
AT4G05490.1	-6.18352	0.116735
AT4G16515.1	2.94117	-0.286817
AT3G03910.1	1.85163	-0.284329
AT5G55350.1	58.3328	-0.284305
AT3G55080.1	-0.232918	-0.486181
AT3G55090.1	-0.125293	4.96958
AT4G17440.1	-0.0250444	-0.940236
AT1G22980.1	13.2624	-0.28369
AT2G32140.1	-0.496103	0.0399765
AT2G35550.1	14.3306	-0.282508
AT4G05430.1	-0.0813721	1.7395
AT5G61320.1	0.115325	-0.28156
AT3G56350.1	-1.56877	0.167832
AT4G18720.1	-1.39931	0.387682
AT2G20180.1	-0.0639839	0.299987
AT5G65240.1	-1.00828	-0.916362
AT1G70000.1	-0.0988533	0.104635
AT5G15780.1	2.43318	-0.280691
AT3G19320.1	0.542379	-0.280425
AT4G34440.1	0.390281	-0.280023
AT3G13065.1	1.41479	-0.279454
AT1G58380.1	-0.0879674	-29.3857
AT4G39530.1	2.55721	-0.275566
AT5G53290.1	-0.0120123	-3.77643
AT5G06910.1	-0.298411	-0.874203
AT5G65280.1	-6.60166	2.07687
AT1G80960.1	2.60609	-0.274136
AT5G17580.1	0.629385	-0.273761
AT1G59675.1	-0.135589	0.371123
AT5G13150.1	7.42495	-0.273344
AT1G11800.1	0.0772309	-0.271639
AT3G45730.1	-0.115746	-1.0967
AT5G53420.1	-0.0634113	-3.34776
AT3G19460.1	-0.1858	-0.799126
AT3G19610.1	0.155473	-0.270732
AT1G60600.1	-0.019391	-1.12648
AT4G05380.1	0.00130929	-0.269995
AT5G15130.1	-3.74348	0.0738349
AT3G21790.1	-0.148195	-0.0894731
AT3G19470.1	-0.529219	-0.848551
AT1G04470.1	0.507804	-0.26885
AT5G15120.1	-13.7972	-22.4826
AT1G32080.1	1.08186	-0.266724
AT4G03370.1	0.413778	-0.265502
AT3G17980.1	1.61939	-0.265436
AT4G19580.1	0.138852	-0.265403
AT2G01950.1	55.7736	-0.263098
AT3G04980.1	0.00702251	-0.261484
AT1G08040.1	-0.347573	-0.469385
AT1G42550.1	0.0703636	-0.261205
AT3G21080.1	4.91952	-0.258553
AT4G02970.1	0.0758457	-0.256873
AT3G09780.1	0.107414	-0.256397
AT3G56410.1	-2.22855	-0.461901
AT1G11684.1	-0.0496726	2.74819
AT1G71300.1	0.492851	-0.256392
AT5G05760.1	-0.25529	-0.854278
AT3G20490.1	-1.75407	-0.542379
AT1G48953.1	-0.752818	-0.144215
AT5G54190.1	0.413325	-0.252376
AT4G31615.1	-1.83355	-1.49145
AT3G08740.1	-0.041194	-0.309332
AT1G05680.1	6.29058	-0.250649
AT1G11620.1	-0.224798	1.37089
AT1G10300.1	-2.57547	0.102507
AT1G12960.1	-1.09316	0.183827
AT5G42340.1	0.13647	-0.249384
AT4G17260.1	-0.163784	-0.499224
AT4G21330.1	0.909414	-0.249192
AT5G54730.1	-0.207418	-1.44032
AT4G01820.1	0.337156	-0.24832
AT5G56990.1	1.99808	-0.244836
AT2G47010.1	0.174981	-0.242936
AT4G31650.1	-1.58246	-0.562633
AT3G10430.1	29.0613	-0.242217
AT1G71280.1	-3.27553	-27.5755
AT5G05870.1	0.0628372	-0.242111
AT2G20000.1	-0.904725	-0.669722
AT5G64330.1	0.111214	-0.240701
AT1G60590.1	-2.71704	0.302762
AT2G29100.1	0.336549	-0.239009
AT2G32020.1	-1.05095	-0.609981
AT5G37750.1	0.113325	-0.234118
AT4G30260.1	-0.117628	-0.695077
AT3G19230.1	0.0198007	-0.233024
AT2G45300.1	-0.154899	-0.695916
AT4G19950.1	-0.409091	-5.58105
AT2G21680.1	0.16161	-0.231706
AT2G44030.1	-2.77598	0.853313
AT5G11160.1	0.73402	-0.230071
AT5G52060.1	-0.068364	-2.81636
AT2G23760.1	22.0974	-0.229815
AT3G56450.1	-0.167611	-0.822416
AT3G57790.1	-0.0965717	-0.416599
AT5G41820.1	0.331248	-0.229406
AT2G32070.1	-0.0738557	226.974
AT1G72520.1	-2.3763	-2.33096
AT1G69160.1	0.356825	-0.228033
AT3G21890.1	-0.505409	-0.08025
AT2G47520.1	4.18105	-0.227897
AT1G73120.1	0.295595	-0.227853
AT5G09800.1	-0.178226	-2.19206
AT3G10320.1	3.42684	-0.219312
AT5G07170.1	0.500256	-0.2142
AT4G18090.1	-10.3695	-0.592779
AT3G11350.1	0.0653661	-0.213727
AT2G41860.1	0.548015	-0.213085
AT5G06920.1	1.03688	-0.211194
AT1G07160.1	11.7261	-0.208711
AT5G41090.1	0.971206	-0.206249
AT2G20720.1	-3.8746	-0.870633
AT4G30330.1	2.34436	-0.205958
AT3G03680.1	0.0270502	-0.205894
AT1G10980.1	0.56487	-0.205229
AT3G26490.1	4.06901	-0.198713
AT1G74810.1	0.453287	-0.198653
AT1G20850.1	1.10166	-0.198214
AT2G44710.1	-0.24361	-0.312211
AT2G05100.1	-0.123479	-4.02748
AT2G32740.1	-1.86341	0.622443
AT2G31410.1	-0.0682431	-1.53172
AT1G68840.1	-0.0621158	0.382814
AT1G32870.1	-4.84765	-1.32866
AT1G29480.1	0.406919	-0.193693
AT1G67520.1	-0.675957	17.7191
AT1G21320.1	0.572047	-0.190637
AT4G39810.1	0.954681	-0.18803
AT3G19508.1	-0.579006	-0.527229
AT3G50280.1	1.05506	-0.186483
AT5G27570.1	0.344949	-0.184962
AT3G06560.1	1.24436	-0.184664
AT4G18010.1	-0.284326	50.6939
AT1G59950.1	0.33841	-0.183683
AT3G08870.1	-1.53883	-0.411593
AT3G20510.1	-0.195685	-2.40794
AT1G23010.1	5.76367	-0.181184
AT4G04980.1	0.288959	-0.178933
AT1G49430.1	0.67689	-0.175206
AT3G18210.1	-0.0322636	-0.743715
AT1G51780.1	0.345143	-0.174203
AT4G20400.1	-1.79643	-1.24072
AT5G51420.1	0.0570205	-0.173907
AT1G07340.1	0.680081	-0.171575
AT4G34930.1	-9.27557	-0.296021
AT3G04430.1	0.446855	-0.168754
AT2G43470.1	-87.0597	0.283592
AT4G34940.1	-0.0180541	-0.544272
AT3G55810.1	0.441329	-0.168521
AT5G20160.1	-0.149942	-3.54312
AT1G13310.1	0.181636	-0.167096
AT5G27220.1	0.359691	-0.165928
AT4G34950.1	-0.0159019	-0.0642934
AT5G57480.1	-1.25178	-0.413557
AT5G56150.1	-0.660387	-0.753781
AT5G55150.1	0.273755	-0.165522
AT5G63850.1	3.82717	-0.157213
AT4G22980.1	-0.0345297	-1.16987
AT2G30140.1	-0.529675	-0.999261
AT1G01600.1	0.0464773	-0.157047
AT4G22900.1	1.79568	-0.155791
AT5G46510.1	192.561	-0.153547
AT4G36070.1	0.511537	-0.15066
AT4G32320.1	-0.172539	-0.970348
AT3G05140.1	2.25085	-0.148979
AT4G31010.1	-0.117089	-0.729618
AT5G46740.1	-0.145951	-0.922779
AT5G23270.1	5.06039	-0.146386
AT4G35280.1	2.39652	-0.144673
AT1G66210.1	0.336858	-0.143563
AT3G61450.1	0.43126	-0.141772
AT5G58770.1	-1.2955	-0.872961
AT2G33090.1	0.321636	-0.14149
AT1G24220.1	0.276236	-0.13756
AT3G58920.1	0.528603	-0.136376
AT1G66130.1	-0.061661	14.626
AT3G18630.1	0.534274	-0.136103
AT1G06920.1	0.256074	-0.133184
AT1G75260.1	0.714114	-0.132309
AT1G48480.1	0.00990452	-0.132189
AT1G78120.1	-22.8228	-0.0940407
AT3G10820.1	0.0980785	-0.131118
AT1G73805.1	8.14366	-0.128603
AT5G49350.1	0.356523	-0.12813
AT3G24210.1	0.452922	-0.127551
AT1G54115.1	-0.803458	-0.995056
AT1G71370.1	0.267641	-0.124312
AT5G09930.1	-0.929608	-0.216184
AT1G78140.1	-0.122257	-0.9015
AT1G56410.1	0.303319	-0.112861
AT1G78820.1	0.411477	-0.112239
AT1G55450.1	-0.229358	6.98711
AT2G29120.1	1.27476	-0.109698
AT1G01420.1	0.0305731	-0.0997318
AT5G52100.1	0.56252	-0.0992759
AT3G54000.1	-0.0619545	-0.6758
AT1G26200.1	0.324811	-0.0918751
AT4G14225.1	0.328435	-0.0850402
AT1G49120.1	0.741335	-0.0838922
AT3G49070.1	1.11604	-0.0838396
AT2G19630.1	-0.111552	0.0879274
AT4G30420.1	0.446383	-0.0836379
AT3G05170.1	0.00120116	-0.0829901
AT1G67900.1	0.277736	-0.081926
AT2G32550.1	0.616256	-0.0755867
AT1G05530.1	0.2683	-0.0740679
AT3G60280.1	0.400878	-0.0696588
AT2G37010.1	0.47894	-0.0682969
AT3G11570.1	7.29053	-0.0679263
AT5G54250.1	9.50989	-0.0666967
AT4G17565.1	1.41076	-0.0665298
AT3G60270.1	0.901823	-0.0657709
AT2G29020.1	-0.161887	-2.657
AT3G07680.1	-0.0898099	-0.439741
AT1G05020.1	0.23228	-0.0653693
AT1G30670.1	0.193577	-0.0651161
AT4G24480.1	7.62711	-0.064871
AT3G28620.1	0.171467	-0.0646997
AT1G12110.1	0.12284	-0.0646098
AT2G20670.1	-0.0791091	3.6006
AT5G38490.1	0.311716	-0.0627158
AT3G05260.1	0.0890797	-0.0624847
AT4G21610.1	-0.0918946	-2.42544
AT3G17620.1	0.993205	-0.0545952
AT2G05070.1	-0.0932143	-3.24832
AT4G09965.1	-0.937699	0.985846
AT2G29060.1	-1.4732	-9.87142
AT1G31450.1	0.656629	-0.0519254
AT5G20280.1	-0.149831	-0.527515
AT4G21534.1	-0.52164	-1.23466
AT4G01230.1	5.53944	-0.0453904
AT5G10090.1	83.8923	-0.0448279
AT5G62065.1	0.556522	-0.0415687
AT2G31380.1	-0.532694	-0.310047
AT1G11915.1	0.432325	-0.037543
AT5G27940.1	2.38948	-0.0371276
AT3G58990.1	0.0607154	-0.035291
AT5G62940.1	0.276554	-0.0309571
AT1G64920.1	0.200883	-0.0297124
AT4G20270.1	-1.08738	-0.881387
AT5G25400.1	0.211638	-0.0290061
AT4G20280.1	-0.0713864	0.127573
AT5G46880.1	-4.42007	0.335997
AT5G01690.1	0.59214	-0.0285778
AT5G37430.1	0.221136	-0.026863
AT1G29230.1	0.157675	-0.0230976
AT2G21770.1	0.119088	-0.022395
AT2G17890.1	0.207224	-0.0206456
AT1G78070.1	-0.839544	-0.70466
AT3G21130.1	0.567887	-0.018686
AT5G02340.1	0.533145	-0.0180419
AT3G56760.1	-0.109895	-0.35314
AT3G54100.1	-0.302511	-0.4069
AT5G61090.1	0.432038	-0.016851
AT3G54130.1	-0.0986173	-0.22838
AT3G14452.1	3.17136	-0.0150678
AT1G24250.1	0.181268	-0.013291
AT5G47900.1	-51.3512	5.57803
AT5G55980.1	2.22954	-0.0131522
AT4G15060.1	0.207606	-0.0117724
AT3G54140.1	-2.58431	-2.55096
AT5G18910.1	0.22581	-0.0116788
AT5G10660.1	0.632465	-0.00996793
AT5G44760.1	0.294405	-0.00505899
AT3G59580.1	1.88536	-0.00155023
AT1G53180.1	-1.11158	0.32752
AT2G29780.1	0.141999	0.00312982
AT1G31790.1	-0.206253	-1.8825
AT3G06420.1	-0.490583	-0.729541
AT1G05490.1	-1.088	-0.605723
AT1G08100.1	0.348244	0.00394472
AT1G60880.1	0.646355	0.00658269
AT4G24010.1	1.0816	0.00828725
AT2G21820.1	-14.1351	-0.456048
AT2G29250.1	0.154091	0.014042
AT4G21926.1	-3.57903	-0.358238
AT2G35210.1	0.17975	0.0160777
AT1G28130.1	-1.00742	-134.106
AT3G46050.1	0.898143	0.0167023
AT1G29090.1	0.119162	0.0181333
AT1G30160.1	0.727696	0.0190511
AT1G28180.1	-0.479084	12.6979
AT2G42540.1	8.93173	0.0197038
AT4G19570.1	-0.14854	-0.917537
AT3G44713.1	-40.0233	-0.982593
AT3G01270.1	0.293914	0.0206166
AT2G32510.1	-2.3936	-0.318767
AT1G23520.1	0.271546	0.0218972
AT2G19700.1	0.704305	0.0219821
AT1G53640.1	0.707702	0.0229721
AT5G01550.1	5.99064	0.0241596
AT1G30170.1	0.142764	0.0244853
AT2G32520.1	-0.182498	-1.40185
AT4G30180.1	1.10065	0.0269407
AT3G49950.1	0.507092	0.0354064
AT5G09610.1	-0.0927112	36.6652
AT2G45830.1	-0.178661	2.50956
AT2G33855.1	-0.0656395	3.11891
AT2G43570.1	15.0168	0.0364204
AT4G09120.1	0.313315	0.0364459
AT3G49770.1	7.50076	0.0384036
AT3G29630.1	0.321098	0.0407897
AT5G16090.1	0.632277	0.0415143
AT1G03800.1	0.109208	0.0417556
AT2G18260.1	-0.334295	0.211393
AT5G06090.1	1.0529	0.0487653
AT1G13290.1	0.38054	0.0500095
AT1G28590.1	0.262584	0.0508806
AT2G02080.1	5.60543	0.0510473
AT2G01810.1	0.153004	0.0522351
AT4G36160.1	0.921898	0.0529659
AT1G06780.1	-0.236091	-0.783726
AT5G41315.1	0.432938	0.0533038
AT1G63440.1	7.47601	0.0551922
AT3G06510.1	-0.0116841	-0.844846
AT5G22540.1	-0.441651	13.1155
AT4G22080.1	0.325697	0.0551952
AT1G17420.1	-0.833061	-1.1022
AT1G03710.1	3.40817	0.0565068
AT5G09560.1	0.298879	0.0567789
AT1G60340.1	0.504744	0.0568164
AT3G56060.1	2.06935	0.0591675
AT1G17430.1	-0.143543	-1.79927
AT5G09470.1	4.96985	0.0592187
AT3G17180.1	0.521039	0.0593697
AT3G61111.1	2.70757	0.0603257
AT3G03200.1	0.817979	0.0603647
AT5G59820.1	-0.580247	-1.4195
AT1G78390.1	-0.665938	60.87
AT1G79430.1	2.0314	0.0609154
AT5G58520.1	-0.195242	-0.531616
AT5G21280.1	-0.341672	-14.9648
AT3G17270.1	-0.373641	1.48163
AT5G09700.1	-0.327333	-6.08768
AT1G78370.1	-150.391	-5.38072
AT5G44430.1	0.290373	0.0613146
AT1G64030.1	0.0150016	0.0616782
AT5G46710.1	-0.0627858	-4.51777
AT5G24790.1	0.192872	0.0627325
AT3G23960.1	0.872726	0.0627854
AT1G67620.1	-0.0363734	4.49354
AT3G46800.1	0.406881	0.0631806
AT1G65890.1	0.36923	0.0635532
AT1G57580.1	0.227509	0.0645826
AT1G05370.1	-0.040034	-0.416178
AT1G62420.1	5.438	0.0648732
AT1G79610.1	-0.645608	-0.806728
AT1G05800.1	0.486506	0.0660795
AT1G79620.1	-10.7253	-0.542177
AT2G28090.1	0.506686	0.067784
AT5G22730.1	-0.131976	-1.12601
AT4G30410.1	17.1315	0.0704382
AT5G59370.1	0.0985498	0.0707735
AT3G55370.1	1.50391	0.0726116
AT5G55250.1	0.444933	0.0727172
AT5G09770.1	-0.0254992	-0.815434
AT2G44810.1	0.890987	0.0731215
AT5G24130.1	0.480699	0.0733858
AT5G61120.1	0.266575	0.073462
AT2G45720.1	-0.0773314	-0.969253
AT5G58910.1	0.451083	0.0736624
AT1G11470.1	0.393755	0.0740686
AT1G79400.1	0.881499	0.0745001
AT1G55610.1	-0.172119	-0.760417
AT4G31970.1	0.481388	0.075685
AT1G53000.1	-0.144261	-0.421043
AT5G59100.1	0.282458	0.0757281
AT1G60240.1	0.24334	0.0757751
AT1G04500.1	1.51914	0.0771001
AT5G09970.1	0.327499	0.0776426
AT3G49700.1	0.0854223	0.0782952
AT5G49490.1	0.165057	0.0783212
AT5G07090.1	-0.267289	-3.15662
AT1G28500.1	0.354382	0.079916
AT5G46830.1	1.60574	0.0801829
AT5G57345.1	-0.0479426	0.68462
AT1G71000.1	1.74805	0.0817596
AT3G19700.1	0.509743	0.0818546
AT5G58670.1	-4.75771	8.0183
AT5G65330.1	0.254315	0.0824116
AT1G54020.1	0.302795	0.0827745
AT1G31710.1	0.570474	0.0828033
AT4G19520.1	-15.5993	-0.1439
AT2G27880.1	0.298829	0.0833286
AT5G45380.1	-6.28906	2.05495
AT1G06640.1	-0.275193	-0.333089
AT4G20440.1	-0.0575526	-0.696231
AT1G01580.1	0.629308	0.0844639
AT1G05300.1	-1.37979	0.683389
AT5G56040.1	-0.00356191	-1.24648
AT4G37390.1	93.1278	0.0852422
AT2G18193.1	-4.46492	-3.07535
AT1G19990.1	-0.198183	-0.489579
AT2G38510.1	0.564345	0.088093
AT5G07060.1	-0.163176	1.15421
AT3G19930.1	-0.256155	-0.83898
AT3G25650.1	0.133457	0.0888679
AT5G55020.1	0.283187	0.0890274
AT3G18610.1	-1.3124	6.1508
AT1G55570.1	0.361556	0.0908711
AT3G21860.1	0.494426	0.0914759
AT1G06330.1	0.414211	0.0916563
AT2G02070.1	0.300174	0.0918468
AT5G60920.1	-0.0898752	-1.49738
AT2G44490.1	-0.225936	-0.97358
AT3G10590.1	0.515434	0.0925418
AT5G45340.1	-0.286412	-12.6749
AT5G16500.1	0.556531	0.0926212
AT1G55120.1	-51.3506	0.1605
AT3G43670.1	-0.384806	-0.235403
AT3G29380.1	-0.791899	1.52809
AT5G37230.1	0.25267	0.0964261
AT4G19810.1	12.73	0.096644
AT5G60010.1	0.476005	0.0982629
AT1G77110.1	0.361615	0.0991858
AT4G32890.1	0.0110797	0.101096
AT5G07620.1	-0.340756	28.2529
AT3G44920.1	0.276963	0.101444
AT5G02110.1	1.23438	0.101736
AT3G54320.1	-0.0224094	0.444741
AT4G31950.1	0.571689	0.101952
AT5G48890.1	0.340843	0.102459
AT1G49110.1	0.341171	0.103846
AT1G69730.1	-9.09827	7.42632
AT5G57960.1	-0.218266	-0.745706
AT2G28200.1	-0.0459006	5.47502
AT1G30350.1	0.0630624	0.104024
AT2G32620.1	0.460846	0.104273
AT3G05320.1	-0.604156	-0.635831
AT3G05327.1	-0.042201	-1.44164
AT3G10710.1	0.92622	0.104568
AT1G54010.1	1.46724	0.106233
AT5G45120.1	0.214282	0.107143
AT1G07430.1	-0.358153	0.215299
AT5G64780.1	1.11503	0.107392
AT1G60300.1	0.229658	0.107771
AT2G29810.1	0.264207	0.109745
AT3G12850.1	0.727819	0.109786
AT3G04010.1	-1.09165	-3.49042
AT1G57720.1	-0.825828	-1.15193
AT5G03810.1	0.568733	0.110729
AT5G54370.1	0.491359	0.110819
AT3G05350.1	-0.517439	-0.639782
AT3G45570.1	0.337974	0.111314
AT1G60920.1	0.0832551	0.113045
AT5G58850.1	0.444423	0.113207
AT5G18340.1	-0.267249	-1.41598
AT1G32440.1	-0.0803393	-0.446973
AT5G23970.1	0.280884	0.114195
AT5G09490.1	0.275148	0.114609
AT1G14240.1	0.423022	0.116916
AT5G53960.1	0.569403	0.117278
AT4G11845.1	-0.234989	-0.631832
AT1G21790.1	-0.244588	-0.49697
AT3G56930.1	-0.193299	-1.43333
AT3G45610.1	0.162224	0.117809
AT3G04050.1	-0.208557	-0.774353
AT5G26090.1	0.161831	0.118465
AT5G07660.1	-0.0710202	-0.5846
AT2G40390.1	368.777	0.120205
AT5G04690.1	0.370272	0.121282
AT5G65800.1	0.71412	0.122224
AT4G32810.1	5.68796	0.124018
AT4G23496.1	0.301738	0.124451
AT2G30580.1	-0.484326	-0.864046
AT2G33020.1	16.9906	0.125822
AT4G18550.1	0.0575787	0.128266
AT5G67290.1	-0.0785927	-0.195455
AT5G22180.1	0.287685	0.132205
AT5G22910.1	0.507106	0.132384
AT4G34250.1	1.12386	0.132895
AT1G67070.1	-0.808152	-0.711996
AT5G55200.1	-0.151966	-0.663006
AT2G18810.1	0.348813	0.133556
AT4G33210.1	-0.216309	-0.449438
AT3G53060.1	-0.0570821	0.896839
AT5G66870.1	7.32685	0.134687
AT2G28490.1	0.654824	0.138232
AT3G20850.1	0.360346	0.138902
AT1G55040.1	-3.18857	-0.540098
AT3G62670.1	1.07686	0.138996
AT4G39360.1	6.12432	0.140231
AT3G20180.1	276.222	0.14183
AT4G31330.1	6.92404	0.141975
AT1G55060.1	-0.518108	-0.64254
AT1G70690.1	-0.297587	-0.0904803
AT3G46890.1	0.496416	0.14218
AT2G35580.1	0.484053	0.142358
AT4G17700.1	0.433476	0.144376
AT1G64295.1	0.236965	0.144525
AT2G18700.1	-0.0917582	-0.311744
AT4G34490.1	-0.0294561	-0.466331
AT3G13680.1	5.28807	0.144628
AT3G29590.1	0.0963209	0.147168
AT2G21260.1	38.2115	0.147427
AT5G52460.1	0.152594	0.147615
AT5G44740.1	-6.38147	-0.620385
AT2G29820.1	0.362647	0.147833
AT5G05340.1	0.60096	0.148563
AT1G18835.1	0.192878	0.148783
AT2G43700.1	-16.0221	-0.895233
AT1G61540.1	0.224355	0.149124
AT4G10480.1	-0.173542	-1.85087
AT2G31730.1	-0.662284	-1.16786
AT4G35160.1	2.44294	0.149528
AT3G30530.1	0.272366	0.15054
AT1G56300.1	-0.163959	52.7713
AT2G31720.1	0.666387	0.151511
AT1G30190.1	0.50617	0.152915
AT2G43710.1	-0.0986401	-0.760878
AT1G71940.1	-0.063396	-0.745203
AT5G57620.1	0.160016	0.153366
AT1G68850.1	0.646598	0.15615
AT5G43450.1	-0.289169	-0.565552
AT5G11130.1	0.720795	0.156847
AT5G58890.1	1.3175	0.160188
AT4G10450.1	-0.276029	-0.439657
AT5G56760.1	-0.0840128	-4.66952
AT1G69630.1	-0.522019	0.221858
AT2G31710.1	-0.469488	-0.51486
AT3G04110.1	-70.2419	-0.567026
AT3G43710.1	0.224141	0.163144
AT3G25573.1	0.183944	0.163909
AT2G31770.1	0.522179	0.166407
AT1G22950.1	-0.532107	-0.657735
AT4G13210.1	0.466199	0.16736
AT4G19380.1	0.9705	0.167935
AT1G19310.1	-0.184204	-2.45315
AT4G13770.1	1.08831	0.171236
AT3G61720.1	0.591268	0.172342
AT5G18490.1	-0.395308	-0.846805
AT3G05470.1	-18.1641	-0.130007
AT2G31345.1	0.673662	0.174007
AT3G18780.1	-0.0130206	-11.0582
AT4G33330.1	0.313545	0.174465
AT2G38240.1	0.596951	0.176112
AT5G61100.1	1.18163	0.176452
AT1G03990.1	4.32179	0.177877
AT3G16130.1	-6.52646	0.293371
AT3G26270.1	0.326145	0.178741
AT2G42450.1	-1.04659	-0.862352
AT1G32310.1	-0.0826636	-2.83463
AT2G40560.1	0.0861582	0.179974
AT5G22960.1	0.311564	0.180848
AT2G29490.1	-1.50721	0.145401
AT3G54400.1	-0.446362	1.67423
AT1G29870.1	0.491929	0.181125
AT4G10490.1	0.148092	0.181513
AT3G53790.1	1.19041	0.182374
AT2G41170.1	-0.181009	-0.34243
AT1G64290.1	1.54535	0.182869
AT4G23700.1	-0.694738	1.28751
AT5G58460.1	0.415084	0.184705
AT4G23710.1	-0.295817	138.14
AT3G61510.1	0.710934	0.184729
AT5G25300.1	0.232235	0.187976
AT5G17090.1	-0.35559	0.0763975
AT1G15680.1	0.000359145	0.18822
AT1G09950.1	-0.443666	0.118247
AT3G06880.1	-5.32003	-0.413689
AT5G42010.1	-0.536099	-0.428393
AT4G23770.1	-0.13457	-2.05462
AT2G24620.1	0.228434	0.189399
AT1G26410.1	0.233339	0.192128
AT5G41490.1	0.105233	0.192177
AT4G21130.1	-0.0822466	-0.429401
AT3G58210.1	0.434384	0.193689
AT1G69320.1	0.533106	0.195472
AT2G30220.1	0.585688	0.196965
AT5G55360.1	-0.439558	-0.480751
AT2G40250.1	0.547574	0.197111
AT1G56040.1	0.199762	0.198589
AT1G26870.1	0.267925	0.201574
AT1G69570.1	-0.257281	29.4179
AT1G34520.1	0.554504	0.201782
AT5G01330.1	0.425107	0.202861
AT4G33150.1	-0.715292	-0.950537
AT2G44930.1	0.725497	0.204105
AT2G19910.1	-0.244152	0.143597
AT1G68670.1	-0.0333296	15.0981
AT5G39000.1	0.251865	0.205705
AT3G24220.1	0.254735	0.205841
AT5G19700.1	0.243785	0.20588
AT1G26390.1	0.288465	0.207164
AT4G33840.1	0.389553	0.208206
AT1G78000.1	-1.50657	18.0065
AT2G32905.1	-0.623307	-8.24476
AT5G56470.1	0.475085	0.212332
AT3G18650.1	0.808973	0.212776
AT5G45720.1	-3.53344	-0.997079
AT4G35390.1	0.0363127	0.214292
AT2G33420.1	0.745127	0.219083
AT3G28420.1	0.509427	0.219721
AT1G49900.1	4.87641	0.220116
AT4G08730.1	0.214058	0.223719
AT3G15280.1	1.84624	0.223949
AT1G18330.1	-0.222752	-0.278937
AT1G33970.1	-0.548543	-0.278647
AT3G16210.1	-1.41534	-1.38873
AT2G03840.1	0.288198	0.224298
AT1G20650.1	-0.0320423	0.826629
AT5G18130.1	-0.123884	10.4782
AT1G66780.1	0.547537	0.224419
AT3G45780.1	0.364568	0.226536
AT2G44560.1	0.91517	0.229395
AT5G01070.1	0.22354	0.23289
AT1G33530.1	0.240537	0.23543
AT3G59170.1	0.559818	0.236822
AT5G55240.1	0.180098	0.23834
AT3G43850.1	-5.84163	1.59238
AT5G08790.1	-0.106085	16.7364
AT5G03480.1	4.20708	0.240957
AT4G19110.1	-0.390732	-1.07173
AT2G04050.1	-0.961018	3.01302
AT4G02170.1	3.17516	0.24172
AT1G68620.1	-1.298	-0.122315
AT2G34820.1	0.132401	0.24745
AT1G49250.1	0.268521	0.248842
AT3G29575.1	-0.18513	-0.529354
AT4G21380.1	2.19758	0.249589
AT3G52970.1	0.449418	0.250978
AT3G53210.1	-1.03259	0.101384
AT3G55840.1	-0.613881	-1.6431
AT1G24256.1	1.28367	0.250994
AT1G19690.1	-0.175151	-0.996446
AT5G03980.1	0.704013	0.251854
AT1G17040.1	-0.130017	-0.847381
AT5G48710.1	1.56614	0.251915
AT1G06980.1	0.953088	0.253068
AT3G05600.1	-9.87576	11.0296
AT2G30395.1	-51.5648	23.1058
AT4G22710.1	-1.12527	0.228805
AT1G08920.1	-0.236007	-1.50108
AT5G14300.1	0.1331	0.255082
AT5G56380.1	-0.466926	-7.79008
AT4G35120.1	3.04669	0.255391
AT3G14250.1	0.212094	0.25726
AT1G57850.1	1.11968	0.258167
AT5G38800.1	0.33082	0.263873
AT1G07615.1	-0.133002	-0.467365
AT5G55060.1	-0.059584	-0.928062
AT5G15900.1	0.602456	0.265916
AT4G21750.1	3.15409	0.26768
AT4G34730.1	-0.0717024	-0.983851
AT2G44990.1	11.0147	0.268967
AT4G04690.1	0.280989	0.269584
AT5G55090.1	-0.159015	-0.119268
AT2G29220.1	0.12013	0.270363
AT5G38810.1	0.305731	0.270529
AT5G39930.1	0.293865	0.27077
AT1G14048.1	0.503814	0.272129
AT4G22790.1	-49.778	-18.5736
AT3G44930.1	0.280126	0.273975
AT4G36610.1	0.326375	0.274056
AT4G20140.1	-13.7095	-0.493281
AT5G57640.1	-0.137345	1.66641
AT5G56452.1	0.478891	0.277963
AT5G44350.1	-0.135079	12.8956
AT1G05615.1	0.452876	0.280252
AT1G80230.1	-0.0956987	-1.39684
AT4G22600.1	0.362974	0.281352
AT1G49270.1	0.324324	0.281992
AT5G56350.1	-0.382651	-0.0941122
AT4G32175.1	-0.222055	-0.233491
AT4G33810.1	0.406511	0.283956
AT3G14810.1	0.359054	0.285357
AT1G69890.1	-0.14561	0.180768
AT5G45810.1	-0.208799	-126.656
AT1G30080.1	0.10703	0.288335
AT2G29930.1	0.351319	0.289868
AT1G60280.1	0.284983	0.291407
AT2G42990.1	0.738759	0.29215
AT2G32810.1	-7.96017	-0.951808
AT3G55100.1	0.300447	0.29384
AT5G56500.1	-6.64452	-0.846129
AT1G69850.1	-0.430683	0.215529
AT4G19045.1	-0.307502	-2.86674
AT3G56700.1	0.708917	0.29593
AT5G56520.1	-0.0781369	-1.28607
AT2G32800.1	-0.0745787	-1.01614
AT3G04350.1	-0.263666	-0.922641
AT4G10680.1	-0.0261382	0.425703
AT2G44830.1	-36.6034	-0.804018
AT3G17550.1	0.397712	0.296498
AT4G39590.1	2.99447	0.296572
AT4G19006.1	-0.210087	-0.454726
AT3G04910.1	0.0301951	0.297404
AT1G57690.1	0.647842	0.298442
AT1G05930.1	0.486779	0.298784
AT3G46070.1	0.881617	0.299426
AT3G18330.1	2.52786	0.300402
AT5G60080.1	0.451684	0.304251
AT3G16350.1	-0.155945	-1.72381
AT1G66190.1	0.273297	0.308833
AT5G61070.1	1.61892	0.310981
AT1G60380.1	0.173834	0.315208
AT1G78990.1	0.57314	0.318651
AT1G04450.1	0.367557	0.319426
AT3G26010.1	2.3513	0.323496
AT3G62440.1	0.355218	0.325636
AT5G56200.1	4.23061	0.325855
AT5G19550.1	-1.38179	-1.22729
AT1G30050.1	0.121165	0.329534
AT5G18220.1	-0.451313	-0.631913
AT1G18260.1	-0.183037	-0.278498
AT3G15040.1	-0.0185642	-0.144687
AT2G44550.1	0.35416	0.333093
AT1G01453.1	3.71459	0.334521
AT1G26380.1	0.146258	0.339289
AT3G17540.1	0.0369551	0.339677
AT1G21850.1	0.931081	0.340535
AT4G27420.1	0.528894	0.344502
AT4G29030.1	0.648444	0.352951
AT3G13784.1	0.526426	0.354606
AT5G06570.1	22.3659	0.354742
AT3G20580.1	0.521568	0.356071
AT5G19470.1	0.757311	0.358636
AT3G48850.1	0.00980321	0.358929
AT2G30250.1	-0.273029	-5.04016
AT1G17020.1	3.15511	0.360814
AT2G31590.1	-0.385582	-0.57042
AT4G16460.1	0.240612	0.366851
AT4G35930.1	-0.0676396	-0.797691
AT1G08810.1	-10.5949	-24.5816
AT5G61620.1	0.207816	0.367498
AT5G57570.1	0.0756795	0.371527
AT2G40180.1	0.32372	0.373686
AT5G18180.1	-11.0347	-0.759889
AT5G07700.1	0.155988	0.373895
AT4G17990.1	0.571361	0.374624
AT1G07500.1	-1.52537	-1.45634
AT3G53300.1	0.568733	0.376476
AT1G17310.1	1.05983	0.381926
AT5G18170.1	-0.154636	-0.0208073
AT3G05790.1	-1.64189	-0.216882
AT1G30700.1	8.3248	0.383524
AT3G15115.1	-0.00584353	-1.31121
AT3G28330.1	1.54305	0.384182
AT5G09500.1	0.456485	0.384882
AT1G80150.1	-0.378325	-0.532955
AT2G35080.1	0.830768	0.385368
AT5G57760.1	-5.15433	-0.420621
AT4G32230.1	1.86049	0.387495
AT1G63060.1	0.238196	0.391823
AT4G21390.1	-11.2469	-1.345
AT4G33370.1	-1.26413	-0.653252
AT1G67160.1	-3.71349	0.0572556
AT3G20980.1	0.0643966	0.39374
AT2G24255.1	3003.69	0.395468
AT3G13229.1	0.150595	0.399809
AT2G34610.1	0.607384	0.402275
AT2G31540.1	0.489038	0.404334
AT3G53490.1	-0.123063	-0.409728
AT1G13100.1	0.0359098	0.404713
AT1G07050.1	0.210345	0.404939
AT2G43960.1	0.69263	0.40547
AT2G30942.1	-0.610891	-0.0610629
AT2G40316.1	-0.157117	-0.666218
AT1G21470.1	0.448727	0.410835
AT1G63190.1	-0.163991	0.230405
AT2G39300.1	-5.63538	-1.26604
AT5G20370.1	0.393912	0.416916
AT1G04810.1	-4.07064	-0.718157
AT2G41630.1	-0.153932	-0.476483
AT1G66110.1	0.630047	0.420159
AT3G27110.1	-0.39592	-1.29236
AT3G04370.1	0.718991	0.421285
AT5G44960.1	0.547741	0.422065
AT3G53410.1	-0.157813	-0.479804
AT4G00750.1	-0.937485	-0.17692
AT2G38050.1	-0.0675963	0.774873
AT3G23430.1	0.617707	0.430036
[truncated: 620 more rows]

## Sheet: H3K4me3_RPKM
The H3K4me3 and H3 ChIP-seq levels of TRB1-JMJ14 co-bound genes (RPKM) in the trb1/2/3 mutant vs Col-0
Chromosome	Start	End	ID	ChIP-seq-H3-Col-0 Rep1	ChIP-seq-H3-Col-0 Rep2	ChIP-seq-H3-Col-0 average	ChIP-seq-H3-trb1/2/3 Rep1	ChIP-seq-H3-trb1/2/3 Rep2	ChIP-seq-H3-trb1/2/3-agerage	ChIP-seq-H3K4me3-Col-0 Rep1	ChIP-seq-H3K4me3-Col-0 Rep2	ChIP-seq-H3K4me3-Col-0 average	ChIP-seq-H3K4me3-trb1/2/3 Rep1	ChIP-seq-H3K4me3-trb1/2/3 Rep2	ChIP-seq-H3K4me3-trb1/2/3 agerage	log2(H3K4me3/H3 Col-0)	log2(H3K4me3/H3 trb1/2/3)	H3K4me3-trb1/2/3 vs Col-0
chr5	14641550	14642440	AT5G37055.1	7.13263	5.14659	6.13961	5.33783	6.19857	5.7682	19.2357	19.2789	19.2573	28.3486	21.8048	25.0767	0.606359	0.471663	-0.134696
chr4	18478928	18481343	AT4G39830.1	7.27932	9.02311	8.15122	7.52469	8.48421	8.00445	13.0251	13.0227	13.0239	11.9865	10.9934	11.4899	1.47912	1.91756	0.438433
chr2	10315514	10317353	AT2G24255.1	7.63449	6.96227	7.29838	7.13625	6.56724	6.85175	4.24233	4.47728	4.35981	6.13287	7.57379	6.85333	-1.34533	3002.34	3003.69
chr4	12917016	12918053	AT4G25200.1	9.54749	8.30955	8.92852	9.04758	8.46319	8.75539	5.77633	6.75456	6.26544	5.49413	6.47588	5.98501	-1.95693	-1.8221	0.134833
chr3	22609039	22609822	AT3G61090.1	8.46725	8.77348	8.62037	7.51698	7.04455	7.28077	7.31105	8.83111	8.07108	4.51408	3.86873	4.1914	-10.5277	-1.25525	9.27241
chr5	24929206	24929647	AT5G62065.1	9.25331	10.0453	9.64932	9.70756	9.56018	9.63387	6.44135	5.94844	6.1949	3.93481	5.74939	4.8421	-1.5641	-1.00757	0.556522
chr4	12920926	12922885	AT4G25220.1	10.1206	10.6025	10.3615	9.66217	8.75605	9.20911	8.19607	10.329	9.26256	7.5527	7.69563	7.62416	-6.18229	-3.66996	2.51233
chr4	18499752	18501642	AT4G39860.1	7.04593	8.75682	7.90137	6.19656	7.93865	7.06761	17.8278	16.3138	17.0708	16.5014	13.612	15.0567	0.899801	0.916497	0.0166957
chr4	8986614	8988452	AT4G15802.1	5.29487	5.20476	5.24981	5.26608	4.85756	5.06182	12.6314	12.3907	12.511	15.7034	13.8185	14.761	0.798171	0.647644	-0.150527
chr4	13886032	13888276	AT4G27890.1	8.14209	7.42464	7.78337	7.40703	7.0666	7.23682	4.45965	6.01186	5.23575	3.47711	4.71038	4.09374	-1.74826	-1.21664	0.531617
chr5	25387410	25390063	AT5G63380.1	7.5571	7.80257	7.67984	7.05768	7.66752	7.3626	36.8855	34.7722	35.8288	41.7873	44.0145	42.9009	0.45005	0.393279	-0.0567709
chr5	25424	25799	AT5G01070.1	8.11634	10.8407	9.47851	7.97434	8.97092	8.47263	6.26822	4.66172	5.46497	3.44223	5.23246	4.33734	-1.25874	-1.0352	0.22354
chr5	9243510	9247066	AT5G26340.1	5.97914	5.62737	5.80325	5.19331	4.75187	4.97259	7.29385	6.77568	7.03477	19.0519	20.1654	19.6086	3.60178	0.505198	-3.09659
chr5	15310404	15311321	AT5G38310.1	5.91184	5.31237	5.61211	6.5699	5.4106	5.99025	3.34786	2.95953	3.1537	3.15022	2.14314	2.64668	-1.20265	-0.848585	0.354063
chr4	17517984	17519785	AT4G37235.1	6.35511	7.00811	6.68161	5.53678	5.82123	5.679	5.69202	6.32256	6.00729	5.40928	5.73189	5.57059	-6.51544	-35.96	-29.4446
chr5	21348553	21349681	AT5G52620.1	8.34601	8.51013	8.42807	8.66937	8.07652	8.37295	5.24394	5.20098	5.22246	5.03338	6.31695	5.67517	-1.44828	-1.7823	-0.334017
chr4	17527649	17530506	AT4G37250.1	8.5258	9.51228	9.01904	8.28434	8.68952	8.48693	36.0801	40.5697	38.3249	43.4888	36.7139	40.1013	0.479102	0.446362	-0.0327409
chr5	21907637	21908666	AT5G53960.1	6.21589	6.3954	6.30565	6.62508	5.21812	5.9216	3.51468	5.10526	4.30997	2.67023	4.13855	3.40439	-1.82161	-1.25221	0.569403
chr4	18036091	18040928	AT4G38590.1	8.71395	9.1398	8.92688	7.67564	7.51599	7.59582	5.86534	5.36204	5.61369	5.0286	5.48986	5.25923	-1.49431	-1.88554	-0.391228
chr5	21352398	21355361	AT5G52640.1	7.80163	8.44766	8.12465	7.06368	7.50337	7.28353	7.8689	7.80602	7.83746	12.0834	15.8751	13.9792	-19.2609	1.06318	20.324
chr5	21910532	21912777	AT5G53970.1	6.23342	6.31948	6.27645	5.57773	5.67717	5.62745	10.4516	15.2181	12.8348	16.2433	22.9209	19.5821	0.968953	0.55587	-0.413083
chr3	18311908	18313490	AT3G49380.1	6.17102	5.9545	6.06276	5.6714	5.64312	5.65726	4.02585	4.15226	4.08906	2.52948	3.78028	3.15488	-1.75992	-1.18692	0.573005
chr5	25836726	25839199	AT5G64640.1	7.47745	8.39968	7.93857	6.55425	7.25152	6.90289	29.2577	25.2931	27.2754	33.261	35.8186	34.5398	0.561592	0.43048	-0.131112
chr5	20858705	20861711	AT5G51330.1	8.50615	8.15742	8.33179	7.59877	8.19731	7.89804	7.08545	7.81098	7.44821	6.39579	6.35192	6.37385	-6.18309	-3.23281	2.95028
chr3	18702073	18703619	AT3G50390.1	7.8704	9.38661	8.62851	7.66357	7.85899	7.76128	8.4219	9.2909	8.8564	8.3533	9.37919	8.86624	26.5892	5.20758	-21.3816
chr5	16290710	16291583	AT5G40690.1	7.03739	6.95395	6.99567	7.78787	5.97986	6.88387	13.5263	17.849	15.6876	30.3346	48.2097	39.2721	0.858301	0.398055	-0.460246
chr5	26394881	26396513	AT5G65990.1	9.72929	11.5444	10.6368	9.92971	8.71622	9.32297	50.8953	54.1513	52.5233	61.8581	67.3672	64.6127	0.434048	0.358044	-0.0760049
chr1	22155581	22158065	AT1G60090.1	6.62143	6.53183	6.57663	7.17707	6.26479	6.72093	2.73148	2.71562	2.72355	2.32749	2.67203	2.49976	-0.78625	-0.700833	0.0854169
chr5	25839359	25840809	AT5G64650.1	6.62399	7.02291	6.82345	5.39165	6.71849	6.05507	16.191	16.006	16.0985	17.129	16.6097	16.8694	0.807525	0.676503	-0.131022
chr5	15366431	15368053	AT5G38390.1	6.67801	6.34591	6.51196	7.06051	6.78299	6.92175	2.6952	2.80795	2.75158	1.6323	1.61627	1.62428	-0.804613	-0.478164	0.326449
chr3	188383	190851	AT3G01480.1	7.83027	8.63779	8.23403	6.93743	7.17613	7.05678	36.8849	37.4131	37.149	36.0559	30.446	33.251	0.460055	0.447164	-0.012891
chr1	22113840	22116845	AT1G60030.1	7.30014	7.49425	7.3972	6.74142	6.94229	6.84186	3.60663	3.64439	3.62551	2.53629	2.07256	2.30443	-0.972011	-0.636951	0.335061
chr1	23210440	23211389	AT1G62690.1	5.77894	5.09512	5.43703	5.55049	5.65754	5.60401	4.36638	4.98166	4.67402	2.63964	2.76127	2.70046	-4.58391	-0.949436	3.63448
chr1	22637727	22641016	AT1G61360.1	6.67476	7.16812	6.92144	6.85086	6.29795	6.5744	6.29831	5.83381	6.06606	7.39464	7.94835	7.6715	-5.25451	4.4914	9.74591
chr1	27573115	27575419	AT1G73340.1	8.20313	8.71554	8.45934	7.6852	6.68969	7.18744	5.92229	5.09493	5.50861	4.5798	3.44971	4.01476	-1.61588	-1.19024	0.425643
chr1	8170754	8172992	AT1G23060.1	5.92972	6.46927	6.1995	6.48024	6.07569	6.27796	4.1937	3.83598	4.01484	2.68256	2.85577	2.76916	-1.59538	-0.846851	0.748532
chr1	18777600	18778614	AT1G50680.1	7.64059	6.81262	7.2266	8.16605	7.1577	7.66188	4.53259	3.88553	4.20906	2.78939	3.95742	3.37341	-1.28235	-0.844957	0.43739
chr1	27584478	27588326	AT1G73370.1	7.96136	8.59493	8.27814	7.48551	7.10709	7.2963	4.95741	4.03023	4.49382	2.75841	3.45024	3.10433	-1.1346	-0.811105	0.323498
chr2	16245213	16247483	AT2G38910.1	9.71822	8.65372	9.18597	9.06743	9.12385	9.09564	4.32557	4.20643	4.266	2.84067	2.59895	2.71981	-0.90371	-0.574162	0.329548
chr2	854946	856538	AT2G02950.1	8.51212	7.99611	8.25411	8.15622	7.07361	7.61491	13.3984	17.22	15.3092	14.5738	11.7328	13.1533	1.12207	1.26819	0.146123
chr3	23093794	23095304	AT3G62430.1	8.07874	8.74316	8.41095	7.40139	8.78217	8.09178	8.83469	9.10625	8.97047	6.58488	8.73461	7.65975	10.7626	-12.6326	-23.3952
chr1	23199717	23203765	AT1G62660.1	6.321	6.21992	6.27046	5.69006	5.68496	5.68751	6.71956	6.45019	6.58488	7.82652	9.3738	8.60016	14.1673	1.67626	-12.4911
chr3	23096103	23097726	AT3G62440.1	8.16559	8.87433	8.51996	7.98991	7.94285	7.96638	6.16497	5.9902	6.07758	4.58257	6.0068	5.29469	-2.05192	-1.6967	0.355218
chr3	22613229	22614002	AT3G61111.1	6.68653	6.959	6.82277	6.90167	7.23135	7.06651	5.62721	5.66152	5.64437	4.04984	2.75369	3.40176	-3.6557	-0.948124	2.70757
chr3	19198145	19199498	AT3G51760.1	7.35413	7.92921	7.64167	7.26692	7.17242	7.21967	7.97918	7.63779	7.80848	5.43663	5.38832	5.41248	32.0977	-2.4059	-34.5036
chr1	22095359	22096577	AT1G60010.1	4.71016	4.32903	4.51959	4.33978	4.13541	4.2376	32.2187	34.9411	33.5799	34.9715	26.7647	30.8681	0.345622	0.349065	0.00344262
chr3	3886182	3886992	AT3G12190.1	9.34916	9.0199	9.18453	7.07549	8.68392	7.87971	5.95171	8.42904	7.19037	4.9872	6.57014	5.77867	-2.83175	-2.23511	0.596633
chr2	5678005	5680621	AT2G13620.1	7.91641	8.87244	8.39443	9.33038	8.13002	8.7302	2.78103	2.67911	2.73007	2.05554	1.62885	1.84219	-0.617096	-0.445516	0.17158
chr2	10899442	10901041	AT2G25605.1	6.05629	6.61911	6.3377	5.33112	5.44416	5.38764	18.8195	14.0225	16.421	22.2075	19.7253	20.9664	0.728063	0.510113	-0.21795
chr5	26358205	26361443	AT5G65900.1	6.30391	6.13491	6.21941	6.00643	5.63038	5.8184	14.7916	14.6383	14.715	13.7609	13.5402	13.6506	0.804871	0.812832	0.00796085
chr2	10894485	10898642	AT2G25600.1	8.3874	7.04592	7.71666	7.86584	6.30258	7.08421	4.50738	4.95322	4.7303	3.12733	3.76557	3.44645	-1.41634	-0.962006	0.454334
chr2	16260852	16265219	AT2G38950.1	7.08743	7.41538	7.25141	6.68288	6.49175	6.58732	9.93245	10.8547	10.3936	9.8106	11.767	10.7888	1.92544	1.40494	-0.520503
chr1	18742134	18744725	AT1G50610.1	7.25236	5.96733	6.60984	8.05086	6.46378	7.25732	3.38252	3.85455	3.61854	2.50448	2.62498	2.56473	-1.15047	-0.666386	0.484084
chr1	8147263	8149813	AT1G23010.1	6.8386	6.73376	6.78618	5.91734	6.61126	6.2643	6.05335	5.63427	5.84381	7.77689	15.3924	11.5847	-4.63626	1.12741	5.76367
chr4	532350	534984	AT4G01270.1	6.86536	7.03013	6.94775	6.41537	6.86471	6.64004	6.41135	6.38594	6.39865	3.95252	5.00873	4.48062	-8.41903	-1.76214	6.65689
chr1	19294837	19295236	AT1G51930.1	5.97764	7.00579	6.49171	8.87443	5.18933	7.03188	4.14806	3.94382	4.04594	1.71896	1.6395	1.67923	-1.46601	-0.484002	0.982004
chr1	9359681	9361833	AT1G26970.1	7.36483	8.09688	7.73086	7.26733	7.26527	7.2663	4.51885	4.35556	4.4372	3.02454	3.38866	3.2066	-1.24848	-0.847331	0.401144
chr4	8367886	8369167	AT4G14580.1	8.63835	9.45328	9.04582	8.72348	8.3559	8.53969	17.7371	14.151	15.944	29.5143	26.0249	27.7696	1.22295	0.587803	-0.63515
chr2	10344357	10345510	AT2G24310.1	7.67448	7.53735	7.60591	7.70508	7.35551	7.5303	23.0865	19.0622	21.0743	26.1113	15.2016	20.6564	0.680136	0.686901	0.00676543
chr5	492254	494150	AT5G02340.1	9.41184	9.07445	9.24314	10.4191	7.9917	9.20539	5.44673	5.40534	5.42603	3.05958	4.40773	3.73366	-1.30126	-0.768114	0.533145
chr5	4613101	4614023	AT5G14300.1	12.7822	11.7895	12.2859	12.1912	10.8429	11.517	6.78201	6.45671	6.61936	4.57922	6.83867	5.70894	-1.12078	-0.987682	0.1331
chr2	14751573	14753319	AT2G35000.1	7.44661	7.47873	7.46267	5.98727	6.34398	6.16562	18.0993	13.294	15.6967	22.2141	21.6786	21.9464	0.932231	0.545952	-0.386279
chr3	602432	604684	AT3G02780.1	6.64694	6.26754	6.45724	6.45527	7.17313	6.8142	19.3737	21.278	20.3258	24.2085	26.6701	25.4393	0.604476	0.526193	-0.078283
chr3	9823684	9827438	AT3G26730.1	7.03375	7.50166	7.2677	6.44762	6.34723	6.39743	21.5713	24.7167	23.144	28.2315	28.664	28.4478	0.59842	0.464522	-0.133899
chr3	4956348	4957255	AT3G14760.1	8.19448	7.4551	7.82479	7.98968	8.00117	7.99543	14.3488	7.04598	10.6974	5.61257	4.33349	4.97303	2.21665	-1.45975	-3.67639
chr5	931903	937641	AT5G03650.1	6.8717	7.95855	7.41512	6.62073	7.07877	6.84975	10.1847	9.45276	9.81872	9.60235	9.82731	9.71483	2.46874	1.98358	-0.485159
chr4	516263	517408	AT4G01230.1	8.4281	7.84402	8.13606	6.8266	7.34217	7.08439	6.91014	6.95923	6.93468	11.9997	13.2333	12.6165	-4.33838	1.20106	5.53944
chr3	8703285	8704228	AT3G24100.1	5.36575	5.82145	5.5936	5.14767	5.49717	5.32242	19.5339	19.8676	19.7008	29.4563	30.2197	29.838	0.550539	0.402092	-0.148447
chr1	8150085	8153530	AT1G23020.1	6.14892	6.51623	6.33257	5.70563	5.95906	5.83234	7.9501	8.11296	8.03153	8.67374	8.6828	8.67827	2.91644	1.74419	-1.17225
chr4	7670043	7673135	AT4G13210.1	6.09797	6.22447	6.16122	5.75511	5.47671	5.61591	3.57833	3.40021	3.48927	1.92881	2.54433	2.23657	-1.21908	-0.752881	0.466199
chr5	918737	921874	AT5G03620.1	7.94051	8.31558	8.12805	7.40236	7.31174	7.35705	9.54758	10.0543	9.80096	8.59062	8.77746	8.68404	3.7035	4.17993	0.476433
chr4	13861717	13864500	AT4G27830.1	6.80305	7.09834	6.95069	5.94203	5.76504	5.85354	10.274	8.62552	9.44975	13.3949	13.0147	13.2048	2.25673	0.852018	-1.40471
chr4	8343475	8343883	AT4G14530.1	5.49995	8.09738	6.79866	6.2355	7.43145	6.83348	4.88658	7.07123	5.9789	3.85672	3.80814	3.83243	-5.39459	-1.19852	4.19607
chr1	18751455	18753669	AT1G50630.1	6.19993	5.45495	5.82744	5.57022	5.23786	5.40404	10.2403	7.67595	8.95814	12.2525	9.25228	10.7524	1.61202	1.00751	-0.604518
chr4	18474607	18475735	AT4G39810.1	7.18955	6.57601	6.88278	7.15834	7.25574	7.20704	4.70953	4.42471	4.56712	2.20322	3.41261	2.80791	-1.69003	-0.735344	0.954681
chr4	13831037	13833814	AT4G27720.1	7.99556	8.65955	8.32755	6.91013	7.65884	7.28448	15.7599	12.2722	14.016	15.1855	10.5051	12.8453	1.33136	1.22198	-0.109378
chr2	10262553	10264033	AT2G24140.1	6.82971	6.78235	6.80603	6.95792	6.4072	6.68256	4.09943	3.55059	3.82501	3.79609	3.70853	3.75231	-1.20286	-1.20103	0.00183378
chr2	15736763	15737368	AT2G37470.1	7.08657	6.42595	6.75626	5.48805	5.44378	5.46591	43.6212	46.8572	45.2392	53.9282	48.4276	51.1779	0.364528	0.309887	-0.0546409
chr4	8949459	8951540	AT4G15720.1	7.44221	7.67379	7.558	7.79657	6.55165	7.17411	3.92129	3.40964	3.66547	3.69105	2.91362	3.30234	-0.957848	-0.893406	0.0644412
chr1	218993	221286	AT1G01600.1	7.88589	8.2338	8.05984	6.5352	7.69125	7.11323	14.5562	18.6818	16.619	12.3948	15.9734	14.1841	0.957845	1.00432	0.0464773
chr2	10832753	10835483	AT2G25460.1	6.35331	6.31659	6.33495	5.17399	5.59189	5.38294	18.0747	16.238	17.1563	23.7405	21.9721	22.8563	0.695731	0.479358	-0.216374
chr5	15411671	15413132	AT5G38490.1	7.70392	6.82071	7.26231	7.01298	6.38905	6.70102	4.07532	3.71662	3.89597	2.55901	3.08388	2.82144	-1.11303	-0.801317	0.311716
chr5	24960106	24961263	AT5G62160.1	9.49543	8.1713	8.83337	10.0296	9.09061	9.56012	4.9498	5.29778	5.12379	3.96428	5.16769	4.56599	-1.27266	-0.937997	0.334667
chr1	671660	672814	AT1G02965.1	8.85274	8.63366	8.7432	6.51978	7.1245	6.82214	6.49716	8.42258	7.45987	5.81304	5.96183	5.88744	-4.36661	-4.70402	-0.337411
chr3	606470	607886	AT3G02800.1	6.4832	8.3215	7.40235	6.08042	6.27805	6.17923	13.0533	15.6479	14.3506	17.383	20.1322	18.7576	1.04706	0.624229	-0.42283
chr1	665167	666451	AT1G02950.1	8.05506	6.74062	7.39784	8.2874	7.49987	7.89364	4.4019	4.97879	4.69035	2.84854	3.89143	3.36999	-1.52112	-0.814367	0.706753
chr1	4677026	4679812	AT1G13640.1	7.36015	8.86664	8.1134	6.7827	7.62081	7.20176	15.2963	14.8111	15.0537	17.4004	16.6774	17.0389	1.1214	0.804886	-0.316517
chr3	608459	610985	AT3G02810.1	7.60075	8.49715	8.04895	7.48739	6.73272	7.11006	4.82749	5.61842	5.22295	4.43355	4.63888	4.53622	-1.60273	-1.54233	0.0604057
chr5	61016	63848	AT5G01180.1	8.30675	9.06952	8.68814	8.04115	8.49144	8.26629	5.63714	7.17704	6.40709	3.96181	4.94802	4.45492	-2.27595	-1.12127	1.15468
chr5	4670778	4672072	AT5G14490.1	8.68525	8.99304	8.83915	7.69115	8.61549	8.15332	5.13958	5.27872	5.20915	3.73229	3.03846	3.38538	-1.31086	-0.788599	0.522259
chr5	15929187	15932276	AT5G39785.1	5.03482	5.19405	5.11444	4.68998	4.28246	4.48622	9.85454	8.76404	9.30929	14.8826	15.2543	15.0684	1.15728	0.572096	-0.585184
chr4	13847548	13849887	AT4G27780.1	8.57118	7.8542	8.21269	7.58498	8.63304	8.10901	21.1029	23.5206	22.3117	25.1579	31.2837	28.2208	0.693541	0.555815	-0.137726
chr3	4971222	4974354	AT3G14810.1	8.84691	8.10814	8.47753	8.04119	7.9268	7.98399	14.9551	16.6161	15.7856	12.8387	12.7162	12.7775	1.11496	1.47401	0.359054
chr5	4662802	4664657	AT5G14470.1	7.12794	6.72578	6.92686	6.55481	6.15115	6.35298	7.25342	18.6047	12.9291	18.0221	23.3205	20.6713	1.11069	0.587501	-0.523187
chr5	4172828	4174930	AT5G13150.1	9.25287	8.6355	8.94419	7.92356	7.87865	7.9011	7.87186	8.12642	7.99914	10.9241	16.9953	13.9597	-6.20714	1.21781	7.42495
chr4	13371065	13372392	AT4G26470.1	6.38465	6.85123	6.61794	5.96888	6.67088	6.31988	6.55943	7.78732	7.17338	4.27913	6.35801	5.31857	8.6006	-4.01835	-12.6189
chr4	18462189	18464824	AT4G39790.1	8.39047	9.87159	9.13103	7.85111	7.59332	7.72221	11.7449	8.31187	10.0284	8.69991	8.27215	8.48603	7.39416	7.34883	-0.0453388
chr5	20885418	20886726	AT5G51420.1	9.63787	10.843	10.2405	9.26758	7.58889	8.42824	4.58047	5.42312	5.0018	3.73872	4.1332	3.93596	-0.967341	-0.91032	0.0570205
chr5	16323650	16327281	AT5G40780.1	5.51352	5.81177	5.66264	5.64117	5.06196	5.35157	4.5372	4.63297	4.58509	5.11145	5.71027	5.41086	-3.28378	62.9049	66.1886
chr4	12909574	12911580	AT4G25170.1	7.74383	7.36216	7.55299	6.67124	7.33207	7.00166	25.8913	30.6545	28.2729	37.8969	37.5362	37.7165	0.525127	0.411619	-0.113508
chr4	17492877	17494109	AT4G37150.1	7.76963	7.58571	7.67767	6.34492	7.51554	6.93023	8.50225	7.67653	8.08939	12.4488	20.7431	16.5959	13.2693	0.793742	-12.4755
chr5	21390872	21391474	AT5G52780.1	7.20009	7.42359	7.31184	7.05851	7.31498	7.18674	43.1816	42.1488	42.6652	38.3333	27.3251	32.8292	0.392966	0.456294	0.0633286
chr5	25900558	25902127	AT5G64780.1	7.37436	8.94775	8.16106	7.83667	7.15363	7.49515	18.4465	18.4212	18.4339	12.765	8.56301	10.664	0.85068	1.96571	1.11503
chr5	25408894	25410573	AT5G63450.1	9.11066	9.59667	9.35367	8.3185	9.26666	8.79258	9.87633	9.80737	9.84185	15.396	14.5896	14.9928	13.6243	1.29885	-12.3255
chr1	658656	659771	AT1G02920.1	7.41426	8.47882	7.94654	7.50422	7.4399	7.47206	8.75161	9.50223	9.12692	14.3156	16.8945	15.6051	5.00499	0.941232	-4.06375
chr1	27552969	27555322	AT1G73280.1	7.49778	7.23545	7.36662	7.13726	6.73939	6.93832	4.90193	4.87718	4.88956	4.12365	5.01462	4.56914	-1.69119	-1.6593	0.0318978
chr3	8780423	8784368	AT3G24240.1	7.69788	7.8026	7.75024	7.42378	6.43453	6.92915	4.54408	3.86453	4.2043	5.59133	4.77808	5.1847	-1.1333	-2.38995	-1.25665
chr3	9290312	9290810	AT3G25573.1	6.68315	6.27226	6.47771	6.90657	5.49686	6.20172	3.43845	1.75632	2.59739	1.90478	1.80707	1.85592	-0.758482	-0.574538	0.183944
chr3	9287232	9289338	AT3G25570.1	7.3987	6.9091	7.1539	7.04161	6.42113	6.73137	4.6712	4.94979	4.81049	3.27293	3.11249	3.19271	-1.74659	-0.929266	0.81732
chr1	17813975	17817283	AT1G48260.1	6.27514	6.26909	6.27211	5.74397	5.35444	5.54921	3.43022	3.60202	3.51612	2.63407	3.59214	3.11311	-1.19765	-1.19915	-0.00149537
chr3	4435315	4437334	AT3G13590.1	7.54603	8.10751	7.82677	6.2359	7.57848	6.90719	4.16299	4.4254	4.2942	2.78318	4.54516	3.66417	-1.1547	-1.09336	0.061339
chr5	513560	515896	AT5G02400.1	8.57545	8.65849	8.61697	8.39843	8.07314	8.23578	11.4484	10.3503	10.8994	14.4426	17.8542	16.1484	2.94991	1.02943	-1.92048
chr3	9302009	9303615	AT3G25590.1	5.48174	6.18263	5.83218	5.95128	5.97403	5.96265	24.3224	24.3779	24.3501	34.7329	36.6771	35.705	0.485008	0.387282	-0.0977265
chr3	18359583	18360750	AT3G49520.1	7.35353	7.29121	7.32237	7.14062	6.37876	6.75969	4.66528	4.80221	4.73374	2.85686	3.5794	3.21813	-1.58899	-0.933937	0.655058
chr2	224155	226192	AT2G01500.1	7.82672	7.03588	7.4313	6.81497	6.00196	6.40847	4.05221	5.33239	4.6923	2.57006	4.143	3.35653	-1.50757	-1.0718	0.435767
chr5	16297897	16300001	AT5G40720.1	6.80789	6.27597	6.54193	5.05087	5.88136	5.46611	21.1031	25.6051	23.3541	29.6669	30.7261	30.1965	0.544696	0.405549	-0.139147
chr1	22572644	22575527	AT1G61215.1	6.03262	6.25911	6.14587	5.4731	6.20776	5.84043	10.2839	10.3321	10.308	10.946	9.86317	10.4046	1.34035	1.20038	-0.139977
chr1	23712275	23716124	AT1G63880.1	7.07674	7.35437	7.21555	7.09865	6.31577	6.70721	13.7175	13.4761	13.5968	16.0051	14.6704	15.3377	1.09399	0.838011	-0.255978
chr3	17870063	17871929	AT3G48250.1	7.78527	6.92007	7.35267	7.18996	6.84949	7.01972	11.4119	10.3272	10.8695	14.0056	9.74745	11.8765	1.77321	1.31817	-0.455037
chr1	9312855	9314983	AT1G26870.1	7.54391	6.51292	7.02841	6.79078	6.11103	6.45091	3.40077	3.78718	3.59398	2.17524	3.04182	2.60853	-1.03347	-0.765542	0.267925
chr5	15906874	15907942	AT5G39750.1	6.96033	7.86431	7.41232	7.04429	6.90015	6.97222	4.56819	4.34513	4.45666	4.52134	4.14093	4.33114	-1.36247	-1.45588	-0.0934089
chr5	5144726	5146403	AT5G15780.1	8.2778	8.97914	8.62847	8.60568	9.36607	8.98587	22.0347	16.0866	19.0606	11.3649	10.7965	11.0807	0.874569	3.30775	2.43318
chr1	4157653	4159046	AT1G12244.1	5.65355	6.3702	6.01188	6.47741	6.30186	6.38964	30.7033	27.2854	28.9944	35.3976	31.6375	33.5176	0.440551	0.418216	-0.0223351
chr1	8578657	8582413	AT1G24220.1	7.10537	7.79796	7.45167	7.38445	6.45238	6.91841	3.51803	3.66237	3.5902	2.19079	2.74923	2.47001	-0.949218	-0.672982	0.276236
chr1	8976433	8978093	AT1G25550.1	5.59711	6.37602	5.98657	4.7826	4.99875	4.89068	54.7369	62.947	58.8419	75.6813	67.0706	71.376	0.303302	0.258576	-0.0447258
chr5	4166621	4170517	AT5G13130.1	7.51615	7.7046	7.61037	7.25624	7.15271	7.20447	4.63992	5.01509	4.8275	2.50129	2.77668	2.63898	-1.52279	-0.690174	0.832615
chr1	4140947	4143605	AT1G12210.1	7.59614	7.28148	7.43881	6.86295	7.13732	7.00013	5.89966	5.93278	5.91622	4.85232	7.6765	6.26441	-3.02668	-6.24207	-3.21539
chr2	16219284	16220882	AT2G38810.1	8.25391	7.14673	7.70032	6.86474	6.97752	6.92113	7.22827	6.68676	6.95751	5.99483	4.81905	5.40694	-6.83308	-2.80745	4.02563
chr3	9892793	9896337	AT3G26840.1	6.54075	6.38558	6.46316	6.43584	6.62913	6.53248	4.74429	4.69723	4.72076	4.8832	7.95471	6.41896	-2.20642	-39.5384	-37.332
chr3	212750	216671	AT3G01540.1	8.18619	8.91748	8.55183	8.29082	8.11837	8.2046	14.7781	14.5695	14.6738	15.3194	14.9863	15.1529	1.2838	1.12983	-0.153968
chr1	214228	217304	AT1G01590.1	8.33821	8.31484	8.32653	8.17073	8.48064	8.32568	5.05532	5.86738	5.46135	3.089	5.14176	4.11538	-1.6435	-0.983726	0.659774
chr2	250244	251806	AT2G01560.1	8.00119	7.75375	7.87747	7.01183	7.42282	7.21732	3.64309	3.86896	3.75603	2.66536	2.67481	2.67009	-0.93587	-0.697069	0.238801
chr1	19214147	19217970	AT1G51800.1	6.77108	6.52879	6.64994	6.8495	6.04853	6.44902	3.48597	3.02524	3.25561	3.12019	2.93687	3.02853	-0.970484	-0.917044	0.05344
chr1	209394	213041	AT1G01580.1	7.88256	8.59961	8.24109	7.48227	7.12273	7.3025	5.44764	4.68472	5.06618	3.14323	2.96621	3.05472	-1.42463	-0.795322	0.629308
chr3	3886991	3890826	AT3G12200.1	6.85652	7.13453	6.99553	6.10484	6.735	6.41992	12.2881	13.0684	12.6782	12.0832	11.839	11.9611	1.16571	1.11393	-0.0517788
chr3	8747830	8751634	AT3G24200.1	6.44108	6.76225	6.60167	6.14552	6.03977	6.09264	7.33876	9.00588	8.17232	6.81366	6.74329	6.77848	3.24764	6.49801	3.25037
chr4	7641377	7642598	AT4G13110.1	5.45809	5.6586	5.55834	4.82268	5.67223	5.24745	17.2964	18.6469	17.9717	26.7765	30.3885	28.5825	0.590669	0.408924	-0.181745
chr1	8588441	8589546	AT1G24250.1	8.12133	8.91745	8.51939	7.71229	6.43472	7.0735	4.33013	4.51673	4.42343	2.55988	3.85417	3.20703	-1.05755	-0.876279	0.181268
chr5	985674	990549	AT5G03760.1	5.98771	6.07557	6.03164	5.77813	5.77741	5.77777	7.98894	5.6977	6.84332	4.76545	3.86675	4.3161	5.49009	-2.37651	-7.86661
chr1	8592077	8592989	AT1G24256.1	7.89116	7.33455	7.61285	7.05885	7.34837	7.20361	4.87375	5.85549	5.36462	2.81307	2.51402	2.66355	-1.98035	-0.696684	1.28367
chr2	15755096	15757601	AT2G37550.1	7.72094	8.03101	7.87598	7.18569	7.63224	7.40896	30.276	28.0827	29.1794	33.6755	37.0295	35.3525	0.529264	0.443563	-0.0857002
chr4	7636546	7637969	AT4G13100.1	6.61703	6.67048	6.64375	6.54667	6.55955	6.55311	25.0912	18.2789	21.6851	22.6089	13.1828	17.8959	0.58595	0.689952	0.104003
chr3	3896530	3899019	AT3G12220.1	6.49441	7.16181	6.82811	6.42217	7.21981	6.82099	5.18697	5.34993	5.26845	3.41112	3.88477	3.64794	-2.67302	-1.10755	1.56548
chr4	479962	481160	AT4G01110.1	7.74068	7.6187	7.67969	7.01348	8.06872	7.5411	7.53249	9.13682	8.33465	10.5585	14.9046	12.7315	8.46923	1.32352	-7.1457
chr3	8761433	8763172	AT3G24220.1	7.04262	6.54668	6.79465	6.40749	5.6026	6.00505	4.60534	5.0368	4.82107	3.02184	5.08811	4.05498	-2.02002	-1.76528	0.254735
chr3	9906333	9906735	AT3G26880.1	5.34763	6.32149	5.83456	5.98627	4.50686	5.24657	2.76038	5.00181	3.88109	2.50907	2.44095	2.47501	-1.70022	-0.92256	0.777656
chr1	8584038	8585135	AT1G24230.1	8.88251	8.45209	8.6673	8.45901	7.15677	7.80789	4.15562	3.83127	3.99344	2.37594	3.4343	2.90512	-0.894495	-0.701097	0.193398
chr3	5008741	5013265	AT3G14890.1	7.01186	7.68088	7.34637	7.1441	7.51982	7.33196	6.95024	6.10093	6.52559	4.64796	4.81887	4.73341	-5.85052	-1.58399	4.26653
chr3	8753473	8756065	AT3G24210.1	7.58322	7.01768	7.30045	7.3101	6.97591	7.143	3.6648	3.88687	3.77583	2.01997	2.46589	2.24293	-1.05131	-0.598392	0.452922
chr2	16233314	16235235	AT2G38860.1	8.60192	7.95284	8.27738	7.83594	8.85202	8.34398	20.2184	15.0019	17.6102	23.4217	19.2782	21.35	0.918137	0.737775	-0.180362
chr2	15670146	15672700	AT2G37340.1	7.38201	7.86275	7.62238	6.97369	6.42682	6.70026	14.0286	12.5887	13.3086	13.7169	14.5021	14.1095	1.24371	0.930774	-0.312935
chr2	10801277	10803722	AT2G25355.1	6.31541	6.71037	6.51289	5.98819	5.8949	5.94155	8.03989	7.2735	7.6567	8.119	5.56332	6.84116	4.28403	4.91637	0.63234
chr2	17105096	17106773	AT2G40990.1	9.23401	8.93576	9.08489	9.61207	8.99054	9.30131	5.16878	4.4917	4.83024	2.97682	3.66397	3.32039	-1.09724	-0.672912	0.424333
chr5	21288897	21291862	AT5G52450.1	6.87353	6.28239	6.57796	6.14678	5.61124	5.87901	8.27679	10.1942	9.23548	9.29334	10.3367	9.81503	2.04271	1.35241	-0.690295
chr1	18473907	18477643	AT1G49900.1	7.26547	7.16772	7.2166	6.84757	6.10008	6.47382	5.34312	4.94839	5.14575	5.73086	10.8145	8.27268	-2.04945	2.82696	4.87641
chr5	15217909	15219372	AT5G38130.1	7.42477	5.96618	6.69548	7.73317	7.01329	7.37323	3.21974	3.17277	3.19626	2.16873	1.45584	1.81229	-0.93738	-0.493953	0.443427
chr5	21292374	21293758	AT5G52460.1	8.18902	9.2758	8.73241	8.32357	7.8683	8.09593	4.79198	4.74587	4.76893	3.79639	4.26153	4.02896	-1.14585	-0.993255	0.152594
chr4	37083	38312	AT4G00100.1	8.72219	8.93569	8.82894	8.02754	7.56401	7.79578	32.9116	26.6484	29.78	42.5671	36.9888	39.778	0.570115	0.425314	-0.144801
chr5	4567332	4568467	AT5G14160.1	9.09773	9.73916	9.41845	8.85865	8.48356	8.67111	6.02491	6.63475	6.32983	4.66413	4.8348	4.74946	-1.74422	-1.15147	0.592743
chr1	2891036	2895182	AT1G09000.1	7.67376	8.08262	7.87819	7.20939	7.57064	7.39002	8.24301	7.0163	7.62966	6.67601	5.8116	6.2438	-21.6239	-4.11264	17.5112
chr2	15667207	15668851	AT2G37320.1	8.37692	8.78316	8.58004	7.95077	7.86399	7.90738	17.9264	17.4215	17.674	24.1571	23.3716	23.7643	0.959169	0.62991	-0.329259
chr5	427832	430695	AT5G02170.1	7.3655	7.51001	7.43775	6.91923	6.89823	6.90873	5.40496	5.01851	5.21174	3.98954	4.12166	4.0556	-1.94893	-1.30123	0.6477
chr4	17593122	17594889	AT4G37420.1	9.14654	8.85141	8.99898	7.69977	7.77813	7.73895	8.42495	7.93125	8.1781	5.68488	7.3722	6.52854	-7.24662	-4.07536	3.17126
chr4	12524490	12527341	AT4G24120.1	7.53989	7.15879	7.34934	7.18399	6.58934	6.88666	7.53003	8.1433	7.83666	10.4094	13.3655	11.8874	10.7963	1.26974	-9.52653
chr5	5025951	5027160	AT5G15480.1	9.13937	8.60215	8.87076	8.72988	8.026	8.37794	5.36038	4.99767	5.17903	3.35937	4.67462	4.01699	-1.28803	-0.94297	0.345065
chr1	4773575	4774867	AT1G13950.1	7.17794	6.05154	6.61474	6.51694	5.64743	6.08218	11.7387	13.8272	12.783	15.5935	21.1119	18.3527	1.05211	0.627615	-0.4245
chr5	430876	433741	AT5G02180.1	7.47013	7.63176	7.55094	7.01662	7.24261	7.12961	9.32215	8.25642	8.78928	9.10956	6.00655	7.55806	4.56436	11.8777	7.31335
chr5	21296832	21297858	AT5G52480.1	6.908	7.97331	7.44065	8.27198	8.48166	8.37682	5.17727	3.49879	4.33803	3.58384	4.86902	4.22643	-1.2847	-1.01321	0.271496
chr2	10231821	10234296	AT2G24070.1	7.88438	7.84905	7.86671	7.31451	6.78158	7.04805	5.85596	4.67226	5.26411	3.18538	3.07904	3.13221	-1.72542	-0.854669	0.870746
chr3	229170	231105	AT3G01600.1	9.3035	8.92924	9.11637	8.87407	8.53911	8.70659	7.0316	8.14838	7.58999	6.50774	8.55319	7.53047	-3.7827	-4.77625	-0.993551
chr1	8734569	8737315	AT1G24650.1	8.97339	8.42606	8.69973	7.82869	6.8412	7.33495	5.19588	6.3489	5.77239	5.46988	4.17784	4.82386	-1.68976	-1.65399	0.0357708
chr1	18494114	18497172	AT1G49950.1	7.0091	6.19847	6.60379	6.92318	6.48273	6.70295	9.02368	8.2512	8.63744	8.68687	6.56552	7.62619	2.58191	5.37154	2.78964
chr5	869207	870855	AT5G03480.1	8.01318	7.37144	7.69231	8.07778	7.37287	7.72532	5.70561	7.81269	6.75915	3.34803	5.12034	4.23419	-5.3598	-1.15272	4.20708
chr5	21298856	21300239	AT5G52490.1	8.85416	8.33584	8.595	7.70704	6.642	7.17452	4.82269	5.95245	5.38757	3.18543	2.42846	2.80694	-1.48398	-0.738616	0.745365
chr5	9117906	9119826	AT5G26110.1	6.4937	6.04352	6.26861	5.80377	5.5571	5.68044	10.5512	9.44381	9.99752	15.1805	11.095	13.1377	1.48494	0.826689	-0.658255
chr4	18101295	18111029	AT4G38780.1	9.02633	9.27881	9.15257	8.04509	8.29668	8.17089	5.95374	6.43686	6.1953	4.85063	6.03762	5.44412	-1.77619	-1.70709	0.069107
chr5	873330	875251	AT5G03495.1	7.68526	7.2901	7.48768	7.22628	7.23205	7.22916	6.22935	6.247	6.23817	4.74537	6.14174	5.44356	-3.79658	-2.44332	1.35326
chr5	15772079	15775171	AT5G39420.1	7.2779	6.43626	6.85708	7.49891	7.16646	7.33269	2.83462	3.11686	2.97574	1.60189	1.69622	1.64906	-0.830326	-0.464533	0.365794
chr4	12535971	12539387	AT4G24150.1	7.15405	7.81767	7.48586	6.76769	6.77982	6.77376	6.14147	7.6432	6.89234	8.27389	9.90803	9.09096	-8.39101	2.35585	10.7469
chr2	15673441	15675920	AT2G37360.1	8.89288	9.03973	8.9663	8.3936	8.08591	8.23976	22.5193	19.6837	21.1015	24.496	19.2047	21.8503	0.809872	0.710741	-0.0991311
chr1	3810220	3813607	AT1G11330.1	7.69817	7.80939	7.75378	6.51028	6.24706	6.37867	11.147	10.7093	10.9282	13.5855	13.5496	13.5676	2.01987	0.918414	-1.10146
chr5	25333262	25335485	AT5G63160.1	6.40825	6.49654	6.4524	6.46196	6.08333	6.27265	34.7763	69.1192	51.9478	66.598	54.6255	60.6117	0.332319	0.305581	-0.0267379
chr1	18481773	18484233	AT1G49920.1	8.28399	8.6363	8.46014	9.29864	8.40438	8.85151	5.29406	4.80758	5.05082	3.08975	2.43161	2.76068	-1.34379	-0.594919	0.748869
chr4	12543205	12546805	AT4G24170.1	8.70623	8.84324	8.77474	8.62313	8.01858	8.32086	5.0475	5.59769	5.32259	2.93153	3.93827	3.4349	-1.38653	-0.783414	0.603114
chr5	21801142	21802787	AT5G53700.1	7.59772	7.05322	7.32547	7.6214	6.89088	7.25614	3.20738	3.19467	3.20102	2.18694	3.48619	2.83656	-0.837249	-0.737976	0.0992732
chr2	19669109	19669764	AT2G48090.1	9.95154	10.097	10.0243	10.6123	11.0183	10.8153	7.76037	10.6878	9.22411	8.94008	6.49803	7.71906	-8.33204	-2.05517	6.27687
chr4	17110746	17114141	AT4G36160.1	6.86015	7.28732	7.07373	7.37785	6.73443	7.05614	4.26399	5.39365	4.82882	2.85243	3.64495	3.24869	-1.81554	-0.893638	0.921898
chr5	16688625	16693119	AT5G41740.1	7.12165	7.3678	7.24473	6.9886	7.61124	7.29992	7.38253	5.96617	6.67435	9.39395	11.3616	10.3778	-8.45281	1.97026	10.4231
chr3	22671001	22672738	AT3G61250.1	8.44458	8.56446	8.50452	7.29728	7.95504	7.62616	10.4906	11.7493	11.1199	12.9623	10.2351	11.5987	2.58502	1.65307	-0.931954
chr1	310315	313130	AT1G01900.1	10.9936	10.4296	10.7116	9.06266	9.83267	9.44766	9.2868	9.89689	9.59184	8.23717	10.8	9.51858	-6.27782	92.6823	98.9601
chr5	16723074	16724833	AT5G41780.1	7.75806	7.85773	7.8079	9.03696	6.78151	7.90923	4.15663	4.83018	4.4934	3.26327	3.26038	3.26182	-1.25451	-0.782559	0.47195
chr5	16184649	16195651	AT5G40450.1	6.37775	7.11468	6.74622	6.25347	5.75387	6.00367	5.22993	6.2367	5.73331	5.43485	6.05706	5.74595	-4.26059	-15.7981	-11.5375
chr1	22221676	22224257	AT1G60270.1	6.39095	6.89253	6.64174	6.82068	6.08685	6.45377	5.03136	2.68148	3.85642	2.67083	3.01613	2.84348	-1.27502	-0.845676	0.429348
chr3	22687569	22690619	AT3G61300.1	7.90399	7.89664	7.90031	7.47224	7.21652	7.34438	8.14508	9.04841	8.59675	6.76754	7.84554	7.30654	8.20467	-134.198	-142.403
chr1	27654840	27655518	AT1G73580.1	6.99654	7.02147	7.009	7.68964	6.87835	7.28399	6.41453	5.93734	6.17593	4.31863	7.24376	5.78119	-5.47789	-2.99973	2.47816
chr1	22226884	22227928	AT1G60280.1	8.00832	7.45287	7.7306	7.60182	7.20051	7.40117	3.21163	2.59986	2.90575	1.703	1.17668	1.43984	-0.70838	-0.423397	0.284983
chr5	1354239	1356754	AT5G04700.1	8.77189	10.4003	9.58608	8.70499	8.25013	8.47756	14.0812	13.9681	14.0246	15.0628	14.9549	15.0089	1.82166	1.21345	-0.608205
chr3	8203468	8207419	AT3G23070.1	6.77468	7.4224	7.09854	6.59713	6.04959	6.32336	8.97417	9.44706	9.21062	9.21603	7.71629	8.46616	2.66117	2.37521	-0.28596
chr1	28126927	28128463	AT1G74870.1	7.79879	10.1107	8.95474	6.86137	7.81366	7.33751	8.56256	8.9522	8.75738	8.24975	10.5602	9.405	-31.1034	2.79224	33.8957
chr3	22701078	22702481	AT3G61340.1	8.27987	8.55408	8.41697	7.6709	7.89382	7.78236	5.93578	6.42946	6.18262	13.1076	16.9322	15.0199	-2.24677	1.05419	3.30096
chr3	23176555	23178631	AT3G62670.1	9.0809	8.46325	8.77207	8.39609	8.51266	8.45438	5.84617	6.28715	6.06666	3.18389	3.94681	3.56535	-1.87965	-0.802791	1.07686
chr3	22163093	22163558	AT3G60010.1	10.9034	10.5432	10.7233	10.0951	7.71559	8.90534	6.75698	5.07787	5.91743	4.46991	10.9066	7.68824	-1.16589	-4.7166	-3.5507
chr1	22215196	22216030	AT1G60240.1	7.19653	6.45062	6.82358	7.18168	6.83624	7.00896	3.47742	3.77851	3.62796	2.49458	3.73061	3.1126	-1.09725	-0.853911	0.24334
chr3	21819070	21821440	AT3G59030.1	9.61353	9.96184	9.78769	9.04112	9.27057	9.15584	6.09939	6.24682	6.17311	3.4288	3.63028	3.52954	-1.50382	-0.72716	0.776664
chr2	763010	765027	AT2G02720.1	6.56352	6.8892	6.72636	6.13961	6.04308	6.09134	3.5598	3.82178	3.69079	2.47527	3.41225	2.94376	-1.15487	-0.953197	0.201676
chr3	22164843	22165305	AT3G60020.1	9.71698	9.66831	9.69264	10.4582	9.84708	10.1527	5.70124	6.43579	6.06852	3.88737	5.84272	4.86505	-1.48028	-0.942213	0.538071
chr3	17920814	17923496	AT3G48390.1	7.90343	7.9624	7.93291	6.85294	6.03732	6.44513	8.22922	16.9858	12.6075	11.3138	12.8936	12.1037	1.49619	1.09991	-0.396283
chr1	28131589	28132710	AT1G74890.1	6.35114	6.48729	6.41921	6.94191	5.94652	6.44421	6.30174	7.1862	6.74397	4.1816	5.11432	4.64796	14.0447	-2.12131	-16.166
chr1	22218787	22221409	AT1G60260.1	6.00319	5.99393	5.99856	6.33961	5.55364	5.94662	9.17941	5.34596	7.26269	6.03686	4.15658	5.09672	3.62467	-4.49433	-8.119
chr3	21802804	21805214	AT3G59010.1	7.61412	8.2267	7.92041	7.4045	7.05665	7.23058	9.99438	9.52376	9.75907	10.7868	9.82614	10.3065	3.3204	1.95555	-1.36485
chr3	22160883	22162867	AT3G60000.1	7.78211	9.05718	8.41964	8.17756	8.21628	8.19692	5.91766	5.82797	5.87282	5.47093	6.35979	5.91536	-1.92416	-2.12487	-0.200708
chr4	7278544	7278760	AT4G12190.1	11.3087	10.9013	11.105	10.2438	7.85745	9.05065	4.86576	4.84647	4.85612	6.1508	5.66649	5.90864	-0.837988	-1.6255	-0.787515
chr3	669102	670541	AT3G02970.1	9.78795	9.90718	9.84756	9.25018	9.00925	9.12972	5.98379	4.80805	5.39592	3.51095	3.52949	3.52022	-1.15221	-0.727323	0.424885
chr3	239380	241443	AT3G01640.1	7.01934	8.30496	7.66215	6.83766	7.30917	7.07341	18.8822	19.6172	19.2497	22.9469	24.9818	23.9643	0.752437	0.568049	-0.184388
chr1	18460211	18463785	AT1G49870.1	7.18989	7.1464	7.16815	6.84938	6.32466	6.58702	5.26353	6.20224	5.73288	3.55813	2.68282	3.12048	-3.10233	-0.927765	2.17456
chr1	28113422	28115229	AT1G74830.1	8.22204	8.69584	8.45894	8.15847	7.23702	7.69774	5.14127	5.81684	5.47906	3.4339	4.12596	3.77993	-1.59604	-0.974587	0.621456
chr5	417021	418666	AT5G02110.1	7.52127	6.63312	7.07719	6.09293	5.94508	6.019	4.67361	5.85689	5.26525	3.15755	3.28698	3.22226	-2.3437	-1.10932	1.23438
chr1	17943241	17944315	AT1G48530.1	5.94106	5.68758	5.81432	5.48215	5.41345	5.4478	4.50762	4.15782	4.33272	3.21688	3.05024	3.13356	-2.35662	-1.25333	1.10328
chr1	8255232	8256770	AT1G23250.1	6.54165	5.20248	5.87207	5.65439	5.65995	5.65717	3.52839	3.0751	3.30174	2.06304	2.34367	2.20336	-1.20389	-0.73509	0.468801
chr1	8710179	8710824	AT1G24580.1	6.96434	8.84491	7.90462	6.08185	6.36904	6.22544	12.171	14.1093	13.1401	12.4281	7.10621	9.76716	1.36386	1.53902	0.17516
chr1	3766753	3768294	AT1G11240.1	7.80411	7.48172	7.64291	6.53739	6.70661	6.622	25.7267	26.4285	26.0776	32.1182	26.5276	29.3229	0.564775	0.465833	-0.0989416
chr1	22702497	22703706	AT1G61540.1	8.51534	8.21114	8.36324	8.78685	8.54677	8.66681	4.11378	3.91122	4.0125	3.15881	3.45515	3.30698	-0.943787	-0.719432	0.224355
chr3	245477	246508	AT3G01660.1	7.13366	6.94725	7.04045	5.57699	6.93204	6.25451	39.0251	33.8842	36.4546	39.3488	32.2499	35.7994	0.421521	0.397304	-0.0242167
chr2	11392964	11394279	AT2G26740.1	8.36736	8.32409	8.34573	6.83515	7.21053	7.02284	23.196	23.1754	23.1857	29.0131	29.4637	29.2384	0.678368	0.485971	-0.192397
chr3	5039070	5039733	AT3G14970.1	7.79424	9.26286	8.52855	8.40834	7.08955	7.74895	4.91247	4.22363	4.56805	3.22838	3.82715	3.52777	-1.11022	-0.880868	0.229354
chr3	247233	250470	AT3G01670.1	9.86687	10.1156	9.99124	9.59516	8.60844	9.1018	6.42857	7.55147	6.99002	4.17203	5.08864	4.63033	-1.94037	-1.0256	0.914763
chr5	5497642	5500845	AT5G16730.1	7.42344	8.09885	7.76115	7.35744	7.50819	7.43282	15.83	14.3605	15.0953	18.0139	16.8863	17.4501	1.04193	0.81218	-0.229751
chr2	199511	202306	AT2G01450.1	6.75697	8.03109	7.39403	6.56365	7.58302	7.07334	21.5185	19.5906	20.5545	29.2497	34.9479	32.0988	0.677955	0.458283	-0.219672
chr5	853364	855693	AT5G03435.1	9.86371	10.184	10.0239	8.75647	9.84732	9.30189	7.25061	7.56039	7.4055	9.7904	13.1582	11.4743	-2.28954	3.30237	5.59192
chr3	251980	255513	AT3G01680.1	10.5004	9.39193	9.94618	9.8057	9.5551	9.6804	9.35805	10.0933	9.72566	5.52215	6.6341	6.07812	-30.9151	-1.48933	29.4257
chr3	9335875	9336459	AT3G25650.1	7.42163	7.96307	7.69235	8.4834	8.11031	8.29685	3.44866	2.84644	3.14755	2.69641	2.9427	2.81955	-0.775677	-0.642221	0.133457
chr5	5494227	5496810	AT5G16720.1	7.58528	8.76041	8.17284	7.22886	7.02889	7.12888	13.3822	14.4484	13.9153	10.8472	10.7545	10.8008	1.30248	1.66834	0.365864
chr5	1364100	1367394	AT5G04730.1	7.98706	7.67637	7.83171	7.19085	7.26709	7.22897	4.76091	4.76104	4.76098	2.7987	3.3835	3.0911	-1.39262	-0.81588	0.576741
chr1	23257725	23261966	AT1G62810.1	6.22625	6.35732	6.29178	5.10214	5.60107	5.3516	8.25843	8.88386	8.57115	12.0709	12.8316	12.4512	2.24205	0.820851	-1.4212
chr3	8811130	8812364	AT3G24310.1	6.17762	6.39468	6.28615	7.57646	6.84307	7.20976	3.34349	3.05145	3.19747	6.61549	7.43419	7.02484	-1.02538	-26.6754	-25.65
chr1	28101967	28105112	AT1G74800.1	8.15033	8.53737	8.34385	7.33424	7.58771	7.46097	14.5157	13.316	13.9158	14.3027	14.7222	14.5124	1.35512	1.04182	-0.313294
chr5	5483287	5485081	AT5G16710.1	6.43247	6.20416	6.31832	5.38557	5.49288	5.43923	18.2036	18.3581	18.2808	18.5895	14.7966	16.693	0.652435	0.618133	-0.0343019
chr2	11395895	11397092	AT2G26750.1	8.86325	8.87059	8.86692	7.83922	8.04451	7.94187	4.26515	4.90142	4.58329	3.05541	3.76347	3.40944	-1.05037	-0.819709	0.230656
chr1	23263670	23264349	AT1G62820.1	5.48259	7.01114	6.24686	5.47366	6.1596	5.81663	50.0484	54.3886	52.2185	71.2269	71.9694	71.5981	0.326439	0.276116	-0.0503232
chr1	28108473	28111534	AT1G74810.1	10.0692	9.49659	9.78292	9.55014	8.90955	9.22985	5.60349	5.15195	5.37772	3.50701	3.40002	3.45351	-1.15838	-0.705098	0.453287
chr4	625091	625850	AT4G01470.1	9.91444	10.1519	10.0332	11.1554	10.1446	10.65	4.39119	3.22886	3.81002	2.42145	3.77517	3.09831	-0.715867	-0.561389	0.154478
chr4	7256537	7261180	AT4G12120.1	6.22586	6.06562	6.14574	5.68089	5.38759	5.53424	4.51476	4.18953	4.35214	4.99916	4.67774	4.83845	-2.0086	-5.15888	-3.15028
chr4	8495172	8495620	AT4G14785.1	5.32529	5.34963	5.33746	4.83568	5.69621	5.26594	2.9395	3.31823	3.12887	1.75657	1.09544	1.426	-1.29784	-0.530584	0.767252
chr3	3455354	3457214	AT3G11020.1	6.61008	6.31659	6.46333	6.72239	6.85165	6.78702	14.9744	18.178	16.5762	17.8215	15.9457	16.8836	0.735964	0.760586	0.0246229
chr3	4477288	4478721	AT3G13680.1	7.15228	8.67967	7.91598	6.74135	7.75453	7.24794	5.56178	8.0062	6.78399	16.091	18.5216	17.3063	-4.49168	0.796397	5.28807
chr3	9948222	9952041	AT3G26990.1	6.81935	6.93576	6.87756	6.34693	6.32656	6.33675	9.74824	11.4942	10.6212	11.3556	11.2018	11.2787	1.59495	1.20222	-0.392722
chr1	28111881	28112565	AT1G74820.1	10.311	9.77583	10.0434	12.4774	10.4436	11.4605	7.04647	5.50151	6.27399	2.95227	4.54753	3.7499	-1.4732	-0.620445	0.852751
chr4	13915819	13917420	AT4G27960.1	5.84253	6.33823	6.09038	5.91607	6.10836	6.01222	24.257	21.9922	23.1246	32.0388	30.1906	31.1147	0.519528	0.421651	-0.0978766
chr5	16251436	16252412	AT5G40590.1	6.52089	6.77959	6.65024	6.91393	7.32228	7.1181	4.26501	3.76755	4.01628	2.4425	2.51715	2.47983	-1.37448	-0.657353	0.717131
chr4	13437070	13439807	AT4G26640.1	6.98054	7.51002	7.24528	7.21248	7.86549	7.53898	6.07376	6.30575	6.18976	4.0845	5.53886	4.81168	-4.40219	-1.54362	2.85858
chr4	12949663	12951234	AT4G25310.1	7.76525	7.15373	7.45949	7.28958	7.56895	7.42926	4.95359	6.85736	5.90547	3.64067	4.53679	4.08873	-2.96715	-1.16068	1.80647
chr4	1156452	1158653	AT4G02650.1	8.18679	7.28866	7.73772	7.80992	7.64226	7.72609	3.79323	3.14423	3.46873	2.43375	4.24395	3.33885	-0.863929	-0.826181	0.0377474
chr4	18527679	18530007	AT4G39952.1	9.3141	10.079	9.69654	7.96855	8.30777	8.13816	12.4916	11.1761	11.8339	12.5819	13.1287	12.8553	3.47971	1.5161	-1.96362
chr4	9045623	9047449	AT4G15960.1	6.77614	7.19109	6.98362	6.80976	6.28936	6.54956	9.44289	8.25076	8.84683	13.8252	12.4286	13.1269	2.93096	0.996951	-1.93401
chr5	20830742	20831849	AT5G51250.1	9.63998	10.0838	9.8619	9.22249	8.7314	8.97695	4.57757	7.3561	5.96683	3.61387	3.92119	3.76753	-1.3795	-0.798337	0.581163
chr2	11871487	11876894	AT2G27880.1	8.01075	7.7054	7.85808	7.95637	7.11449	7.53543	4.26744	4.37554	4.32149	3.1262	3.60764	3.36692	-1.15922	-0.860391	0.298829
chr2	17051122	17053292	AT2G40850.1	9.52823	8.68353	9.10588	8.26274	8.14408	8.20341	5.87965	6.0553	5.96747	3.80988	3.66264	3.73626	-1.64021	-0.881345	0.758865
chr5	20832024	20833782	AT5G51260.1	6.25112	6.80701	6.52906	6.2991	6.34284	6.32097	15.5748	14.6482	15.1115	16.7165	20.3656	18.5411	0.825968	0.644119	-0.181849
chr2	17053567	17057182	AT2G40860.1	7.26063	7.29686	7.27874	6.29041	6.95	6.6202	13.0096	13.9846	13.4971	15.3966	14.8943	15.1454	1.12247	0.837565	-0.284905
chr1	23253702	23257463	AT1G62800.1	5.40244	5.00147	5.20196	5.73939	4.68013	5.20976	4.19998	3.54102	3.8705	2.97809	2.702	2.84005	-2.34448	-1.14246	1.20202
chr4	12466344	12469844	AT4G24010.1	6.6589	6.99599	6.82744	6.50688	6.85008	6.67848	5.02472	4.78129	4.90301	3.40806	3.3249	3.36648	-2.09346	-1.01186	1.0816
chr2	15644839	15647065	AT2G37260.1	7.45916	7.02707	7.24312	7.60618	6.72426	7.16522	5.83339	5.82433	5.82886	4.34065	5.88955	5.1151	-3.19084	-2.05656	1.13428
chr5	9734895	9736131	AT5G27570.1	8.25318	8.82628	8.53973	7.68958	6.56232	7.12595	3.94777	5.03029	4.48903	2.35418	3.18093	2.76756	-1.07783	-0.732885	0.344949
chr4	12959441	12962699	AT4G25340.1	6.07215	6.3206	6.19638	6.23394	6.05077	6.14235	6.98884	6.69606	6.84245	7.0182	7.67181	7.345	6.98872	3.8764	-3.11232
chr4	17559579	17561727	AT4G37320.1	6.9247	7.33293	7.12882	6.66343	6.55436	6.6089	13.8538	12.6832	13.2685	16.1766	18.2337	17.2051	1.11574	0.72445	-0.391287
chr5	15837209	15840638	AT5G39550.1	7.04897	7.92598	7.48748	7.03845	7.31607	7.17726	8.7018	7.43538	8.06859	9.95235	8.43651	9.19443	9.27326	2.79856	-6.4747
chr4	12479751	12483993	AT4G24020.1	7.54092	8.33719	7.93905	7.24934	7.72258	7.48596	16.1886	16.0285	16.1085	18.8552	18.5087	18.6819	0.979637	0.75793	-0.221707
chr4	12963381	12966448	AT4G25350.1	7.5987	7.59191	7.5953	7.32412	7.5269	7.42551	6.4099	6.6273	6.5186	5.16783	4.19495	4.68139	-4.53423	-1.50251	3.03172
chr4	17562344	17564596	AT4G37330.1	6.46541	6.38061	6.42301	5.8128	6.31762	6.06521	21.901	20.1888	21.0449	19.3883	18.7746	19.0815	0.584061	0.604762	0.0207017
chr1	8699750	8701421	AT1G24540.1	8.60857	7.83597	8.22227	8.14187	7.22711	7.68449	4.07093	3.98365	4.02729	2.80607	3.43197	3.11902	-0.971131	-0.768725	0.202406
chr2	15650399	15656417	AT2G37280.1	8.39194	8.44692	8.41943	8.27956	7.75327	8.01641	4.59858	4.26626	4.43242	3.2658	3.79981	3.5328	-1.08035	-0.845922	0.234427
chr5	15261004	15265630	AT5G38210.1	5.95296	6.06431	6.00863	5.66079	5.98418	5.82248	13.5451	13.4482	13.4967	17.7799	15.7679	16.7739	0.856536	0.65509	-0.201446
chr4	17564849	17566787	AT4G37340.1	10.7007	9.47851	10.0896	9.39356	8.92735	9.16045	7.86671	7.3222	7.59445	5.98662	7.48304	6.73483	-2.4399	-2.25338	0.186521
chr3	4495018	4495956	AT3G13720.1	6.19844	7.36401	6.78122	4.27586	5.44749	4.86168	39.818	42.9335	41.3758	53.0452	55.4358	54.2405	0.383264	0.287369	-0.0958948
chr4	12488182	12491235	AT4G24040.1	7.95288	7.44796	7.70042	6.59597	6.44479	6.52038	7.37153	10.2161	8.79381	15.5282	18.4941	17.0111	5.22051	0.72283	-4.49769
chr5	5064050	5064889	AT5G15560.1	8.37094	7.40872	7.88983	7.13893	6.83968	6.9893	4.44435	4.06902	4.25668	2.88901	2.53733	2.71317	-1.12326	-0.73251	0.390752
chr3	270228	272976	AT3G01750.1	9.43609	10.2601	9.84812	8.29313	9.95096	9.12204	17.8809	19.5429	18.7119	17.2658	15.6853	16.4755	1.07987	1.17247	0.0926042
chr3	17338105	17340396	AT3G47080.1	6.67797	7.06597	6.87197	6.14244	6.56591	6.35417	14.6758	16.2509	15.4634	18.3349	16.2019	17.2684	0.854657	0.693309	-0.161347
chr4	18074474	18075765	AT4G38690.1	9.02198	9.18293	9.10246	8.05578	8.46336	8.25957	32.3392	39.7502	36.0447	30.319	31.4703	30.8947	0.503662	0.525426	0.021764
chr3	22716352	22718008	AT3G61390.1	8.50612	8.49992	8.50302	8.18437	8.5005	8.34244	5.72358	5.60644	5.66501	4.62556	6.67873	5.65214	-1.70679	-1.7804	-0.0736147
chr5	26330745	26332812	AT5G65800.1	8.86179	10.1543	9.50807	8.59929	9.49967	9.04948	5.52515	6.18738	5.85626	3.10974	3.76578	3.43776	-1.43027	-0.716145	0.71412
chr4	17569827	17571704	AT4G37370.1	9.28091	9.14687	9.21389	8.17552	8.13177	8.15364	10.8731	9.80004	10.3366	19.9754	18.7696	19.3725	6.02851	0.800965	-5.22755
chr5	21307048	21309302	AT5G52510.1	6.83637	7.19805	7.01721	6.51832	6.50926	6.51379	51.7065	46.2492	48.9779	62.7319	58.6004	60.6662	0.35674	0.310624	-0.0461158
chr3	21824695	21827509	AT3G59050.1	7.354	8.04152	7.69776	6.71524	7.05781	6.88652	16.5373	18.4932	17.5153	20.3237	20.734	20.5288	0.843098	0.634596	-0.208502
chr3	21828004	21830507	AT3G59060.1	6.53349	6.70028	6.61688	5.37465	5.66954	5.52209	20.3457	34.5451	27.4454	26.8457	27.5651	27.2054	0.487248	0.434668	-0.05258
chr4	17579656	17582022	AT4G37390.1	8.3272	9.30215	8.81468	8.54679	8.17439	8.36059	6.91423	7.8495	7.38186	8.19347	8.65813	8.4258	-3.90743	89.2204	93.1278
chr1	22198402	22200678	AT1G60190.1	7.323	6.45721	6.8901	5.971	6.38126	6.17613	13.3814	14.7799	14.0807	17.8961	18.8647	18.3804	0.969822	0.635568	-0.334255
chr4	17056906	17059595	AT4G36070.1	8.50858	8.86167	8.68512	8.31487	9.0393	8.67709	4.8644	4.88701	4.87571	2.84176	3.50451	3.17314	-1.20057	-0.689037	0.511537
chr5	20820100	20820944	AT5G51210.1	8.11663	8.57083	8.34373	8.56497	8.20291	8.38394	5.80148	6.43042	6.11595	3.54203	2.81335	3.17769	-2.23157	-0.714464	1.5171
chr5	21869863	21871284	AT5G53870.1	9.45829	9.34156	9.39993	9.98529	7.84603	8.91566	6.11257	7.02602	6.56929	9.72756	23.8085	16.768	-1.93457	1.09733	3.0319
chr3	22183242	22186329	AT3G60070.1	6.80574	7.25989	7.03281	6.68517	6.2658	6.47549	7.97422	7.69124	7.83273	6.68645	6.15876	6.4226	6.43446	-84.5289	-90.9634
chr3	22192729	22196447	AT3G60100.1	7.52482	8.19079	7.8578	6.89461	6.25917	6.57689	4.39557	4.87807	4.63682	2.81677	3.35042	3.0836	-1.31408	-0.915087	0.398992
chr1	22685153	22688267	AT1G61490.1	6.15085	7.13854	6.6447	6.64382	6.43758	6.5407	3.83149	4.50159	4.16654	2.33069	3.57901	2.95485	-1.48511	-0.872326	0.612779
chr3	21854718	21858204	AT3G59110.1	6.54578	6.6901	6.61794	6.94317	6.51616	6.72966	16.9785	17.3672	17.1729	20.3043	15.5628	17.9335	0.726915	0.707186	-0.0197285
chr3	23217424	23218246	AT3G62760.1	10.2641	10.3919	10.328	8.0611	8.96265	8.51187	6.34603	6.38933	6.36768	4.61961	5.47829	5.04895	-1.43324	-1.32715	0.106089
chr1	27148459	27150980	AT1G72150.1	8.35807	8.31197	8.33502	7.41341	7.62791	7.52066	68.8851	80.4123	74.6487	97.2905	98.9423	98.1164	0.31617	0.269865	-0.046305
chr3	18861838	18863234	AT3G50750.1	6.41837	6.95571	6.68704	6.1428	7.03125	6.58703	24.2805	30.1127	27.1966	15.0551	19.3642	17.2097	0.494075	0.721751	0.227676
chr1	27628938	27632806	AT1G73480.1	6.23289	6.75386	6.49338	6.12403	6.53385	6.32894	13.962	19.6166	16.7893	19.8102	23.2641	21.5371	0.72966	0.565998	-0.163662
chr3	18460889	18461876	AT3G49770.1	8.34297	7.03563	7.6893	6.85439	5.77759	6.31599	4.63737	3.37078	4.00408	7.43014	6.63767	7.0339	-1.06227	6.43849	7.50076
chr3	23211415	23213888	AT3G62740.1	7.83988	8.66447	8.25218	7.73834	7.91075	7.82454	6.31796	5.95133	6.13464	3.64571	4.07556	3.86064	-2.33757	-0.981194	1.35638
chr1	17918390	17920985	AT1G48480.1	7.21694	8.03297	7.62496	7.44105	7.49614	7.4686	28.1805	19.9183	24.0494	27.6159	18.6307	23.1233	0.603428	0.613332	0.00990452
chr3	22722709	22726424	AT3G61415.1	6.92978	7.51183	7.2208	6.33444	6.61334	6.47389	12.7711	14.4338	13.6025	13.8122	14.7582	14.2852	1.09453	0.875798	-0.21873
chr3	21863419	21868701	AT3G59140.1	7.95911	7.85327	7.90619	7.02584	6.70048	6.86316	4.98584	4.4293	4.70757	4.22606	3.50679	3.86643	-1.3369	-1.20792	0.128981
chr5	16733772	16735991	AT5G41800.1	6.08676	6.73775	6.41226	5.45677	6.31135	5.88406	8.55261	10.4616	9.50709	10.8312	14.1795	12.5053	1.76003	0.919404	-0.840627
chr1	23249144	23251105	AT1G62780.1	4.82663	6.10272	5.46467	5.18187	4.25076	4.71631	16.0199	17.2869	16.6534	18.6357	14.4982	16.567	0.622043	0.551701	-0.0703417
chr1	27127211	27128978	AT1G72100.1	10.7481	9.51012	10.1291	9.43466	9.28763	9.36114	8.41428	8.0304	8.22234	7.37776	9.55141	8.46458	-3.32353	-6.88489	-3.56137
chr3	17951688	17956812	AT3G48470.1	6.57771	7.52728	7.0525	6.60024	6.31399	6.45711	7.33958	7.38744	7.36351	8.69691	8.70136	8.69914	16.0616	2.32567	-13.736
chr5	16740803	16743433	AT5G41820.1	7.82047	7.63562	7.72805	8.2721	8.11493	8.19352	4.80149	4.46363	4.63256	3.74331	4.58014	4.16172	-1.35447	-1.02323	0.331248
chr3	22738393	22739984	AT3G61450.1	6.64995	7.52106	7.0855	6.85163	7.4273	7.13946	8.43256	9.96414	9.19835	8.24421	9.62899	8.9366	2.65601	3.08727	0.43126
chr1	28070294	28074148	AT1G74710.1	6.32082	7.21266	6.76674	5.87807	5.91336	5.89571	8.45165	8.47986	8.46576	6.86693	6.86848	6.8677	3.09427	4.54212	1.44785
chr3	18434469	18436141	AT3G49700.1	8.32134	8.11408	8.21771	7.9928	8.13118	8.06199	3.66277	3.56219	3.61248	2.34506	4.11591	3.23048	-0.84335	-0.757928	0.0854223
chr3	273298	275270	AT3G01760.1	9.24065	10.1452	9.69294	8.62032	9.75043	9.18537	6.51748	6.75182	6.63465	4.06922	4.98582	4.52752	-1.82844	-0.979799	0.848641
chr5	1428723	1434769	AT5G04895.1	7.92125	8.57632	8.24879	7.21819	7.91965	7.56892	7.68286	7.63791	7.66039	7.24379	7.63222	7.438	-9.36644	-39.7267	-30.3603
chr1	22654595	22657774	AT1G61400.1	6.89081	7.01552	6.95316	6.76813	6.43421	6.60117	3.91326	4.65762	4.28544	2.98259	3.84097	3.41178	-1.4322	-1.0502	0.381998
chr2	17074904	17076239	AT2G40925.1	8.33629	7.98155	8.15892	7.32614	7.96267	7.6444	5.51814	6.9535	6.23582	4.07186	4.54054	4.3062	-2.57865	-1.20775	1.3709
chr5	9713172	9714078	AT5G27510.1	7.94336	6.33981	7.14159	6.3456	5.76229	6.05394	3.63792	5.31447	4.47619	3.81273	3.34408	3.57841	-1.48374	-1.31829	0.16545
chr1	17882135	17883855	AT1G48400.1	8.35433	8.0358	8.19506	7.57963	6.39674	6.98819	5.71889	4.99056	5.35473	5.95764	6.85905	6.40835	-1.62882	-8.00215	-6.37333
chr1	17884644	17885614	AT1G48405.1	8.74824	9.33268	9.04046	8.48285	7.44387	7.96336	5.43702	4.96418	5.2006	2.68669	3.29251	2.9896	-1.25358	-0.707502	0.546074
chr1	4247248	4250630	AT1G12460.1	7.61655	7.50896	7.56275	7.11586	7.16571	7.14079	14.1843	15.44	14.8122	10.9036	9.37759	10.1406	1.03114	1.97633	0.94519
chr1	4727437	4730425	AT1G13790.1	7.81532	7.84127	7.82829	7.44275	7.19259	7.31767	5.79711	5.4537	5.62541	5.30441	6.44502	5.87472	-2.09758	-3.15592	-1.05834
chr2	738503	739769	AT2G02660.1	7.66046	6.83639	7.24842	7.3579	6.90428	7.13109	3.58643	3.73526	3.66085	7.13474	4.98192	6.05833	-1.01472	-4.25164	-3.23692
chr5	441706	442146	AT5G02220.1	7.74047	8.66517	8.20282	7.61955	6.55601	7.08778	11.5438	14.7061	13.1249	17.9302	28.998	23.4641	1.47467	0.579022	-0.895648
chr5	895812	896145	AT5G03550.1	7.44144	5.99298	6.71721	7.32614	5.99281	6.65947	9.14515	9.44627	9.29571	21.3735	32.3974	26.8854	2.13355	0.496686	-1.63686
chr5	898240	900159	AT5G03555.1	8.234	9.47753	8.85577	7.39536	8.3593	7.87733	22.1348	16.5239	19.3293	23.9728	16.822	20.3974	0.888019	0.728541	-0.159478
chr4	7211550	7212832	AT4G12030.1	7.73658	8.05597	7.89628	7.30643	6.52928	6.91786	5.92244	3.75699	4.83972	3.65686	3.45024	3.55355	-1.41593	-1.04051	0.375415
chr3	18447787	18450094	AT3G49740.1	7.78353	8.70421	8.24387	7.46616	7.25915	7.36266	14.6313	14.4295	14.5304	18.199	17.1196	17.6593	1.22297	0.792311	-0.430661
chr2	15662598	15664012	AT2G37300.1	6.51459	6.61002	6.56231	6.11337	5.52725	5.82031	9.22087	5.14074	7.18081	6.07407	3.76564	4.91986	7.69572	-4.12406	-11.8198
chr4	567094	569088	AT4G01370.1	7.44347	7.36995	7.40671	6.91867	6.22422	6.57145	16.9268	15.5073	16.217	19.6757	17.5045	18.5901	0.884481	0.666556	-0.217925
chr1	18821266	18823077	AT1G50780.1	7.04059	6.54765	6.79412	6.40015	6.15732	6.27873	3.99572	3.96606	3.98089	3.70533	3.57397	3.63965	-1.29669	-1.27118	0.0255134
chr3	4528528	4530669	AT3G13784.1	9.22394	9.12391	9.17393	8.14131	7.96016	8.05073	5.11421	5.76904	5.44163	3.48381	3.29125	3.38753	-1.32714	-0.800713	0.526426
chr3	4526659	4528398	AT3G13782.1	5.84926	7.29966	6.57446	5.33793	6.45471	5.89632	4.02019	4.33165	4.17592	3.09157	3.25074	3.17116	-1.52724	-1.11756	0.409674
chr4	564759	566310	AT4G01360.1	8.68631	8.65289	8.6696	7.98308	7.42766	7.70537	5.19965	5.36458	5.28212	5.22516	5.65164	5.4384	-1.3989	-1.98933	-0.590434
chr2	15664799	15667079	AT2G37310.1	7.37223	7.48297	7.4276	6.7462	6.85757	6.80189	14.168	13.7935	13.9807	13.4229	11.9315	12.6772	1.09592	1.1133	0.0173735
chr3	4532910	4535867	AT3G13790.1	6.66345	6.82843	6.74594	6.58284	6.03993	6.31139	8.29918	6.93301	7.61609	13.5983	13.8842	13.7413	5.71326	0.890881	-4.82238
chr4	13904473	13907245	AT4G27940.1	8.47514	7.79584	8.13549	7.11523	7.56571	7.34047	12.0214	12.8632	12.4423	11.7196	14.0419	12.8808	1.63145	1.23263	-0.398822
chr2	17076311	17082433	AT2G40930.1	7.54289	7.77445	7.65867	6.66705	6.59245	6.62975	11.3443	11.3791	11.3617	10.5194	10.6034	10.5614	1.75744	1.4886	-0.268839
chr5	880224	881305	AT5G03510.1	10.4677	8.91343	9.69057	9.46003	9.93468	9.69736	6.63927	6.39888	6.51907	3.79416	4.39423	4.0942	-1.74851	-0.803852	0.944662
chr2	14387420	14390230	AT2G34070.1	5.85911	5.37296	5.61604	5.59684	4.73388	5.16536	10.5509	10.9745	10.7627	10.0576	8.6612	9.35939	1.06562	1.16612	0.100496
chr5	24608723	24610304	AT5G61160.1	8.56136	8.60382	8.58259	10.228	8.06	9.14402	10.4643	10.9135	10.6889	6.7879	8.34261	7.56525	3.15828	-3.6571	-6.81538
chr5	25090129	25091559	AT5G62490.1	7.57401	8.06206	7.81803	7.20103	7.38225	7.29164	4.91464	4.47082	4.69273	3.37758	4.58282	3.9802	-1.358	-1.14495	0.21305
chr3	4538820	4541487	AT3G13800.1	6.66252	6.6158	6.63916	5.59326	6.1963	5.89478	16.2259	15.8002	16.0131	17.8354	18.8039	18.3197	0.787293	0.611291	-0.176002
chr4	14192582	14194256	AT4G28720.1	10.0113	9.10386	9.55756	9.54699	8.78535	9.16617	8.13853	7.53445	7.83649	8.39107	6.50907	7.45007	-3.4912	-3.34376	0.147443
chr1	1001320	1004383	AT1G03920.1	6.65369	7.26924	6.96146	6.45634	7.1496	6.80297	4.91677	5.86367	5.39022	3.33971	3.71885	3.52928	-2.70969	-1.0562	1.65349
chr1	1011171	1013365	AT1G03950.1	6.02709	7.21242	6.61976	5.67593	5.89351	5.78472	13.5291	15.7313	14.6302	15.036	14.9012	14.9686	0.874049	0.729065	-0.144984
chr3	4549615	4550863	AT3G13820.1	9.00513	8.94545	8.97529	9.24369	7.18185	8.21277	5.193	5.89415	5.54357	4.29073	5.64441	4.96757	-1.43855	-1.37868	0.0598719
chr5	14233109	14235151	AT5G36160.1	7.35328	6.44862	6.90095	6.68864	7.83788	7.26326	10.0873	9.05145	9.56937	16.9763	18.0963	17.5363	2.12031	0.786376	-1.33394
chr1	553049	555994	AT1G02610.1	4.7523	4.34847	4.55038	3.81371	4.01367	3.91369	12.8707	23.2042	18.0374	23.4906	21.8155	22.6531	0.503288	0.394772	-0.108516
chr1	9731259	9732719	AT1G27930.1	6.44945	7.19903	6.82424	6.03883	6.59639	6.31761	52.1379	49.4889	50.8134	67.2857	61.1588	64.2222	0.345248	0.298898	-0.0463499
chr1	9191606	9192401	AT1G26600.1	7.86532	7.40676	7.63604	8.35617	7.91624	8.13621	9.56953	7.26666	8.4181	7.18986	6.07605	6.63296	7.10885	-3.39323	-10.5021
chr4	13712198	13714797	AT4G27420.1	10.0918	9.75631	9.92406	9.57033	8.15466	8.8625	5.29385	6.37078	5.83232	3.21236	4.0357	3.62403	-1.30402	-0.775123	0.528894
chr1	564204	567769	AT1G02640.1	7.28303	6.9195	7.10126	4.73563	5.67538	5.2055	13.1127	25.3385	19.2256	16.5482	12.7353	14.6418	0.695951	0.67025	-0.0257013
chr1	560609	562424	AT1G02630.1	8.97408	8.51725	8.74567	7.76195	8.40939	8.08567	6.12574	8.349	7.23737	5.70166	8.44128	7.07147	-3.66162	-5.17177	-1.51015
chr1	9720735	9724714	AT1G27910.1	6.05906	7.13244	6.59575	6.44248	6.47269	6.45759	10.4838	9.4907	9.98727	10.9296	9.63929	10.2845	1.67069	1.48943	-0.181261
chr5	3937023	3939596	AT5G12180.1	9.28315	9.14791	9.21553	8.88373	8.52504	8.70439	5.55975	6.63942	6.09959	3.95191	4.33124	4.14158	-1.67967	-0.933216	0.746451
chr4	13725545	13727353	AT4G27440.1	8.97403	8.32891	8.65147	7.84914	8.89272	8.37093	58.2634	70.4902	64.3768	48.7746	38.1554	43.465	0.345361	0.420805	0.0754447
chr5	25512993	25514941	AT5G63750.1	8.66839	8.55224	8.61032	8.59385	8.9386	8.76622	5.3401	4.22688	4.78349	4.93904	8.45408	6.69656	-1.17924	-2.57377	-1.39453
chr4	14215544	14217579	AT4G28780.1	7.64126	7.41817	7.52971	8.16738	7.50072	7.83405	10.3257	6.67203	8.49886	4.94651	4.02629	4.4864	5.7249	-1.24347	-6.96837
chr5	25518640	25523621	AT5G63770.1	7.66639	7.50228	7.58434	6.89345	7.06067	6.97706	9.95725	10.4493	10.2033	9.7868	10.5307	10.1588	2.33679	1.8449	-0.491889
chr3	21878166	21879799	AT3G59170.1	7.47061	6.59274	7.03167	8.18357	7.93961	8.06159	3.62326	4.18357	3.90342	2.19063	3.06027	2.62545	-1.17767	-0.617856	0.559818
chr1	27931835	27934268	AT1G74290.1	7.2061	8.20877	7.70744	6.83896	7.05089	6.94492	9.78374	10.91	10.3469	8.87356	8.99235	8.93295	2.35364	2.75346	0.399825
chr1	18623697	18626395	AT1G50280.1	5.64181	6.33755	5.98968	5.25448	5.38352	5.319	15.7252	13.3133	14.5192	9.45592	7.41087	8.4334	0.782832	1.50386	0.721023
chr5	25515877	25517833	AT5G63760.1	8.06225	9.57729	8.81977	6.90333	7.91715	7.41024	12.4286	14.7336	13.5811	18.7867	19.5618	19.1742	1.60569	0.729087	-0.8766
chr5	24579169	24580327	AT5G61100.1	8.23856	5.87198	7.05527	7.70157	6.65217	7.17687	4.63643	5.14197	4.8892	2.49517	2.8999	2.69753	-1.88999	-0.708359	1.18163
chr5	24582302	24585806	AT5G61120.1	7.40529	8.60781	8.00655	8.10711	7.85749	7.9823	4.55098	3.72565	4.13832	2.85027	3.74209	3.29618	-1.05027	-0.783693	0.266575
chr5	20075327	20076185	AT5G49490.1	8.73517	9.914	9.32459	8.7664	7.16305	7.96473	4.0607	4.38712	4.22391	2.47197	3.53094	3.00146	-0.875304	-0.710247	0.165057
chr4	13256929	13259382	AT4G26170.1	6.66661	7.4745	7.07056	6.2987	7.12936	6.71403	8.13661	7.92835	8.03248	7.94419	6.01285	6.97852	5.43414	17.9399	12.5058
chr3	21894133	21895623	AT3G59220.1	7.20592	7.22504	7.21548	6.76101	6.61283	6.68692	5.81705	4.29091	5.05398	7.51414	8.90676	8.21045	-1.94675	3.37701	5.32376
chr5	4757971	4762615	AT5G14740.1	5.37449	4.95957	5.16703	4.69657	4.97148	4.83403	23.6812	15.4715	19.5763	9.33005	4.30612	6.81808	0.520372	2.01556	1.49518
chr3	3533254	3534847	AT3G11280.1	8.24032	8.15091	8.19562	7.10248	7.30171	7.2021	18.1214	17.2092	17.6653	33.9631	27.4108	30.6869	0.902532	0.478209	-0.424323
chr5	15489593	15490399	AT5G38700.1	7.48521	6.44895	6.96708	7.70845	8.45138	8.07991	4.04199	4.12681	4.0844	2.45584	1.72686	2.09135	-1.29798	-0.512846	0.78513
chr2	10513015	10515411	AT2G24700.1	6.35919	6.78681	6.573	6.62102	5.95355	6.28728	4.58588	3.36375	3.97482	4.25216	2.42813	3.34015	-1.37805	-1.09586	0.282188
chr1	4550152	4551620	AT1G13290.1	9.71251	7.87828	8.7954	10.2758	9.31082	9.79331	4.7105	4.41483	4.56266	2.89098	4.12945	3.51021	-1.05611	-0.675567	0.38054
chr5	4756217	4757657	AT5G14730.1	7.51053	8.05662	7.78358	7.30652	7.09951	7.20301	25.0438	22.6247	23.8343	29.8785	34.1326	32.0056	0.619375	0.46476	-0.154615
chr3	3535609	3537843	AT3G11290.1	7.07351	7.53928	7.30639	6.57665	7.56259	7.06962	13.6835	13.9989	13.8412	14.586	14.1577	14.3718	1.08491	0.977003	-0.107905
chr1	28359308	28361815	AT1G75530.1	6.91822	6.86373	6.89097	6.04628	6.5177	6.28199	4.78888	5.34648	5.06768	3.54791	4.08568	3.8168	-2.25539	-1.39109	0.864302
chr3	23237486	23239155	AT3G62850.1	11.2375	11.0053	11.1214	10.5661	9.41093	9.98854	6.70644	6.45495	6.5807	4.66221	5.44865	5.05543	-1.32096	-1.01787	0.303085
chr1	9182203	9184393	AT1G26570.1	7.17966	8.07273	7.62619	7.66037	6.51331	7.08684	7.34916	6.28003	6.81459	5.85186	6.51012	6.18099	-6.16009	-5.06833	1.09176
chr1	24091270	24092566	AT1G64830.1	9.37531	9.25977	9.31754	8.88831	7.91632	8.40231	4.17219	5.33816	4.75517	2.68186	4.36105	3.52146	-1.03045	-0.797057	0.233391
chr3	21903838	21905188	AT3G59260.1	7.92936	7.32723	7.62829	8.36723	6.9963	7.68176	4.10312	4.34634	4.22473	2.27528	1.881	2.07814	-1.17302	-0.530182	0.642836
chr4	8852697	8854545	AT4G15490.1	8.06525	7.67634	7.87079	8.68585	7.41734	8.05159	16.3769	16.3052	16.341	21.6449	30.9457	26.2953	0.94884	0.585665	-0.363175
chr4	8174597	8175715	AT4G14165.1	7.35221	6.89497	7.12359	7.4995	7.4862	7.49285	5.4256	7.3621	6.39385	11.3134	14.798	13.0557	-6.41362	1.2483	7.66192
chr4	958048	958641	AT4G02170.1	7.25622	6.37196	6.81409	7.83268	8.86105	8.34687	5.047	6.49188	5.76944	4.56211	3.72614	4.14413	-4.1651	-0.989936	3.17516
chr1	18227333	18230227	AT1G49270.1	8.65049	8.66158	8.65603	9.22011	9.0394	9.12975	3.67978	3.42085	3.55032	1.9769	1.98213	1.97952	-0.777751	-0.453427	0.324324
chr5	20034673	20036170	AT5G49420.1	7.83381	7.65288	7.74335	7.87974	6.87886	7.3793	4.50602	5.55797	5.032	8.45103	14.83	11.6405	-1.60816	1.52069	3.12885
chr2	9976745	9978021	AT2G23430.1	4.01581	3.56242	3.78912	3.15761	4.09272	3.62516	21.4977	22.3047	21.9012	28.3472	32.0326	30.1899	0.395088	0.327017	-0.0680717
chr5	25508099	25509706	AT5G63730.1	9.30338	9.34739	9.32538	8.32661	8.11409	8.22035	4.67853	4.41472	4.54662	3.20702	3.0078	3.10741	-0.964909	-0.71251	0.252398
chr3	22777828	22780191	AT3G61560.1	6.40804	7.68209	7.04506	6.7426	6.28753	6.51507	10.3606	9.97261	10.1666	9.27319	9.84812	9.56065	1.88982	1.80724	-0.0825738
chr3	23246156	23248063	AT3G62890.1	9.15147	9.7088	9.43014	8.01988	7.7125	7.86619	14.2893	12.356	13.3227	14.0438	11.5143	12.7791	2.00588	1.42848	-0.577406
chr1	23563314	23565555	AT1G63530.1	8.44066	8.45724	8.44895	8.3162	7.34058	7.82839	4.43198	4.88628	4.65913	5.2948	8.08051	6.68766	-1.16454	-4.40112	-3.23659
chr1	18220532	18224256	AT1G49250.1	7.4578	7.23966	7.34873	7.2906	6.12968	6.71014	3.10282	3.97617	3.53949	2.64393	2.20068	2.4223	-0.94881	-0.680289	0.268521
chr5	25506348	25508017	AT5G63720.1	9.57967	8.52092	9.0503	8.37863	9.34435	8.86149	5.57741	6.14007	5.85874	2.88209	3.43608	3.15909	-1.59395	-0.672025	0.921921
chr1	4507220	4508528	AT1G13200.1	9.00095	8.81345	8.9072	8.38558	8.01364	8.19961	4.50845	6.36045	5.43445	2.93536	3.8827	3.40903	-1.40284	-0.789769	0.613075
chr1	4970857	4973726	AT1G14530.1	6.57727	7.15193	6.8646	6.19028	6.40594	6.29811	10.3077	10.3214	10.3146	8.89956	10.5968	9.74818	1.70231	1.58676	-0.115549
chr5	8865650	8867637	AT5G25470.1	6.805	7.24945	7.02723	6.89103	6.74956	6.82029	4.06877	4.45255	4.26066	3.2654	1.73187	2.49863	-1.38528	-0.690277	0.695
chr3	307781	309560	AT3G01880.1	8.85511	9.77314	9.31413	9.38074	8.68359	9.03216	5.34926	6.10528	5.72727	3.61289	4.37508	3.99398	-1.42537	-0.849442	0.575928
chr2	15415138	15416766	AT2G36770.1	9.21241	9.13752	9.17497	9.02321	8.03224	8.52773	13.8083	16.678	15.2432	17.6781	21.9909	19.8345	1.36539	0.821167	-0.544227
chr3	18888867	18890101	AT3G50810.1	5.47706	5.39275	5.43491	5.44165	5.16232	5.30199	16.6869	19.7989	18.2429	22.8758	17.5234	20.1996	0.572407	0.518209	-0.0541984
chr5	8162212	8164066	AT5G24130.1	7.25051	7.80846	7.52948	7.19002	7.41333	7.30168	4.10639	4.25209	4.17924	2.66007	2.73987	2.69997	-1.17743	-0.696726	0.480699
chr3	8938105	8938641	AT3G24517.1	8.1729	8.74262	8.45776	9.65885	7.38572	8.52228	3.93248	4.08009	4.00628	2.48552	3.51104	2.99828	-0.927634	-0.663524	0.26411
chr5	14844358	14845560	AT5G37440.1	6.06734	5.50595	5.78665	5.52911	4.89908	5.21409	13.2438	14.6432	13.9435	19.8701	18.0577	18.9639	0.788151	0.536836	-0.251315
chr4	8835494	8838676	AT4G15440.1	5.1793	5.77406	5.47668	5.79269	5.01908	5.40588	9.2112	5.67198	7.44159	4.51096	4.32668	4.41882	2.26086	-3.43797	-5.69883
chr1	529794	534677	AT1G02530.1	9.99108	10.1789	10.085	8.66887	9.06175	8.86531	5.31981	5.5807	5.45025	3.71419	4.39752	4.05586	-1.12636	-0.886395	0.239966
chr2	19459044	19464087	AT2G47430.1	8.63251	8.23981	8.43616	7.8302	7.98065	7.90542	5.08377	5.66431	5.37404	2.93884	3.55919	3.24902	-1.53709	-0.779521	0.757569
chr2	14899714	14900692	AT2G35420.1	7.05388	9.29359	8.17374	7.65667	6.24719	6.95193	6.43259	5.46074	5.94667	3.53233	4.68908	4.1107	-2.17905	-1.31921	0.859841
chr5	14842429	14844308	AT5G37430.1	7.06205	6.48505	6.77355	6.43447	5.95432	6.19439	3.38986	3.54291	3.46638	2.6247	2.65983	2.64227	-1.03468	-0.813545	0.221136
chr4	9424632	9428864	AT4G16760.1	7.49184	7.84103	7.66643	6.89602	7.11035	7.00318	12.7614	13.6026	13.182	16.5205	17.3711	16.9458	1.27887	0.784409	-0.494459
chr1	5453244	5454088	AT1G15850.1	8.93574	8.82924	8.88249	9.50304	8.20291	8.85298	6.27006	8.81589	7.54298	3.80529	4.46255	4.13392	-4.24034	-0.910207	3.33013
chr4	935085	940191	AT4G02110.1	8.44594	8.11679	8.28136	7.9563	7.82413	7.89022	5.65977	5.40566	5.53271	4.75977	5.16859	4.96418	-1.71857	-1.49587	0.2227
chr3	8945424	8947938	AT3G24530.1	7.16791	7.01827	7.09309	7.00239	6.33744	6.66991	16.1484	14.0782	15.1133	19.0571	17.2751	18.1661	0.91631	0.691797	-0.224513
chr2	14900871	14902385	AT2G35430.1	8.00549	9.20052	8.60301	7.27948	8.63665	7.95807	24.2188	18.8586	21.5387	24.7482	19.5334	22.1408	0.755277	0.677407	-0.0778699
chr4	8823724	8826096	AT4G15420.1	6.90742	6.96281	6.93512	7.01476	6.24807	6.63141	11.7992	11.7075	11.7533	14.7689	13.9216	14.3453	1.31392	0.898322	-0.4156
chr4	9420916	9421759	AT4G16750.1	7.30617	9.22779	8.26698	6.96218	8.47614	7.71916	38.3798	34.4746	36.4272	48.3773	39.6278	44.0025	0.46738	0.398236	-0.0691438
chr4	930064	932330	AT4G02100.1	7.64674	6.7265	7.18662	7.10711	6.89992	7.00352	36.8779	29.381	33.1295	41.8913	35.654	38.7726	0.45357	0.405041	-0.0485295
chr4	8821716	8823076	AT4G15417.1	5.80219	5.61549	5.70884	6.02673	5.33803	5.68238	3.90673	3.47728	3.69201	4.41312	3.2525	3.83281	-1.59035	-1.76028	-0.169926
chr5	14839046	14840301	AT5G37415.1	4.69665	5.36054	5.02859	5.13116	3.62993	4.38054	6.60519	5.02397	5.81458	6.52098	5.41715	5.96906	4.7728	2.24017	-2.53263
chr4	9411865	9414111	AT4G16745.1	8.07884	7.43423	7.75653	7.32375	7.5222	7.42298	4.65706	4.95342	4.80524	3.55501	4.96156	4.25829	-1.44759	-1.24731	0.200279
chr5	15513024	15514305	AT5G38740.1	5.63211	7.29577	6.46394	6.34435	6.56328	6.45382	5.72116	7.79329	6.75722	7.36675	9.20782	8.28729	15.6209	2.77202	-12.8488
chr1	4989562	4992732	AT1G14580.1	7.95213	8.88323	8.41768	8.33609	9.50337	8.91973	14.1277	11.6356	12.8817	6.58159	6.28192	6.43175	1.62913	-2.1196	-3.74872
chr3	22763494	22765730	AT3G61510.1	7.04609	7.45119	7.24864	7.84949	8.15234	8.00092	5.14146	4.07447	4.60796	3.16409	3.70116	3.43263	-1.53003	-0.8191	0.710934
chr1	19097796	19101080	AT1G51500.1	6.8621	7.13472	6.99841	6.53606	5.72079	6.12842	9.91241	9.57774	9.74508	11.2474	8.90872	10.078	2.0936	1.39348	-0.700116
chr1	4515605	4517534	AT1G13220.1	7.76751	6.76961	7.26856	7.15169	7.24048	7.19608	16.7935	18.1184	17.4559	14.5543	14.866	14.7101	0.791154	0.969436	0.178282
chr3	8309208	8310826	AT3G23250.1	6.47103	6.56391	6.51747	6.4287	5.95264	6.19067	3.81988	4.1682	3.99404	3.80978	5.72155	4.76567	-1.4155	-2.64959	-1.23409
chr1	4520630	4522544	AT1G13230.1	6.86726	6.84164	6.85445	6.46984	6.61974	6.54479	5.54322	5.81218	5.6777	5.75539	6.37822	6.06681	-3.68006	-9.14009	-5.46003
chr5	8823282	8824332	AT5G25400.1	9.75868	8.10288	8.93078	10.1326	9.48709	9.80982	2.94214	3.66905	3.3056	2.13583	2.57391	2.35487	-0.697411	-0.485772	0.211638
chr5	15501244	15504109	AT5G38710.1	6.71818	5.91747	6.31782	5.91031	5.63889	5.7746	5.32882	6.11587	5.72234	7.12677	8.6952	7.91098	-7.00175	2.20198	9.20373
chr3	3528889	3531724	AT3G11270.1	6.6062	6.72437	6.66528	6.30095	6.46967	6.38531	12.2995	14.7406	13.5201	15.0817	16.2736	15.6777	0.980041	0.771674	-0.208368
chr5	183327	186448	AT5G01450.1	7.67889	7.71705	7.69797	6.40815	8.07345	7.2408	16.2881	18.2467	17.2674	17.0037	17.5399	17.2718	0.858	0.797324	-0.0606761
chr3	4586150	4590681	AT3G13900.1	9.11835	8.99403	9.05619	8.28896	8.62871	8.45883	6.174	5.49203	5.83301	4.22578	5.28172	4.75375	-1.57564	-1.2028	0.372835
chr5	24648557	24650815	AT5G61290.1	6.59447	7.50751	7.05099	7.20856	6.57978	6.89417	6.84416	6.24617	6.54516	4.28812	3.33852	3.81332	-9.31126	-1.17051	8.14075
chr2	19404819	19407084	AT2G47260.1	7.24748	7.99826	7.62287	6.43345	6.72303	6.57824	12.531	12.6858	12.6084	20.7853	25.8298	23.3076	1.37744	0.547938	-0.829506
chr4	9945869	9948078	AT4G17900.1	5.95059	5.13794	5.54426	5.0994	5.9206	5.51	24.025	24.6662	24.3456	38.5337	37.946	38.2398	0.468474	0.357788	-0.110686
chr3	4590918	4591483	AT3G13910.1	6.72582	7.84458	7.2852	5.66278	6.28692	5.97485	31.6468	32.8264	32.2366	52.6658	61.6986	57.1822	0.466057	0.306881	-0.159176
chr4	15042412	15045315	AT4G30910.1	7.74073	9.03577	8.38825	7.54192	8.02855	7.78524	10.0053	9.38573	9.69549	12.4932	13.0133	12.7532	4.78595	1.4044	-3.38155
chr2	19392557	19397831	AT2G47240.1	6.41154	6.7199	6.56572	5.84415	5.95877	5.90146	7.62056	6.66233	7.14145	6.50589	4.75534	5.63061	8.24652	-14.7537	-23.0002
chr3	9480832	9482926	AT3G25900.1	5.70658	5.61106	5.65882	6.23474	4.37015	5.30244	4.07696	3.51398	3.79547	4.60449	5.59544	5.09997	-1.73544	-17.8031	-16.0677
chr1	957260	957998	AT1G03800.1	11.6436	9.70171	10.6727	11.2159	11.0849	11.1504	23.7535	34.985	29.3692	22.2208	31.1705	26.6956	0.684751	0.793959	0.109208
chr5	8263131	8265741	AT5G24290.1	5.25961	5.96572	5.61267	5.11479	5.69273	5.40376	6.07311	5.33697	5.70504	6.04911	6.18503	6.11707	42.4622	5.59046	-36.8717
chr4	13669307	13672348	AT4G27300.1	7.29132	7.39359	7.34246	7.57365	7.23787	7.40576	8.24976	11.0919	9.67082	13.8211	15.7106	14.7658	2.51651	1.00448	-1.51203
chr3	8980694	8982793	AT3G24620.1	7.54321	8.1106	7.82691	7.74615	7.13092	7.43853	3.82483	2.96308	3.39396	2.04157	2.42022	2.23089	-0.829549	-0.575574	0.253975
chr1	523650	528745	AT1G02520.1	9.489	9.71975	9.60438	8.02081	8.99026	8.50554	5.39449	5.96766	5.68108	4.36526	5.4693	4.91728	-1.32008	-1.26496	0.0551276
chr4	14662764	14663917	AT4G29970.1	7.90621	7.22198	7.56409	6.95846	6.84159	6.90003	4.37876	3.94913	4.16395	3.55744	5.54078	4.54911	-1.16115	-1.66385	-0.502696
chr1	22973875	22975463	AT1G62170.1	7.13769	7.74139	7.43954	6.72359	6.50824	6.61591	3.96319	3.52988	3.74654	2.16358	3.09535	2.62946	-1.01045	-0.751218	0.259234
chr5	680540	681777	AT5G02920.1	10.4066	10.8182	10.6124	10.0496	10.4493	10.2495	5.51328	6.0881	5.80069	5.554	6.48915	6.02157	-1.14751	-1.30321	-0.155698
chr1	22975529	22977602	AT1G62180.1	7.20545	6.86111	7.03328	6.33941	7.20244	6.77093	26.6004	16.0575	21.329	19.794	15.0591	17.4266	0.624787	0.733211	0.108424
chr1	22980975	22982007	AT1G62190.1	8.92367	10.0409	9.48226	8.80779	9.79593	9.30186	5.62177	5.26012	5.44094	3.24979	3.72975	3.48977	-1.24785	-0.70702	0.540835
chr3	22278028	22278762	AT3G60270.1	10.4443	10.7943	10.6193	10.808	10.9435	10.8758	5.87449	7.98899	6.93174	3.87953	4.46123	4.17038	-1.62496	-0.723136	0.901823
chr3	22279663	22280675	AT3G60280.1	12.0193	11.8558	11.9375	12.622	9.62342	11.1227	7.03566	6.31564	6.67565	4.33209	4.93631	4.6342	-1.19257	-0.791694	0.400878
chr1	22962339	22968920	AT1G62130.1	5.94619	6.44161	6.1939	6.18641	5.77794	5.98218	6.53416	5.93856	6.23636	6.45221	5.76641	6.10931	101.458	32.9604	-68.4978
chr1	23535015	23536467	AT1G63460.1	5.67299	6.13659	5.90479	4.99286	5.6378	5.31533	13.2749	12.9078	13.0914	14.7393	13.9352	14.3373	0.87058	0.698549	-0.172031
chr1	28313486	28315122	AT1G75440.1	6.06355	6.78075	6.42215	5.51589	5.32111	5.4185	16.9889	18.9522	17.9705	22.4344	24.1869	23.3107	0.673625	0.475054	-0.198571
chr1	28816640	28822256	AT1G76780.1	8.08236	7.58715	7.83476	7.72475	7.86602	7.79539	4.52489	4.96166	4.74327	3.2295	2.91882	3.07416	-1.38121	-0.744919	0.636286
chr1	22970028	22971764	AT1G62150.1	6.10388	7.1237	6.61379	5.93246	6.12443	6.02844	11.7232	9.23327	10.4782	10.1406	7.45658	8.79861	1.50637	1.83321	0.326838
chr5	24638774	24640600	AT5G61270.1	8.23985	8.66517	8.45251	8.91305	7.44579	8.17942	18.9787	16.0218	17.5002	16.2604	13.1465	14.7035	0.952451	1.18191	0.229464
chr4	18302889	18303619	AT4G39360.1	9.23179	8.46365	8.84772	7.5198	7.25107	7.38544	7.53161	7.43325	7.48243	9.26776	11.6627	10.4652	-4.13565	1.98867	6.12432
chr1	28822185	28823673	AT1G76790.1	6.87753	6.74591	6.81172	6.56178	6.37277	6.46728	13.4352	10.83	12.1326	15.0621	13.3781	14.2201	1.20078	0.879741	-0.321037
chr5	24637108	24638599	AT5G61260.1	8.55063	8.17151	8.36107	8.24637	9.04307	8.64472	6.01534	6.16772	6.09153	4.16118	4.45039	4.30579	-2.18875	-0.994489	1.19426
chr1	75582	76758	AT1G01180.1	7.12356	7.14269	7.13312	6.36863	7.9676	7.16811	40.7854	55.6222	48.2038	52.9374	62.5435	57.7404	0.362774	0.332235	-0.0305385
chr3	21928763	21931570	AT3G59340.1	7.34993	6.7655	7.05771	6.87312	6.29658	6.58485	4.47869	4.65043	4.56456	3.21207	3.47402	3.34304	-1.59052	-1.02251	0.568015
chr5	4805886	4807759	AT5G14860.1	9.96385	9.53538	9.74962	8.37687	8.46559	8.42123	5.30229	6.45377	5.87803	5.05037	5.29295	5.17166	-1.36984	-1.42166	-0.0518212
chr1	18171594	18172450	AT1G49110.1	7.69094	8.36588	8.02841	8.50536	6.01198	7.25867	3.36615	3.9883	3.67722	2.17097	1.91307	2.04202	-0.887707	-0.546536	0.341171
chr4	13666280	13669202	AT4G27290.1	8.02408	8.19263	8.10835	7.43984	7.87492	7.65738	5.05074	5.60682	5.32878	4.40715	5.46875	4.93795	-1.65125	-1.57993	0.0713152
chr3	21479479	21481349	AT3G58020.1	6.44863	6.45789	6.45326	5.95887	5.74523	5.85205	19.2781	18.7834	19.0307	23.0766	22.8269	22.9517	0.640931	0.507205	-0.133725
chr5	15540483	15541540	AT5G38810.1	7.00296	6.36374	6.68335	7.58985	7.67259	7.63122	3.08307	3.06493	3.074	1.73941	2.94429	2.34185	-0.892494	-0.586763	0.305731
chr2	440635	444276	AT2G01950.1	8.36203	8.67373	8.51788	8.23744	8.4779	8.35767	9.41705	7.94105	8.67905	9.75061	7.09011	8.42036	36.9778	92.7514	55.7736
chr3	22304158	22306512	AT3G60340.1	6.73311	7.1242	6.92866	6.55617	7.33463	6.9454	19.6875	19.4632	19.5754	23.0998	23.7397	23.4198	0.667383	0.570256	-0.0971265
chr4	8111961	8118160	AT4G14070.1	5.87108	5.93452	5.9028	5.70042	5.24912	5.47477	8.03458	7.25153	7.64306	8.52305	8.35618	8.43961	2.68276	1.60159	-1.08117
chr5	214516	216583	AT5G01550.1	9.58443	10.5767	10.0806	9.54921	8.85441	9.20181	8.34244	8.85727	8.59985	11.0112	17.164	14.0876	-4.36314	1.6275	5.99064
chr1	24057438	24059561	AT1G64770.1	5.68051	5.60299	5.64175	5.37888	4.81657	5.09773	21.873	21.1261	21.4996	18.1094	10.4978	14.3036	0.51811	0.67184	0.153731
chr1	23527654	23531109	AT1G63440.1	8.59814	8.83516	8.71665	8.04255	7.81875	7.93065	6.51408	5.4268	5.97044	8.73057	9.20323	8.9669	-1.83172	5.64429	7.47601
chr5	15538196	15538802	AT5G38800.1	8.47433	7.85433	8.16433	9.19792	7.02251	8.11021	3.63429	3.75395	3.69412	2.2322	2.29584	2.26402	-0.874047	-0.543227	0.33082
chr2	450378	451910	AT2G01960.1	6.2902	5.27032	5.78026	5.75521	4.95673	5.35597	2.96413	3.54449	3.25431	1.76771	2.88758	2.32764	-1.20659	-0.831755	0.374834
chr5	206431	208611	AT5G01520.1	7.63091	7.87613	7.75352	6.34444	7.49491	6.91967	15.8377	25.9988	20.9182	20.6032	32.5871	26.5952	0.698403	0.51483	-0.183573
chr1	24060769	24062630	AT1G64780.1	10.1125	9.65547	9.88401	10.4854	8.63959	9.56248	16.5562	11.4375	13.9968	9.55763	5.54719	7.55241	1.9923	-2.93731	-4.92961
chr3	21926960	21928499	AT3G59330.1	6.29225	7.25511	6.77368	7.03822	6.30614	6.67218	9.95387	8.5364	9.24514	8.19429	8.25075	8.22252	2.22839	3.31762	1.08923
chr5	25530054	25535849	AT5G63800.1	5.46881	4.96677	5.21779	4.73907	5.2121	4.97558	5.88481	7.24288	6.56385	6.14089	7.87788	7.00938	3.02022	2.02256	-0.997656
chr1	28308120	28309610	AT1G75430.1	7.38527	6.15105	6.76816	6.65699	7.73154	7.19427	4.98243	5.70162	5.34202	4.02834	4.01354	4.02094	-2.92931	-1.19145	1.73786
chr2	10463075	10463549	AT2G24620.1	10.4981	11.4161	10.9571	11.8265	9.67635	10.7514	4.2473	4.61265	4.42997	2.98024	2.93385	2.95705	-0.765404	-0.53697	0.228434
chr5	19546936	19547787	AT5G48205.1	7.38527	7.47523	7.43025	7.82717	6.48231	7.15474	4.2711	4.73176	4.50143	4.17754	5.96533	5.07143	-1.38307	-2.01408	-0.631004
chr2	15350346	15351900	AT2G36620.1	6.68678	6.31916	6.50297	5.96191	6.67438	6.31814	17.8605	12.6247	15.2426	20.5872	17.7657	19.1765	0.813709	0.624312	-0.189397
chr4	1485048	1490228	AT4G03380.1	5.68987	6.00591	5.84789	5.47789	5.4373	5.45759	6.12845	6.30956	6.21901	7.36556	6.58206	6.97381	11.2652	2.8274	-8.43784
chr3	16916071	16917184	AT3G46050.1	8.79729	8.7554	8.77635	7.22379	8.31837	7.77108	5.65306	6.60843	6.13074	3.90302	4.04725	3.97513	-1.93215	-1.03401	0.898143
chr4	8097917	8100242	AT4G14030.1	5.74851	5.93002	5.83926	5.5711	5.76876	5.66993	20.168	19.932	20.05	24.066	22.626	23.346	0.561879	0.489771	-0.0721082
chr4	1478077	1478965	AT4G03370.1	8.63504	8.80163	8.71833	8.97454	9.04776	9.01115	3.22377	4.6334	3.92859	2.00183	1.93642	1.96913	-0.869534	-0.455756	0.413778
chr3	22823480	22826992	AT3G61680.1	7.78248	8.79541	8.28894	7.49512	7.7974	7.64626	6.98267	8.10792	7.54529	5.15795	5.04032	5.09913	-7.37405	-1.71086	5.66319
chr1	19658642	19662181	AT1G52780.1	6.91881	7.05257	6.98569	6.26969	6.90026	6.58497	13.8482	11.8587	12.8534	16.9611	14.3109	15.636	1.13678	0.801524	-0.335255
chr5	25551054	25553520	AT5G63850.1	8.77396	8.86608	8.82002	8.37497	7.88812	8.13154	8.17781	8.17077	8.17429	6.65632	7.60937	7.13284	-9.11672	-5.28955	3.82717
chr4	2381633	2383996	AT4G04695.1	6.43465	6.45049	6.44257	5.70023	6.27185	5.98604	10.0415	7.67409	8.85782	12.1561	9.91747	11.0368	2.17716	1.13296	-1.0442
chr4	2373998	2375135	AT4G04690.1	8.80528	7.48342	8.14435	7.01087	6.64464	6.82775	2.99888	4.77478	3.88683	1.86593	2.88138	2.37365	-0.937026	-0.656038	0.280989
chr1	18173426	18174416	AT1G49120.1	6.55575	7.60192	7.07883	6.39893	6.95701	6.67797	4.07157	4.59869	4.33513	2.61206	2.15071	2.38139	-1.41356	-0.67222	0.741335
chr1	19070912	19072694	AT1G51440.1	7.73739	7.65431	7.69585	8.19554	6.65245	7.424	6.17567	5.35771	5.76669	3.58412	2.98844	3.28628	-2.4019	-0.850528	1.55137
chr3	16920444	16920957	AT3G46070.1	9.12009	8.28417	8.70213	7.97897	7.64409	7.81153	5.61243	6.99077	6.3016	4.09183	4.94403	4.51793	-2.14753	-1.26591	0.881617
chr3	3546645	3548856	AT3G11320.1	7.64486	7.5025	7.57368	6.85537	6.80337	6.82937	25.8614	23.0195	24.4405	29.7038	34.8728	32.2883	0.591644	0.446192	-0.145452
chr3	18929525	18931839	AT3G50930.1	7.66486	8.44208	8.05347	7.02675	7.06108	7.04391	9.86315	10.108	9.98556	16.2221	22.9814	19.6018	3.22338	0.677261	-2.54612
chr4	9984385	9985805	AT4G17990.1	6.79705	7.37606	7.08656	6.66963	7.64288	7.15625	3.76831	3.88553	3.82692	2.41937	1.67296	2.04617	-1.12499	-0.553624	0.571361
chr1	4931565	4933515	AT1G14420.1	8.19992	8.30097	8.25045	8.34656	8.94843	8.6475	6.475	6.37874	6.42687	5.25531	5.21011	5.23271	-2.77504	-1.37983	1.3952
chr3	18522509	18523906	AT3G49950.1	10.3521	10.4651	10.4086	9.92252	8.32541	9.12397	17.668	21.8161	19.742	12.0355	16.1839	14.1097	1.08285	1.58994	0.507092
chr3	9498438	9499932	AT3G25960.1	9.30159	10.4191	9.86033	9.02514	10.2646	9.64487	5.33484	5.97948	5.65716	3.20593	3.07064	3.13829	-1.24757	-0.617366	0.630204
chr1	9133290	9134874	AT1G26400.1	9.08109	8.1972	8.63914	8.90406	7.88105	8.39255	4.19921	4.42349	4.31135	2.44974	3.82723	3.13848	-0.997259	-0.704701	0.292558
chr5	3972013	3973636	AT5G12280.1	8.27214	8.82951	8.55083	8.15969	7.69179	7.92574	7.54657	7.12348	7.33502	10.6346	9.18687	9.91071	-4.51953	3.10132	7.62085
chr3	4020119	4024268	AT3G12670.1	7.69095	8.49771	8.09433	6.85539	7.83312	7.34426	10.8268	10.0522	10.4395	10.7645	9.87653	10.3205	2.72429	2.03737	-0.686916
chr3	3081813	3088195	AT3G10010.1	7.05328	7.93671	7.495	7.31877	7.68859	7.50368	5.89896	6.34339	6.12117	4.09341	4.64907	4.37124	-3.42326	-1.28278	2.14048
chr4	1464466	1466165	AT4G03320.1	7.56921	8.13506	7.85214	6.69003	6.25772	6.47388	6.77664	8.66093	7.71879	16.4997	21.5546	19.0272	-40.4672	0.642939	41.1101
chr3	3558494	3560078	AT3G11350.1	11.8501	10.7689	11.3095	10.263	10.36	10.3115	6.41183	5.47407	5.94295	4.81016	5.58569	5.19792	-1.07726	-1.01189	0.0653661
chr2	15379693	15381987	AT2G36690.1	7.67682	7.97649	7.82665	7.92142	6.47657	7.19899	6.1617	3.47506	4.81838	5.2254	3.64334	4.43437	-1.42889	-1.43048	-0.0015939
chr5	15558955	15561126	AT5G38860.1	5.26527	5.78077	5.52302	5.18068	5.32449	5.25258	10.4952	10.8542	10.6747	12.6999	11.9641	12.332	1.0519	0.812141	-0.239758
chr3	4030446	4033332	AT3G12690.1	8.82703	9.85794	9.34248	8.55925	8.26842	8.41383	14.7534	16.6659	15.7097	13.4984	15.1343	14.3164	1.33374	1.30407	-0.0296643
chr5	4817948	4821808	AT5G14890.1	7.45993	7.41825	7.43909	6.75262	6.72019	6.73641	5.75753	6.99125	6.37439	6.45819	7.77076	7.11447	-4.48757	12.6939	17.1814
chr3	22805179	22806527	AT3G61630.1	7.13651	8.66003	7.89827	6.28473	6.78685	6.53579	44.6841	57.4957	51.0899	72.8571	76.263	74.56	0.371274	0.284741	-0.0865333
chr1	4463923	4465538	AT1G13100.1	7.33966	7.49945	7.41956	7.43232	7.15643	7.29438	14.2228	14.6971	14.46	14.6667	13.1383	13.9025	1.03879	1.0747	0.0359098
chr4	2328495	2330200	AT4G04620.1	5.25584	5.97318	5.61451	5.3029	4.77999	5.04145	7.58171	12.7916	10.1867	21.3492	25.9476	23.6484	1.16354	0.448464	-0.715073
chr5	8889664	8890954	AT5G25530.1	6.72603	7.80872	7.26738	6.70055	7.60857	7.15456	4.17698	4.41257	4.29477	2.41236	3.61935	3.01586	-1.31778	-0.802378	0.5154
chr1	9138674	9140439	AT1G26410.1	8.88968	8.94387	8.91677	10.2747	7.99682	9.13578	3.9183	4.16862	4.04346	2.69107	3.52781	3.10944	-0.876478	-0.643139	0.233339
chr2	9960371	9963623	AT2G23390.1	6.17039	6.70145	6.43592	5.91171	5.15036	5.53104	12.3805	14.252	13.3163	14.1493	12.7763	13.4628	0.953315	0.779205	-0.17411
chr1	4467219	4469033	AT1G13110.1	7.60097	9.18365	8.39231	6.95922	7.37248	7.16585	23.4776	20.8599	22.1687	28.6354	23.8022	26.2188	0.713579	0.534362	-0.179217
chr3	18527215	18529066	AT3G49970.1	7.62749	7.29053	7.45901	7.01558	6.96501	6.99029	3.84834	4.96881	4.40857	3.57071	2.56726	3.06898	-1.31809	-0.842039	0.476053
chr5	4808090	4810897	AT5G14870.1	8.64961	8.60592	8.62776	7.8059	8.81785	8.31188	10.2399	12.7965	11.5182	12.9347	15.239	14.0868	2.39891	1.31388	-1.08503
chr5	14889691	14895214	AT5G37500.1	5.39637	5.68569	5.54103	5.81467	4.93864	5.37666	3.53954	3.3	3.41977	3.33146	2.87893	3.10519	-1.43626	-1.26258	0.173672
chr1	9141566	9143304	AT1G26420.1	9.59759	9.27108	9.43433	8.84881	8.41939	8.6341	4.85736	4.48533	4.67135	6.71002	5.46815	6.08908	-0.986114	-1.98483	-0.998718
chr1	511764	513624	AT1G02470.1	5.85778	6.14058	5.99918	5.20383	5.03915	5.12149	4.22486	5.98083	5.10284	4.67272	16.2981	10.4854	-4.28331	0.967353	5.25066
chr2	15308020	15314807	AT2G36490.1	7.40183	7.44173	7.42178	7.4812	6.88583	7.18352	6.74418	6.95907	6.85162	5.52053	6.02617	5.77335	-8.67155	-3.17176	5.4998
chr5	25009026	25011588	AT5G62260.1	8.02182	7.63941	7.83062	6.87797	6.31999	6.59898	9.31338	8.10408	8.70873	13.1454	13.4653	13.3053	6.52161	0.988444	-5.53316
chr1	623764	624475	AT1G02820.1	7.46763	7.46276	7.46519	7.04281	8.01722	7.53002	9.50685	12.4321	10.9695	15.3661	16.1187	15.7424	1.80101	0.93991	-0.861097
chr4	1607039	1608665	AT4G03620.1	7.70579	6.129	6.91739	7.45621	6.67519	7.0657	3.07101	4.09383	3.58242	1.51642	2.21691	1.86666	-1.05341	-0.520733	0.532682
chr4	2522033	2525280	AT4G04955.1	7.01776	6.57731	6.79754	6.57868	6.28809	6.43339	8.14449	6.44891	7.2967	7.14781	6.28443	6.71612	9.78168	16.1162	6.33448
chr1	5105126	5106949	AT1G14820.1	6.6493	7.18297	6.91613	6.35804	6.15745	6.25775	15.6607	13.6458	14.6532	16.0875	14.4715	15.2795	0.923208	0.776467	-0.146741
chr5	14761274	14761925	AT5G37280.1	7.38278	6.64241	7.0126	7.63807	6.76523	7.20165	4.19317	2.68835	3.44076	5.14882	6.16071	5.65477	-0.973501	-2.86648	-1.89298
chr1	9285098	9286324	AT1G26800.1	6.39738	6.13977	6.26858	4.81707	5.25639	5.03673	31.0252	34.2133	32.6192	49.7419	49.8398	49.7908	0.420254	0.302542	-0.117711
chr3	4040323	4041982	AT3G12710.1	8.61394	8.68187	8.64791	8.93775	8.90939	8.92357	9.25703	8.18329	8.72016	5.42125	4.29629	4.85877	83.3092	-1.14021	-84.4494
chr1	625144	625608	AT1G02830.1	8.11904	7.12221	7.62062	7.59686	5.89878	6.74782	6.85261	9.23522	8.04392	5.39282	10.0486	7.7207	12.8223	5.14643	-7.67589
chr2	9874906	9876594	AT2G23180.1	7.34841	7.47698	7.4127	7.36615	8.14193	7.75404	12.8936	10.3259	11.6098	11.8417	7.42581	9.63376	1.54496	3.19336	1.64841
chr3	3580894	3581359	AT3G11405.1	6.68383	7.02883	6.85633	7.02588	5.96566	6.49577	5.54315	9.40347	7.47331	3.0378	5.45328	4.24554	8.04431	-1.62985	-9.67416
chr5	15449278	15450601	AT5G38570.1	5.78612	6.26719	6.02666	5.25807	6.18711	5.72259	3.27538	2.78013	3.02776	1.63434	3.71489	2.67461	-1.00694	-0.911297	0.0956431
chr4	13320407	13323461	AT4G26330.1	8.86682	8.9108	8.88881	9.60587	9.35463	9.48025	7.06053	6.31125	6.68589	6.87121	7.64744	7.25933	-2.43385	-2.5968	-0.162947
chr4	12851968	12853845	AT4G25000.1	8.47678	8.33296	8.40487	7.43229	7.83571	7.634	5.23076	4.62002	4.92539	6.33183	22.9164	14.6241	-1.29704	1.06628	2.36332
chr5	14735153	14735780	AT5G37230.1	6.98861	5.38951	6.18906	5.70738	6.19745	5.95242	3.15248	2.65154	2.90201	2.09315	2.08854	2.09085	-0.91519	-0.66252	0.25267
chr2	19368797	19370441	AT2G47180.1	8.33867	9.53537	8.93702	7.15464	6.21908	6.68686	10.3272	13.7987	12.0629	13.8427	22.4747	18.1587	2.31099	0.693839	-1.61715
chr5	19947795	19949055	AT5G49200.1	8.45787	9.95704	9.20745	8.04884	8.20111	8.12497	5.5772	7.92308	6.75014	5.05176	5.91573	5.48375	-2.23271	-1.76304	0.469671
chr5	21414934	21417616	AT5G52850.1	7.0826	8.31507	7.69883	7.16765	7.18399	7.17582	8.77736	7.97028	8.37382	8.54751	7.60783	8.07767	8.24772	5.85495	-2.39277
chr5	20927117	20931502	AT5G51530.1	7.2556	7.50942	7.38251	7.50016	7.22571	7.36294	4.00654	4.23615	4.12135	3.69788	4.33612	4.017	-1.18907	-1.14395	0.0451135
chr4	18410171	18411000	AT4G39670.1	9.91219	10.1289	10.0205	7.91007	7.36867	7.63937	7.31476	6.33545	6.8251	14.6678	31.4074	23.0376	-1.80494	0.627957	2.4329
chr5	16381345	16385319	AT5G40890.1	6.71174	6.90336	6.80755	6.1558	6.18244	6.16912	17.4603	16.7564	17.1083	20.4266	18.7873	19.6069	0.752167	0.599439	-0.152728
chr4	17447712	17448244	AT4G37022.1	7.73251	7.44262	7.58756	6.98328	7.02389	7.00359	36.3654	38.8051	37.5852	50.6146	66.5952	58.6049	0.43319	0.32628	-0.10691
chr4	17451927	17454760	AT4G37030.1	7.64884	7.47394	7.56139	6.55469	7.42902	6.99186	5.25593	5.53551	5.39572	3.80342	4.48347	4.14345	-2.05408	-1.32478	0.729303
chr5	21431835	21433712	AT5G52880.1	6.19844	6.87954	6.53899	5.8082	5.50671	5.65745	11.596	12.6934	12.1447	14.5589	14.0117	14.2853	1.11959	0.74833	-0.371255
chr5	19962933	19964351	AT5G49240.1	7.00617	5.89891	6.45254	7.06763	6.76551	6.91657	2.51132	2.84105	2.67619	2.19475	1.73309	1.96392	-0.787594	-0.550564	0.237031
chr4	17455138	17457357	AT4G37040.1	6.17888	6.55743	6.36815	5.48006	6.17777	5.82891	15.6444	15.87	15.7572	16.0692	15.6565	15.8628	0.765073	0.692352	-0.0727205
chr5	21444834	21447240	AT5G52890.1	6.75104	7.81701	7.28402	6.37158	6.92978	6.65068	10.9118	10.7411	10.8265	9.53602	9.33161	9.43382	1.749	1.98279	0.233796
chr4	12872445	12876734	AT4G25070.1	8.15499	7.50779	7.83139	7.63184	7.40469	7.51827	8.22756	7.12972	7.67864	6.78345	7.05101	6.91723	-35.1878	-8.3191	26.8687
chr5	25929537	25931384	AT5G64870.1	10.3764	10.2603	10.3184	9.37125	9.84834	9.60979	11.1415	10.7179	10.9297	18.6801	20.4051	19.5426	12.0429	0.97652	-11.0664
chr4	17457134	17459770	AT4G37050.1	6.43065	6.51416	6.4724	5.94001	5.93179	5.9359	4.41161	4.91876	4.66519	2.57677	3.4506	3.01369	-2.117	-1.02256	1.09444
chr1	27993031	27994178	AT1G74480.1	8.26269	7.70355	7.98312	7.89545	8.49175	8.1936	7.39083	9.46638	8.4286	4.26305	4.21301	4.23803	12.7647	-1.05141	-13.8161
chr5	25451874	25453841	AT5G63570.1	8.78453	9.4313	9.10792	8.42332	8.49444	8.45888	22.2847	21.3757	21.8302	27.6012	27.6166	27.6089	0.792938	0.585962	-0.206976
chr1	613215	616191	AT1G02800.1	7.34484	7.16383	7.25433	6.70869	7.58266	7.14568	8.29688	7.33035	7.81361	5.01331	4.29564	4.65448	9.33295	-1.61694	-10.9499
chr4	12878774	12883599	AT4G25090.1	7.15473	7.53363	7.34418	7.38051	7.22746	7.30398	5.28998	4.35841	4.82419	3.23502	3.46517	3.3501	-1.64931	-0.8893	0.760009
chr5	24996233	25002340	AT5G62230.1	7.21116	7.24538	7.22827	7.08968	6.53582	6.81275	4.77544	4.89282	4.83413	3.35727	4.64365	4.00046	-1.72297	-1.30196	0.421008
chr5	25449480	25451414	AT5G63560.1	8.99938	8.50127	8.75033	8.37105	7.4708	7.92092	5.9439	5.29918	5.62154	4.88071	5.7192	5.29996	-1.56649	-1.72506	-0.158578
chr5	19971908	19974444	AT5G49270.1	8.27765	9.18091	8.72928	8.56501	7.4221	7.99355	4.25107	3.66176	3.95641	2.67834	3.005	2.84167	-0.87591	-0.670198	0.205712
chr2	347536	350179	AT2G01810.1	9.16827	9.85548	9.51188	8.58988	8.06101	8.32545	4.44272	4.44168	4.4422	3.35012	3.31745	3.33378	-0.910369	-0.757365	0.153004
chr5	20956566	20959113	AT5G51590.1	7.80358	7.15591	7.47974	6.74939	6.44448	6.59693	14.1707	11.8321	13.0014	14.2308	13.4159	13.8233	1.25375	0.936999	-0.316748
chr1	23664833	23667367	AT1G63780.1	5.34904	6.37428	5.86166	5.28173	5.16155	5.22164	11.7294	13.1374	12.4334	14.5032	15.3602	14.9317	0.921794	0.659716	-0.262078
chr1	17785396	17786368	AT1G48150.1	7.69556	7.2563	7.47593	7.08403	7.04762	7.06582	4.4957	4.05325	4.27448	3.61646	5.22349	4.41998	-1.23992	-1.4775	-0.237583
chr1	19206710	19211417	AT1G51790.1	6.59898	6.36194	6.48046	6.65412	6.40872	6.53142	3.6364	3.16458	3.40049	2.44412	3.04708	2.7456	-1.07486	-0.799825	0.275036
chr1	27976501	27980404	AT1G74440.1	5.65723	5.73313	5.69518	5.57035	5.7252	5.64778	7.54386	6.86935	7.20661	7.92036	8.3991	8.15973	2.94482	1.88381	-1.06101
chr1	19204511	19206586	AT1G51780.1	7.60011	7.24017	7.42014	8.25903	6.80269	7.53086	3.66016	3.71501	3.68758	2.26974	2.88256	2.57615	-0.991305	-0.646162	0.345143
chr3	22342428	22343491	AT3G60460.1	7.99838	8.31172	8.15505	8.27585	8.25639	8.26612	6.99967	6.75424	6.87696	4.61862	7.16512	5.89187	-4.06631	-2.04715	2.01916
chr3	18093403	18095181	AT3G48790.1	7.40109	7.56924	7.48516	7.62311	6.70908	7.1661	5.23568	4.68006	4.95787	2.84192	3.31771	3.07982	-1.68262	-0.820787	0.86183
chr3	21970354	21971122	AT3G59440.1	7.99828	8.09275	8.04551	8.13417	7.42297	7.77857	5.88447	3.53297	4.70872	4.28656	3.94419	4.11537	-1.29391	-1.08875	0.205158
chr1	27497185	27497950	AT1G73120.1	7.80371	8.31449	8.0591	6.59131	8.17789	7.3846	7.0644	6.86478	6.96459	7.07544	5.56489	6.32017	-4.74879	-4.4532	0.295595
chr1	18305540	18307557	AT1G49450.1	7.0936	6.87116	6.98238	7.07891	7.7513	7.41511	8.44636	8.25157	8.34896	9.26975	9.0587	9.16422	3.87779	3.27284	-0.604954
chr1	8549517	8551993	AT1G24150.1	7.36044	7.02309	7.19176	6.92894	7.30259	7.11576	19.8215	17.6201	18.7208	27.375	26.972	27.1735	0.72452	0.517301	-0.207219
chr1	28451140	28453640	AT1G75780.1	7.22062	8.7892	8.00491	6.90378	6.87682	6.8903	9.98906	8.58532	9.28719	10.3501	11.1769	10.7635	4.66512	1.55398	-3.11115
chr3	16950954	16952136	AT3G46160.1	8.55012	7.44487	7.9975	6.65679	6.79921	6.728	3.7614	5.40807	4.58473	6.01735	6.72155	6.36945	-1.24578	-12.6569	-11.4111
chr3	21972839	21974923	AT3G59450.1	6.24698	6.38854	6.31776	6.38035	5.88444	6.1324	4.95561	6.22099	5.5883	3.86033	3.49918	3.67975	-5.6496	-1.35714	4.29246
chr5	1010779	1013586	AT5G03800.1	8.59359	9.03362	8.8136	8.01455	8.03903	8.02679	19.9493	20.8177	20.3835	25.3437	25.1355	25.2396	0.826721	0.605036	-0.221685
chr1	17794559	17795163	AT1G48190.1	8.63235	8.30138	8.46686	9.76949	8.45487	9.11218	5.07989	5.93926	5.50958	3.20895	2.57443	2.89169	-1.6132	-0.603907	1.00929
chr1	28434647	28435318	AT1G75720.1	8.38031	8.34023	8.36027	7.5646	6.45357	7.00908	5.13457	3.7821	4.45833	3.31033	5.24543	4.27788	-1.10248	-1.40384	-0.301362
chr1	23102792	23104647	AT1G62420.1	5.98374	5.33356	5.65865	5.67279	4.85301	5.2629	5.00831	3.7776	4.39296	3.93348	9.67272	6.8031	-2.73773	2.70027	5.438
chr1	17792448	17793717	AT1G48180.1	8.18736	7.7659	7.97663	7.48977	7.15065	7.32021	4.51328	4.41652	4.4649	3.2962	4.26013	3.77816	-1.19453	-1.048	0.146528
chr5	1013938	1015345	AT5G03810.1	8.66972	8.50393	8.58683	8.5058	7.47651	7.99116	4.51284	5.53977	5.0263	2.82951	3.3186	3.07405	-1.29428	-0.725551	0.568733
chr3	21532812	21534089	AT3G58150.1	6.79445	7.09079	6.94262	6.06757	6.93187	6.49972	8.89629	8.36629	8.63129	11.3775	11.9307	11.6541	3.18374	1.18711	-1.99664
chr1	27965550	27967926	AT1G74410.1	6.51858	6.9664	6.74249	6.03878	6.33111	6.18495	16.6735	16.2229	16.4482	18.7682	19.0022	18.8852	0.777259	0.620954	-0.156305
chr4	1049956	1054065	AT4G02390.1	7.01946	6.89798	6.95872	6.2429	6.18679	6.21484	5.92711	5.26695	5.59703	7.26752	5.92375	6.59563	-3.18309	11.6559	14.839
chr4	8279640	8283263	AT4G14370.1	7.24894	6.75854	7.00374	6.48098	6.37211	6.42655	4.34431	3.89351	4.11891	4.93858	5.60978	5.27418	-1.30572	-3.50759	-2.20187
chr1	4105232	4109545	AT1G12110.1	6.55261	6.79113	6.67187	6.19534	6.41836	6.30685	17.1721	16.0288	16.6005	12.807	14.8407	13.8238	0.760421	0.883261	0.12284
chr3	8387507	8393296	AT3G23430.1	6.0586	5.23592	5.64726	5.98206	5.13427	5.55817	3.48114	3.58735	3.53425	2.53574	2.43519	2.48547	-1.47896	-0.861257	0.617707
chr1	166588	167842	AT1G01453.1	9.40078	10.3816	9.8912	7.75779	7.76775	7.76277	7.09121	6.3548	6.72301	5.7527	16.5257	11.1392	-1.7952	1.91938	3.71459
chr3	8386272	8387324	AT3G23420.1	6.40878	8.57136	7.49007	7.70772	5.98417	6.84594	3.59907	4.41115	4.00511	2.2278	2.41332	2.32056	-1.10725	-0.640708	0.466543
chr2	14836061	14838149	AT2G35210.1	7.34197	6.56794	6.95495	7.16002	6.42323	6.79163	4.61216	4.489	4.55058	3.9207	4.51275	4.21673	-1.63401	-1.45426	0.17975
chr5	15965460	15967173	AT5G39865.1	6.06648	6.1364	6.10144	6.43432	6.0336	6.23396	7.33732	5.93132	6.63432	6.47752	5.73922	6.10837	8.27822	-34.0585	-42.3367
chr5	14727831	14728485	AT5G37200.1	6.96471	7.16762	7.06616	7.49785	5.71562	6.60674	2.53317	3.07745	2.80531	1.82162	1.37668	1.59915	-0.750318	-0.488608	0.26171
chr1	9241434	9244650	AT1G26730.1	6.38125	6.07505	6.22815	6.42782	6.54456	6.48619	6.6112	5.47582	6.04351	3.69635	5.80987	4.75311	-23.0329	-2.22966	20.8032
chr4	445843	446720	AT4G01023.1	10.3378	8.08289	9.21033	9.49913	7.51465	8.50689	6.2921	7.78582	7.03896	7.11723	9.14985	8.13354	-2.57804	-15.4443	-12.8663
chr1	23090242	23091589	AT1G62400.1	9.02061	9.80038	9.4105	8.64152	10.2291	9.4353	5.55294	5.52628	5.53961	3.22549	4.92581	4.07565	-1.30807	-0.825738	0.482331
chr1	168722	171165	AT1G01460.1	8.3931	8.35388	8.37349	7.72756	7.00687	7.36722	4.54398	5.27133	4.90766	2.49892	3.15289	2.82591	-1.29736	-0.723377	0.573985
chr3	2805778	2807055	AT3G09160.1	7.10217	7.85967	7.48092	7.05187	7.01888	7.03537	5.29646	5.41752	5.35699	4.46237	4.23346	4.34791	-2.07558	-1.44029	0.635285
chr3	22331484	22333652	AT3G60410.1	7.73115	8.20494	7.96804	7.50767	7.74144	7.62456	47.6977	46.8708	47.2843	56.8372	62.2845	59.5609	0.389247	0.337196	-0.0520515
chr1	18291042	18295825	AT1G49430.1	6.14231	6.07069	6.1065	5.85323	5.21443	5.53383	4.63882	4.19516	4.41699	3.9271	2.9644	3.44575	-2.14003	-1.46314	0.67689
chr4	8242504	8243899	AT4G14320.1	5.66799	5.7354	5.70169	5.98673	5.12454	5.55564	14.911	10.3586	12.6348	19.5712	13.9757	16.7734	0.871125	0.627291	-0.243833
chr5	15416017	15417253	AT5G38500.1	7.19769	8.53207	7.86488	8.02391	7.0118	7.51785	4.19165	4.25095	4.2213	3.7765	3.57854	3.67752	-1.11391	-0.96938	0.144531
chr2	9897808	9899125	AT2G23250.1	10.0375	10.9347	10.4861	10.0803	9.7307	9.90548	4.30599	4.52166	4.41383	3.437	4.29157	3.86429	-0.80104	-0.736363	0.0646768
chr4	431962	433849	AT4G01000.1	7.12378	7.5756	7.34969	6.90006	8.18686	7.54346	36.2716	41.6385	38.955	50.8683	50.8003	50.8343	0.415618	0.363306	-0.0523127
chr1	175781	178400	AT1G01480.1	6.89866	6.83424	6.86645	6.32713	5.88539	6.10626	5.85075	6.32215	6.08645	5.1098	6.60182	5.85581	-5.74832	-16.5505	-10.8022
chr5	4214503	4216686	AT5G13210.1	9.93248	9.18175	9.55711	9.08935	10.1662	9.62776	6.75113	6.98234	6.86673	11.732	11.8233	11.7777	-2.09665	3.43902	5.53567
chr5	15939299	15940491	AT5G39820.1	7.54226	8.0841	7.81318	9.33094	7.61218	8.47156	3.66665	4.62812	4.14738	2.8987	2.47368	2.68619	-1.09444	-0.603477	0.490964
chr3	22843010	22845398	AT3G61720.1	10.0942	9.55163	9.82292	10.2281	10.4885	10.3583	5.95083	6.38318	6.16701	4.59654	4.97547	4.78601	-1.48902	-0.897754	0.591268
chr4	2544209	2547999	AT4G04980.1	6.80928	6.23042	6.51985	7.50913	6.63895	7.07404	2.84488	3.02846	2.93667	1.88308	2.40022	2.14165	-0.869069	-0.58011	0.288959
chr1	18668154	18670546	AT1G50400.1	6.07401	6.14419	6.1091	5.89039	5.6692	5.77979	4.40445	4.06522	4.23484	6.10157	7.02253	6.56205	-1.89159	5.46063	7.35223
chr5	15937277	15938344	AT5G39810.1	7.15832	7.05384	7.10608	7.32517	7.77428	7.54972	4.00753	2.79005	3.39879	5.51022	5.98695	5.74859	-0.939821	-2.54313	-1.6033
chr5	1032102	1034570	AT5G03860.1	9.51229	10.1266	9.81942	9.0033	8.94764	8.97547	6.13221	6.46033	6.29627	7.0359	6.73996	6.88793	-1.55972	-2.61837	-1.05865
chr3	2821478	2822687	AT3G09190.1	7.5273	9.53455	8.53093	7.57634	7.99537	7.78585	9.83255	10.4299	10.1312	7.72154	6.23282	6.97718	4.03167	-6.32068	-10.3523
chr1	4620227	4621580	AT1G13470.1	8.3068	9.21938	8.76309	9.12502	8.70546	8.91524	3.92693	3.88362	3.90527	3.12158	3.75366	3.43762	-0.857621	-0.727346	0.130275
chr2	15861687	15864009	AT2G37890.1	7.56398	7.06567	7.31483	6.86902	7.22824	7.04863	13.4086	13.1291	13.2688	17.6114	16.9032	17.2573	1.16395	0.774119	-0.389828
chr1	18284334	18284947	AT1G49405.1	7.5835	5.27531	6.4294	6.45495	6.58024	6.51759	4.8826	7.13684	6.00972	4.90756	5.3404	5.12398	-10.2683	-2.88123	7.38703
chr4	2449559	2451589	AT4G04840.1	5.39845	4.39018	4.89432	5.24339	5.58464	5.41401	5.00381	3.53841	4.27111	2.27024	2.17955	2.22489	-5.08918	-0.779447	4.30973
chr3	9055508	9057998	AT3G24800.1	6.00555	6.29694	6.15125	6.05296	4.98488	5.51892	11.9593	10.7308	11.345	12.2345	10.07	11.1523	1.13236	0.985338	-0.147025
chr4	14228718	14230288	AT4G28815.1	10.0732	8.5019	9.28756	8.38012	7.66815	8.02414	4.77671	6.24807	5.51239	2.60029	3.7048	3.15255	-1.32869	-0.741934	0.586756
chr2	10369978	10373063	AT2G24370.1	7.91629	8.50287	8.20958	7.64435	7.05059	7.34747	4.34406	4.2031	4.27358	2.69335	3.29388	2.99362	-1.06173	-0.771987	0.289738
chr5	24571170	24574372	AT5G61070.1	8.65357	9.40805	9.03081	8.45186	7.98501	8.21844	6.95209	7.66135	7.30672	5.71398	5.09306	5.40352	-3.27191	-1.65299	1.61892
chr2	19317125	19319329	AT2G47010.1	7.6834	7.67486	7.67913	7.04906	8.87582	7.96244	14.5964	15.2228	14.9096	11.3451	16.7668	14.056	1.04468	1.21966	0.174981
chr5	24574901	24577714	AT5G61090.1	9.52	9.50582	9.51291	9.67534	9.03615	9.35574	5.19948	5.51256	5.35602	3.24834	4.39881	3.82358	-1.20667	-0.774635	0.432038
chr3	8427659	8433314	AT3G23510.1	5.79608	5.84255	5.81932	5.65765	5.73432	5.69598	3.53694	3.51739	3.52717	2.19179	1.85517	2.02348	-1.38439	-0.669744	0.714646
chr3	4088373	4090303	AT3G12850.1	8.59442	8.19848	8.39645	8.29916	7.40949	7.85432	4.87237	5.76402	5.3182	2.75436	3.77824	3.2663	-1.51782	-0.789996	0.727819
chr3	2825278	2826880	AT3G09210.1	6.27066	7.01538	6.64302	6.41762	7.30696	6.86229	29.5467	30.234	29.8903	35.1602	29.3536	32.2569	0.460879	0.447859	-0.0130195
chr5	8128352	8129402	AT5G24050.1	10.6567	9.2456	9.95116	9.77185	8.95807	9.36496	4.75407	3.91922	4.33664	3.98304	3.58788	3.78546	-0.834526	-0.765226	0.0693
chr3	9073622	9074682	AT3G24860.1	7.93203	6.68876	7.3104	6.64265	6.25347	6.44806	40.0554	41.5486	40.802	50.7769	47.2072	48.992	0.403125	0.341809	-0.0613163
chr3	8436670	8442846	AT3G23530.1	5.05509	5.81522	5.43515	5.30599	5.63471	5.47035	5.2227	5.32057	5.27163	3.26084	2.26935	2.76509	-22.6903	-1.01595	21.6744
chr5	8126044	8127336	AT5G24040.1	7.2266	6.72707	6.97683	7.16996	6.67945	6.92471	3.95178	3.66015	3.80597	4.09779	4.12095	4.10937	-1.14376	-1.32831	-0.184551
chr5	4289838	4292441	AT5G13380.1	9.22453	9.51771	9.37112	8.60272	7.85745	8.23008	5.79981	6.59659	6.1982	3.52584	5.41464	4.47024	-1.6768	-1.13565	0.541156
chr3	9071104	9072184	AT3G24850.1	9.16771	8.55134	8.85953	8.54422	7.74936	8.14679	5.14539	4.13474	4.64007	3.19903	4.01913	3.60908	-1.07172	-0.851353	0.220362
chr2	14789244	14791448	AT2G35080.1	7.40517	6.75058	7.07787	7.51795	6.55601	7.03698	4.57475	4.45157	4.51316	2.65972	2.63956	2.64964	-1.54041	-0.709644	0.830768
chr3	3638194	3639197	AT3G11550.1	9.05608	8.84469	8.95038	7.34587	8.52828	7.93708	10.3664	17.1964	13.7814	12.5689	15.5132	14.0411	1.60591	1.21511	-0.390808
chr5	4292746	4296725	AT5G13390.1	9.48976	9.74766	9.61871	9.00129	9.1549	9.0781	29.1113	31.2467	30.179	36.1221	39.1545	37.6383	0.606197	0.487391	-0.118806
chr4	18374735	18377240	AT4G39530.1	8.33611	9.78825	9.06218	8.16212	8.31263	8.23737	8.17092	7.72886	7.94989	5.68925	7.09841	6.39383	-5.29316	-2.73595	2.55721
chr1	154491	156011	AT1G01420.1	9.64936	11.0306	10.34	8.98415	8.38325	8.6837	27.9909	30.7116	29.3512	25.4218	21.666	23.5439	0.664368	0.694941	0.0305731
chr4	14256332	14257735	AT4G28890.1	8.66081	8.50223	8.58152	7.51134	7.89382	7.70258	8.27248	6.74157	7.50702	10.7741	12.2612	11.5177	-5.18155	1.72284	6.90439
chr5	25472597	25476511	AT5G63630.1	6.91103	7.28804	7.09953	6.69909	6.63697	6.66803	13.8317	14.0583	13.945	14.6598	13.5892	14.1245	1.02675	0.923472	-0.103275
chr1	27961536	27963847	AT1G74390.1	8.46406	7.61875	8.04141	7.38617	7.88788	7.63703	18.6265	15.2385	16.9325	16.9255	13.6862	15.3058	0.930861	0.997012	0.0661511
chr4	13763463	13765064	AT4G27570.1	10.1434	10.5637	10.3536	9.96051	9.11627	9.53839	5.2963	5.96305	5.62967	3.66086	3.94013	3.80049	-1.13765	-0.753262	0.384388
chr5	25953843	25955160	AT5G64950.1	6.9463	7.40024	7.17327	5.80498	6.83399	6.31948	24.1336	21.6774	22.9055	27.7569	29.8544	28.8056	0.597019	0.45694	-0.140079
chr5	20009740	20011099	AT5G49350.1	10.4678	9.07167	9.76974	10.3391	7.95843	9.14878	5.37917	5.15532	5.26724	3.42008	3.97821	3.69914	-1.12199	-0.765469	0.356523
chr1	22486735	22488284	AT1G61050.1	6.60687	7.58398	7.09542	7.22628	7.22202	7.22415	5.1942	4.52337	4.85879	6.65405	7.08689	6.87047	-1.83052	-13.8084	-11.9779
chr4	18387330	18388732	AT4G39590.1	9.75456	10.2981	10.0264	8.65894	7.68809	8.17352	7.71394	7.37104	7.54249	24.2302	32.1941	28.2122	-2.43496	0.559507	2.99447
chr5	25492863	25493283	AT5G63690.1	7.84663	7.95302	7.89983	7.12197	6.9555	7.03874	9.89766	9.99225	9.94495	8.55038	9.93048	9.24043	3.01074	2.54684	-0.463905
chr4	17906513	17909677	AT4G38180.1	8.88172	8.6701	8.77591	7.54066	9.02951	8.28508	19.802	20.574	20.188	23.092	24.1911	23.6416	0.83203	0.661054	-0.170977
chr3	22009050	22012766	AT3G59580.1	7.87166	8.10707	7.98937	7.52882	7.34951	7.43916	6.77698	8.06376	7.42037	5.69097	7.87332	6.78215	-9.38172	-7.49636	1.88536
chr1	18264970	18267270	AT1G49350.1	6.58348	6.20006	6.39177	5.6541	5.13875	5.39642	9.4397	10.2837	9.86172	11.2585	8.22958	9.74403	1.5984	1.173	-0.425405
chr5	591770	593187	AT5G02630.1	7.99844	8.16164	8.08004	6.52576	7.29308	6.90942	26.7664	29.8521	28.3093	28.9512	30.6395	29.7954	0.552841	0.474282	-0.0785588
chr4	17909918	17913641	AT4G38190.1	10.5772	10.2614	10.4193	9.97636	11.1777	10.577	7.20473	8.09567	7.6502	5.11551	7.15412	6.13481	-2.24372	-1.27251	0.971207
chr3	21573753	21575369	AT3G58260.1	7.68534	8.1025	7.89392	8.21632	7.33539	7.77586	3.83626	3.79395	3.81511	2.4763	1.57157	2.02393	-0.953273	-0.514975	0.438297
chr5	1071567	1073423	AT5G03970.1	8.42017	8.05483	8.2375	8.0731	7.9842	8.02865	10.4275	12.2234	11.3255	11.707	10.4621	11.0845	2.17727	2.14907	-0.0281957
chr1	19737431	19740348	AT1G52980.1	6.32352	6.34832	6.33592	6.27742	5.90678	6.0921	14.0539	13.065	13.5594	18.5113	15.8725	17.1919	0.911021	0.66813	-0.242891
chr3	22905867	22907958	AT3G61880.1	8.75261	8.57653	8.66457	7.33097	7.6543	7.49263	13.1137	13.4896	13.3016	11.0976	10.2273	10.6624	1.61707	1.96467	0.347597
chr5	21470298	21471861	AT5G52930.1	8.11676	8.93554	8.52615	8.12015	7.72617	7.92316	11.4768	7.0045	9.24067	10.0857	5.55586	7.82077	8.61302	-53.2913	-61.9043
chr1	8523246	8524929	AT1G24095.1	7.07131	6.24571	6.65851	5.55637	5.98701	5.77169	7.97187	6.40129	7.18658	7.82984	5.35467	6.59226	9.08224	5.21435	-3.86789
chr1	23016682	23019279	AT1G62300.1	7.53835	7.5505	7.54443	7.03735	6.37752	6.70744	9.37661	10.4575	9.91704	20.4177	31.6163	26.017	2.53487	0.511347	-2.02352
chr5	5189490	5192070	AT5G15900.1	6.37514	6.64139	6.50827	6.24915	6.3908	6.31998	4.23704	4.0068	4.12192	2.75021	3.1761	2.96316	-1.51755	-0.915094	0.602456
chr5	585100	586897	AT5G02600.1	6.63171	6.72008	6.6759	6.61291	6.34957	6.48124	7.30913	8.77378	8.04145	6.26488	6.65649	6.46069	3.72447	-218.232	-221.956
chr5	19984848	19985697	AT5G49300.1	6.29225	6.85058	6.57142	5.69666	6.45396	6.07531	25.1324	24.0238	24.5781	45.609	39.4445	42.5268	0.52546	0.356209	-0.169251
chr4	994926	998967	AT4G02280.1	7.15312	7.25713	7.20513	6.44598	6.48345	6.46471	4.01166	4.96528	4.48847	7.43481	12.9797	10.2073	-1.46456	1.51759	2.98215
chr3	21575886	21577845	AT3G58270.1	6.82998	6.70313	6.76656	7.24443	6.20299	6.72371	4.82914	6.1706	5.49987	7.73842	8.03022	7.88432	-3.34421	4.35295	7.69716
chr1	23041667	23044855	AT1G62320.1	6.90096	6.84736	6.87416	7.05703	6.31144	6.68424	4.04412	3.54519	3.79465	2.18148	2.03074	2.10611	-1.16657	-0.600175	0.566394
chr1	23599652	23602902	AT1G63650.1	6.41129	6.26899	6.34014	6.00016	5.59819	5.79918	5.29512	5.14897	5.22205	5.15685	3.68144	4.41915	-3.57273	-2.55051	1.02222
chr3	21578511	21579767	AT3G58280.1	8.17192	6.83287	7.50239	7.11484	6.81177	6.96331	3.07497	3.69526	3.38511	2.18802	2.86946	2.52874	-0.870969	-0.684296	0.186673
chr4	8208747	8213237	AT4G14250.1	7.09647	7.09074	7.0936	6.38091	6.40475	6.39283	4.05981	3.70779	3.8838	4.14278	4.59981	4.3713	-1.15068	-1.82351	-0.672829
chr1	5489297	5491363	AT1G15980.1	8.12787	7.94077	8.03432	7.61138	7.2627	7.43704	20.9255	14.5431	17.7343	18.3544	12.4529	15.4037	0.875431	0.951953	0.0765217
chr1	8871567	8872386	AT1G25300.1	12.9106	10.1636	11.5371	10.9065	9.89951	10.403	5.21956	4.80953	5.01455	4.80915	5.99818	5.40367	-0.831884	-1.05821	-0.226326
chr1	1024846	1027616	AT1G03990.1	9.59393	8.83904	9.21648	7.93501	9.91208	8.92355	8.85925	8.09669	8.47797	6.53181	8.46081	7.49631	-8.29894	-3.97715	4.32179
chr4	8204346	8207408	AT4G14240.1	5.90605	6.53495	6.2205	5.94087	6.52266	6.23177	11.1541	11.6739	11.414	11.9503	10.9728	11.4616	1.14194	1.13754	-0.0044015
chr1	5491303	5493772	AT1G15990.1	8.44487	8.56063	8.50275	7.95319	8.10364	8.02841	6.02285	7.23831	6.63058	3.70893	4.74593	4.22743	-2.78712	-1.08069	1.70643
chr5	8793017	8794784	AT5G25340.1	5.80112	6.19599	5.99855	5.42883	5.38808	5.40846	4.29779	4.36219	4.32999	2.91679	3.52382	3.2203	-2.12653	-1.33686	0.789661
chr3	3645021	3647542	AT3G11570.1	6.91724	7.73475	7.32599	6.33385	6.17288	6.25336	5.83886	6.88057	6.35972	6.11824	10.5963	8.35728	-4.90048	2.39005	7.29053
chr5	14777930	14779717	AT5G37320.1	7.04711	5.3125	6.17981	7.17996	6.07412	6.62704	3.20574	2.84292	3.02433	1.85491	1.51296	1.68394	-0.969983	-0.505939	0.464044
chr3	3166697	3167867	AT3G10240.1	7.29439	6.65094	6.97267	7.21062	6.67896	6.94479	6.39228	7.18486	6.78857	3.48852	3.78024	3.63438	-25.9051	-1.07041	24.8347
chr5	15470960	15472815	AT5G38650.1	5.29722	4.68647	4.99185	4.73506	4.9329	4.83398	10.7887	11.6161	11.2024	14.252	12.5436	13.3978	0.857513	0.679941	-0.177572
chr1	1018569	1022108	AT1G03980.1	7.66535	7.90587	7.78561	6.58122	7.77981	7.18052	12.0958	13.666	12.8809	11.9796	12.852	12.4158	1.37674	1.26579	-0.110953
chr1	24117439	24118798	AT1G64920.1	8.66341	9.01815	8.84078	9.51556	8.20372	8.85964	5.30985	3.60872	4.45928	3.68774	3.85765	3.7727	-1.0128	-0.811918	0.200883
chr1	568703	570418	AT1G02650.1	9.38704	8.12284	8.75494	7.19	7.79782	7.49391	36.6219	49.8978	43.2598	50.7816	53.9335	52.3576	0.433866	0.356556	-0.07731
chr3	8457777	8459691	AT3G23570.1	6.26761	6.63259	6.4501	6.36186	5.5358	5.94883	6.60657	8.00891	7.30774	5.83988	6.46384	6.15186	5.55234	20.6542	15.1018
chr1	28887217	28888104	AT1G76910.1	9.24706	8.48367	8.86536	9.12049	8.05615	8.58832	7.43152	6.31642	6.87397	7.6292	8.30829	7.96875	-2.72452	-9.2573	-6.53278
chr1	9733596	9738129	AT1G27940.1	8.46901	7.43286	7.95093	8.00405	7.90548	7.95477	4.11695	4.6391	4.37803	2.89475	3.05554	2.97514	-1.16165	-0.70479	0.456862
chr4	8198776	8199202	AT4G14225.1	8.69421	10.4834	9.58882	8.99933	9.98282	9.49108	4.23902	4.72068	4.47985	2.51012	3.26365	2.88689	-0.910827	-0.582392	0.328435
chr1	23581711	23582624	AT1G63600.1	7.93416	7.84416	7.88916	9.74715	8.67862	9.21289	4.3527	4.21901	4.28585	2.72149	3.40816	3.06482	-1.13599	-0.629783	0.506209
chr1	4561067	4563061	AT1G13310.1	6.94671	6.98686	6.96679	6.36587	5.85263	6.10925	4.18681	3.42654	3.80667	3.04106	2.91741	2.97924	-1.14684	-0.965203	0.181636
chr4	979169	980670	AT4G02230.1	6.63996	7.85057	7.24527	6.42468	7.50217	6.96342	16.7584	16.7462	16.7523	23.8315	24.669	24.2502	0.826959	0.555516	-0.271443
chr1	132327	135322	AT1G01340.1	8.79466	9.29279	9.04372	8.52968	8.46248	8.49608	5.95978	5.52871	5.74425	3.87452	4.65146	4.26299	-1.52719	-1.00509	0.522093
chr3	18114525	18116499	AT3G48850.1	7.93302	7.92369	7.92836	8.34984	6.92536	7.6376	4.78292	5.14748	4.9652	3.85006	5.68638	4.76822	-1.48111	-1.47131	0.00980321
chr1	576045	580299	AT1G02670.1	7.75256	8.21104	7.9818	7.25319	8.05797	7.65558	7.15198	9.0009	8.07644	5.72235	6.99342	6.35788	58.8029	-3.73182	-62.5347
chr3	21562441	21564067	AT3G58210.1	6.61325	6.30794	6.4606	7.01138	6.19676	6.60407	3.74315	4.09383	3.91849	2.5978	3.77882	3.18831	-1.38625	-0.95187	0.434384
chr4	8864827	8870967	AT4G15530.1	6.82404	7.33089	7.07746	6.24625	5.63756	5.9419	6.09151	19.5946	12.843	14.4008	18.2212	16.311	1.16322	0.686414	-0.476808
chr5	15463857	15464907	AT5G38620.1	7.52855	6.78703	7.15779	8.27984	6.13663	7.20823	4.26969	5.75374	5.01172	3.67517	7.01976	5.34747	-1.94473	-2.32131	-0.37658
chr1	143563	145650	AT1G01370.1	7.78244	7.93062	7.85653	6.72605	7.86424	7.29514	9.62607	8.56256	9.09432	7.03159	7.85203	7.44181	4.73771	34.8231	30.0854
chr2	5068489	5068853	AT2G12475.1	6.76633	5.58369	6.17501	9.01724	8.83506	8.92615	2.32457	2.88133	2.60295	1.05271	1.57213	1.31242	-0.802378	-0.361557	0.44082
chr5	8780257	8783093	AT5G25300.1	5.7666	6.51674	6.14167	6.12258	5.55281	5.83769	2.88438	3.02741	2.95589	2.40938	2.02265	2.21601	-0.947834	-0.715598	0.232235
chr1	4587779	4588613	AT1G13370.1	6.38645	7.23516	6.8108	4.87033	6.43672	5.65353	5.75806	6.8223	6.29018	11.4315	10.701	11.0662	-8.71662	1.03206	9.74868
chr5	15460690	15461459	AT5G38610.1	9.11151	7.04242	8.07696	7.56413	7.55774	7.56094	5.24017	7.73967	6.48992	4.88506	6.91998	5.90252	-3.16844	-2.79928	0.369161
chr1	584259	587219	AT1G02690.1	8.34079	8.72662	8.53371	7.55969	7.86148	7.71059	9.67893	8.58349	9.13121	10.8321	11.3231	11.0776	10.2424	1.91301	-8.32942
chr1	9748736	9752769	AT1G27980.1	6.33281	6.68511	6.50896	6.08285	5.72447	5.90366	7.01564	8.49464	7.75514	11.2495	12.0504	11.65	3.95686	1.01974	-2.93712
chr5	15985024	15987339	AT5G39930.1	6.3167	6.50561	6.41116	6.20527	4.94542	5.57535	3.40298	3.44355	3.42327	1.98214	2.76082	2.37148	-1.10472	-0.810851	0.293865
chr1	148119	149806	AT1G01390.1	9.54275	9.37871	9.46073	8.90179	9.44233	9.17206	13.4821	12.253	12.8676	8.41031	8.06154	8.23592	2.2537	-6.43852	-8.69222
chr5	1074204	1075289	AT5G03980.1	11.023	10.02	10.5215	10.5359	8.77176	9.65383	6.12868	7.02091	6.5748	4.22711	3.62321	3.92516	-1.47422	-0.770209	0.704013
chr4	2452882	2457767	AT4G04850.1	6.38433	6.00355	6.19394	6.05197	6.17525	6.11361	6.34025	5.54254	5.9414	5.48416	5.11716	5.30066	-16.6514	-4.85782	11.7936
chr5	9974410	9975071	AT5G27940.1	6.93859	6.21222	6.5754	6.61164	6.15911	6.38537	4.67098	4.36878	4.51988	21.1701	24.8897	23.0299	-1.84913	0.540346	2.38948
chr4	14221969	14224075	AT4G28800.1	11.1167	9.96638	10.5415	10.2884	9.76364	10.026	5.03809	5.03298	5.03554	3.62806	5.95263	4.79035	-0.938201	-0.938483	-0.000282161
chr5	600498	602658	AT5G02660.1	9.45585	9.58261	9.51923	8.5402	8.90217	8.72118	6.41291	4.8261	5.6195	3.67777	4.4762	4.07699	-1.31509	-0.91156	0.403533
chr5	1075670	1077549	AT5G03990.1	6.70225	7.85949	7.28087	6.3703	6.82184	6.59607	19.9881	19.1597	19.5739	20.5673	20.9734	20.7704	0.700895	0.604285	-0.0966097
chr5	132318	134862	AT5G01330.1	10.2419	10.8395	10.5407	10.2443	10.6321	10.4382	5.86018	6.71508	6.28763	4.25916	5.54017	4.89967	-1.3416	-0.91649	0.425107
chr5	16964763	16965099	AT5G42410.1	9.66244	6.58759	8.12501	7.56772	6.37942	6.97357	4.14023	3.12073	3.63048	2.94045	2.4325	2.68647	-0.860429	-0.726647	0.133782
chr5	17579965	17581222	AT5G43750.1	5.41444	6.56707	5.99075	5.7531	5.56884	5.66097	19.7391	16.4413	18.0902	19.6122	15.3785	17.4953	0.627196	0.614307	-0.012889
chr5	1129851	1138442	AT5G04140.1	7.56323	8.08184	7.82253	7.18598	7.1053	7.14564	13.5991	11.1897	12.3944	7.47538	5.4383	6.45684	1.50608	-6.83832	-8.3444
chr3	4135499	4136143	AT3G12955.1	8.73111	8.46365	8.59738	6.51873	7.12599	6.82236	9.00354	7.74496	8.37425	7.65028	5.97338	6.81183	-26.3593	-448.746	-422.387
chr1	7462833	7465334	AT1G21320.1	8.68266	7.24383	7.96324	8.18205	8.37037	8.27621	5.44092	5.81467	5.62779	4.67184	5.50433	5.08808	-1.99686	-1.42481	0.572047
chr1	8013381	8015991	AT1G22650.1	7.25983	8.20984	7.73483	7.10791	6.55871	6.83331	12.7889	12.7214	12.7552	12.6404	11.9619	12.3012	1.38573	1.17906	-0.206674
chr1	2164187	2165239	AT1G07050.1	5.73653	6.70501	6.22077	5.79306	6.19537	5.99422	35.167	31.96	33.5635	22.1628	14.4021	18.2825	0.41123	0.621575	0.210345
chr1	3538469	3543782	AT1G10680.1	8.61721	8.69093	8.65407	9.06993	7.5054	8.28767	5.16609	4.27152	4.71881	2.78191	3.65602	3.21897	-1.14291	-0.73294	0.409973
chr1	8017396	8021712	AT1G22660.1	6.53348	7.26694	6.90021	6.87759	6.13914	6.50836	11.5653	13.5815	12.5734	13.0792	13.5771	13.3281	1.15518	0.967017	-0.188163
chr1	6568072	6568597	AT1G19020.1	6.07095	7.33409	6.70252	5.47096	5.98986	5.73041	13.8723	10.8301	12.3512	26.7591	31.3251	29.0421	1.13395	0.427089	-0.706862
chr1	6936897	6937666	AT1G20000.1	5.78152	6.8061	6.29381	5.77381	7.7503	6.76205	5.60747	6.26003	5.93375	3.75571	4.57783	4.16677	-11.7662	-1.43158	10.3346
chr5	16455187	16459237	AT5G41120.1	6.96248	7.00743	6.98496	6.69113	6.56055	6.62584	7.78675	6.68498	7.23587	8.78114	7.36583	8.07348	19.6408	3.50769	-16.1331
chr5	1604039	1604823	AT5G05420.1	8.25608	8.20597	8.23102	8.45131	8.12161	8.28646	5.9807	6.36369	6.1722	4.01885	5.53463	4.77674	-2.40797	-1.25829	1.14968
chr5	16459583	16463272	AT5G41130.1	7.53706	6.98286	7.25996	6.76667	6.31841	6.54254	10.7457	9.2628	10.0043	11.4543	10.7301	11.0922	2.16179	1.31299	-0.848794
chr1	11514593	11515595	AT1G32030.1	8.82986	9.39778	9.11382	8.19503	7.79767	7.99635	3.27093	4.45629	3.86361	2.27837	1.79806	2.03822	-0.807685	-0.50709	0.300594
chr3	2864781	2867230	AT3G09330.1	8.19919	8.24429	8.22174	8.01811	7.92772	7.97292	4.79451	4.86493	4.82972	3.12839	4.31624	3.72232	-1.30293	-0.909995	0.392931
chr3	2868049	2870526	AT3G09340.1	8.92545	8.62111	8.77328	7.76757	7.52402	7.64579	4.93056	4.8807	4.90563	2.91349	4.59828	3.75589	-1.19235	-0.975123	0.217229
chr3	3195313	3197346	AT3G10320.1	9.51262	9.16105	9.33684	8.32791	7.76322	8.04556	7.58271	6.93712	7.25992	11.414	33.7331	22.5736	-2.75496	0.671876	3.42684
chr1	22429691	22430267	AT1G60920.1	8.04252	9.9657	9.00411	8.24264	6.55251	7.39758	4.70553	2.8859	3.79572	2.94409	2.69936	2.82172	-0.802433	-0.719178	0.0832551
chr1	12089402	12091687	AT1G33350.1	7.30793	7.32332	7.31563	5.85704	6.97229	6.41466	13.8071	14.1467	13.9769	14.2959	15.2045	14.7502	1.07068	0.832438	-0.238239
chr5	6244004	6246227	AT5G18720.1	7.82288	7.7893	7.80609	7.5777	7.58333	7.58051	5.05282	4.84702	4.94992	4.25558	3.87023	4.0629	-1.52162	-1.11138	0.41024
chr5	22108272	22109379	AT5G54450.1	8.75975	10.1824	9.47105	8.9892	8.76486	8.87703	5.87086	6.40692	6.13889	3.79639	3.99518	3.89579	-1.5986	-0.841635	0.756966
chr1	22068032	22070588	AT1G59950.1	6.71182	6.07748	6.39465	7.31867	6.69722	7.00795	2.92003	3.25609	3.08806	2.19077	2.34032	2.26554	-0.952232	-0.613822	0.33841
chr3	3204012	3208022	AT3G10340.1	9.41642	9.11884	9.26763	7.98227	8.37257	8.17742	6.27554	6.88275	6.57914	5.32929	5.84515	5.58722	-2.02306	-1.81979	0.203272
chr3	3680892	3684558	AT3G11670.1	7.91036	7.80078	7.85557	6.42848	6.20641	6.31745	20.3459	22.5853	21.4656	20.5705	23.6067	22.0886	0.689542	0.553744	-0.135798
chr5	2084093	2086052	AT5G06740.1	9.97611	11.5309	10.7535	9.47755	9.20993	9.34374	6.18553	6.61774	6.40164	7.8416	6.44091	7.14125	-1.33638	-2.5785	-1.24212
chr4	15455162	15457121	AT4G31950.1	8.56356	8.4114	8.48748	8.65112	9.60707	9.12909	4.51169	4.96331	4.7375	3.21918	2.71856	2.96887	-1.18876	-0.617072	0.571689
chr1	3509000	3511975	AT1G10620.1	9.04406	9.77103	9.40754	8.33223	7.69731	8.01477	5.39162	5.65422	5.52292	2.97638	4.10427	3.54032	-1.30143	-0.848335	0.453091
chr4	15462407	15464358	AT4G31970.1	9.28365	8.44588	8.86476	10.0196	8.29822	9.1589	5.22564	5.25303	5.23934	3.17022	4.82948	3.99985	-1.31805	-0.83666	0.481388
chr5	5764062	5766077	AT5G17490.1	8.52076	9.297	8.90888	7.53896	7.63029	7.58462	27.6275	27.3007	27.4641	43.0041	43.7933	43.3987	0.615676	0.397377	-0.218299
chr4	14022386	14022987	AT4G28330.1	7.99597	8.16138	8.07867	7.58547	5.97253	6.779	22.5506	19.3624	20.9565	26.5722	29.2768	27.9245	0.727163	0.489623	-0.23754
chr4	15464904	15469204	AT4G31980.1	7.14297	7.52244	7.33271	5.97367	6.57565	6.27466	14.6069	14.4471	14.527	16.4286	17.3823	16.9055	1.01387	0.699359	-0.314511
chr5	17550232	17551581	AT5G43700.1	5.42998	5.3647	5.39734	4.64623	4.50291	4.57457	35.8661	30.8364	33.3512	37.3902	25.807	31.5986	0.380602	0.35866	-0.0219412
chr4	14954319	14954968	AT4G30650.1	5.54202	7.89464	6.71833	5.43468	7.1282	6.28144	27.0349	16.1798	21.6073	26.6011	13.6205	20.1108	0.59335	0.595662	0.00231234
chr5	1150891	1152481	AT5G04190.1	8.74034	8.37215	8.55625	6.94258	8.24739	7.59498	13.4982	27.3773	20.4377	17.4775	18.9609	18.2192	0.796061	0.792178	-0.00388296
chr1	3134106	3135930	AT1G09680.1	7.5507	8.71455	8.13263	7.41208	8.87568	8.14388	17.0675	19.1128	18.0901	21.9185	19.6291	20.7738	0.866994	0.740205	-0.126789
chr4	18543892	18547523	AT4G40000.1	7.43654	8.42707	7.9318	7.17363	7.56233	7.36798	9.06921	9.21768	9.14344	7.82865	8.28328	8.05597	4.87593	7.76469	2.88877
chr1	2631067	2632871	AT1G08340.1	9.28151	9.47648	9.37899	8.12429	8.56332	8.34381	6.17352	5.92361	6.04857	5.04177	5.94944	5.4956	-1.58018	-1.65995	-0.0797733
chr4	14540906	14542481	AT4G29690.1	9.2128	8.38256	8.79768	8.277	7.85549	8.06625	6.30488	6.45069	6.37778	5.72303	5.77363	5.74833	-2.15485	-2.04602	0.108838
chr5	1624205	1629234	AT5G05490.1	7.23046	7.6188	7.42463	7.13942	7.30279	7.22111	8.30661	10.4367	9.37165	9.7497	11.0006	10.3752	2.97633	1.91262	-1.06371
chr1	2150193	2152325	AT1G07000.1	8.90886	8.32636	8.61761	7.48897	7.05535	7.27216	21.9045	23.5022	22.7034	29.9791	40.3535	35.1663	0.71554	0.439805	-0.275736
chr5	26004016	26006851	AT5G65090.1	7.1165	7.31467	7.21559	6.35563	6.24748	6.30156	4.06216	4.4191	4.24063	3.74369	7.31302	5.52836	-1.30406	-5.29499	-3.99094
chr3	7388366	7389974	AT3G21080.1	7.14673	6.58208	6.86441	7.03627	6.01268	6.52447	4.44125	4.35751	4.39938	6.56088	9.47631	8.01859	-1.55803	3.36148	4.91952
chr4	8581372	8584122	AT4G15040.1	7.85674	7.63329	7.74501	7.47279	6.84473	7.15876	3.75588	4.20521	3.98055	2.02157	2.53286	2.27721	-1.04134	-0.605166	0.436174
chr3	21098314	21100360	AT3G57020.1	6.20157	6.20489	6.20323	6.23783	6.39205	6.31494	13.0611	9.46191	11.2615	17.0024	8.40976	12.7061	1.16237	0.991396	-0.170976
chr2	19574863	19580599	AT2G47800.1	9.79154	10.3148	10.0532	8.4072	9.2392	8.8232	17.8754	15.6735	16.7745	24.4531	31.1354	27.7943	1.35389	0.604079	-0.749807
chr4	9833660	9834727	AT4G17670.1	6.00945	6.13377	6.07161	5.389	6.10836	5.74868	10.5926	6.56482	8.57871	6.22977	4.98913	5.60945	2.00529	-28.2705	-30.2758
chr2	10170600	10173927	AT2G23890.1	5.90844	6.18956	6.049	5.41604	5.26819	5.34211	10.5945	9.50666	10.0506	13.4233	13.1042	13.2638	1.36517	0.762191	-0.602976
chr2	14080410	14081971	AT2G33230.1	8.85226	8.1548	8.50353	8.2188	7.87844	8.04862	5.96305	6.05964	6.01134	3.90997	3.3063	3.60813	-1.9985	-0.863939	1.13457
chr2	15067174	15069136	AT2G35890.1	8.90307	9.28846	9.09577	8.02341	8.3839	8.20365	5.58056	4.73249	5.15653	3.47182	5.5541	4.51296	-1.22131	-1.15983	0.0614734
chr1	4021824	4023292	AT1G11915.1	9.0593	9.04268	9.05099	9.06757	8.68	8.87379	5.71164	5.07109	5.39136	3.40034	4.85489	4.12762	-1.33792	-0.9056	0.432325
chr2	14069540	14070671	AT2G33200.1	8.37948	9.90218	9.14083	6.78925	7.82591	7.30758	5.14677	4.56783	4.8573	7.61045	7.45887	7.53466	-1.09629	22.6503	23.7466
chr2	14074906	14078731	AT2G33210.1	6.5743	7.16269	6.8685	6.67027	7.05293	6.8616	8.25945	6.55127	7.40536	7.45812	6.81341	7.13576	9.2102	17.6919	8.48173
chr1	12074098	12076104	AT1G33290.1	6.96788	7.03575	7.00182	6.20761	6.53791	6.37276	13.2745	12.6199	12.9472	15.7694	14.99	15.3797	1.12761	0.786761	-0.340845
chr5	16431373	16433305	AT5G41040.1	7.15325	8.02055	7.5869	6.64137	6.99913	6.82025	7.9399	7.52628	7.73309	7.45942	5.51307	6.48625	36.3178	-13.8043	-50.1222
chr3	18150443	18151412	AT3G48960.1	9.73029	10.0552	9.89273	8.93572	8.25402	8.59487	4.45129	3.43333	3.94231	2.58522	3.29591	2.94056	-0.753394	-0.646253	0.107142
chr3	3208238	3211294	AT3G10350.1	7.70322	8.88116	8.29219	6.82625	7.95411	7.39018	14.926	14.8791	14.9025	18.4965	18.9854	18.7409	1.18241	0.744872	-0.437538
chr3	21582763	21583390	AT3G58300.1	7.21405	7.41783	7.31594	8.8629	7.79108	8.32699	3.45271	3.76798	3.61035	2.38297	4.30761	3.34529	-0.981445	-0.760073	0.221372
chr2	14103542	14105204	AT2G33270.1	5.77011	4.96775	5.36893	6.43476	5.54997	5.99236	4.18366	4.47951	4.33159	2.09162	3.49984	2.79573	-3.22853	-0.909174	2.31935
chr3	22939545	22941451	AT3G61950.1	7.02805	7.65279	7.34042	6.74999	7.38612	7.06805	18.2814	11.9029	15.0921	11.9833	7.56562	9.77444	0.961666	2.13812	1.17645
chr2	9105582	9107380	AT2G21260.1	6.95156	8.92142	7.93649	7.27016	8.03557	7.65286	7.97583	8.96377	8.4698	7.00332	8.52104	7.76218	10.6579	48.8694	38.2115
chr3	7904155	7905384	AT3G22360.1	8.78613	8.19598	8.49106	8.48986	7.80509	8.14748	5.25789	4.6314	4.94464	3.0088	2.99909	3.00395	-1.28192	-0.694688	0.587236
chr5	25975696	25976305	AT5G65030.1	7.94268	8.05435	7.99851	7.65548	7.71715	7.68632	19.813	15.0856	17.4493	23.2731	18.6796	20.9764	0.888599	0.690417	-0.198181
chr1	26039047	26040720	AT1G69260.1	7.22632	8.28316	7.75474	6.31013	5.40278	5.85646	22.7745	33.9253	28.3499	43.7442	43.8278	43.786	0.534704	0.344546	-0.190158
chr5	22075282	22076777	AT5G54370.1	8.82219	7.78475	8.30347	8.80025	7.1606	7.98043	4.54986	5.62398	5.08692	3.14972	4.3837	3.76671	-1.41458	-0.923223	0.491359
chr5	21506966	21507948	AT5G53040.1	5.76096	6.62714	6.19405	5.78487	5.69386	5.73936	4.39242	4.36864	4.38053	3.18879	3.5025	3.34564	-2.0009	-1.28434	0.716552
chr3	3216367	3219270	AT3G10370.1	9.08953	9.92556	9.50754	8.05223	9.17731	8.61477	26.4967	28.459	27.4779	34.7567	36.6969	35.7268	0.653115	0.487301	-0.165814
chr2	19607995	19609645	AT2G47890.1	8.69901	9.98568	9.34234	7.97406	8.64365	8.30885	48.7644	41.9357	45.3501	62.3963	60.8235	61.6099	0.438741	0.345968	-0.0927732
chr3	21587361	21588002	AT3G58330.1	6.44417	6.40575	6.42496	7.78388	7.85212	7.818	3.70048	2.59372	3.1471	1.98451	2.80912	2.39681	-0.97119	-0.586275	0.384914
chr5	26512199	26512824	AT5G66370.1	6.96068	7.67407	7.31738	7.84519	7.75676	7.80098	7.10821	6.16003	6.63412	3.16591	4.97613	4.07102	-7.07102	-1.0658	6.00522
chr3	7906790	7908740	AT3G22370.1	6.64379	5.91328	6.27854	5.10509	6.17461	5.63985	19.7729	16.6656	18.2193	28.6813	28.9917	28.8365	0.650633	0.424778	-0.225855
chr1	22411574	22412180	AT1G60880.1	7.10081	8.0342	7.5675	7.94882	6.53399	7.2414	4.16235	5.77531	4.96883	3.33164	3.91644	3.62404	-1.64769	-1.00133	0.646355
chr5	16445763	16446537	AT5G41090.1	8.34231	7.60746	7.97488	6.24795	7.50899	6.87847	5.47398	6.10655	5.79027	3.6793	4.01943	3.84936	-2.16528	-1.19407	0.971206
chr3	22421409	22423477	AT3G60660.1	6.69825	7.40539	7.05182	6.1132	5.89412	6.00366	7.19928	6.9892	7.09424	5.94279	7.68641	6.8146	115.579	5.47085	-110.108
chr2	18672681	18675906	AT2G45290.1	8.88932	9.3297	9.10951	8.00167	8.7094	8.35553	9.37481	7.85123	8.61302	10.8889	11.7144	11.3016	-12.3679	2.29502	14.663
chr3	17571191	17574805	AT3G47660.1	8.32005	8.68818	8.50411	7.63638	7.79271	7.71454	5.73207	5.98815	5.86011	3.68099	3.71893	3.69996	-1.86139	-0.943333	0.918058
chr2	14109963	14112387	AT2G33290.1	8.27074	8.5544	8.41257	7.34043	8.46801	7.90422	20.2621	20.1663	20.2142	22.0161	20.9248	21.4704	0.790669	0.693647	-0.0970219
chr3	2891234	2893532	AT3G09400.1	8.33402	8.61165	8.47283	8.07253	7.868	7.97027	8.87382	10.2927	9.58326	15.8073	17.6502	16.7287	5.62837	0.934906	-4.69346
chr5	6301651	6304088	AT5G18890.1	6.82005	7.25486	7.03745	7.23061	6.9633	7.09696	3.85139	3.41503	3.63321	2.60461	3.53051	3.06756	-1.04843	-0.826373	0.222055
chr1	7429979	7432346	AT1G21230.1	9.81836	10.3894	10.1039	10.0568	8.9536	9.5052	3.72637	3.62701	3.67669	2.43394	3.6695	3.05172	-0.685668	-0.610093	0.0755752
chr1	22031412	22032132	AT1G59860.1	8.55258	8.12675	8.33966	7.7675	6.32344	7.04547	15.6906	11.6692	13.6799	18.5402	13.7573	16.1487	1.40057	0.835665	-0.56491
chr1	12623476	12624487	AT1G34520.1	6.9793	6.653	6.81615	9.02461	7.50856	8.26659	3.37225	4.07025	3.72125	2.19816	2.91611	2.55714	-1.14525	-0.59075	0.554504
chr3	7926878	7931351	AT3G22400.1	7.35549	7.11768	7.23659	7.18317	6.44565	6.81441	5.25103	5.58281	5.41692	3.28162	3.05987	3.17074	-2.39328	-0.905988	1.48729
chr5	1160830	1163775	AT5G04230.1	9.78759	9.03048	9.40904	9.68051	8.69418	9.18735	6.41934	7.37774	6.89854	5.69074	7.79126	6.741	-2.23336	-2.23871	-0.00535482
chr2	14035214	14035961	AT2G33090.1	8.64344	8.8065	8.72497	9.23796	8.77112	9.00454	3.9827	5.15532	4.56901	2.43326	4.71248	3.57287	-1.0715	-0.749867	0.321636
chr5	2135742	2135943	AT5G06890.1	9.65643	7.20668	8.43155	9.12779	8.44092	8.78435	5.32042	4.77249	5.04646	2.40274	4.05818	3.23046	-1.35039	-0.692906	0.657483
chr1	3484579	3486965	AT1G10560.1	9.01529	9.84932	9.43231	7.65221	8.68046	8.16633	18.3019	15.7143	17.0081	14.8009	14.3208	14.5608	1.17572	1.19856	0.0228397
chr5	6290675	6295811	AT5G18860.1	6.90837	6.9571	6.93274	6.58482	5.91681	6.25081	5.73683	4.81109	5.27396	6.44446	6.36716	6.40581	-2.53461	28.2995	30.8341
chr5	16498154	16500858	AT5G41240.1	6.79819	7.79	7.2941	6.60609	5.97451	6.2903	12.5954	13.219	12.9072	13.7487	13.1221	13.4354	1.21451	0.913378	-0.301137
chr3	3242749	3243862	AT3G10430.1	8.16185	8.13468	8.14827	8.18283	7.41998	7.80141	5.41611	6.37241	5.89426	6.51713	9.49264	8.00488	-2.14049	26.9208	29.0613
chr5	6286846	6287590	AT5G18850.1	5.84884	5.52012	5.68448	5.2274	5.87096	5.54918	30.5979	30.3506	30.4743	43.5136	43.6834	43.5985	0.412798	0.336255	-0.0765429
chr1	12657148	12658732	AT1G34575.1	8.35659	7.25578	7.80618	9.90427	7.57703	8.74065	2.91447	2.87527	2.89487	2.53905	2.06877	2.30391	-0.698753	-0.519844	0.178909
chr3	7933166	7935808	AT3G22410.1	5.70183	5.70072	5.70128	5.71137	5.736	5.72369	6.34914	6.79768	6.57341	4.95056	6.11014	5.53035	4.86955	-20.1722	-25.0417
chr1	7444930	7447549	AT1G21270.1	8.12949	8.52891	8.3292	8.06348	8.20559	8.13454	14.6161	9.5334	12.0747	11.3928	7.32145	9.35715	1.86657	4.95028	3.08371
chr5	21598865	21599942	AT5G53230.1	10.025	9.68923	9.85711	8.71186	8.52739	8.61963	4.8099	5.93483	5.37237	5.15895	3.80219	4.48057	-1.14206	-1.05939	0.0826784
chr3	3722988	3723441	AT3G11773.1	9.94425	10.4211	10.1827	8.69186	11.267	9.97941	6.93558	10.2311	8.58336	6.77072	9.20866	7.98969	-4.05675	-3.11707	0.939684
chr5	21601480	21602739	AT5G53240.1	10.2998	9.09843	9.69912	9.61431	10.0609	9.83763	4.90824	5.14713	5.02769	4.54217	4.55418	4.54817	-1.0549	-0.898454	0.156443
chr5	5767378	5769719	AT5G17500.1	7.27424	6.37123	6.82274	7.78452	6.09336	6.93894	4.62112	4.86475	4.74294	2.4955	3.81524	3.15537	-1.90632	-0.87958	1.02674
chr1	27397215	27398500	AT1G72800.1	9.50443	10.0748	9.7896	8.14696	6.71581	7.43139	12.4477	20.7175	16.5826	44.8493	68.1427	56.496	1.31519	0.341712	-0.973478
chr5	21603619	21604231	AT5G53250.1	6.95433	6.8869	6.92061	7.89913	6.28863	7.09388	4.82905	3.14533	3.98719	4.22276	3.20947	3.71612	-1.25703	-1.07207	0.184962
chr5	1153789	1155040	AT5G04200.1	10.3154	10.9297	10.6226	8.23057	8.85218	8.54138	5.37633	6.79003	6.08318	5.58881	11.9165	8.75266	-1.24342	28.366	29.6094
chr1	8417494	8418566	AT1G23810.1	8.15119	8.37768	8.26444	9.2503	8.01441	8.63236	4.14701	4.81899	4.483	2.78939	3.20872	2.99906	-1.13321	-0.655632	0.477575
chr1	3985224	3987290	AT1G11800.1	7.47338	8.31051	7.89195	7.87816	7.45995	7.66905	18.9187	18.5711	18.7449	16.789	16.9741	16.8815	0.801254	0.878485	0.0772309
chr4	14501975	14502191	AT4G29548.1	9.71385	7.88251	8.79818	8.73507	9.56559	9.15033	9.73152	7.26971	8.50061	10.3445	13.9773	12.1609	-20.1459	2.43689	22.5828
chr1	12611637	12612663	AT1G34500.1	8.13336	8.68204	8.4077	9.2955	8.40947	8.85248	2.97418	3.07211	3.02314	1.98883	1.35694	1.67289	-0.677661	-0.416018	0.261643
chr5	17625436	17626364	AT5G43840.1	7.23033	6.7773	7.00382	7.08567	6.58342	6.83454	7.42827	6.69803	7.06315	5.61631	7.2357	6.42601	82.17	-11.2457	-93.4157
chr5	5795301	5797178	AT5G17580.1	7.59728	7.26711	7.4322	6.49637	6.41462	6.4555	4.30709	4.94669	4.62689	3.34898	2.26981	2.80939	-1.46253	-0.833147	0.629385
chr5	22594654	22596843	AT5G55830.1	7.94433	9.4391	8.69171	7.32553	7.1933	7.25941	7.55915	7.28335	7.42125	4.98651	4.94097	4.96374	-4.38638	-1.8234	2.56297
chr5	17000258	17002607	AT5G42520.1	6.65372	6.47343	6.56358	6.66545	5.89912	6.28228	16.4799	16.0736	16.2768	21.359	18.6973	20.0282	0.763208	0.597847	-0.165361
chr2	15016669	15020011	AT2G35720.1	6.85127	7.57703	7.21415	6.50513	7.27362	6.88938	11.1335	11.4826	11.3081	12.9154	12.604	12.7597	1.54213	1.12467	-0.417463
chr3	21632811	21635101	AT3G58490.1	7.21645	7.08494	7.1507	6.60393	7.39391	6.99892	13.7276	15.1487	14.4381	16.498	17.9623	17.2301	0.98646	0.769391	-0.217068
chr4	9782507	9783644	AT4G17565.1	7.58886	7.41946	7.50416	6.54146	6.64464	6.59305	5.23561	5.85296	5.54428	2.89663	3.09748	2.99705	-2.28996	-0.879198	1.41076
chr2	14036318	14040044	AT2G33100.1	9.47552	9.29617	9.38584	8.76622	9.07024	8.91823	4.9325	5.07924	5.00587	3.40217	4.94886	4.17551	-1.1027	-0.913406	0.189293
chr2	14524755	14525763	AT2G34430.1	10.4299	11.6864	11.0582	11.0667	10.0289	10.5478	16.1266	19.1958	17.6612	17.0162	10.8054	13.9108	1.48045	2.50458	1.02413
chr2	10120241	10122080	AT2G23770.1	7.09588	6.80404	6.94996	6.12482	6.28521	6.20502	21.765	23.8629	22.814	25.6086	24.6371	25.1228	0.583144	0.495665	-0.0874796
chr2	10107708	10112823	AT2G23760.1	5.098	5.58426	5.34113	5.76305	5.20933	5.48619	13.4151	17.0792	15.2472	6.04004	5.27166	5.65585	0.660797	22.7582	22.0974
chr4	9175648	9176565	AT4G16200.1	7.41979	8.04785	7.73382	7.73371	5.97589	6.8548	4.88829	4.67797	4.78313	3.0621	2.32174	2.69192	-1.44253	-0.741576	0.700955
chr5	16988608	16992622	AT5G42490.1	7.57343	6.52639	7.04991	6.89705	6.82248	6.85977	3.51737	3.14327	3.33032	2.28171	2.65424	2.46797	-0.924262	-0.678043	0.246219
chr3	7408245	7409349	AT3G21130.1	7.303	6.98232	7.14266	7.23584	7.58105	7.40845	4.35111	4.04494	4.19803	3.25765	2.52231	2.88998	-1.3042	-0.736318	0.567887
chr2	19065715	19069569	AT2G46450.1	7.97345	8.50603	8.23974	7.05815	7.78832	7.42324	10.589	8.34345	9.46624	10.8276	13.0778	11.9527	4.99519	1.45515	-3.54004
chr2	19570048	19571034	AT2G47780.1	10.2958	9.73449	10.0152	10.0388	11.4542	10.7465	10.4303	9.14585	9.78809	10.2857	8.88687	9.58629	-30.2238	-6.06692	24.1568
chr2	18603617	18604751	AT2G45120.1	7.40102	6.8619	7.13146	7.36341	8.55635	7.95988	20.2502	27.0257	23.638	20.2765	19.7896	20.0331	0.578424	0.750996	0.172573
chr5	16478485	16480584	AT5G41170.1	6.37465	6.23892	6.30679	6.33478	5.57765	5.95621	8.70913	8.01283	8.36098	11.1805	9.01727	10.0989	2.45841	1.31281	-1.1456
chr5	22118003	22120166	AT5G54480.1	7.56001	8.45935	8.00968	8.63984	7.27972	7.95978	4.28677	5.4269	4.85683	2.78488	2.91686	2.85087	-1.38556	-0.675071	0.710492
chr3	3264347	3267090	AT3G10480.1	8.26087	8.80664	8.53376	7.64885	8.25354	7.9512	13.8663	13.606	13.7361	13.9439	17.4466	15.6953	1.4562	1.01928	-0.436915
chr1	17074941	17076330	AT1G45145.1	6.0546	5.3936	5.7241	5.13238	5.30666	5.21952	5.53436	5.17015	5.35226	19.4229	19.2258	19.3244	-10.3198	0.52954	10.8494
chr3	3267878	3270883	AT3G10490.1	8.22117	8.0996	8.16038	6.95353	7.52184	7.23768	15.3548	16.5601	15.9575	17.4513	20.8347	19.143	1.03357	0.712648	-0.320918
chr2	19058293	19061436	AT2G46430.1	7.71021	7.5936	7.6519	7.00457	7.39211	7.19834	7.50235	6.27197	6.88716	8.23332	7.56132	7.89732	-6.58285	7.4795	14.0623
chr5	22121403	22121931	AT5G54490.1	6.7502	5.64137	6.19578	7.39441	6.02596	6.71018	14.3282	10.7687	12.5484	14.9093	15.8062	15.3577	0.982173	0.837142	-0.145031
chr3	22064307	22065879	AT3G59730.1	8.65035	9.55537	9.10286	8.82957	9.07226	8.95091	5.20216	3.6215	4.41183	3.92119	4.22123	4.07121	-0.95699	-0.879835	0.0771551
chr1	26000213	26001588	AT1G69160.1	8.24258	7.51149	7.87703	8.17764	7.19244	7.68504	21.8831	21.6553	21.7692	18.5182	11.4384	14.9783	0.681866	1.03869	0.356825
chr4	10322437	10325770	AT4G18810.1	5.90253	6.7133	6.30791	5.67505	5.58112	5.62809	8.52821	6.91344	7.72083	7.11508	5.58139	6.34824	3.42944	5.75668	2.32725
chr1	26412687	26415230	AT1G70140.1	9.15765	9.0269	9.09228	7.8099	7.99905	7.90448	12.8145	14.1933	13.5039	26.8926	36.8308	31.8617	1.75235	0.497245	-1.25511
chr2	19061860	19064881	AT2G46440.1	8.68256	8.97198	8.82727	8.15978	8.27928	8.21953	8.29188	7.3662	7.82904	7.86974	8.24634	8.05804	-5.77594	-34.9322	-29.1563
chr1	22362292	22363854	AT1G60750.1	8.55473	8.89469	8.72471	7.8387	7.7074	7.77305	4.35482	5.27076	4.81279	3.2476	3.14684	3.19722	-1.16518	-0.780236	0.384948
chr4	10319861	10321551	AT4G18800.1	5.19083	5.16528	5.17806	4.83023	6.13759	5.48391	19.2228	22.2858	20.7543	26.0114	29.9105	27.9609	0.499269	0.425507	-0.0737617
chr2	19082343	19083811	AT2G46494.1	9.5626	10.0832	9.8229	8.91507	8.73047	8.82277	5.917	5.42905	5.67302	3.73074	4.63168	4.18121	-1.26258	-0.928236	0.334339
chr5	26031183	26033889	AT5G65160.1	7.3336	6.77593	7.05476	6.21291	6.21657	6.21474	17.8797	16.2849	17.0823	19.6329	16.2921	17.9625	0.783803	0.653073	-0.13073
chr2	14067971	14069111	AT2G33190.1	6.52111	7.49564	7.00837	6.46385	5.52264	5.99324	3.56936	4.45499	4.01217	2.39274	3.23303	2.81288	-1.24271	-0.916349	0.326357
chr1	26912725	26917712	AT1G71410.1	7.941	8.09884	8.01992	7.15462	8.15942	7.65702	15.9858	15.005	15.4954	18.0418	19.8857	18.9638	1.05243	0.764297	-0.288137
chr5	26034421	26035927	AT5G65165.1	8.55947	8.13847	8.34897	8.02707	7.87082	7.94895	6.38086	6.74604	6.56345	4.48209	5.22204	4.85207	-2.88065	-1.40417	1.47648
chr3	17624478	17629013	AT3G47780.1	6.98099	7.11667	7.04883	6.14665	6.28401	6.21533	4.36038	4.92687	4.64363	3.91889	5.22284	4.57087	-1.66077	-2.25549	-0.594722
chr2	14535644	14537432	AT2G34490.1	9.8833	8.50339	9.19335	8.43776	8.55703	8.49739	12.4364	12.835	12.6357	27.1977	38.2154	32.7065	2.17941	0.514274	-1.66513
chr3	7425518	7432200	AT3G21180.1	7.18624	7.83094	7.50859	6.98765	6.53367	6.76066	3.58024	3.94729	3.76377	2.48439	3.12789	2.80614	-1.00365	-0.788284	0.215365
chr3	21618445	21621249	AT3G58440.1	7.82326	8.35563	8.08944	7.69753	7.5719	7.63472	3.74408	3.93679	3.84043	4.59255	4.70517	4.64886	-0.93043	-1.39724	-0.466808
chr1	27385420	27388274	AT1G72760.1	8.05541	8.1838	8.11961	6.95312	8.02353	7.48833	6.03618	6.56919	6.30269	3.33628	4.0198	3.67804	-2.73641	-0.974937	1.76147
chr5	22974519	22975992	AT5G56810.1	6.86214	8.41944	7.64079	6.23107	5.73351	5.98229	7.38075	5.52955	6.45515	26.1226	23.5248	24.8237	-4.11064	0.487105	4.59774
chr3	3736399	3738257	AT3G11840.1	6.91335	8.08532	7.49934	6.3403	6.10134	6.22082	13.743	11.786	12.7645	20.1469	23.8561	22.0015	1.30327	0.548719	-0.754551
chr3	2926301	2928215	AT3G09530.1	10.2516	8.60906	9.43033	10.1682	9.48442	9.82629	6.50811	6.54442	6.52627	4.38255	5.26525	4.8239	-1.88306	-0.974233	0.908826
chr5	22976333	22977838	AT5G56820.1	7.31171	7.58806	7.44989	6.93395	5.8332	6.38357	3.78098	4.83011	4.30555	2.45739	3.64697	3.05218	-1.26419	-0.939386	0.3248
chr3	3744815	3746850	AT3G11860.1	7.26267	7.36454	7.31361	6.46619	6.51761	6.4919	7.79752	7.18858	7.49305	5.56234	6.20048	5.88141	28.5959	-7.01855	-35.6145
chr3	2931864	2934354	AT3G09550.1	9.12516	10.0079	9.56653	9.13132	9.70191	9.41661	6.24457	5.59407	5.91932	4.03487	5.06791	4.55139	-1.44391	-0.95338	0.490528
chr1	26148020	26153555	AT1G69550.1	6.63778	6.88956	6.76367	6.67985	6.65539	6.66762	14.1173	11.5566	12.8369	12.2924	10.3357	11.3141	1.08175	1.31083	0.229079
chr3	8616952	8617645	AT3G23860.1	10.5853	8.86245	9.72388	9.16221	7.15696	8.15958	5.02614	4.4199	4.72302	2.56431	3.42548	2.99489	-0.959857	-0.691567	0.26829
chr5	2508916	2510503	AT5G07850.1	7.59786	9.1901	8.39398	8.02998	7.30596	7.66797	5.54484	5.51891	5.53188	2.67434	3.25216	2.96325	-1.66227	-0.729042	0.933231
chr5	1987249	1989372	AT5G06520.1	9.33914	9.33831	9.33872	9.86534	8.32429	9.09482	5.37948	5.40531	5.3924	3.53237	5.0945	4.31344	-1.26215	-0.92919	0.332961
chr3	7448039	7452000	AT3G21230.1	5.79675	6.09011	5.94343	5.74542	5.72559	5.7355	5.86774	4.71161	5.28968	4.93072	4.75878	4.84475	-5.94824	-4.1068	1.84143
chr4	14599215	14601055	AT4G29840.1	9.90321	9.09349	9.49835	8.60191	8.69788	8.64989	40.0754	37.6078	38.8416	49.6734	50.895	50.2842	0.492161	0.393801	-0.0983597
chr3	17128262	17130210	AT3G46520.1	7.79671	7.20778	7.50225	7.34721	6.59935	6.97328	4.38237	4.76648	4.57443	2.86381	2.77597	2.81989	-1.40109	-0.765581	0.635505
chr5	23009097	23009709	AT5G56880.1	7.36491	8.25241	7.80866	7.25258	7.86079	7.55668	10.3655	16.5845	13.475	18.7385	21.9314	20.3349	1.27042	0.700214	-0.57021
chr1	3208827	3211653	AT1G09880.1	7.37843	7.95589	7.66716	6.79645	7.48675	7.1416	4.61533	4.65018	4.63275	2.78988	3.1027	2.94629	-1.37585	-0.782873	0.592979
chr1	2208729	2210844	AT1G07200.1	7.99913	8.56525	8.28219	7.52471	7.84776	7.68623	6.27306	8.36642	7.31974	4.24341	5.84983	5.04662	-5.61105	-1.64756	3.96349
chr1	12159883	12161314	AT1G33530.1	7.63463	7.54814	7.59138	7.85784	6.5229	7.19037	3.33119	3.91689	3.62404	2.51376	2.80502	2.65939	-0.937415	-0.696878	0.240537
chr1	17270184	17271706	AT1G46840.1	6.65169	6.97765	6.81467	6.7321	6.37653	6.55431	3.28071	3.16495	3.22283	4.14288	4.09068	4.11678	-0.925656	-1.49047	-0.564816
chr1	6625019	6625856	AT1G19200.1	7.95917	6.6881	7.32364	7.5261	5.97136	6.74873	14.8949	18.5112	16.703	16.8445	36.0965	26.4705	0.840707	0.507177	-0.33353
chr5	2007989	2011041	AT5G06570.1	6.27576	6.85437	6.56507	6.12966	6.21622	6.17294	6.14495	6.54504	6.345	7.60436	9.7468	8.67558	-20.3292	2.03665	22.3659
chr5	5658459	5659386	AT5G17220.1	5.32265	6.31399	5.81832	5.86776	6.23103	6.0494	4.79497	5.28864	5.04181	4.07513	3.53341	3.80427	-4.83882	-1.49438	3.34444
chr1	2225899	2227566	AT1G07250.1	8.77068	8.00749	8.38908	6.87003	8.75555	7.81279	60.4869	56.6405	58.5637	68.8045	67.6246	68.2146	0.356707	0.31988	-0.0368268
chr5	1557036	1557998	AT5G05250.1	10.2584	11.7533	11.0059	8.39228	8.19854	8.29541	36.4761	14.0152	25.2457	30.9961	16.8547	23.9254	0.834889	0.654382	-0.180507
chr5	18095712	18097585	AT5G44820.1	5.3051	5.16581	5.23546	5.2229	4.54927	4.88609	5.03063	4.30252	4.66657	6.33455	9.88601	8.11028	-6.02587	1.36785	7.39373
chr2	14940844	14945357	AT2G35600.1	6.4191	6.92561	6.67235	6.34839	5.94512	6.14676	5.02071	4.85381	4.93726	4.04999	4.46741	4.2587	-2.30157	-1.88889	0.412682
chr5	21990998	21992812	AT5G54190.1	8.79702	8.84277	8.81989	8.31688	8.35276	8.33482	5.24611	5.11839	5.18225	3.67692	3.97455	3.82574	-1.30347	-0.890145	0.413325
chr2	14959390	14960734	AT2G35615.1	9.83603	10.4446	10.1403	10.3391	11.8227	11.0809	5.56532	6.90697	6.23615	2.97708	3.53499	3.25603	-1.42577	-0.565965	0.859807
chr4	1442633	1443499	AT4G03290.1	7.60223	6.6323	7.11727	7.05574	5.21584	6.13579	3.0881	3.03254	3.06032	2.49581	3.87657	3.18619	-0.82126	-1.05773	-0.236474
chr2	10052565	10055317	AT2G23630.1	7.21678	6.68915	6.95296	7.74904	6.48969	7.11936	3.62303	3.75647	3.68975	1.90257	2.08437	1.99347	-1.09397	-0.544524	0.549443
chr2	15508797	15509850	AT2G36920.1	7.79069	8.45964	8.12517	6.53962	6.01366	6.27664	5.36665	6.73517	6.05091	3.45366	3.65544	3.55455	-2.35158	-1.21903	1.13256
chr1	3187816	3188580	AT1G09812.1	7.54659	5.94668	6.74664	6.87024	6.68653	6.77838	7.54193	5.61357	6.57775	6.23875	4.17913	5.20894	-27.3408	-2.63192	24.7089
chr2	19011166	19011355	AT2G46308.1	6.04387	5.36328	5.70358	3.99055	3.1214	3.55597	8.63352	11.9929	10.3132	5.53474	9.06041	7.29758	1.1702	0.96416	-0.206042
chr4	8708847	8709373	AT4G15248.1	5.73108	5.52466	5.62787	8.17453	6.33017	7.25235	5.90331	3.65861	4.78096	8.13528	2.79991	5.4676	-4.25009	-2.45374	1.79635
chr2	14496327	14498389	AT2G34355.1	8.49439	8.07965	8.28702	7.64285	7.31271	7.47778	15.7474	13.2119	14.4796	17.4881	14.3447	15.9164	1.24208	0.917573	-0.324507
chr1	25543968	25545717	AT1G68150.1	7.1462	7.27874	7.21247	6.71552	5.61295	6.16423	5.2578	5.70914	5.48347	4.63397	7.3075	5.97074	-2.52906	-21.7333	-19.2042
chr1	26114111	26117797	AT1G69480.1	8.2173	8.40007	8.30869	7.19749	7.17808	7.18778	5.54854	6.32285	5.93569	4.36055	6.3588	5.35968	-2.06099	-2.36183	-0.300834
chr2	14013873	14016516	AT2G33020.1	9.4241	8.64419	9.03415	8.58988	8.50963	8.54975	5.50526	4.74	5.12263	7.97756	9.89035	8.93395	-1.22174	15.7689	16.9906
chr1	26122138	26123421	AT1G69490.1	6.52993	6.54747	6.5387	6.49551	6.84174	6.66863	10.2791	26.8928	18.5859	25.4994	40.6045	33.0519	0.66351	0.433037	-0.230473
chr5	22465692	22467209	AT5G55440.1	8.84978	8.58297	8.71637	9.67166	7.52077	8.59621	5.09254	4.61873	4.85563	3.74353	4.26616	4.00485	-1.18474	-0.907479	0.277259
chr3	3310423	3311311	AT3G10590.1	8.1042	7.901	8.0026	9.28468	7.1298	8.20724	4.26301	5.8164	5.03971	3.5942	4.51832	4.05626	-1.49896	-0.983528	0.515434
chr4	8666337	8669470	AT4G15210.1	6.87149	7.45525	7.16337	7.0984	6.62327	6.86083	3.39916	3.2998	3.34948	1.94875	2.27563	2.11219	-0.911825	-0.588359	0.323467
chr2	9497594	9500615	AT2G22360.1	6.2048	7.52683	6.86581	6.30088	6.62342	6.46215	10.7439	10.3243	10.5341	12.8686	11.7999	12.3342	1.61927	1.07229	-0.546982
chr2	10072232	10073126	AT2G23690.1	7.01287	8.29533	7.6541	6.50769	6.46078	6.48423	19.0023	18.5073	18.7548	21.737	14.2884	18.0127	0.773422	0.678423	-0.0949993
chr3	7454268	7457379	AT3G21240.1	6.7482	7.04017	6.89418	7.25933	6.93213	7.09573	9.43347	7.18133	8.3074	9.34473	8.6664	9.00556	3.71724	2.90811	-0.809131
chr4	1417471	1419148	AT4G03220.1	6.85286	6.87533	6.86409	6.32589	6.4723	6.3991	5.55082	6.00634	5.77858	4.36279	4.49447	4.42863	-4.02651	-1.88321	2.14331
chr2	14507293	14510231	AT2G34360.1	8.03392	7.61556	7.82474	7.79217	6.01592	6.90405	4.3368	5.48684	4.91182	4.60335	6.38731	5.49533	-1.48857	-3.03734	-1.54876
chr4	8662991	8665759	AT4G15200.1	7.71477	7.8991	7.80694	7.74782	6.9341	7.34096	3.77913	4.08292	3.93103	2.28596	2.24995	2.26796	-1.01025	-0.590118	0.420136
chr3	17130366	17133338	AT3G46530.1	6.2277	7.1245	6.6761	5.83091	6.59544	6.21318	28.1903	25.0864	26.6383	28.4062	29.4206	28.9134	0.500895	0.450788	-0.0501064
chr2	19543990	19544806	AT2G47670.1	11.7643	10.4682	11.1162	11.0309	11.9775	11.5042	11.4467	15.3397	13.3932	8.58924	10.736	9.66264	3.71973	-3.97341	-7.69315
chr4	9311354	9315813	AT4G16530.1	7.77009	7.15634	7.46321	7.53799	7.68759	7.61279	14.6146	16.4473	15.531	17.7609	19.2623	18.5116	0.945826	0.780071	-0.165755
chr1	11586515	11589651	AT1G32180.1	8.77044	9.79161	9.28103	9.03068	8.43659	8.73364	4.41168	5.22434	4.81801	3.39737	3.58004	3.48871	-1.05725	-0.75535	0.301902
chr3	22105521	22106198	AT3G59840.1	5.38275	8.26642	6.82459	5.10857	6.17777	5.64317	44.9957	39.4252	42.2105	50.1699	43.5266	46.8483	0.380403	0.327502	-0.0529016
chr4	9306662	9308462	AT4G16520.1	6.76915	6.16329	6.46622	5.913	5.39226	5.65263	16.1014	20.7787	18.4401	21.7951	23.623	22.7091	0.661441	0.498436	-0.163005
chr1	16794828	16796450	AT1G44160.1	6.4357	5.31442	5.87506	6.12619	5.75526	5.94073	3.09019	2.64595	2.86807	4.1742	5.20237	4.68829	-0.966629	-2.92758	-1.96095
chr3	8003933	8005579	AT3G22590.1	6.97229	7.57926	7.27578	6.44496	6.79668	6.62082	25.5404	24.1583	24.8494	33.0298	27.126	30.0779	0.564323	0.457955	-0.106368
chr4	1412784	1414902	AT4G03205.1	7.3271	7.72873	7.52791	6.81469	7.22441	7.01955	21.4441	17.9499	19.697	18.7152	13.6561	16.1856	0.72064	0.829695	0.109055
chr2	14010837	14013246	AT2G33010.1	9.36658	9.01537	9.19098	9.07356	8.07468	8.57412	5.97721	6.87304	6.42513	5.05997	6.46277	5.76137	-1.93613	-1.74344	0.19269
chr2	14488785	14489602	AT2G34340.1	6.67302	7.51899	7.09601	6.46723	6.79706	6.63215	21.9896	21.428	21.7088	35.5758	36.6784	36.1271	0.619886	0.408909	-0.210977
chr4	9305253	9305763	AT4G16515.1	8.03463	8.47525	8.25494	8.56537	7.47136	8.01836	7.93304	7.20332	7.56818	7.55892	6.41684	6.98788	-7.98016	-5.03899	2.94117
chr1	20994930	21000887	AT1G56130.1	6.74321	7.28729	7.01525	7.08307	6.22754	6.65531	5.12036	4.5453	4.83283	4.26321	4.33403	4.29862	-1.86002	-1.58571	0.274312
chr3	21181741	21183075	AT3G57240.1	10.1925	9.78677	9.98964	10.0035	11.5504	10.7769	6.11546	6.03964	6.07755	3.10542	4.29832	3.70187	-1.39481	-0.648667	0.746142
chr1	26101526	26105166	AT1G69440.1	7.67738	8.88602	8.2817	7.71436	7.83887	7.77662	10.8385	8.30429	9.57142	9.23119	8.84818	9.03969	4.78915	4.60553	-0.183618
chr1	26548951	26550520	AT1G70440.1	6.58282	5.51701	6.04991	6.20129	6.56339	6.38234	4.59961	3.96335	4.28148	5.6805	5.11692	5.39871	-2.0048	-4.14128	-2.13648
chr5	22478711	22481148	AT5G55490.1	7.00071	6.62789	6.8143	6.85601	6.46158	6.65879	5.50641	6.29084	5.89862	3.7825	4.6401	4.2113	-4.80336	-1.51287	3.29049
chr4	2238410	2240865	AT4G04500.1	8.32647	8.12042	8.22345	8.99483	7.84799	8.42141	2.51807	1.96263	2.24035	1.73741	2.9706	2.354	-0.533044	-0.54379	-0.0107463
chr3	21650595	21654200	AT3G58560.1	7.46398	8.1144	7.78919	7.08677	6.96927	7.02802	11.0849	11.8361	11.4605	10.3583	11.2528	10.8056	1.79493	1.61139	-0.183549
chr2	14512706	14514516	AT2G34380.1	6.95761	8.13885	7.54823	6.39417	6.81568	6.60492	19.8127	20.9543	20.3835	26.0857	26.6159	26.3508	0.697744	0.500944	-0.1968
chr4	9895289	9896668	AT4G17800.1	9.42698	9.41489	9.42094	9.0405	9.2398	9.14015	23.3499	15.9404	19.6451	36.1671	45.2645	40.7158	0.943191	0.463973	-0.479218
chr1	2197907	2199748	AT1G07160.1	8.89011	9.9974	9.44376	8.49434	9.31697	8.90565	8.01483	7.8981	7.95647	9.07953	10.4138	9.74665	-4.04476	7.68133	11.7261
chr5	1578950	1580875	AT5G05340.1	7.92249	6.70808	7.31529	7.56021	7.23627	7.39824	4.83607	4.86891	4.85249	3.78002	4.04343	3.91172	-1.68865	-1.08769	0.60096
chr5	17522519	17524001	AT5G43620.1	5.50519	5.88974	5.69747	4.94996	5.3238	5.13688	16.1976	14.9515	15.5745	20.1413	22.5528	21.3471	0.689277	0.486601	-0.202676
chr5	18153851	18155391	AT5G44960.1	6.39025	6.02232	6.20629	6.42981	5.6526	6.04121	2.74074	3.9242	3.33247	1.48294	2.07465	1.77879	-1.11465	-0.566913	0.547741
chr1	26089201	26090386	AT1G69410.1	6.93686	6.44408	6.69047	6.3203	7.00078	6.66054	17.7738	22.0209	19.8973	32.7389	37.3243	35.0316	0.635972	0.417546	-0.218426
chr1	26532420	26533460	AT1G70400.1	8.43198	8.32056	8.37627	7.49861	6.65847	7.07854	5.16198	4.04105	4.60152	3.12768	4.01607	3.57188	-1.15714	-1.01341	0.143733
chr1	7516708	7517179	AT1G21470.1	10.2316	9.32974	9.78066	11.5001	10.2876	10.8938	5.11317	5.57036	5.34177	4.24171	3.82088	4.03129	-1.14598	-0.697254	0.448727
chr1	2204319	2206934	AT1G07180.1	7.70296	8.33327	8.01811	7.22607	7.32548	7.27577	7.09218	6.83434	6.96326	5.4423	5.95385	5.69808	-4.914	-2.83586	2.07814
chr1	3596359	3597847	AT1G10790.1	7.41632	7.968	7.69216	7.93894	8.2398	8.08937	6.57196	5.29727	5.93461	7.36126	7.65248	7.50687	-2.67212	-9.27507	-6.60295
chr5	5696646	5699706	AT5G17310.1	6.33131	6.24198	6.28664	6.45141	5.94568	6.19854	4.77376	6.29888	5.53632	2.98622	2.86552	2.92587	-5.45368	-0.923307	4.53038
chr1	26533925	26536671	AT1G70410.1	5.30844	5.49814	5.40329	4.49146	4.95211	4.72179	13.5697	13.4635	13.5166	15.6072	16.3533	15.9802	0.75596	0.568543	-0.187417
chr3	7497289	7499152	AT3G21310.1	7.92439	7.39979	7.66209	7.257	6.8804	7.0687	4.86543	4.18455	4.52499	5.48974	4.30985	4.8998	-1.31609	-1.89135	-0.575258
chr5	1575005	1576731	AT5G05320.1	8.04293	8.45042	8.24668	7.68301	6.76085	7.22193	8.38477	10.3524	9.3686	12.4711	14.2875	13.3793	5.4342	1.12417	-4.31003
chr3	3814235	3817117	AT3G11980.1	8.50644	8.43253	8.46949	8.06905	8.09989	8.08447	4.71534	4.62065	4.66799	2.89703	3.21304	3.05503	-1.16351	-0.712269	0.451237
chr1	20987287	20993072	AT1G56120.1	6.99532	7.17684	7.08608	6.62949	6.27814	6.45381	4.69904	5.37717	5.03811	4.04392	4.93041	4.48716	-2.03208	-1.90713	0.12495
chr1	26539573	26540762	AT1G70420.1	5.23473	5.96368	5.5992	5.11165	5.38868	5.25016	40.625	34.7616	37.6933	45.3405	39.8165	42.5785	0.363502	0.33116	-0.0323426
chr3	8657735	8658944	AT3G23960.1	8.87936	8.51192	8.69564	8.16023	8.2098	8.18502	5.70319	5.57711	5.64015	3.54322	2.77767	3.16044	-1.60113	-0.728407	0.872726
chr5	1576981	1578754	AT5G05330.1	6.49088	6.62636	6.55862	7.04235	6.74889	6.89562	10.097	8.00323	9.05012	5.43766	5.17543	5.30655	2.15265	-2.64616	-4.79881
chr5	1079102	1079840	AT5G04000.1	8.23783	8.91375	8.57579	7.60162	7.47352	7.53757	9.92493	7.70856	8.81674	11.8766	9.53974	10.7082	25.0147	1.97417	-23.0405
chr5	16924101	16924851	AT5G42325.1	8.23188	6.25138	7.24163	8.16852	7.15668	7.6626	4.017	5.48482	4.75091	7.97075	9.05984	8.51529	-1.64444	6.56932	8.21376
chr3	7507239	7509175	AT3G21330.1	7.75568	7.68458	7.72013	6.5298	7.80753	7.16866	4.92542	5.97239	5.44891	8.72819	8.33718	8.53268	-1.98942	3.97939	5.96882
chr5	22533158	22534117	AT5G55640.1	6.52166	6.44472	6.48319	6.17476	5.86889	6.02183	19.9154	15.1545	17.5349	17.4003	18.0175	17.7089	0.696642	0.642591	-0.054051
chr1	2208012	2208177	AT1G07190.1	10.1396	11.8389	10.9893	10.0692	12.2811	11.1752	6.58783	5.80749	6.19766	4.50755	5.43209	4.96982	-1.21021	-0.855408	0.354806
chr4	14547000	14547402	AT4G29710.1	7.7287	9.30162	8.51516	8.59457	8.18593	8.39025	11.369	7.39398	9.3815	3.51269	5.49213	4.50241	7.15379	-1.11357	-8.26736
chr5	16927909	16930472	AT5G42340.1	6.84074	6.60026	6.7205	6.33763	5.46458	5.90111	3.8092	3.38393	3.59657	2.49239	3.29307	2.89273	-1.10871	-0.97224	0.13647
chr3	7499052	7501841	AT3G21320.1	7.21692	7.2657	7.24131	7.37451	6.64277	7.00864	4.04128	4.17784	4.10956	3.92864	5.75883	4.84374	-1.22359	-1.87612	-0.65253
chr1	6996209	6997943	AT1G20180.1	7.84265	6.88019	7.36142	7.5582	6.60149	7.07985	4.60775	4.14208	4.37491	2.94896	7.46517	5.20707	-1.33204	-2.25607	-0.924037
chr4	14553314	14555167	AT4G29720.1	7.82289	8.63713	8.23001	7.16602	8.51693	7.84147	38.808	34.5551	36.6815	42.6932	39.5285	41.1108	0.463803	0.418354	-0.0454493
chr5	23060871	23062311	AT5G56990.1	6.20055	7.17267	6.68661	6.73252	6.14776	6.44014	14.4453	12.9545	13.6999	8.25203	8.02117	8.1366	0.966353	2.96443	1.99808
chr3	16628383	16630521	AT3G45310.1	6.03044	6.38038	6.20541	5.60701	5.23335	5.42018	13.4778	15.8974	14.6876	18.6725	17.974	18.3233	0.804507	0.569066	-0.23544
chr1	7518945	7521504	AT1G21480.1	6.79612	7.33561	7.06587	6.13213	6.5301	6.33112	15.2606	15.0974	15.179	19.4568	19.4371	19.4469	0.906503	0.617661	-0.288842
chr5	2029896	2033723	AT5G06610.1	5.71612	5.83744	5.77678	6.30216	6.62319	6.46268	5.26536	4.87654	5.07095	4.18937	4.30434	4.24685	-5.31886	-1.65088	3.66798
chr5	16428705	16429437	AT5G41030.1	7.18931	6.45455	6.82193	6.7235	8.04038	7.38194	9.74894	11.5977	10.6733	10.7875	9.50599	10.1467	1.54857	2.17891	0.630347
chr5	5255796	5257230	AT5G16090.1	8.11196	9.15549	8.63373	8.2497	7.69746	7.97358	5.4922	5.00802	5.25011	2.98766	3.42753	3.2076	-1.39347	-0.761189	0.632277
chr4	14065996	14066543	AT4G28460.1	5.31052	6.37554	5.84303	5.40855	5.68175	5.54515	5.2298	4.47797	4.85389	4.57603	6.28277	5.4294	-3.73725	-32.8572	-29.1199
chr5	1594752	1597042	AT5G05390.1	6.94867	6.98963	6.96915	6.31811	6.82764	6.57288	5.46469	6.73274	6.09871	3.39847	4.11486	3.75666	-5.19542	-1.23904	3.95637
chr1	8055324	8059015	AT1G22760.1	7.89514	7.58038	7.73776	8.20989	7.64023	7.92506	4.84648	4.48646	4.66647	3.51658	4.4629	3.98974	-1.37065	-1.00997	0.360675
chr5	5229691	5232241	AT5G16020.1	7.64641	7.27589	7.46115	6.89006	6.62579	6.75792	5.03337	5.11894	5.07616	4.07474	3.75974	3.91724	-1.79966	-1.27106	0.528594
chr2	10571254	10572570	AT2G24800.1	7.90712	7.82036	7.86374	8.58324	6.38886	7.48605	4.68149	5.52327	5.10238	2.65649	2.98771	2.8221	-1.60245	-0.710511	0.891937
chr5	18138774	18142147	AT5G44930.1	5.90715	6.3964	6.15178	5.9806	5.0096	5.4951	11.3386	9.7407	10.5396	12.9646	10.9819	11.9732	1.28741	0.890002	-0.39741
chr1	7493425	7496710	AT1G21400.1	6.00311	7.42051	6.71181	5.45904	5.77545	5.61724	13.4497	37.2592	25.3544	28.4452	33.5534	30.9993	0.521522	0.405794	-0.115728
chr4	8599034	8601761	AT4G15060.1	5.93359	6.15011	6.04185	6.79675	5.72033	6.25854	2.52964	2.50585	2.51774	1.83846	1.98327	1.91087	-0.791855	-0.584249	0.207606
chr4	2231956	2234638	AT4G04490.1	7.17054	7.47407	7.32231	7.87414	6.85243	7.36328	2.66343	2.74387	2.70365	2.43461	5.31632	3.87546	-0.695705	-1.07994	-0.384232
chr3	21233700	21235911	AT3G57390.1	5.93099	6.23563	6.08331	5.60115	5.52983	5.56549	13.7064	14.5803	14.1434	19.5557	19.5673	19.5615	0.82156	0.551439	-0.270121
chr3	20803132	20806013	AT3G56060.1	6.73546	7.08427	6.90987	7.50383	6.53361	7.01872	10.1143	11.2515	10.6829	7.63453	9.32958	8.48206	1.59089	3.66024	2.06935
chr4	9284909	9286773	AT4G16460.1	7.23693	6.06887	6.6529	6.68949	6.93633	6.81291	3.72041	4.22929	3.97485	3.89281	3.3845	3.63865	-1.34575	-1.10513	0.240612
chr4	2227660	2229280	AT4G04470.1	6.77358	6.466	6.61979	6.22942	6.79136	6.51039	11.3641	10.2184	10.7912	14.2971	12.137	13.2171	1.41844	0.978871	-0.439564
chr4	18579313	18580717	AT4G40080.1	6.60575	7.38235	6.99405	5.11438	6.30529	5.70983	25.3366	25.8867	25.6116	37.4955	49.4768	43.4861	0.534017	0.341409	-0.192608
chr4	18576417	18577774	AT4G40070.1	7.8769	8.49544	8.18617	6.4461	8.02474	7.23542	43.0134	42.4649	42.7392	50.1556	55.4147	52.7852	0.419411	0.348799	-0.070612
chr1	11537341	11539800	AT1G32080.1	7.5264	8.28475	7.90558	7.243	6.50926	6.87613	16.6244	10.0466	13.3355	10.8761	7.46441	9.17024	1.32568	2.40754	1.08186
chr4	1376305	1379420	AT4G03110.1	5.99743	6.38875	6.19309	5.73475	6.2095	5.97212	14.0564	12.066	13.0612	15.8553	14.5219	15.1886	0.928888	0.742571	-0.186316
chr3	16632439	16634488	AT3G45330.1	9.07005	8.89427	8.98216	8.91856	8.26315	8.59085	4.15726	4.31789	4.23757	3.91637	3.35898	3.63768	-0.922659	-0.806592	0.116067
chr3	17713143	17716308	AT3G47990.1	6.7275	7.71326	7.22038	6.43339	6.22851	6.33095	13.9892	13.5917	13.7905	16.1989	16.3381	16.2685	1.07121	0.734437	-0.336769
chr2	9451604	9454094	AT2G22240.1	6.93386	7.67029	7.30207	6.80698	6.08601	6.4465	7.65244	8.09204	7.87224	7.76125	6.05517	6.90821	9.21931	10.0204	0.801117
chr3	2237957	2240074	AT3G07070.1	8.77885	8.38533	8.58209	7.9488	8.22537	8.08708	5.58167	5.04822	5.31494	3.56148	4.02522	3.79335	-1.4466	-0.915627	0.530975
chr5	17509367	17511477	AT5G43590.1	6.07317	6.13745	6.10531	6.15483	5.23253	5.69368	3.31366	3.73644	3.52505	4.77077	5.20354	4.98715	-1.26196	-5.23165	-3.96969
chr5	26944027	26946365	AT5G67540.1	7.88213	9.21123	8.54668	7.64716	7.52743	7.5873	19.4433	17.4981	18.4707	21.6843	22.7105	22.1974	0.899441	0.645689	-0.253752
chr3	22155718	22158730	AT3G59990.1	6.56792	7.15071	6.85931	7.10323	6.38486	6.74404	16.1765	16.6962	16.4363	19.4848	19.8884	19.6866	0.793178	0.647028	-0.14615
chr3	2241035	2243124	AT3G07080.1	8.73088	9.76884	9.24986	7.4864	7.7503	7.61835	19.7209	18.9538	19.3373	20.6101	20.7095	20.6598	0.93995	0.694793	-0.245157
chr2	14445937	14450522	AT2G34210.1	8.22891	8.18184	8.20538	8.36796	6.96717	7.66756	4.74865	4.75849	4.75357	3.54984	3.25327	3.40155	-1.26975	-0.852825	0.416924
chr2	19502801	19503569	AT2G47520.1	8.30512	9.18125	8.74318	9.47867	8.9654	9.22204	13.5098	8.77543	11.1426	10.5455	9.80717	10.1763	2.85833	7.03938	4.18105
chr5	22025552	22030060	AT5G54250.1	6.09479	6.21494	6.15486	6.20639	6.31341	6.2599	9.19533	11.0012	10.0983	6.3598	6.98125	6.67052	1.39995	10.9098	9.50989
chr3	22552619	22553668	AT3G60966.1	7.7155	7.07078	7.39314	6.26913	5.82476	6.04694	6.3029	7.17816	6.74053	9.9382	21.5478	15.743	-7.50046	0.724412	8.22487
chr2	14454087	14454258	AT2G34224.1	6.03617	8.25206	7.14412	6.71243	6.03411	6.37327	18.0875	18.3433	18.2154	21.9867	19.5406	20.7637	0.740559	0.58687	-0.153689
chr3	22535705	22538635	AT3G60960.1	6.23644	7.11484	6.67564	5.74397	6.61408	6.17902	21.4151	21.9774	21.6962	29.3307	27.9683	28.6495	0.588074	0.451863	-0.136211
chr3	22541318	22552529	AT3G60961.1	8.06454	8.53038	8.29746	7.41101	7.95419	7.6826	11.1999	12.5223	11.8611	14.2005	17.4669	15.8337	1.93989	0.958467	-0.981422
chr2	14929320	14930892	AT2G35550.1	8.65035	9.2546	8.95247	7.38354	7.16355	7.27354	6.7604	10.1959	8.47816	10.5165	11.9341	11.2253	-12.7333	1.59738	14.3306
chr2	14450535	14453856	AT2G34220.1	6.73832	6.55131	6.64481	6.42695	6.29307	6.36001	5.20466	4.80149	5.00307	4.41353	4.91061	4.66207	-2.44252	-2.23185	0.210665
chr5	2521533	2524201	AT5G07910.1	6.8781	7.17238	7.02524	6.08185	6.04121	6.06153	13.6201	14.2838	13.952	15.2601	13.9748	14.6175	1.01025	0.78744	-0.222815
chr1	26061861	26062514	AT1G69320.1	10.5833	9.57143	10.0774	9.88068	10.2585	10.0696	9.45624	6.70033	8.07829	6.15351	9.27548	7.71449	-3.13482	-2.60171	0.533106
chr3	6601465	6603709	AT3G19090.1	8.19815	8.38109	8.28962	7.16909	7.87563	7.52236	4.81239	6.16801	5.4902	6.55786	8.32532	7.44159	-1.68223	-64.2099	-62.5276
chr4	9856295	9859288	AT4G17710.1	8.44852	7.64584	8.04718	8.10371	6.97011	7.53691	4.18786	4.15662	4.17224	2.96524	3.42248	3.19386	-1.05523	-0.807315	0.247915
chr4	9854321	9855745	AT4G17700.1	8.54422	7.61075	8.07749	7.77552	7.15321	7.46437	3.9562	4.55115	4.25368	2.35581	2.76127	2.55854	-1.08085	-0.647375	0.433476
chr1	20957097	20958550	AT1G56030.1	7.30274	6.55788	6.93031	7.43081	6.75561	7.09321	4.4738	4.21927	4.34654	3.05989	2.76257	2.91123	-1.48577	-0.778325	0.707445
chr2	14933827	14935482	AT2G35580.1	9.31869	8.65889	8.98879	9.45882	7.63269	8.54575	4.7137	5.50398	5.10884	3.55369	3.16812	3.36091	-1.2268	-0.742746	0.484053
chr5	26473232	26475783	AT5G66270.1	6.73113	7.77217	7.25165	6.17837	6.01316	6.09576	11.4518	11.4358	11.4438	12.6949	14.7761	13.7355	1.51933	0.853221	-0.666106
chr1	20960355	20962334	AT1G56040.1	8.99347	7.66474	8.3291	8.72039	6.90788	7.81413	4.42803	3.71808	4.07305	2.95175	3.39493	3.17334	-0.968944	-0.769182	0.199762
chr2	19515897	19517361	AT2G47570.1	8.60084	8.81895	8.7099	8.57478	8.47599	8.52539	12.5098	12.2038	12.3568	13.7489	11.5269	12.6379	1.98184	1.76081	-0.221033
chr1	4387128	4389110	AT1G12870.1	7.72649	7.7082	7.71735	6.84757	6.84135	6.84446	5.18198	6.62938	5.90568	3.17165	4.25791	3.71478	-2.59066	-1.13422	1.45644
chr5	17194196	17196032	AT5G42890.1	5.215	6.10194	5.65847	5.19677	5.0041	5.10044	10.849	10.9252	10.8871	15.1921	14.9046	15.0483	1.05917	0.640652	-0.418519
chr1	3875441	3877155	AT1G11540.1	8.64038	8.89152	8.76595	9.30422	8.36431	8.83427	7.25608	5.72345	6.48977	11.273	11.9975	11.6353	-2.30551	2.51683	4.82234
chr5	15709473	15709925	AT5G39230.1	6.80619	7.79291	7.29955	7.53182	7.20058	7.3662	2.03948	1.35427	1.69687	1.65177	1.99057	1.82117	-0.475076	-0.496018	-0.0209425
chr1	8343423	8344839	AT1G23520.1	6.34998	5.85587	6.10292	6.87087	4.83933	5.8551	2.86082	3.21616	3.03849	1.99805	2.4876	2.24282	-0.993892	-0.722346	0.271546
chr3	8031340	8032459	AT3G22730.1	7.40182	7.76616	7.58399	7.95437	6.08952	7.02194	3.63629	3.83427	3.73528	1.91397	2.92768	2.42083	-0.97872	-0.650885	0.327836
chr5	21755290	21758917	AT5G53550.1	6.34342	7.16238	6.7529	6.31235	6.40595	6.35915	10.5811	16.5473	13.5642	9.27542	13.6249	11.4501	0.99381	1.17861	0.184796
chr3	3000758	3003179	AT3G09780.1	9.55399	10.2329	9.89345	8.69421	9.77935	9.23678	17.0721	14.2931	15.6826	15.7059	12.6923	14.1991	1.50462	1.61203	0.107414
chr1	27745426	27749178	AT1G73805.1	5.58305	5.43045	5.50675	5.23431	4.89876	5.06654	5.25503	5.04405	5.14954	3.47559	3.90982	3.6927	-10.3351	-2.19144	8.14366
chr5	4950410	4952777	AT5G15250.1	7.9716	9.54413	8.75787	7.8737	8.10833	7.99101	7.66773	8.47536	8.07154	5.78168	5.46963	5.62566	-8.49367	-1.97489	6.51878
chr5	9584091	9588049	AT5G27230.1	7.40639	7.57475	7.49057	6.34608	5.87973	6.1129	4.0148	3.51978	3.76729	3.8975	3.25085	3.57417	-1.00853	-1.29158	-0.283051
chr1	3873028	3873619	AT1G11520.1	12.2497	10.205	11.2273	10.2751	8.39009	9.33259	5.73288	5.32948	5.53118	3.04029	5.26192	4.15111	-0.97909	-0.855591	0.123498
chr5	21759366	21760578	AT5G53560.1	5.73202	7.65078	6.6914	5.12837	6.84495	5.98666	25.1812	24.1318	24.6565	32.4603	32.9117	32.686	0.531466	0.408355	-0.123111
chr5	9578756	9582752	AT5G27220.1	7.21004	6.49205	6.85104	7.04452	6.77901	6.91176	3.21716	3.26705	3.24211	2.07948	1.98939	2.03444	-0.926447	-0.566757	0.359691
chr5	26705861	26708676	AT5G66870.1	7.77035	7.57341	7.67188	7.06165	7.1606	7.11113	6.95673	6.66017	6.80845	8.6896	13.7402	11.2149	-5.8054	1.52146	7.32685
chr1	8341448	8342796	AT1G23510.1	6.04038	6.66364	6.35201	5.78655	5.11075	5.44865	2.76742	3.05344	2.91043	2.39859	2.613	2.50579	-0.888117	-0.892354	-0.00423729
chr5	9572099	9574135	AT5G27210.1	6.20885	6.07455	6.1417	5.71859	5.16786	5.44322	10.2466	7.2711	8.75884	12.7275	8.41081	10.5692	1.95274	1.04457	-0.908166
chr5	21216854	21218226	AT5G52250.1	7.51587	7.71345	7.61466	5.97406	6.88419	6.42913	18.6763	40.1499	29.4131	28.8985	23.9418	26.4201	0.512924	0.49045	-0.0224742
chr3	21720772	21723790	AT3G58740.1	8.69119	8.22143	8.45631	8.63593	7.62451	8.13022	4.97133	4.52862	4.74997	2.8737	3.44844	3.16107	-1.20177	-0.73374	0.468025
chr5	25692452	25694053	AT5G64230.1	7.64929	7.67857	7.66393	6.2065	6.52484	6.36567	19.3374	20.2962	19.8168	20.3746	29.3207	24.8476	0.729625	0.508977	-0.220648
chr3	16651962	16653678	AT3G45400.1	6.33073	7.6306	6.98066	6.58365	5.03001	5.80683	10.1028	9.08561	9.59418	9.09273	6.68406	7.88839	2.17962	2.26254	0.0829212
chr3	6616351	6617696	AT3G19150.1	5.6448	6.35403	5.99941	4.92889	4.87429	4.90159	23.6175	22.3984	23.008	35.0974	37.1507	36.1241	0.515665	0.347025	-0.168641
chr1	8346826	8349786	AT1G23540.1	9.25988	8.70204	8.98096	9.39287	7.07283	8.23285	4.90314	4.52853	4.71584	3.98861	3.6821	3.83536	-1.07601	-0.907415	0.168599
chr1	3883279	3883809	AT1G11570.1	7.40614	6.99088	7.19851	6.94468	6.07307	6.50887	4.82911	6.10677	5.46794	3.23722	4.32261	3.77991	-2.52079	-1.27542	1.24537
chr5	5902393	5904380	AT5G17860.1	9.45579	8.67737	9.06658	7.37643	6.9733	7.17487	11.2958	21.1607	16.2282	38.7982	49.4408	44.1195	1.19065	0.381622	-0.80903
chr4	11139608	11141311	AT4G20800.1	9.13928	8.92756	9.03342	9.9407	9.96275	9.95173	4.41495	3.29166	3.8533	2.82459	3.12699	2.97579	-0.813553	-0.57416	0.239393
chr5	1772542	1774113	AT5G05890.1	6.96471	8.12608	7.54539	8.02402	7.56895	7.79648	23.0408	21.8543	22.4476	20.1588	11.8895	16.0241	0.635772	0.962138	0.326366
chr4	15828227	15831485	AT4G32810.1	7.05682	7.11347	7.08515	7.40776	6.72181	7.06479	5.58297	5.62039	5.60168	4.99527	13.2056	9.10042	-2.95039	2.73757	5.68796
chr2	9245160	9247025	AT2G21610.1	6.03598	6.26065	6.14832	5.40228	4.8866	5.14444	3.60727	3.71039	3.65883	2.42764	3.07517	2.7514	-1.33546	-1.10761	0.227849
chr4	2675100	2680214	AT4G05190.1	6.4737	6.47474	6.47422	6.53566	5.94226	6.23896	3.4945	2.6729	3.0837	2.60943	2.53218	2.5708	-0.934542	-0.781808	0.152734
chr5	16607123	16608326	AT5G41510.1	6.93768	5.77342	6.35555	6.75536	6.64983	6.7026	3.7741	2.91164	3.34287	2.58667	3.40428	2.99548	-1.07883	-0.860634	0.218195
chr3	3352288	3354237	AT3G10710.1	9.70459	9.61167	9.65813	9.30523	10.0365	9.67087	6.04321	6.8764	6.4598	3.60904	4.49812	4.05358	-1.72338	-0.797164	0.92622
chr3	2980220	2983618	AT3G09720.1	7.39557	8.59787	7.99672	6.73763	7.1865	6.96206	10.5396	9.66906	10.1043	12.8216	12.7822	12.8019	2.96301	1.13795	-1.82506
chr4	9641979	9643541	AT4G17160.1	7.26649	6.86893	7.06771	6.91261	6.42678	6.66969	4.54783	3.25217	3.9	2.40659	4.30068	3.35363	-1.16582	-1.00817	0.157646
chr2	8369793	8370406	AT2G19310.1	5.81572	5.92731	5.87152	5.33235	5.19175	5.26205	45.2024	44.2484	44.7254	61.0645	49.6657	55.3651	0.34138	0.294526	-0.0468533
chr3	8024797	8025814	AT3G22700.1	7.04633	5.93453	6.49043	6.17843	4.95193	5.56518	7.0011	8.3508	7.67595	23.0837	24.6409	23.8623	4.13171	0.476138	-3.65557
chr5	17181706	17182623	AT5G42850.1	6.27169	5.90704	6.08936	4.65524	4.6838	4.66952	34.9369	34.9416	34.9392	50.3154	52.7749	51.5451	0.396749	0.288643	-0.108106
chr4	15276179	15277219	AT4G31510.1	6.92087	5.97822	6.44955	4.75077	6.48043	5.6156	38.0538	35.9485	37.0012	53.6368	52.9964	53.3166	0.396778	0.30797	-0.0888083
chr4	11172621	11174467	AT4G20860.1	6.33654	6.71914	6.52784	5.70043	7.18455	6.44249	12.8829	16.9397	14.9113	35.2015	36.1277	35.6646	0.839117	0.405055	-0.434062
chr2	9248572	9250256	AT2G21620.1	6.79638	7.08435	6.94037	6.19735	6.00546	6.1014	19.1122	20.3887	19.7505	33.113	35.0766	34.0948	0.662777	0.402846	-0.259932
chr4	10192908	10195662	AT4G18470.1	5.86972	6.36725	6.11849	5.4354	5.78536	5.61038	5.92678	5.40794	5.66736	5.5641	5.83199	5.69805	-9.04987	44.7044	53.7543
chr5	4967010	4968035	AT5G15290.1	9.12254	9.15163	9.13709	8.38082	8.41767	8.39924	5.36609	5.89394	5.63002	2.75948	3.5954	3.17744	-1.43144	-0.713067	0.718377
chr2	14737065	14739904	AT2G34930.1	7.43882	7.59911	7.51896	7.35996	7.50469	7.43233	5.51703	5.03006	5.27354	5.66816	6.72543	6.19679	-1.95404	-3.81254	-1.8585
chr5	21743449	21745981	AT5G53520.1	8.62608	9.28162	8.95385	8.42207	8.51669	8.46938	4.85327	4.84392	4.8486	2.59475	3.78646	3.1906	-1.13002	-0.710012	0.420008
chr4	15278280	15281739	AT4G31520.1	7.55161	8.30955	7.93058	7.79918	7.41333	7.60625	13.9776	15.755	14.8663	12.6716	12.4384	12.555	1.10308	1.38312	0.280034
chr4	11179114	11180799	AT4G20880.1	7.48278	7.66297	7.57287	6.45941	7.34298	6.90119	35.3612	31.3967	33.3789	54.7199	51.7328	53.2264	0.467284	0.339302	-0.127982
chr2	9254458	9255625	AT2G21640.1	7.15151	5.73326	6.44238	5.90134	5.90274	5.90204	4.45542	6.15283	5.30413	5.05577	5.05326	5.05452	-3.56532	-4.47148	-0.906157
chr5	26181092	26183997	AT5G65500.1	7.52429	7.99008	7.75719	6.73621	7.13016	6.93319	7.05271	7.78087	7.41679	5.4072	7.92671	6.66696	-15.4469	-17.702	-2.25517
chr4	10190249	10191161	AT4G18450.1	9.87257	7.6933	8.78293	9.11611	9.7843	9.4502	4.52268	4.89557	4.70913	3.23392	3.3221	3.27801	-1.11205	-0.654654	0.457391
chr4	2688199	2689018	AT4G05240.1	7.63511	6.16918	6.90214	7.64928	5.96683	6.80805	2.87421	1.60318	2.23869	2.04697	1.89942	1.9732	-0.615617	-0.559689	0.0559278
chr4	10224920	10226862	AT4G18550.1	6.88165	6.89289	6.88727	7.10384	5.93295	6.51839	4.23093	4.23994	4.23543	3.38266	4.47214	3.9274	-1.42567	-1.3681	0.0575787
chr3	20842144	20844476	AT3G56170.1	7.10002	6.38021	6.74012	6.58106	5.98977	6.28542	8.39698	7.70093	8.04896	10.9307	15.109	13.0199	3.90582	0.951807	-2.95401
chr2	19289137	19291614	AT2G46950.1	8.86197	9.47294	9.16745	7.96923	8.18219	8.07571	5.15121	5.02217	5.08669	3.7704	6.81472	5.29256	-1.17676	-1.64036	-0.463604
chr4	10221202	10223028	AT4G18540.1	9.6433	9.58149	9.61239	9.94112	9.12972	9.53542	4.63372	5.90025	5.26699	2.88901	3.63437	3.26169	-1.15218	-0.64613	0.506054
chr2	14242914	14244569	AT2G33655.1	7.77032	8.15342	7.96187	6.39953	6.78212	6.59083	5.31715	5.98029	5.64872	2.7477	3.31663	3.03216	-2.01945	-0.892769	1.12668
chr2	19292048	19293909	AT2G46960.1	9.77462	8.01365	8.89414	8.74551	8.85857	8.80204	5.13394	4.89506	5.0145	3.10623	3.91825	3.51224	-1.20956	-0.754463	0.455093
chr4	14730400	14733510	AT4G30120.1	8.40889	8.24737	8.32813	7.6937	7.33946	7.51658	5.57584	5.80325	5.68954	3.32826	4.29507	3.81166	-1.81924	-1.02077	0.798477
chr2	9267729	9269019	AT2G21680.1	9.66258	8.68262	9.1726	9.83727	8.1828	9.01003	4.73196	4.34468	4.53832	3.32091	4.44482	3.88286	-0.985054	-0.823444	0.16161
chr4	14368918	14370892	AT4G29140.1	8.96049	8.86348	8.91198	8.07064	8.16405	8.11734	42.6071	37.8518	40.2294	45.6376	49.3926	47.5151	0.45989	0.392263	-0.0676266
chr1	26821071	26822420	AT1G71120.1	6.92148	7.52137	7.22142	6.80341	6.12286	6.46314	4.80449	5.77777	5.29113	3.58023	3.70406	3.64215	-2.22862	-1.20854	1.02008
chr4	15812094	15814987	AT4G32790.1	7.1913	7.26868	7.22999	6.16276	7.09569	6.62922	10.9585	10.3872	10.6728	9.6713	10.084	9.87766	1.77974	1.73813	-0.041608
chr1	27279509	27281533	AT1G72460.1	8.87907	9.29163	9.08535	8.47554	8.1089	8.29222	6.07079	7.01123	6.54101	5.17311	6.43657	5.80484	-2.10958	-1.94363	0.165949
chr4	15261745	15262303	AT4G31470.1	11.9316	12.0444	11.988	11.9298	9.48217	10.706	8.26374	4.38986	6.3268	4.81157	6.59907	5.70532	-1.08454	-1.10128	-0.0167368
chr1	21536127	21536836	AT1G58170.1	7.2228	8.50895	7.86587	7.66941	7.1523	7.41085	7.96682	6.6656	7.31621	5.24091	3.5792	4.41005	-9.56848	-1.33539	8.23308
chr2	13734944	13735788	AT2G32350.1	8.97298	8.65697	8.81497	8.62615	6.79921	7.71268	3.77096	3.83751	3.80424	2.2736	3.00737	2.64049	-0.824845	-0.646652	0.178193
chr2	14249607	14251791	AT2G33680.1	8.95602	10.4601	9.70804	8.74608	8.31243	8.52925	4.79784	5.6154	5.20662	3.27642	3.60166	3.43904	-1.11255	-0.763117	0.349436
chr2	19309467	19309584	AT2G46995.1	7.73201	6.47685	7.10443	7.88579	10.3661	9.12594	6.87082	10.398	8.63442	7.19805	4.86293	6.03049	3.55391	-1.67309	-5.22699
chr4	10772401	10774023	AT4G19830.1	5.33077	5.74047	5.53562	5.4573	5.50404	5.48067	19.7145	17.3877	18.5511	26.6651	21.3651	24.0151	0.573169	0.46915	-0.104019
chr1	26827145	26828674	AT1G71150.1	8.12235	7.3501	7.73623	7.82756	7.58292	7.70524	4.71987	5.09803	4.90895	6.62207	9.75129	8.18668	-1.52389	11.4366	12.9604
chr2	17886426	17889050	AT2G43010.1	6.40012	7.20942	6.80477	5.92121	6.39664	6.15893	11.9809	16.8269	14.4039	11.9798	12.023	12.0014	0.924349	1.03901	0.114665
chr1	2965022	2965972	AT1G09180.1	7.87359	7.38589	7.62974	7.53782	6.97679	7.25731	8.18826	6.35876	7.27351	6.23067	7.8441	7.03738	-14.4966	-22.5248	-8.02815
chr4	10763933	10765753	AT4G19810.1	7.55865	6.61522	7.08694	7.47567	6.28973	6.8827	4.88714	4.52399	4.70556	6.37455	8.28305	7.3288	-1.69264	11.0373	12.73
chr1	7818360	7821344	AT1G22150.1	8.55831	8.51015	8.53423	8.43411	7.81069	8.1224	4.08047	3.40579	3.74313	2.62866	2.85609	2.74237	-0.841032	-0.638374	0.202658
chr3	17228672	17231201	AT3G46780.1	7.59796	8.11306	7.85551	7.06985	6.53428	6.80206	20.8223	19.7797	20.301	16.6021	10.5628	13.5825	0.730048	1.0023	0.272257
chr3	2288891	2290505	AT3G07195.1	7.64616	7.34635	7.49625	7.21286	7.7117	7.46228	8.13734	7.92291	8.03012	6.88712	8.42593	7.65652	10.0753	26.9735	16.8982
chr5	1291821	1293688	AT5G04530.1	9.95375	9.50756	9.73066	9.36316	8.4531	8.90813	16.8462	14.9664	15.9063	16.9103	13.7796	15.3449	1.41046	1.27459	-0.13587
chr5	21196973	21199959	AT5G52170.1	7.27812	7.72468	7.5014	6.35163	6.44044	6.39603	3.91362	3.69692	3.80527	2.69461	3.29328	2.99394	-1.02128	-0.913132	0.10815
chr1	21520400	21522457	AT1G58120.1	8.55324	7.48034	8.01679	8.5071	6.79015	7.64862	4.54421	2.76804	3.65613	2.59421	2.58911	2.59166	-0.882839	-0.640482	0.242356
chr1	2956588	2962207	AT1G09170.1	7.6162	8.27601	7.9461	7.74209	7.57822	7.66015	4.93849	5.11495	5.02672	3.18819	3.3111	3.24965	-1.51371	-0.808348	0.705358
chr1	2964151	2964604	AT1G09176.1	12.439	12.345	12.392	11.7283	9.47077	10.5995	5.85579	12.1615	9.00867	5.65712	11.556	8.60654	-2.17381	-3.32782	-1.15402
chr4	14768935	14769648	AT4G30180.1	8.39408	8.00254	8.19831	9.02623	8.41008	8.71816	6.54901	5.27806	5.91354	4.02196	4.82207	4.42201	-2.12177	-1.02112	1.10065
chr5	1767638	1769262	AT5G05870.1	7.996	8.84647	8.42124	8.57884	7.52738	8.05311	33.2077	27.6674	30.4375	24.6784	26.2321	25.4552	0.539448	0.602285	0.0628372
chr5	5386674	5389165	AT5G16500.1	8.80587	8.49965	8.65276	8.60212	7.34788	7.975	5.00122	5.52148	5.26135	3.01885	3.94744	3.48315	-1.39329	-0.836755	0.556531
chr5	5893381	5895572	AT5G17830.1	9.53024	9.29766	9.41395	8.61595	8.01532	8.31564	6.7781	6.83691	6.8075	3.89331	4.71208	4.30269	-2.13824	-1.05198	1.08626
chr5	1286865	1289908	AT5G04510.1	7.13666	7.6159	7.37628	6.71387	6.73386	6.72387	13.7199	15.173	14.4464	14.9946	14.1652	14.5799	1.0312	0.895561	-0.135634
chr1	12417175	12421523	AT1G34110.1	6.8869	7.03774	6.96232	6.30001	5.88089	6.09045	12.0785	12.0105	12.0445	15.9915	14.872	15.4318	1.26464	0.745554	-0.519089
chr1	3868883	3870065	AT1G11490.1	9.30807	9.07535	9.19171	8.36104	8.74184	8.55144	4.92488	5.85257	5.38873	3.62409	4.15766	3.89087	-1.29805	-0.880225	0.417821
chr2	17902483	17904443	AT2G43050.1	7.96559	8.6855	8.32554	8.13704	7.9388	8.03792	13.8935	14.5695	14.2315	19.3465	23.8276	21.587	1.29287	0.701621	-0.59125
chr2	18323460	18324428	AT2G44380.1	9.67539	7.92474	8.80007	8.90937	8.72156	8.81547	9.5928	10.0393	9.81605	13.3568	14.8046	14.0807	6.34405	1.48014	-4.86391
chr3	7043384	7043841	AT3G20180.1	8.31182	6.83375	7.57279	9.02982	7.28384	8.15683	8.02771	7.08012	7.55391	4.98954	5.36955	5.17954	-277.749	-1.52629	276.222
chr5	1762404	1764678	AT5G05850.1	7.28104	7.45471	7.36787	6.6428	6.45204	6.54742	18.5896	19.3387	18.9641	19.6008	26.0879	22.8444	0.733163	0.55468	-0.178483
chr1	12451450	12454142	AT1G34190.1	6.34366	6.66249	6.50308	6.39238	6.68934	6.54086	15.2071	15.4908	15.349	20.2531	19.5121	19.8826	0.807137	0.623459	-0.183679
chr1	22791167	22792800	AT1G61720.1	6.97963	6.12501	6.55232	5.58929	5.26283	5.42606	3.68096	4.18357	3.93226	2.05449	3.0101	2.5323	-1.3575	-0.909538	0.447967
chr5	25679431	25681265	AT5G64190.1	8.0582	8.94472	8.50146	7.79427	7.85773	7.826	7.2234	8.50135	7.86238	5.6316	14.072	9.85182	-8.86956	3.011	11.8806
chr1	12448566	12451287	AT1G34180.1	6.72684	7.27339	7.00012	6.35593	5.24271	5.79932	4.14917	4.63637	4.39277	6.41908	6.80617	6.61262	-1.48755	5.28151	6.76906
chr5	1283467	1286359	AT5G04500.1	8.03116	8.68015	8.35565	7.98755	8.44346	8.2155	5.59844	6.08908	5.84376	4.57868	4.78873	4.68371	-1.93853	-1.2335	0.705024
chr1	12441392	12443256	AT1G34160.1	6.99233	7.23971	7.11602	7.53029	7.03571	7.283	9.58411	9.21046	9.39729	12.3073	9.40627	10.8568	2.49269	1.73613	-0.756561
chr3	21263085	21265797	AT3G57460.1	7.20142	7.41825	7.30984	7.17096	7.30949	7.24023	5.96293	6.52538	6.24416	4.49485	5.28775	4.8913	-4.39884	-1.76735	2.63149
chr1	22261887	22264408	AT1G60420.1	6.81744	6.89778	6.85761	6.75747	6.49622	6.62685	11.3338	10.0428	10.6883	13.2709	13.9767	13.6238	1.56187	0.961782	-0.600084
chr5	4995144	4997403	AT5G15390.1	7.6913	8.67974	8.18552	7.16725	7.13451	7.15088	18.9466	20.5528	19.7497	21.7622	20.784	21.2731	0.786977	0.635794	-0.151183
chr1	2936527	2939326	AT1G09100.1	7.13497	7.16176	7.14836	6.78198	6.64552	6.71375	9.3062	11.4245	10.3654	9.93098	11.3009	10.6159	1.86537	1.51277	-0.352597
chr5	26741562	26742826	AT5G66980.1	6.3793	7.30751	6.84341	6.25252	5.39151	5.82202	4.69507	5.47319	5.08413	12.5335	13.2197	12.8766	-2.33256	0.873239	3.2058
chr5	9099156	9101636	AT5G26040.1	5.7381	6.11696	5.92753	5.50087	5.09461	5.29774	10.0468	9.64362	9.8452	12.3816	12.2252	12.3034	1.36614	0.822631	-0.543509
chr3	3401077	3402672	AT3G10870.1	7.22466	7.02335	7.124	7.0396	7.22289	7.13124	6.81656	7.24845	7.03251	6.69034	8.37215	7.53125	-53.6213	12.7008	66.3221
chr3	21752532	21754615	AT3G58820.1	6.18205	7.40448	6.79326	6.65628	6.72322	6.68975	12.0421	11.4807	11.7614	10.2474	8.02444	9.13592	1.26281	2.22421	0.961401
chr3	7047580	7051342	AT3G20200.1	6.95191	8.56891	7.76041	7.22613	7.09221	7.15917	5.99265	5.75264	5.87265	4.42296	3.57266	3.99781	-2.4868	-1.18965	1.29715
chr3	3405814	3407434	AT3G10880.1	7.30732	7.02729	7.1673	6.28257	7.63742	6.96	6.02517	5.13623	5.5807	5.10255	6.01792	5.56024	-2.7702	-3.08698	-0.31678
chr1	8314923	8315531	AT1G23410.1	7.05166	6.81262	6.93214	6.90408	6.75599	6.83003	14.8919	10.2175	12.5547	33.1074	26.652	29.8797	1.16706	0.46966	-0.697398
chr5	20745348	20747277	AT5G51020.1	6.04774	5.92105	5.98439	5.23207	5.95371	5.59289	18.7864	19.5715	19.179	21.8263	20.0053	20.9158	0.59515	0.525506	-0.069644
chr3	6664249	6666558	AT3G19240.1	7.60654	8.2713	7.93892	7.15385	7.9589	7.55637	15.6062	18.3248	16.9655	21.116	22.7117	21.9139	0.912749	0.651008	-0.261742
chr5	25727336	25730358	AT5G64330.1	8.22697	8.40318	8.31507	7.92907	7.61442	7.77174	23.9568	20.1199	22.0383	20.5977	15.511	18.0544	0.711129	0.822343	0.111214
chr1	3841285	3844432	AT1G11410.1	8.47995	7.82673	8.15334	7.19273	7.9008	7.54677	9.15788	8.26848	8.71318	5.67248	4.99976	5.33612	10.4375	-1.99973	-12.4372
chr3	7054827	7055456	AT3G20220.1	6.69176	6.46999	6.58088	6.15425	4.94222	5.54824	4.69874	4.7298	4.71427	3.56311	3.51322	3.53817	-2.07794	-1.54077	0.537171
chr3	6661087	6663519	AT3G19230.1	7.0345	8.30189	7.66819	7.21714	7.60224	7.40969	5.64947	6.1957	5.92259	4.88745	6.53645	5.71195	-2.68341	-2.66361	0.0198007
chr5	16161514	16165357	AT5G40390.1	6.00334	6.0025	6.00292	5.66627	5.81456	5.74042	13.4986	10.6929	12.0957	14.1467	10.4495	12.2981	0.989356	0.909747	-0.0796092
chr5	817863	825149	AT5G03360.1	8.46436	8.815	8.63968	7.77055	8.06239	7.91647	10.945	11.7022	11.3236	11.8641	12.0032	11.9337	2.56226	1.68888	-0.873373
chr5	1349642	1352525	AT5G04690.1	10.0853	9.48962	9.78745	9.66158	9.63938	9.65048	5.07328	5.31798	5.19563	3.14846	4.26362	3.70604	-1.09453	-0.724259	0.370272
chr1	3859661	3860604	AT1G11470.1	10.5815	8.59724	9.58938	8.79849	8.12796	8.46323	4.7936	7.89135	6.34247	4.47736	5.38396	4.93066	-1.67675	-1.28299	0.393755
chr1	8324697	8326697	AT1G23450.1	7.62554	7.78436	7.70495	7.21656	6.65014	6.93335	5.53112	4.90541	5.21827	3.38567	3.64607	3.51587	-1.77868	-1.02075	0.757924
chr1	2949675	2950989	AT1G09155.1	7.16551	7.05734	7.11142	5.85754	6.17308	6.01531	5.44854	7.26449	6.35651	5.90545	7.48062	6.69304	-6.17654	6.49256	12.6691
chr3	17262982	17264475	AT3G46870.1	6.40176	6.45538	6.42857	5.7555	6.64917	6.20234	22.6662	20.8835	21.7748	30.3617	24.3072	27.3345	0.568152	0.467325	-0.100827
chr5	1346237	1348857	AT5G04680.1	9.78888	9.02553	9.40721	10.0525	8.37217	9.21233	5.86291	4.5141	5.1885	4.23597	4.59762	4.41679	-1.16489	-0.942892	0.222001
chr5	16646329	16648968	AT5G41620.1	6.95961	7.45795	7.20878	6.60556	6.93596	6.77076	7.86332	7.90091	7.88211	8.27308	6.98652	7.6298	7.76236	5.8029	-1.95946
chr3	3387199	3389726	AT3G10820.1	7.38618	7.61561	7.5009	6.83005	7.08196	6.956	15.6253	17.8886	16.757	14.1354	14.4948	14.3151	0.862346	0.960425	0.0980785
chr5	21780946	21785230	AT5G53620.1	7.21003	7.27025	7.24014	7.16622	6.6867	6.92646	12.0609	12.8239	12.4424	10.987	11.1341	11.0605	1.28012	1.48097	0.200854
chr5	9109025	9113235	AT5G26090.1	5.82007	5.90285	5.86146	6.40825	5.57188	5.99007	2.05966	2.01879	2.03922	1.35429	1.59629	1.47529	-0.656495	-0.494664	0.161831
chr2	19239693	19242672	AT2G46810.1	6.20251	6.63147	6.41699	5.71313	6.61727	6.1652	19.1585	20.5867	19.8726	15.5881	14.5245	15.0563	0.613192	0.77631	0.163118
chr5	21785998	21787444	AT5G53635.1	7.08803	7.6208	7.35441	7.32386	7.32623	7.32505	3.53121	3.81572	3.67346	2.33397	3.68237	3.00817	-0.998533	-0.778845	0.219687
chr4	10142649	10144445	AT4G18350.1	7.98349	7.83771	7.9106	8.0358	8.47768	8.25674	15.6232	13.4606	14.5419	20.5269	18.8858	19.7063	1.13849	0.796802	-0.341689
chr2	8335638	8339307	AT2G19210.1	7.45812	6.79283	7.12548	6.89746	6.72654	6.812	3.23666	3.60591	3.42128	2.27027	2.81441	2.54234	-0.944779	-0.703274	0.241505
chr3	17234493	17236542	AT3G46800.1	7.68883	7.84684	7.76783	8.21247	7.43141	7.82194	4.68151	3.67662	4.17907	2.58461	3.31899	2.9518	-1.11815	-0.711272	0.406881
chr2	14689623	14690879	AT2G34820.1	7.9842	7.29611	7.64016	8.62281	7.10665	7.86473	3.61496	3.13748	3.37622	2.91199	3.0651	2.98855	-0.848758	-0.716357	0.132401
chr4	10126578	10128734	AT4G18330.1	8.08775	7.8794	7.98357	8.14062	6.97685	7.55873	3.85488	3.81928	3.83708	3.11269	3.5724	3.34254	-0.946051	-0.849475	0.0965765
chr5	21244977	21246682	AT5G52320.1	7.44116	6.74116	7.09116	7.42406	6.17053	6.7973	8.95217	5.23993	7.09605	8.58236	10.7154	9.64888	1005.45	1.97863	-1003.48
chr4	11655588	11657034	AT4G21980.1	5.42473	5.23144	5.32808	4.34668	4.20106	4.27387	17.226	19.1997	18.2129	27.3088	31.0452	29.177	0.56393	0.360852	-0.203078
chr2	19251065	19253368	AT2G46850.1	10.2686	10.3305	10.2996	9.46857	9.54016	9.50436	6.31767	6.5426	6.43013	5.00311	4.58976	4.79643	-1.47132	-1.01355	0.457769
chr1	26796965	26800322	AT1G71040.1	6.20699	6.49191	6.34945	5.64989	5.00035	5.32512	12.3752	12.4753	12.4253	16.7181	17.4789	17.0985	1.03245	0.594183	-0.438264
chr4	15188762	15191153	AT4G31300.1	7.33263	7.68345	7.50804	5.87124	7.74804	6.80964	17.7355	20.7376	19.2366	23.3766	23.0298	23.2032	0.736733	0.565396	-0.171338
chr2	13678918	13679523	AT2G32220.1	6.54145	6.78629	6.66387	5.65866	6.4836	6.07113	29.2156	24.2963	26.756	31.3358	32.0596	31.6977	0.498646	0.419403	-0.0792429
chr2	19253687	19255275	AT2G46860.1	7.69207	7.87881	7.78544	7.4827	7.30136	7.39203	5.38709	4.74328	5.06518	2.67265	2.78581	2.72923	-1.61248	-0.695665	0.916812
chr4	16279794	16281894	AT4G33970.1	10.3099	10.2893	10.2996	8.99733	9.24461	9.12097	14.5472	15.0169	14.7821	18.914	20.484	19.699	1.91844	0.900199	-1.01824
chr1	21510509	21511625	AT1G58090.1	6.97105	6.61408	6.79256	7.26609	6.40453	6.83531	4.74324	4.86455	4.8039	3.33129	3.08233	3.20681	-2.001	-0.91586	1.08514
chr4	10181333	10182140	AT4G18425.1	6.83348	7.07155	6.95252	6.67523	6.23894	6.45708	3.52361	4.66403	4.09382	2.37771	3.04363	2.71067	-1.30875	-0.798574	0.510177
chr4	15202295	15203431	AT4G31330.1	8.97905	7.52201	8.25053	7.63842	7.82409	7.73125	5.24021	6.16643	5.70332	7.86157	9.8774	8.86948	-1.87728	5.04676	6.92404
chr2	18286524	18288400	AT2G44230.1	10.2329	10.7223	10.4776	10.1445	9.97265	10.0586	15.4997	11.3928	13.4463	7.9621	5.41551	6.68881	2.77856	-1.69893	-4.47749
chr1	26769335	26770111	AT1G71000.1	7.95642	8.00943	7.98292	7.60688	6.20163	6.90425	6.89159	5.41408	6.15283	3.51366	2.95406	3.23386	-2.66194	-0.913887	1.74805
chr2	18776051	18778510	AT2G45560.1	8.18504	9.1576	8.67132	7.21498	7.5188	7.36689	20.9549	16.8512	18.903	16.9019	10.9967	13.9493	0.889447	1.0857	0.196256
chr4	14307248	14307973	AT4G29030.1	9.90206	9.22375	9.56291	10.2062	10.3644	10.2853	5.37596	6.39799	5.88697	4.73543	3.72614	4.23079	-1.42873	-0.780284	0.648444
chr1	26789235	26790160	AT1G71015.1	6.45534	5.89531	6.17532	5.95487	7.6455	6.80018	6.98402	4.44827	5.71614	4.97933	4.51483	4.74708	-8.97085	-1.92852	7.04233
chr2	18779792	18781958	AT2G45570.1	8.29724	8.24611	8.27167	7.5146	8.43279	7.9737	7.72639	8.8975	8.31194	6.37396	9.41939	7.89667	142.721	-71.4089	-214.13
chr2	13682556	13685500	AT2G32235.1	7.49943	7.83484	7.66713	6.86936	6.83436	6.85186	12.7086	13.4213	13.065	13.7064	11.3012	12.5038	1.30049	1.15234	-0.148141
chr2	14718194	14721271	AT2G34890.1	8.52459	8.7378	8.6312	8.0785	6.20186	7.14018	4.03682	4.18555	4.11119	2.28643	2.92959	2.60801	-0.934574	-0.688225	0.246349
chr1	27239272	27239947	AT1G72350.1	8.28418	9.15226	8.71822	8.28457	7.56686	7.92571	6.16407	5.31547	5.73977	3.38049	4.24428	3.81238	-1.65826	-0.947105	0.711157
chr1	27703943	27707514	AT1G73680.1	6.54856	6.50033	6.52445	6.23282	6.8592	6.54601	7.92303	9.88776	8.9054	9.36421	12.3468	10.8555	2.22804	1.37036	-0.857688
chr1	22246454	22247411	AT1G60380.1	7.79963	7.7878	7.79372	7.53671	6.30675	6.92173	3.36553	3.38486	3.37519	2.57538	2.2248	2.40009	-0.828266	-0.654431	0.173834
chr1	12981250	12984583	AT1G35350.1	6.45456	5.55621	6.00538	6.06269	5.48106	5.77188	6.94473	7.09745	7.02109	9.42005	9.88423	9.65214	4.43581	1.34806	-3.08775
chr1	22746371	22749184	AT1G61640.1	6.65226	6.66054	6.6564	6.34408	5.41379	5.87893	8.08064	6.60261	7.34162	8.76046	8.15673	8.4586	7.07426	1.90526	-5.169
chr2	13714546	13716929	AT2G32290.1	6.19592	6.6101	6.40301	6.30294	6.70123	6.50209	7.41855	5.22019	6.31937	3.47796	4.02311	3.75054	-52.7167	-1.25975	51.4569
chr5	21230352	21236554	AT5G52290.1	7.2757	7.93234	7.60402	7.17556	6.9795	7.07753	5.09138	5.72213	5.40675	3.92855	4.14964	4.0391	-2.03252	-1.23577	0.796752
chr3	16725093	16726116	AT3G45570.1	8.63341	7.17923	7.90632	7.63993	6.95	7.29496	2.94607	4.27931	3.61269	2.50814	1.60108	2.05461	-0.885008	-0.547035	0.337974
chr4	14687028	14687776	AT4G30050.1	7.35076	5.97654	6.66365	6.74092	5.39421	6.06756	3.34805	3.51029	3.42917	3.59101	1.97003	2.78052	-1.04335	-0.888288	0.155062
chr1	3284238	3287107	AT1G10060.1	7.48164	7.6338	7.55772	6.43044	6.72882	6.57963	8.27115	8.00062	8.13589	6.55312	6.68369	6.61841	9.40309	117.966	108.563
chr1	28152371	28156259	AT1G74960.1	7.19588	7.4397	7.31779	6.69071	7.13883	6.91477	21.5213	19.7636	20.6425	23.7487	23.8822	23.8155	0.668389	0.560492	-0.107896
chr3	17266340	17267128	AT3G46890.1	9.35065	9.45591	9.40328	10.1557	9.20794	9.68181	5.807	5.33173	5.56936	3.07575	5.29878	4.18726	-1.32336	-0.826946	0.496416
chr3	21768187	21768367	AT3G58877.1	8.95169	10.8578	9.90474	6.66427	7.98674	7.3255	5.52102	4.35781	4.93942	3.12843	2.71741	2.92292	-0.996236	-0.754422	0.241813
chr1	2929216	2931841	AT1G09080.1	8.31459	9.41025	8.86242	8.34035	8.76557	8.55296	5.34914	6.00734	5.67824	4.68997	5.11955	4.90476	-1.55701	-1.24651	0.3105
chr4	14699736	14700599	AT4G30074.1	6.60905	6.4026	6.50582	7.69851	6.77839	7.23845	3.92809	4.46317	4.19563	1.94273	2.18221	2.06247	-1.58016	-0.552087	1.02808
chr1	22238733	22240399	AT1G60340.1	7.53976	7.31367	7.42671	8.49707	8.33833	8.4177	3.65333	4.04818	3.85075	1.97742	2.80299	2.39021	-1.05532	-0.550572	0.504744
chr1	18498638	18501886	AT1G49960.1	6.83646	7.32579	7.08112	6.39633	6.26334	6.32983	4.13773	3.83039	3.98406	3.0873	3.68371	3.38551	-1.2052	-1.10767	0.0975279
chr5	1332824	1333793	AT5G04640.1	7.76801	8.1792	7.97361	7.24806	7.60439	7.42623	4.87893	4.51754	4.69824	4.89941	7.09888	5.99914	-1.31042	-3.2481	-1.93768
chr1	22733471	22736509	AT1G61610.1	7.53662	6.77816	7.15739	8.24455	7.54994	7.89724	3.57987	3.54714	3.56351	2.44221	3.31785	2.88003	-0.993901	-0.68716	0.306741
chr1	3288086	3290471	AT1G10070.1	7.6016	8.8315	8.21655	6.35544	6.50919	6.43231	9.94106	51.5704	30.7557	39.7088	40.06	39.8844	0.525141	0.37988	-0.145261
chr1	3290310	3296198	AT1G10090.1	6.86496	7.42212	7.14354	6.07754	6.45157	6.26456	9.33296	11.3699	10.3514	9.61532	10.0503	9.8328	1.86875	1.53754	-0.331204
chr1	22229779	22230748	AT1G60300.1	7.08689	7.3913	7.2391	8.27842	6.68728	7.48285	2.72131	3.43333	3.07732	2.08485	2.4508	2.26783	-0.810285	-0.580627	0.229658
chr1	17232134	17232935	AT1G46408.1	7.78686	8.25892	8.02289	7.79948	7.76458	7.78203	3.78507	4.26181	4.02344	1.9164	1.94206	1.92923	-1.00433	-0.496988	0.507339
chr1	13253397	13255570	AT1G35750.1	6.36751	6.77988	6.57369	7.33981	6.76884	7.05432	2.27229	2.1769	2.2246	1.80464	1.43287	1.61875	-0.63973	-0.470893	0.168837
chr1	2542701	2547946	AT1G08130.1	7.0527	7.09004	7.07137	6.33632	6.74774	6.54203	10.5308	9.23849	9.88465	11.2719	12.1259	11.6989	2.06954	1.19251	-0.877023
chr5	17097594	17099395	AT5G42650.1	6.04957	6.78595	6.41776	5.34552	4.83389	5.0897	36.8098	28.3542	32.582	26.3843	27.8861	27.1352	0.426633	0.414162	-0.0124708
chr1	8402045	8404301	AT1G23760.1	8.08486	8.15916	8.12201	7.56616	8.0801	7.82313	5.02906	4.9703	4.99968	7.14125	5.19382	6.16753	-1.42857	-2.91501	-1.48644
chr3	16739288	16740445	AT3G45610.1	8.99281	9.61699	9.3049	9.41951	8.77052	9.09502	5.17775	3.33003	4.25389	3.64993	3.32714	3.48854	-0.885576	-0.723352	0.162224
chr3	6696394	6698073	AT3G19320.1	8.65185	8.92512	8.78849	8.28772	7.58984	7.93878	5.52177	5.52969	5.52573	3.51496	4.14755	3.83126	-1.49376	-0.951385	0.542379
chr1	7386838	7388428	AT1G21100.1	8.58214	7.68591	8.13403	7.45163	6.54665	6.99914	11.1043	14.4323	12.7683	23.2737	23.0314	23.1525	1.53722	0.579401	-0.957819
chr3	16733754	16735951	AT3G45600.1	5.23877	5.03352	5.13615	5.33891	4.95796	5.14843	12.4641	13.158	12.811	21.0971	20.4006	20.7488	0.758363	0.497308	-0.261055
chr1	8405213	8406266	AT1G23770.1	9.47718	8.87399	9.17559	8.61595	7.03352	7.82473	4.66898	4.65641	4.6627	5.14211	6.53313	5.83762	-1.02392	-2.36596	-1.34203
chr3	6699340	6701300	AT3G19330.1	8.1902	8.38856	8.28938	7.97887	8.09002	8.03444	9.72066	9.78748	9.75407	8.09542	6.98106	7.53824	4.26002	-10.873	-15.133
chr3	7626756	7629151	AT3G21670.1	7.76684	7.97441	7.87063	6.95461	7.58041	7.26751	11.5679	10.5344	11.0511	12.4748	10.7772	11.626	2.0423	1.47531	-0.566994
chr1	13227323	13229796	AT1G35730.1	6.49191	7.28168	6.88679	6.40798	6.74211	6.57505	3.06372	3.93213	3.49792	3.37596	4.44005	3.908	-1.02319	-1.33232	-0.309131
chr5	22670300	22670642	AT5G55980.1	8.07169	5.83573	6.95371	7.08367	6.0517	6.56768	6.4865	5.36574	5.92612	3.71444	5.73587	4.72516	-4.33471	-2.10517	2.22954
chr3	21776292	21777988	AT3G58920.1	7.84214	7.67764	7.75989	8.03208	7.9725	8.00229	5.38868	3.46017	4.42442	2.80049	3.18819	2.99434	-1.23374	-0.705132	0.528603
chr1	3975678	3977379	AT1G11770.1	9.38108	8.44625	8.91366	8.27172	7.77485	8.02328	6.15939	6.07612	6.11776	3.43388	4.76824	4.10106	-1.84157	-1.03285	0.808718
chr1	2552035	2555161	AT1G08140.1	9.13554	8.28664	8.71109	8.01253	7.57454	7.79354	4.03386	4.76459	4.39922	2.962	2.77882	2.87041	-1.01461	-0.693952	0.320653
chr3	7624494	7626654	AT3G21660.1	7.73793	8.15111	7.94452	8.30098	7.89017	8.09557	5.5055	4.86666	5.18608	3.6497	3.64165	3.64568	-1.62518	-0.86885	0.756331
chr5	10300116	10301844	AT5G28310.1	6.39597	6.81987	6.60792	6.2589	6.58153	6.42021	10.6869	11.2528	10.9699	13.0064	14.2236	13.615	1.36746	0.922082	-0.445383
chr1	2548818	2551473	AT1G08135.1	8.13776	8.07074	8.10425	9.03767	7.9269	8.48228	4.50074	4.35562	4.42818	2.76392	3.98147	3.3727	-1.14683	-0.751569	0.395265
chr5	21119023	21121119	AT5G52000.1	7.0214	7.84452	7.43296	6.90262	7.37091	7.13676	5.14304	4.3047	4.72387	3.22103	3.44006	3.33055	-1.52913	-0.909496	0.619633
chr5	5816697	5818347	AT5G17650.1	6.82201	7.03186	6.92693	6.26235	6.42099	6.34167	6.79504	7.43165	7.11335	9.90943	11.7675	10.8385	26.1016	1.29329	-24.8083
chr5	25616637	25618631	AT5G64000.1	7.76675	7.93547	7.85111	6.52135	7.74777	7.13456	6.28494	5.44732	5.86613	3.87229	5.62937	4.75083	-2.37819	-1.70461	0.673577
chr5	26110325	26111351	AT5G65330.1	10.7373	9.56797	10.1526	10.4029	9.88925	10.1461	6.16866	5.12018	5.64442	4.17458	5.42776	4.80117	-1.1807	-0.926386	0.254315
chr5	26609307	26610504	AT5G66660.1	10.4389	9.87308	10.156	9.11939	9.90094	9.51016	7.39713	8.85182	8.12448	6.12769	6.22683	6.17726	-3.10571	-1.60642	1.49929
chr5	16029751	16030313	AT5G40040.1	7.06901	8.33888	7.70394	6.88664	5.99123	6.43894	4.38718	4.203	4.29509	51.5814	50.3791	50.9802	-1.18637	0.335003	1.52137
chr5	16032082	16033551	AT5G40050.1	7.98303	6.73407	7.35855	7.65472	6.95945	7.30708	3.52726	3.3983	3.46278	4.37479	3.84781	4.1113	-0.919548	-1.20525	-0.285706
chr3	6722988	6725027	AT3G19390.1	7.86532	7.84962	7.85747	7.3489	7.01359	7.18125	8.85437	12.8024	10.8284	14.6816	14.426	14.5538	2.16133	0.981268	-1.18006
chr3	16765319	16766459	AT3G45670.1	7.95493	7.97408	7.96451	8.07981	7.79667	7.93824	3.35454	2.84197	3.09826	3.0308	2.2272	2.629	-0.734145	-0.627232	0.106913
chr3	21787145	21788807	AT3G58960.1	8.10653	8.88505	8.49579	8.20665	7.42224	7.81445	5.02266	4.84841	4.93554	3.96436	4.68289	4.32362	-1.27626	-1.17109	0.105166
chr3	3040302	3043912	AT3G09920.1	8.23342	8.43576	8.33459	7.42055	7.2573	7.33893	6.79839	7.18403	6.99121	4.37952	5.69808	5.0388	-3.94369	-1.84336	2.10033
chr3	3412910	3414019	AT3G10910.1	7.31262	8.95089	8.13175	6.76857	8.48192	7.62524	13.4702	14.6067	14.0384	22.5551	19.5706	21.0629	1.26945	0.682199	-0.587248
chr4	15346071	15347727	AT4G31700.1	7.57577	7.20407	7.38992	6.88444	7.98599	7.43522	18.8434	15.8673	17.3554	21.7609	20.1846	20.9727	0.811852	0.668419	-0.143433
chr3	3061951	3063594	AT3G09960.1	6.94674	7.68164	7.31419	7.23237	6.51597	6.87417	6.7781	5.33092	6.05451	5.56012	8.2773	6.91871	-3.6672	107.332	110.999
chr4	9096729	9100841	AT4G16070.1	6.6663	7.41501	7.04065	6.97572	6.53375	6.75473	12.8724	13.5733	13.2229	16.1765	16.2635	16.22	1.0998	0.791263	-0.308541
chr4	14871108	14872151	AT4G30410.1	8.04613	7.77375	7.90994	8.88004	7.45593	8.16799	18.8187	12.0044	15.4115	10.9251	6.04606	8.48559	1.03921	18.1707	17.1315
chr1	3033511	3035036	AT1G09400.1	7.37051	7.89405	7.63228	6.85437	7.65137	7.25287	5.49829	6.60461	6.05145	5.61899	7.14462	6.38181	-2.98657	-5.41752	-2.43095
chr4	14877068	14878914	AT4G30420.1	8.30393	7.88169	8.09281	7.59435	7.024	7.30918	4.53251	4.27051	4.40151	2.74824	2.61859	2.68341	-1.13812	-0.691735	0.446383
chr1	8395556	8398144	AT1G23730.1	5.80253	5.86179	5.83216	5.31134	4.99662	5.15398	4.27492	4.36679	4.32085	4.10086	3.70456	3.90271	-2.311	-2.49244	-0.181449
chr4	14473756	14477877	AT4G29440.1	7.62871	8.2729	7.95081	7.03573	7.06802	7.05188	11.9341	10.8647	11.3994	13.4526	13.404	13.4283	1.92388	1.0762	-0.847688
chr5	1239099	1240517	AT5G04390.1	9.09029	9.4639	9.2771	9.35064	8.09772	8.72418	9.22145	10.8701	10.0458	9.77663	24.1477	16.9622	8.70734	1.0425	-7.66484
chr1	8379453	8381965	AT1G23700.1	7.32385	7.02386	7.17385	7.37139	6.31298	6.84218	3.47385	4.0106	3.74222	2.49469	3.35991	2.9273	-1.06513	-0.816401	0.248729
chr1	2527169	2529120	AT1G08100.1	10.3716	10.5527	10.4621	11.8911	11.2985	11.5948	5.17735	4.75916	4.96825	3.10806	3.94757	3.52782	-0.930781	-0.582537	0.348244
chr4	14478836	14482626	AT4G29450.1	8.51886	7.44962	7.98424	7.79095	7.74381	7.76738	4.84426	4.16124	4.50275	2.99265	3.26517	3.12891	-1.21014	-0.76233	0.447813
chr1	3414851	3416358	AT1G10400.1	11.0365	12.091	11.5637	9.95291	10.3236	10.1383	6.91427	6.56722	6.74074	4.34501	5.27294	4.80898	-1.28431	-0.929361	0.354946
chr4	2737145	2737983	AT4G05380.1	7.51845	8.37185	7.94515	6.30536	8.74755	7.52645	3.23611	2.82037	3.02824	2.79604	2.93117	2.86361	-0.718599	-0.71729	0.00130929
chr3	7610957	7614461	AT3G21620.1	6.60642	6.81149	6.70895	6.65186	6.19716	6.42451	4.35194	5.1259	4.73892	2.81565	3.04045	2.92805	-1.9939	-0.88211	1.11179
chr3	7079616	7081921	AT3G20300.1	7.42191	7.95422	7.68807	6.32932	7.26545	6.79739	13.0169	14.214	13.6154	15.4874	18.3076	16.8975	1.21278	0.761176	-0.451606
chr5	22658111	22660434	AT5G55950.1	7.18844	7.12527	7.15686	7.23681	6.85829	7.04755	5.54124	5.92063	5.73093	4.19429	4.44444	4.31936	-3.11958	-1.41582	1.70376
chr4	15370065	15372596	AT4G31770.1	6.82779	7.37361	7.1007	6.72398	6.39736	6.56067	14.4613	16.1989	15.3301	13.6418	13.6302	13.636	0.900628	0.947416	0.0467884
chr5	15611859	15614481	AT5G39000.1	7.98826	7.82541	7.90683	7.82432	7.80053	7.81243	4.18357	4.14312	4.16334	2.61366	4.15658	3.38512	-1.08066	-0.828799	0.251865
chr5	16529454	16532879	AT5G41315.1	6.35011	6.64987	6.49999	5.92504	6.55645	6.24074	3.95698	3.78598	3.87148	2.73891	3.0627	2.90081	-1.3377	-0.904762	0.432938
chr2	14158704	14162527	AT2G33420.1	8.47002	8.8605	8.66526	8.62947	7.66729	8.14838	5.72449	6.02757	5.87603	4.0774	4.2874	4.1824	-1.78443	-1.03931	0.745127
chr4	2777902	2778801	AT4G05497.1	8.51202	8.77493	8.64347	7.27569	7.00148	7.13858	4.31566	5.55056	4.93311	10.8306	9.19944	10.015	-1.23592	2.04728	3.2832
chr4	2771043	2772252	AT4G05490.1	8.91836	8.87285	8.8956	9.39922	8.54677	8.973	3.63072	3.76636	3.69854	8.45692	7.79103	8.12398	-0.789805	-6.97332	-6.18352
chr2	9171884	9173339	AT2G21430.1	7.64924	7.04878	7.34901	7.00638	7.00091	7.00364	5.86623	5.05617	5.4612	4.68075	3.4344	4.05758	-2.33464	-1.26986	1.06478
chr4	14836547	14838020	AT4G30330.1	5.7309	6.44421	6.08755	5.65824	6.6388	6.14852	13.6998	12.1293	12.9146	8.75327	6.45123	7.60225	0.921604	3.26597	2.34436
chr4	10317784	10319660	AT4G18790.1	8.07064	8.64763	8.35914	8.73989	7.42518	8.08253	4.90205	5.92985	5.41595	4.21269	5.54654	4.87961	-1.59709	-1.37355	0.223539
chr3	20411398	20415897	AT3G55080.1	6.15243	6.59939	6.37591	5.9048	5.74945	5.82712	8.82405	8.99774	8.9109	8.68694	8.30682	8.49688	2.07065	1.83773	-0.232918
chr3	20416341	20418552	AT3G55090.1	8.19244	7.84801	8.02023	7.68113	8.11042	7.89578	19.2895	17.7499	18.5197	21.503	20.8273	21.1652	0.828261	0.702968	-0.125293
chr4	9727739	9729263	AT4G17440.1	8.44812	9.30724	8.87768	7.49164	7.46194	7.47679	32.6528	34.5389	33.5959	32.3569	28.1672	30.2621	0.520825	0.495781	-0.0250444
chr2	18245483	18248316	AT2G44110.1	7.24364	7.83351	7.53857	6.21419	6.22573	6.21996	4.40434	5.44273	4.92353	3.21115	3.18182	3.19648	-1.62708	-1.04121	0.585871
chr2	13655626	13657175	AT2G32140.1	8.07844	7.3257	7.70207	8.23796	7.10245	7.6702	6.4593	6.50235	6.48082	4.95792	8.19752	6.57772	-4.01494	-4.51105	-0.496103
chr1	26897004	26899434	AT1G71370.1	9.08507	10.1651	9.62508	8.44228	8.93503	8.68866	5.19651	5.94844	5.57248	4.34243	4.34998	4.3462	-1.26826	-1.00062	0.267641
chr4	2753581	2754420	AT4G05430.1	6.44207	7.27874	6.86041	7.98001	6.26603	7.12302	2.44664	2.71268	2.57966	2.11861	3.80599	2.9623	-0.70866	-0.790032	-0.0813721
chr3	21381053	21383629	AT3G57680.1	7.9172	7.42844	7.67282	7.74332	7.52264	7.63298	7.87995	7.24385	7.5619	4.05717	3.84905	3.95311	-47.6001	-1.05345	46.5467
chr3	20893945	20895625	AT3G56350.1	7.2243	6.47336	6.84883	7.01167	6.10795	6.55981	4.94644	5.26572	5.10608	4.46327	6.53461	5.49894	-2.36049	-3.92926	-1.56877
chr4	10299944	10301228	AT4G18720.1	8.03058	9.09135	8.56096	8.0192	6.31719	7.1682	5.83986	4.84239	5.34112	4.81577	6.44318	5.62948	-1.46923	-2.86853	-1.39931
chr2	8704023	8706892	AT2G20180.1	6.16071	6.8476	6.50415	6.40642	6.31554	6.36098	23.0857	23.8797	23.4827	28.1925	26.392	27.2923	0.539909	0.475925	-0.0639839
chr5	26074729	26078254	AT5G65240.1	6.70091	7.21475	6.95783	6.6269	7.04329	6.8351	8.65204	10.0168	9.3344	10.3065	12.5311	11.4188	2.35894	1.35066	-1.00828
chr1	26363277	26364699	AT1G70000.1	6.21266	7.03322	6.62294	5.65516	5.36594	5.51055	28.8719	28.5155	28.6937	36.4243	33.9307	35.1775	0.472771	0.373918	-0.0988533
chr1	21684583	21688321	AT1G58370.1	7.45091	6.48254	6.96672	7.09739	6.51318	6.80528	3.68625	2.92994	3.30809	2.12561	2.32398	2.2248	-0.930682	-0.61997	0.310712
chr1	11964775	11966276	AT1G33030.1	5.90684	6.39676	6.1518	6.26406	5.72534	5.9947	4.82041	4.25948	4.53995	9.4518	16.2095	12.8306	-2.28136	0.910885	3.19225
chr3	21797057	21798303	AT3G58990.1	9.09526	8.02588	8.56057	8.48467	8.08511	8.28489	20.0644	18.6947	19.3796	19.3473	16.1715	17.7594	0.84835	0.909065	0.0607154
chr5	26085299	26085960	AT5G65274.1	9.12472	8.74109	8.9329	7.65284	7.39093	7.52189	6.0381	4.89833	5.46821	3.78801	2.35276	3.07039	-1.41231	-0.77359	0.638721
chr1	21689031	21690256	AT1G58380.1	7.46756	7.18375	7.32565	6.78875	7.04448	6.91661	37.156	31.6678	34.4119	51.6299	43.1941	47.412	0.448053	0.360086	-0.0879674
chr5	6306827	6309419	AT5G18910.1	8.17168	7.97209	8.07188	8.41326	7.2618	7.83753	4.23924	4.19105	4.21515	2.41772	4.45758	3.43765	-1.06687	-0.841059	0.22581
chr5	21617812	21619267	AT5G53290.1	6.07185	6.84882	6.46033	5.71635	6.36447	6.04041	16.4591	12.6404	14.5498	15.1951	12.3301	13.7626	0.85374	0.841728	-0.0120123
chr5	2140452	2142679	AT5G06910.1	6.24142	6.58288	6.41215	5.84709	5.90604	5.87657	10.5699	11.9974	11.2837	11.9632	12.8408	12.402	1.22646	0.92805	-0.298411
chr5	26085972	26088153	AT5G65280.1	9.12694	9.1568	9.14187	9.0503	8.27289	8.6616	9.60887	10.0815	9.84516	9.81496	12.4728	11.1439	9.35232	2.75066	-6.60166
chr5	2142857	2143919	AT5G06920.1	9.17497	9.8602	9.51758	9.3049	7.32267	8.31379	5.10836	8.16218	6.63527	2.96783	4.62701	3.79742	-1.92145	-0.884575	1.03688
chr1	26874063	26878340	AT1G71300.1	7.45348	6.85679	7.15513	6.60597	6.99224	6.7991	4.06802	4.34309	4.20556	2.79852	2.98928	2.8939	-1.30432	-0.811471	0.492851
chr1	21931832	21932403	AT1G59675.1	7.4528	8.14405	7.79842	6.74816	5.50816	6.12816	2.47222	2.14504	2.30863	2.72234	1.86307	2.2927	-0.56943	-0.705019	-0.135589
chr3	20905479	20906368	AT3G56380.1	7.01692	8.05569	7.5363	7.57042	6.0806	6.82551	5.35985	4.6282	4.99403	2.86304	2.30267	2.58286	-1.68448	-0.713283	0.9712
chr5	9546546	9547553	AT5G27130.1	7.52199	7.25708	7.38953	7.26543	6.141	6.70322	5.72378	7.39031	6.55705	11.1749	12.8493	12.0121	-5.79921	1.18827	6.98748
chr3	16789979	16790582	AT3G45730.1	5.23486	5.96519	5.60003	5.16386	6.62781	5.89584	10.2703	21.0395	15.6549	22.3324	18.458	20.3952	0.674261	0.558515	-0.115746
chr5	21673524	21675733	AT5G53420.1	5.5947	5.50023	5.54746	5.0916	5.24971	5.17065	15.4336	9.04163	12.2376	12.6554	11.6101	12.1327	0.876097	0.812686	-0.0634113
chr3	6747369	6749307	AT3G19460.1	6.62001	7.22619	6.9231	6.69191	5.7158	6.20385	19.0785	17.1755	18.127	22.3612	23.041	22.7011	0.720124	0.534324	-0.1858
chr3	6210089	6210572	AT3G18120.1	7.99532	8.57207	8.2837	8.86517	8.96033	8.91275	6.15508	9.23483	7.69496	4.05297	6.09733	5.07515	-9.40192	-1.23089	8.17103
chr1	22324644	22327359	AT1G60600.1	5.87292	6.45868	6.1658	6.30018	6.42798	6.36408	14.2314	14.4239	14.3276	16.1204	14.065	15.0927	0.822072	0.802681	-0.019391
chr5	21170144	21172346	AT5G52100.1	6.51218	6.95495	6.73357	6.23415	6.461	6.34758	21.0458	17.902	19.4739	13.8615	8.59567	11.2286	0.652698	1.21522	0.56252
chr5	4904346	4907094	AT5G15130.1	8.20007	7.85066	8.02537	8.58774	7.05197	7.81985	5.94657	3.92134	4.93396	5.8043	7.87248	6.83839	-1.42486	-5.16834	-3.74348
chr3	7676926	7678414	AT3G21790.1	8.89536	8.89678	8.89607	8.54073	8.6381	8.58941	27.2375	28.0167	27.6271	35.1901	41.4555	38.3228	0.611679	0.463484	-0.148195
chr3	6749523	6751014	AT3G19470.1	6.76881	7.58609	7.17745	7.31085	6.98105	7.14595	11.5884	10.8082	11.1983	14.7336	13.2962	14.0149	1.55828	1.02906	-0.529219
chr3	2391188	2391650	AT3G07490.1	10.0567	9.66831	9.86252	8.74621	8.64622	8.69621	5.82341	10.4108	8.11713	5.37244	8.85261	7.11252	-3.55888	-3.44797	0.110911
chr5	4898736	4900581	AT5G15120.1	7.38811	7.72824	7.55818	7.05705	7.46955	7.2633	6.39389	6.12438	6.25913	5.30226	8.65935	6.9808	-3.67545	-17.4727	-13.7972
chr1	22899416	22901946	AT1G61950.1	6.04737	7.07456	6.56097	6.65855	6.39989	6.52922	3.56834	3.80894	3.68864	2.50891	2.62346	2.56619	-1.20363	-0.742233	0.461398
chr1	2498835	2501427	AT1G08050.1	9.36073	10.2879	9.82433	8.91168	9.14873	9.0302	9.49649	7.94272	8.71961	10.9889	11.792	11.3905	-5.81073	2.98508	8.79581
chr3	20420289	20422340	AT3G55100.1	10.4334	10.1271	10.2803	10.5726	10.6395	10.606	4.86991	4.8262	4.84805	3.32124	3.63535	3.47829	-0.922169	-0.621722	0.300447
chr5	4895749	4897682	AT5G15110.1	8.62175	8.48685	8.5543	9.20401	9.21875	9.21138	4.21162	3.67056	3.94109	2.54096	3.43329	2.98712	-0.894411	-0.615514	0.278898
chr1	18118016	18120647	AT1G48980.1	6.52056	5.33738	5.92897	5.67631	5.18257	5.42944	2.78667	3.52959	3.15813	1.93625	2.08675	2.0115	-1.10046	-0.698066	0.402395
chr5	16600444	16601608	AT5G41490.1	7.14292	7.15378	7.14835	6.71526	5.69522	6.20524	3.30162	2.78343	3.04252	2.11778	2.53314	2.32546	-0.811462	-0.706229	0.105233
chr1	2495341	2498764	AT1G08040.1	6.55596	7.41904	6.9875	5.73726	5.45607	5.59666	10.4516	10.4687	10.4602	10.206	8.35553	9.28079	1.71804	1.37046	-0.347573
chr1	3400605	3402324	AT1G10380.1	8.80732	7.8712	8.33926	8.63599	9.00806	8.82202	7.31172	8.05068	7.6812	5.54959	5.7192	5.63439	-8.43261	-1.54596	6.88665
chr5	4892158	4893937	AT5G15100.1	7.04343	6.80849	6.92596	6.79595	6.5179	6.65693	3.54852	3.34806	3.44829	2.48812	3.2698	2.87896	-0.993904	-0.826918	0.166985
chr5	1740571	1742028	AT5G05790.1	8.95502	9.18579	9.07041	8.60413	8.94887	8.7765	9.06531	8.47551	8.77041	6.58845	5.39754	5.993	-20.6087	-1.81696	18.7918
chr3	16801995	16804759	AT3G45760.1	6.32639	6.6996	6.51299	6.16983	5.57675	5.87329	3.10951	2.6308	2.87015	1.93088	2.43109	2.18099	-0.845885	-0.699698	0.146187
chr3	20916171	20921338	AT3G56410.1	8.11796	8.42238	8.27017	7.77903	7.27275	7.52589	9.6755	9.8358	9.75565	10.4481	10.9607	10.7044	4.19602	1.96747	-2.22855
chr1	3941102	3941300	AT1G11684.1	9.24866	7.68108	8.46487	8.0531	7.45058	7.75184	3.78991	4.40404	4.09698	3.65845	4.11936	3.8889	-0.955174	-1.00485	-0.0496726
chr3	6230269	6231878	AT3G18180.1	8.64696	9.4488	9.04788	8.7872	7.09101	7.93911	8.81843	8.5463	8.68236	10.0487	10.3869	10.2178	-16.8089	2.74695	19.5559
chr5	1728892	1731021	AT5G05760.1	7.45913	7.48378	7.47145	6.58534	6.59543	6.59038	13.278	15.3473	14.3127	15.6658	15.3174	15.4916	1.06629	0.810996	-0.25529
chr3	7153538	7156536	AT3G20490.1	6.99722	7.23263	7.11492	6.81462	5.93264	6.37363	8.60066	8.76696	8.68381	10.061	8.99294	9.52695	3.4785	1.72444	-1.75407
chr1	18111089	18111380	AT1G48953.1	8.88888	9.3477	9.11829	7.67174	6.98173	7.32673	4.58456	3.00138	3.79297	4.01691	5.334	4.67546	-0.790242	-1.54306	-0.752818
chr3	16816865	16824210	AT3G45780.1	4.90164	5.08303	4.99233	4.82991	4.5362	4.68305	11.8221	13.8631	12.8426	9.137	8.4698	8.8034	0.733595	1.09816	0.364568
chr4	15320296	15322194	AT4G31615.1	7.95229	7.99167	7.97198	7.76751	7.06589	7.4167	5.65942	5.21504	5.43723	5.27142	6.99314	6.13228	-1.81138	-3.64493	-1.83355
chr3	2654625	2656239	AT3G08740.1	6.33121	7.23367	6.78244	6.29525	6.56412	6.42969	29.0703	25.0711	27.0707	32.3194	25.7854	29.0524	0.500788	0.459593	-0.041194
chr4	15322451	15324681	AT4G31620.1	8.00986	8.12374	8.0668	7.66978	7.67584	7.67281	6.592	7.66018	7.12609	9.264	11.8315	10.5477	-5.59017	2.17814	7.76832
chr1	3910832	3911924	AT1G11620.1	8.37624	9.62286	8.99955	7.59906	7.29124	7.44515	4.70939	3.92898	4.31919	2.90487	5.32501	4.11494	-0.944204	-1.169	-0.224798
chr1	3378141	3380226	AT1G10300.1	9.48664	10.8867	10.1867	7.85596	7.65854	7.75725	5.94749	5.50378	5.72564	6.23367	6.68062	6.45715	-1.20312	-3.77859	-2.57547
chr1	4422706	4423155	AT1G12960.1	9.47334	10.352	9.91266	6.93105	7.33096	7.13101	5.40505	6.42696	5.916	4.71872	6.01151	5.36512	-1.34291	-2.43607	-1.09316
chr5	16580043	16584008	AT5G41410.1	5.21578	5.25809	5.23694	5.73093	5.5142	5.62257	17.8755	17.8772	17.8763	5.97106	6.65557	6.31332	0.564571	5.98196	5.41739
chr4	9673990	9675448	AT4G17260.1	8.94889	8.955	8.95194	8.71634	7.59625	8.1563	25.6911	19.222	22.4566	27.4308	25.396	26.4134	0.753656	0.589872	-0.163784
chr4	15325342	15327220	AT4G31630.1	8.28809	8.07673	8.18241	8.65722	7.63427	8.14574	5.09752	5.27055	5.18404	3.40101	4.66809	4.03455	-1.51872	-0.986545	0.532173
chr5	22233788	22237341	AT5G54730.1	7.22795	7.52655	7.37725	7.16137	7.0921	7.12674	17.7089	18.7906	18.2498	23.1763	26.2025	24.6894	0.765273	0.557855	-0.207418
chr1	3905578	3906818	AT1G11608.1	7.58011	6.95029	7.2652	7.28989	7.5567	7.42329	4.77068	6.77959	5.77514	3.68285	4.42573	4.05429	-3.0198	-1.14599	1.87381
chr3	7119281	7120919	AT3G20420.1	6.72799	7.41641	7.0722	7.02313	6.98816	7.00564	16.0479	12.4589	14.2534	10.9197	7.90243	9.41107	0.989045	2.34829	1.35925
chr3	6736183	6738330	AT3G19430.1	12.3253	9.81004	11.0676	11.4719	12.2175	11.8447	5.44227	4.81451	5.12839	3.81301	3.70186	3.75743	-0.901086	-0.603711	0.297375
chr4	15331139	15333321	AT4G31650.1	8.38054	8.66914	8.52484	8.09102	7.87857	7.9848	11.7292	10.7593	11.2443	16.4712	17.4239	16.9476	2.50348	0.921021	-1.58246
chr2	14113024	14114200	AT2G33300.1	7.3374	7.48282	7.41011	6.77856	6.36148	6.57002	4.82183	4.98887	4.90535	2.90374	3.27343	3.08859	-1.68028	-0.918315	0.76197
chr1	26870140	26872152	AT1G71280.1	9.38524	9.05775	9.22149	8.33774	8.23089	8.28432	5.05792	5.74691	5.40242	6.45973	7.77807	7.1189	-1.29635	-4.57188	-3.27553
chr2	14575391	14576517	AT2G34610.1	8.44457	8.49294	8.46876	8.28721	7.79485	8.04103	5.60458	6.06562	5.8351	4.45015	4.80068	4.62541	-1.86083	-1.25345	0.607384
chr2	8632077	8637300	AT2G20000.1	6.79031	7.09204	6.94117	6.35311	6.20143	6.27727	9.27221	9.37806	9.32513	9.48441	10.8118	10.1481	2.34772	1.443	-0.904725
chr4	15875469	15876762	AT4G32890.1	7.82885	7.84687	7.83786	7.03126	7.33312	7.18219	46.8311	54.1149	50.473	45.5879	42.0645	43.8262	0.372165	0.383245	0.0110797
chr1	22314169	22316970	AT1G60590.1	7.25338	7.75412	7.50375	7.68117	6.52172	7.10145	15.9681	7.882	11.925	4.59747	3.4522	4.02483	1.49631	-1.22073	-2.71704
chr4	10259677	10263764	AT4G18640.1	7.42664	7.19328	7.30996	6.8329	7.13587	6.98439	4.27554	3.47303	3.87428	2.75544	2.52663	2.64104	-1.09178	-0.712744	0.379038
chr2	13631061	13631768	AT2G32020.1	7.99863	8.58439	8.29151	7.73975	7.90546	7.8226	11.2916	12.3786	11.8351	18.2522	15.6309	16.9415	1.94794	0.896988	-1.05095
chr2	14133928	14137154	AT2G33350.1	6.7807	6.13517	6.45793	6.34916	5.53645	5.9428	3.76863	3.96514	3.86688	2.4378	3.37859	2.90819	-1.35153	-0.969913	0.381618
chr4	14816621	14818854	AT4G30260.1	7.7949	7.77072	7.78281	6.90356	7.00185	6.9527	28.105	29.9327	29.0188	37.314	38.3823	37.8482	0.526697	0.409069	-0.117628
chr3	2675630	2676693	AT3G08810.1	10.1421	11.7322	10.9372	9.76582	12.0885	10.9271	9.90587	10.1314	10.0186	7.77372	10.1699	8.97179	-7.90175	-3.51557	4.38618
chr2	18677310	18680072	AT2G45300.1	7.62904	7.71868	7.67386	7.13474	7.64676	7.39075	19.0868	17.4139	18.2504	21.3868	21.8956	21.6412	0.800064	0.645165	-0.154899
chr4	10809876	10811084	AT4G19950.1	9.39414	7.91691	8.65553	7.78215	8.24725	8.0147	17.3577	21.457	19.4073	35.0266	39.9366	37.4816	0.858436	0.449345	-0.409091
chr2	13637878	13638643	AT2G32050.1	7.29031	7.64933	7.46982	6.47884	8.37145	7.42514	5.48907	5.60624	5.54765	2.9041	6.8491	4.8766	-2.32994	-1.64869	0.68125
chr2	18220085	18221228	AT2G44030.1	9.59789	9.73468	9.66628	9.35403	9.26666	9.31035	6.82333	6.58835	6.70584	7.88417	8.16885	8.02651	-1.89558	-4.67156	-2.77598
chr1	27779165	27780676	AT1G73870.1	8.40632	8.56889	8.4876	8.4336	8.89894	8.66627	11.1608	13.8532	12.507	9.91091	8.51197	9.21144	1.78794	11.3616	9.57363
chr5	21152213	21154244	AT5G52060.1	6.46411	6.59099	6.52755	6.21604	5.18057	5.6983	28.6998	24.2822	26.491	31.3099	26.5855	28.9477	0.494832	0.426468	-0.068364
chr5	25633535	25635781	AT5G64060.1	8.09284	9.11867	8.60576	7.67652	7.72016	7.69834	6.38563	7.72265	7.05414	6.36303	6.16547	6.26425	-3.48636	-3.36241	0.123956
chr3	20930556	20932869	AT3G56450.1	7.18551	7.37625	7.28088	6.70212	6.80783	6.75498	16.8096	17.1569	16.9833	18.7898	20.4052	19.5975	0.818378	0.650767	-0.167611
chr3	21405386	21407624	AT3G57790.1	7.03979	6.7456	6.89269	5.49512	5.9598	5.72746	26.9138	26.617	26.7654	32.1727	28.8506	30.5116	0.510926	0.414355	-0.0965717
chr1	7859629	7865249	AT1G22260.1	7.07193	7.58823	7.33008	7.02336	6.71961	6.87148	5.36026	5.64416	5.50221	4.89297	4.8418	4.86739	-2.41652	-2.01015	0.406366
chr2	13640667	13641953	AT2G32070.1	6.01358	6.81498	6.41428	5.87786	6.50898	6.19342	29.5348	24.651	27.0929	35.9679	31.9748	33.9713	0.481103	0.407248	-0.0738557
chr1	27308514	27312754	AT1G72520.1	7.77444	8.56424	8.16934	7.53718	7.96221	7.74969	8.28705	9.34059	8.81382	8.22561	8.94942	8.58752	9.1284	6.75211	-2.3763
chr3	21422822	21423287	AT3G57840.1	6.71759	4.92018	5.81888	6.1384	4.69299	5.4157	3.92471	2.25683	3.09077	1.90948	3.34234	2.62591	-1.09556	-0.95755	0.138011
chr3	7709112	7709733	AT3G21890.1	7.25835	7.89896	7.57865	7.64631	7.44908	7.5477	11.2159	11.1312	11.1735	16.3215	9.62088	12.9712	1.78548	1.28008	-0.505409
chr1	29430224	29432764	AT1G78230.1	9.48419	8.92298	9.20358	8.36842	8.83998	8.6042	21.2887	18.9353	20.112	12.1211	14.8723	13.4967	0.886692	1.53966	0.652965
chr3	7187855	7190562	AT3G20580.1	8.46945	7.47227	7.97086	8.4505	7.4188	7.93465	4.29595	4.72507	4.51051	2.62123	3.23905	2.93014	-1.21737	-0.695799	0.521568
chr5	3043011	3044413	AT5G09800.1	7.63547	7.78198	7.70872	6.7552	7.52958	7.14239	24.0019	20.2391	22.1205	28.468	32.1941	30.331	0.657539	0.479314	-0.178226
chr3	7186521	7187521	AT3G20570.1	7.96746	7.4169	7.69218	8.46963	6.40612	7.43787	3.97439	2.36393	3.16916	2.90921	2.70248	2.80585	-0.781682	-0.711008	0.0706742
chr3	6808584	6809508	AT3G19595.1	7.48268	8.18367	7.83317	8.69978	6.69203	7.69591	6.01316	5.77953	5.89634	4.00089	4.25385	4.12737	-2.44035	-1.11251	1.32785
chr4	10034010	10034847	AT4G18090.1	6.4199	6.55782	6.48886	6.53907	4.2463	5.39269	4.99495	3.76498	4.37997	4.51279	5.6737	5.09324	-1.76353	-12.133	-10.3695
chr1	24665628	24668783	AT1G66210.1	8.35877	8.62563	8.4922	8.39209	7.98648	8.18928	3.22013	4.16542	3.69278	1.62759	2.41562	2.0216	-0.83234	-0.495482	0.336858
chr1	20757766	20760076	AT1G55570.1	9.25051	8.72441	8.98746	9.23111	8.14793	8.68952	4.14463	4.0957	4.12017	2.50273	2.16378	2.33325	-0.888722	-0.527166	0.361556
chr2	8504966	8505639	AT2G19700.1	5.90482	7.01956	6.46219	6.13599	5.93946	6.03773	4.55984	4.81112	4.68548	3.72057	3.77037	3.74547	-2.15598	-1.45168	0.704305
chr5	19002718	19004254	AT5G46830.1	8.33099	8.40583	8.36841	9.10365	8.34422	8.72393	7.78973	5.13184	6.46078	3.92094	5.22678	4.57386	-2.6792	-1.07346	1.60574
chr1	25319898	25324264	AT1G67560.1	7.64378	7.67543	7.65961	7.66695	7.47784	7.5724	7.82775	9.01088	8.41932	7.78452	8.07175	7.92813	7.32963	15.0985	7.76891
chr2	8927821	8930112	AT2G20720.1	6.97309	8.41565	7.69437	6.23266	6.14543	6.18904	9.18884	8.5652	8.87702	13.535	11.6954	12.6152	4.84795	0.973354	-3.8746
chr1	20262765	20267821	AT1G54280.1	7.59624	7.56373	7.57999	7.54087	6.85333	7.1971	4.14232	5.47644	4.80938	3.25121	3.77699	3.5141	-1.52359	-0.966873	0.556717
chr5	23751955	23754773	AT5G58820.1	9.87698	9.70843	9.79271	9.18749	9.21735	9.20242	4.50803	5.62714	5.06759	2.45346	3.72218	3.08782	-1.05218	-0.634749	0.41743
chr4	10568364	10572412	AT4G19380.1	7.14852	6.4626	6.80556	7.57114	6.72857	7.14986	5.03385	3.89609	4.46497	2.52227	2.59146	2.55686	-1.64456	-0.674064	0.9705
chr4	10022204	10027415	AT4G18050.1	8.25466	8.07896	8.16681	7.20751	6.99089	7.0992	5.29975	6.27204	5.78589	4.33795	4.89146	4.6147	-2.01113	-1.60922	0.40191
chr1	10214859	10216422	AT1G29230.1	8.51908	8.3538	8.43644	8.70409	8.74526	8.72468	5.54553	3.75441	4.64997	4.35753	4.40276	4.38014	-1.16359	-1.00591	0.157675
chr1	11295615	11297285	AT1G31550.1	6.9757	7.86244	7.41907	6.97113	7.29798	7.13456	7.72923	6.92312	7.32617	3.64282	4.21895	3.93088	-55.0117	-1.16283	53.8489
chr2	18432718	18437132	AT2G44710.1	8.97875	9.36427	9.17151	8.24321	8.06819	8.1557	15.4938	16.2973	15.8956	15.9678	16.2836	16.1257	1.26041	1.0168	-0.24361
chr2	1823239	1824425	AT2G05100.1	8.93214	9.47402	9.20308	10.1765	8.30643	9.24149	22.0952	38.6149	30.3551	44.501	39.6409	42.0709	0.580804	0.457325	-0.123479
chr2	13886825	13888232	AT2G32740.1	9.13896	8.65901	8.89899	7.68582	5.66003	6.67293	5.66448	4.66834	5.16641	5.22813	5.47277	5.35045	-1.27473	-3.13815	-1.86341
chr2	13392021	13392851	AT2G31410.1	7.59083	7.62034	7.60559	7.71392	6.86915	7.29153	57.1997	55.0521	56.1259	85.4431	90.1628	87.803	0.346797	0.278553	-0.0682431
chr1	25880326	25881736	AT1G68840.1	7.50299	8.3053	7.90414	6.41159	5.9107	6.16114	58.1413	72.4229	65.2821	82.9132	83.66	83.2866	0.328299	0.266183	-0.0621158
chr1	11911678	11913947	AT1G32870.1	6.04278	6.1725	6.10764	5.36694	5.71512	5.54103	7.2263	6.44755	6.83692	10.5659	8.34197	9.45393	6.14508	1.29742	-4.84765
chr1	1521136	1522681	AT1G05240.1	9.9105	8.68647	9.29848	10.2321	11.1967	10.7144	4.87835	6.51917	5.69876	3.74114	4.50704	4.12409	-1.41573	-0.726002	0.689732
chr1	25302725	25305857	AT1G67520.1	7.65193	7.75965	7.70579	7.87068	7.03947	7.45508	4.34509	3.6645	4.0048	4.06011	5.93947	4.99979	-1.05908	-1.73504	-0.675957
chr1	25883615	25885247	AT1G68850.1	7.78344	7.42137	7.60241	8.41018	6.1059	7.25804	4.73391	4.34713	4.54052	3.17031	2.20876	2.68953	-1.34481	-0.698215	0.646598
chr1	10207926	10210622	AT1G29200.1	5.89097	6.58514	6.23806	6.41484	6.32208	6.36846	3.50251	3.15206	3.32729	2.39198	3.31305	2.85251	-1.10284	-0.863028	0.239811
chr3	6762126	6762720	AT3G19508.1	7.08539	7.15641	7.1209	5.85016	6.54117	6.19567	11.4396	7.80662	9.62313	10.4004	8.12863	9.26454	2.30178	1.72277	-0.579006
chr3	2696558	2699158	AT3G08860.1	8.52152	8.47927	8.50039	8.23501	8.27979	8.2574	7.19832	8.82806	8.01319	7.51854	13.2055	10.362	-11.7435	3.05298	14.7965
chr1	20748914	20753079	AT1G55550.1	6.37004	6.60433	6.48718	6.26239	5.88119	6.07179	4.6164	5.17511	4.89576	3.05336	3.24674	3.15005	-2.46269	-1.05625	1.40644
chr1	11902628	11906900	AT1G32850.1	6.51976	6.43895	6.47936	7.33959	6.23705	6.78832	3.04025	2.52276	2.7815	1.6896	2.12947	1.90953	-0.819682	-0.546498	0.273184
chr4	9991011	9994420	AT4G18010.1	5.60952	5.60314	5.60633	5.4475	4.98932	5.21841	16.0128	17.3225	16.6676	35.684	39.1606	37.4223	0.636165	0.351838	-0.284326
chr2	13895837	13898203	AT2G32770.1	7.31039	7.27259	7.29149	7.3383	6.31088	6.82459	6.26901	6.92385	6.59643	4.66489	5.05635	4.86062	-6.91903	-2.04247	4.87655
chr3	2700354	2702581	AT3G08870.1	9.42567	8.52671	8.97619	8.19057	8.13536	8.16297	13.5403	10.7387	12.1395	17.0462	23.7316	20.3889	2.29605	0.757221	-1.53883
chr3	7160676	7162206	AT3G20510.1	5.66138	7.13136	6.39637	5.23373	5.859	5.54636	18.1652	17.3449	17.755	26.0483	20.5072	23.2777	0.678932	0.483247	-0.195685
chr2	12501091	12504912	AT2G29100.1	7.18621	6.72265	6.95443	7.40764	6.5948	7.00122	3.1474	3.46251	3.30495	1.66674	2.70248	2.18461	-0.931705	-0.595156	0.336549
chr2	13889640	13891170	AT2G32750.1	7.98348	8.36746	8.17547	8.464	7.86849	8.16625	4.32269	4.12156	4.22212	2.82674	3.05198	2.93936	-1.04895	-0.678348	0.370605
chr2	7472753	7474012	AT2G17160.1	5.78038	6.23892	6.00965	6.66027	4.97164	5.81595	3.20233	2.78223	2.99228	1.89391	2.86262	2.37827	-0.994	-0.775131	0.218869
chr3	6237929	6240605	AT3G18210.1	7.38053	8.06181	7.72117	7.37039	6.8124	7.09139	15.5445	15.256	15.4003	15.5318	13.4124	14.4721	1.00395	0.971689	-0.0322636
chr3	7699776	7700235	AT3G21860.1	8.37827	8.22814	8.30321	9.51501	7.49391	8.50446	4.0169	4.38202	4.19946	2.37401	2.13848	2.25625	-1.01681	-0.522386	0.494426
chr4	11008665	11013842	AT4G20400.1	6.98127	7.75246	7.36687	6.69575	6.23504	6.4654	8.40419	9.25826	8.83123	8.18218	10.0213	9.10174	3.82317	2.02674	-1.79643
chr3	6247913	6249960	AT3G18220.1	7.88836	6.77051	7.32943	7.32861	6.71471	7.02166	4.93466	5.09238	5.01352	2.72538	3.04205	2.88371	-1.82523	-0.778886	1.04634
chr2	12511291	12515895	AT2G29120.1	6.52796	6.73343	6.63069	6.99005	6.52792	6.75898	4.53253	4.68177	4.60715	1.98059	2.50999	2.24529	-1.90372	-0.628968	1.27476
chr4	16637321	16638872	AT4G34930.1	7.61192	8.0432	7.82756	6.09556	6.92611	6.51084	10.5208	6.26809	8.39444	18.1513	20.441	19.2961	9.91357	0.638001	-9.27557
chr4	11492247	11495500	AT4G21630.1	8.16021	7.53822	7.84921	8.28762	7.68899	7.98831	3.98651	4.87489	4.4307	2.92097	3.40094	3.16096	-1.2121	-0.747647	0.464457
chr2	18049857	18051218	AT2G43470.1	5.99427	6.73364	6.36395	5.75662	5.44297	5.5998	6.5895	6.30599	6.44774	5.25622	5.7178	5.48701	52.9933	-34.0664	-87.0597
chr4	16639597	16641950	AT4G34940.1	9.5894	9.55451	9.57196	9.13569	8.84939	8.99254	8.0978	7.25993	7.67886	6.9243	7.52194	7.22312	-3.14544	-3.16349	-0.0180541
chr2	13404775	13405510	AT2G31460.1	9.40418	10.5819	9.99302	8.59254	7.65507	8.1238	4.35505	6.19198	5.27352	2.7477	3.89828	3.32299	-1.08442	-0.77539	0.309026
chr5	6803781	6805201	AT5G20160.1	6.23247	6.60772	6.4201	5.11743	4.90396	5.01069	21.0309	19.9827	20.5068	25.9157	21.3447	23.6302	0.59686	0.446917	-0.149942
chr4	11496833	11500618	AT4G21640.1	7.88194	8.55531	8.21862	8.73429	8.22398	8.47913	3.71519	3.88895	3.80207	2.53189	2.40339	2.46764	-0.89919	-0.56155	0.33764
chr1	2426744	2428719	AT1G07850.1	9.69631	10.8481	10.2722	8.92989	10.561	9.74544	6.67934	7.05203	6.86569	4.27796	6.38875	5.33336	-1.72036	-1.14984	0.570522
chr4	16642315	16644818	AT4G34950.1	7.55121	8.60426	8.07773	6.88863	8.39329	7.64096	41.0454	18.8651	29.9552	32.7979	26.2229	29.5104	0.528881	0.512979	-0.0159019
chr5	23279405	23280968	AT5G57480.1	8.3481	9.05189	8.69999	7.3489	7.58397	7.46643	15.5396	9.69423	12.6169	17.8051	28.4607	23.1329	1.86473	0.61295	-1.25178
chr5	22729175	22731187	AT5G56150.1	6.83771	6.81591	6.82681	6.73696	6.50001	6.61849	10.1158	9.79587	9.95586	11.9249	11.9318	11.9283	1.83711	1.17672	-0.660387
chr4	11501197	11504678	AT4G21650.1	8.56556	7.66128	8.11342	8.8535	8.98456	8.91903	4.35361	4.6312	4.4924	2.6484	3.60201	3.1252	-1.17258	-0.660966	0.51161
chr4	5577389	5578779	AT4G08730.1	6.61569	5.72985	6.17277	7.13557	5.51603	6.3258	2.53476	1.95316	2.24396	1.0177	1.88584	1.45177	-0.684993	-0.470935	0.214058
chr4	12043965	12045701	AT4G22980.1	7.63438	6.91418	7.27428	7.20228	7.14872	7.1755	27.3758	19.5765	23.4762	26.2539	23.5496	24.9017	0.591603	0.557073	-0.0345297
chr2	12872133	12873820	AT2G30140.1	7.80008	9.20623	8.50316	6.91114	7.18056	7.04585	19.4133	17.5488	18.4811	41.6921	53.3227	47.5074	0.892874	0.3632	-0.529675
chr5	2222766	2225098	AT5G07170.1	6.68872	6.6454	6.66706	7.60035	7.07015	7.33525	3.70954	3.60629	3.65792	2.55714	2.52988	2.54351	-1.1547	-0.654439	0.500256
chr1	7252173	7253731	AT1G20850.1	8.15289	7.14335	7.64812	8.56621	8.93974	8.75298	5.22468	5.39671	5.3107	3.7748	3.57557	3.67519	-1.90041	-0.79875	1.10166
chr1	2428910	2429431	AT1G07860.1	9.94465	8.92413	9.43439	9.37521	8.73409	9.05465	6.46554	10.9131	8.68931	6.08242	5.0253	5.55386	-8.42543	-1.4181	7.00733
chr1	7254006	7258677	AT1G20860.1	7.29293	6.87835	7.08564	7.59797	7.33082	7.46439	3.76128	4.08938	3.92533	2.73566	3.7724	3.25403	-1.17359	-0.834865	0.338729
chr4	15602720	15605400	AT4G32320.1	6.54221	7.4525	6.99735	6.36957	6.12478	6.24717	15.1908	16.5735	15.8821	16.9494	18.04	17.4947	0.845648	0.673109	-0.172539
chr4	11517352	11519765	AT4G21680.1	9.14905	8.54815	8.8486	8.26617	7.17072	7.71845	5.26435	5.62728	5.44582	11.3849	15.8245	13.6047	-1.42796	1.22291	2.65086
chr4	15106643	15108636	AT4G31010.1	7.61287	8.81553	8.2142	7.56164	8.14202	7.85183	25.7481	29.5358	27.6419	34.148	38.1098	36.1289	0.571211	0.454122	-0.117089
chr5	18965270	18968742	AT5G46740.1	6.23246	6.65419	6.44333	5.8647	6.10484	5.98477	12.1989	11.5828	11.8908	12.3388	11.849	12.0939	1.13126	0.985308	-0.145951
chr5	17754063	17755742	AT5G44110.1	5.73981	5.76234	5.75107	6.18502	5.62619	5.9056	11.6608	10.5377	11.0993	9.83468	6.34332	8.089	1.05423	2.20324	1.14902
chr5	23728787	23730122	AT5G58750.1	9.00744	10.7874	9.8974	8.38378	8.2956	8.33969	7.23991	5.77272	6.50631	4.84385	5.3382	5.09103	-1.65232	-1.40442	0.247903
chr1	24652794	24653938	AT1G66190.1	5.72897	6.67483	6.2019	7.04326	6.60401	6.82364	16.747	12.2467	14.4969	15.472	10.3095	12.8908	0.816355	1.08965	0.273297
chr1	29407899	29410184	AT1G78160.1	8.35389	8.42182	8.38785	7.83954	7.37766	7.6086	5.27869	5.52065	5.39967	3.50321	3.69354	3.59838	-1.57374	-0.925683	0.648055
chr5	23734375	23735634	AT5G58770.1	8.22737	8.4341	8.33073	6.4141	7.17799	6.79604	15.8321	7.58159	11.7068	16.7081	17.8914	17.2998	2.03735	0.741848	-1.2955
chr5	22719190	22720664	AT5G56110.1	6.82549	8.33971	7.5826	7.9442	5.83014	6.88717	3.40026	5.70405	4.55215	3.03003	4.05708	3.54356	-1.35843	-1.04306	0.315367
chr5	23735628	23737335	AT5G58780.1	8.04952	8.11827	8.08389	7.69786	7.22669	7.46228	5.45333	6.20871	5.83102	3.0903	3.40763	3.24896	-2.12178	-0.833586	1.2882
chr3	21463090	21464194	AT3G57960.1	8.49881	8.03626	8.26754	8.31186	8.62093	8.46639	4.64119	5.7105	5.17584	2.78182	3.93184	3.35683	-1.48003	-0.749261	0.730767
chr1	24614961	24616930	AT1G66130.1	6.41203	6.89079	6.65141	6.20174	5.62585	5.91379	15.1891	17.6615	16.4253	16.6301	14.9802	15.8052	0.766759	0.705098	-0.061661
chr1	25269625	25271861	AT1G67460.1	7.30627	6.91432	7.11029	6.80957	7.00903	6.9093	6.65018	6.34678	6.49848	6.54515	6.0098	6.27748	-7.70372	-7.22785	0.47587
chr3	21465225	21466677	AT3G57970.1	7.26446	8.21551	7.73998	6.94969	6.76026	6.85497	4.45093	5.0063	4.72861	3.32644	4.06209	3.69426	-1.40664	-1.12125	0.285395
chr1	10607887	10609618	AT1G30170.1	8.54649	9.14045	8.84347	8.74529	7.91839	8.33184	4.02788	3.08664	3.55726	2.5921	2.83979	2.71595	-0.761124	-0.61836	0.142764
chr3	20981380	20984336	AT3G56640.1	7.1764	8.23382	7.70511	7.0571	7.25789	7.15749	11.7707	11.7071	11.7389	11.3392	9.8969	10.618	1.64633	1.7575	0.111173
chr1	29393938	29396086	AT1G78120.1	8.67417	8.67081	8.67249	7.61764	7.93423	7.77593	9.68623	8.5642	9.12522	7.51896	6.90438	7.21167	13.6217	-9.20106	-22.8228
chr5	7660926	7663829	AT5G22910.1	8.24991	8.07078	8.16035	9.12626	7.56905	8.34766	3.99301	5.58315	4.78808	3.12678	3.83906	3.48292	-1.30008	-0.792974	0.507106
chr1	10606209	10607810	AT1G30160.1	7.12886	7.67857	7.40372	8.1104	7.68173	7.89606	4.40181	5.25186	4.82683	3.01705	4.24715	3.6321	-1.62029	-0.892595	0.727696
chr1	11271227	11273294	AT1G31490.1	6.38962	6.93381	6.66171	6.12449	6.05828	6.09139	3.8749	3.09369	3.48429	2.523	3.25047	2.88673	-1.06949	-0.928217	0.141271
chr5	7657223	7659868	AT5G22900.1	8.42415	8.87148	8.64782	8.66154	7.21441	7.93797	4.18996	4.80267	4.49631	2.6368	3.62475	3.13077	-1.05978	-0.745017	0.314761
chr1	20202117	20204177	AT1G54115.1	7.94546	8.74085	8.34315	7.65026	7.15795	7.4041	12.2131	11.0135	11.6133	12.5891	12.7278	12.6585	2.09594	1.29248	-0.803458
chr5	2786266	2789871	AT5G08600.1	7.79988	7.41802	7.60895	6.51811	6.86648	6.6923	6.79735	7.53425	7.1658	7.23455	6.8881	7.06132	-11.5515	12.9137	24.4652
chr5	3097642	3100241	AT5G09930.1	8.91806	9.61634	9.2672	7.73447	7.69846	7.71647	5.85224	6.60673	6.22949	5.32023	6.58954	5.95488	-1.74514	-2.67475	-0.929608
chr1	29401758	29403946	AT1G78140.1	6.71911	7.69771	7.20841	6.91165	6.36686	6.63926	12.567	13.3723	12.9696	12.4997	13.0696	12.7846	1.1801	1.05785	-0.122257
chr5	23789521	23791681	AT5G58910.1	9.121	8.50478	8.81289	8.94687	8.7478	8.84734	4.99072	5.35332	5.17202	3.46254	4.3624	3.91247	-1.30058	-0.849499	0.451083
chr1	29864991	29867840	AT1G79400.1	8.43383	9.50067	8.96725	8.39828	8.08963	8.24396	6.33125	6.39621	6.36373	4.28587	4.6884	4.48714	-2.02105	-1.13955	0.881499
chr1	20704917	20706890	AT1G55450.1	5.81731	6.47122	6.14426	5.56938	5.08868	5.32903	14.5566	12.8752	13.7159	18.1946	13.621	15.9078	0.863156	0.633798	-0.229358
chr1	24609093	24610232	AT1G66110.1	6.77521	7.72568	7.25045	6.78695	6.79555	6.79125	4.48215	5.07392	4.77803	2.69641	4.24257	3.46949	-1.66209	-1.03204	0.630047
chr2	8483939	8486025	AT2G19610.1	7.87662	7.67285	7.77473	6.79533	6.89116	6.84325	4.56238	5.08121	4.82179	3.52717	4.83131	4.17924	-1.45091	-1.4056	0.045309
chr1	10618965	10619802	AT1G30190.1	7.50865	8.1647	7.83668	7.67005	8.09451	7.88228	4.90495	3.45123	4.17809	2.87177	2.05427	2.46302	-1.10205	-0.595883	0.50617
chr3	19996606	19998623	AT3G54000.1	7.0936	8.38606	7.73983	7.0106	7.2921	7.15135	35.6821	33.0497	34.3659	39.6044	40.2564	39.9304	0.464985	0.403031	-0.0619545
chr1	25831802	25833844	AT1G68780.1	6.90669	7.25024	7.07847	7.0429	6.60414	6.82352	11.1763	8.32219	9.74924	8.4832	5.17611	6.82966	2.16519	770.914	768.749
chr1	29877227	29879204	AT1G79430.1	9.25706	9.25482	9.25594	9.69621	8.63889	9.16755	7.21592	8.01967	7.6178	5.38805	6.25796	5.82301	-3.55865	-1.52725	2.0314
chr3	2433266	2434988	AT3G07620.1	6.03479	7.16046	6.59762	6.3407	8.21791	7.2793	4.56324	5.69688	5.13006	3.52114	3.37797	3.44955	-2.75504	-0.928168	1.82687
chr2	7952666	7954567	AT2G18300.1	6.06233	6.44831	6.25532	5.97952	5.82699	5.90326	35.1322	44.0045	39.5684	16.2359	8.0596	12.1477	0.375772	0.960518	0.584746
chr2	8490216	8491110	AT2G19630.1	7.22379	8.33599	7.77989	7.31634	7.62041	7.46837	4.46617	5.18988	4.82802	3.72828	5.86191	4.79509	-1.45282	-1.56437	-0.111552
chr3	6810668	6811742	AT3G19600.1	8.1214	9.27616	8.69878	8.68808	8.1719	8.42999	4.56023	5.29918	4.92971	3.10401	3.27901	3.19151	-1.22054	-0.713626	0.506912
chr2	13840743	13844324	AT2G32620.1	7.39103	6.52283	6.95693	7.50468	6.98492	7.2448	3.38987	3.8413	3.61558	2.14539	2.40296	2.27417	-1.05907	-0.598227	0.460846
chr3	6812492	6814719	AT3G19610.1	8.68433	9.06576	8.87504	8.60048	8.50137	8.55093	4.39212	4.01226	4.20219	3.2858	3.67932	3.48256	-0.927118	-0.771644	0.155473
chr3	6814965	6815403	AT3G19615.1	5.98409	5.886	5.93504	4.5533	4.39058	4.47194	5.11099	5.98909	5.55004	10.0885	11.7641	10.9263	-10.3347	0.775897	11.1106
chr1	7203301	7208998	AT1G20750.1	7.91777	7.93917	7.92847	7.75103	7.78022	7.76563	3.99068	4.5066	4.24864	2.27501	2.92049	2.59775	-1.11106	-0.632976	0.478086
chr4	12010176	12011356	AT4G22900.1	8.29821	8.53604	8.41712	7.86452	8.31724	8.09088	7.74309	6.08511	6.9141	5.97617	4.85882	5.41749	-3.52378	-1.7281	1.79568
chr1	6833884	6836578	AT1G19780.1	8.07253	8.27805	8.17529	7.71759	7.27579	7.49669	5.80686	5.75597	5.78142	3.89454	4.1672	4.03087	-2.00061	-1.11711	0.8835
chr5	7684013	7685052	AT5G22960.1	8.71235	7.10377	7.90806	8.58281	7.34205	7.96243	2.88261	4.38202	3.63231	2.52789	2.28585	2.40687	-0.89092	-0.579356	0.311564
chr2	13853757	13856112	AT2G32660.1	8.82678	8.92851	8.87764	7.53347	7.69337	7.61342	6.31428	9.07651	7.69539	17.3476	34.2027	25.7751	-4.85009	0.568388	5.41848
chr3	20968443	20970913	AT3G56600.1	9.05259	9.73543	9.39401	8.92628	7.75534	8.34081	5.38709	5.81668	5.60189	2.92175	3.45019	3.18597	-1.34079	-0.720225	0.620566
chr2	9358881	9359061	AT2G21980.1	7.56113	8.84709	8.20411	9.42518	7.98674	8.70596	5.20851	9.19982	7.20416	3.68708	1.81161	2.74934	-5.33288	-0.601353	4.73153
chr2	12469723	12471700	AT2G29020.1	5.51924	6.20055	5.85989	5.45357	4.83478	5.14418	15.6138	15.419	15.5164	19.17	17.1161	18.1431	0.711819	0.549932	-0.161887
chr3	2455289	2456879	AT3G07680.1	6.53548	6.6108	6.57314	6.44436	6.0807	6.26253	21.6635	20.8222	21.2428	25.3202	24.6286	24.9744	0.590904	0.501095	-0.0898099
chr1	11259871	11261209	AT1G31450.1	9.03425	9.78472	9.40948	9.07281	8.88603	8.97942	5.42129	5.89069	5.65599	3.35289	3.36717	3.36003	-1.36177	-0.705145	0.656629
chr1	21258007	21259933	AT1G56710.1	7.03674	6.61017	6.82346	6.25964	6.48234	6.37099	3.98231	4.22966	4.10598	2.43475	3.23306	2.8339	-1.36468	-0.855632	0.509044
chr1	7220960	7222268	AT1G20790.1	9.42156	9.98116	9.70136	9.6625	10.7037	10.1831	5.57434	6.22655	5.90045	3.24434	4.07058	3.65746	-1.39399	-0.676926	0.717068
chr3	6291126	6292257	AT3G18330.1	9.11598	9.16273	9.13936	8.28106	8.67726	8.47916	4.48052	7.74208	6.1113	20.759	19.3351	20.0471	-1.72232	0.805543	2.52786
chr1	21263419	21265620	AT1G56720.1	6.17224	6.69367	6.43295	6.22915	5.75695	5.99305	7.09838	5.05464	6.07651	3.99502	2.38257	3.18879	-12.16	-1.09856	11.0614
chr2	8911859	8913534	AT2G20670.1	7.18954	7.07897	7.13425	5.78852	5.81654	5.80253	35.7634	71.1686	53.466	80.7958	77.8666	79.3312	0.344141	0.265032	-0.0791091
chr5	3111944	3114239	AT5G09970.1	9.48908	9.41545	9.45226	9.05125	9.1698	9.11052	7.2348	6.10734	6.67107	5.93657	6.06959	6.00308	-1.98909	-1.66159	0.327499
chr3	16886225	16889171	AT3G45940.1	8.75941	8.82983	8.79462	9.43164	8.0875	8.75957	4.39541	5.02586	4.71063	3.11547	3.86649	3.49098	-1.11025	-0.75345	0.356799
chr4	11488975	11490398	AT4G21610.1	5.89899	7.6161	6.75754	6.02633	5.51835	5.77234	20.3775	20.4946	20.436	22.1971	20.0333	21.1152	0.626353	0.534458	-0.0918946
chr2	13851666	13853343	AT2G32645.1	7.43408	8.26341	7.84875	6.77774	6.11887	6.44831	5.37104	5.79743	5.58423	4.27842	4.54332	4.41087	-2.03623	-1.8253	0.210936
chr2	1799233	1800392	AT2G05070.1	8.12297	7.84347	7.98322	9.09131	7.54115	8.31623	17.8796	29.7675	23.8235	36.82	23.1085	29.9642	0.633977	0.540763	-0.0932143
chr4	6244739	6245686	AT4G09965.1	6.33871	7.40927	6.87399	5.7985	5.98228	5.89039	4.1767	4.89972	4.53821	3.66917	5.36125	4.51521	-1.66938	-2.60708	-0.937699
chr2	12481743	12484087	AT2G29060.1	8.39191	8.52032	8.45611	7.8407	7.53978	7.69024	4.74386	4.14843	4.44615	6.37307	5.34849	5.86078	-1.07824	-2.55144	-1.4732
chr2	13365231	13365800	AT2G31345.1	6.8718	6.9595	6.91565	6.22767	6.63298	6.43032	4.23406	3.84388	4.03897	2.87381	1.29434	2.08408	-1.28886	-0.615201	0.673662
chr5	6844713	6850154	AT5G20280.1	7.41438	8.40626	7.91032	6.90606	6.95425	6.93016	10.5811	10.8222	10.7017	9.11934	10.0322	9.57579	2.29344	2.14361	-0.149831
chr4	11456229	11458820	AT4G21534.1	6.45126	6.68341	6.56734	6.08302	6.79269	6.43786	10.5986	12.9838	11.7912	16.8136	19.8296	18.3216	1.18438	0.662737	-0.52164
chr2	17529242	17529828	AT2G42000.1	12.6756	13.1439	12.9098	13.4156	10.1665	11.7911	7.83744	7.76371	7.80057	5.71896	6.8429	6.28093	-1.37588	-1.10054	0.275334
chr1	6336527	6342460	AT1G18410.1	8.05618	7.54982	7.803	7.75639	7.40833	7.58236	5.91318	5.80429	5.85874	4.26341	4.29631	4.27986	-2.41873	-1.212	1.20673
chr4	12004767	12006209	AT4G22880.1	7.76175	7.41493	7.58834	7.76212	7.0383	7.40021	5.0175	5.04099	5.02924	3.92409	4.37428	4.14919	-1.68508	-1.19798	0.487099
chr2	13381909	13383470	AT2G31380.1	7.29128	8.0383	7.66479	6.54194	6.81058	6.67626	11.7812	12.2315	12.0064	13.6331	12.8578	13.2455	1.54445	1.01175	-0.532694
chr3	6843661	6847275	AT3G19700.1	8.11988	7.81231	7.9661	7.98912	7.81322	7.90117	5.44521	4.19413	4.81967	3.2894	3.83231	3.56085	-1.37943	-0.869684	0.509743
chr1	7185657	7192794	AT1G20720.1	7.44219	8.21382	7.82801	6.93573	7.22327	7.0795	4.41654	4.46919	4.44287	3.45645	4.12288	3.78966	-1.22376	-1.10917	0.114592
chr5	18449508	18453012	AT5G45520.1	7.56686	6.84264	7.20475	6.79935	6.49327	6.64631	4.83609	5.30093	5.06851	7.62765	9.7996	8.71362	-1.97088	2.55938	4.53026
chr4	15565294	15566971	AT4G32230.1	8.41842	7.56937	7.9939	8.57487	7.28963	7.93225	5.24744	7.3643	6.30587	3.47095	4.78758	4.12927	-2.92223	-1.06175	1.86049
chr5	23759002	23762059	AT5G58840.1	7.3972	7.89046	7.64383	7.31426	7.0303	7.17228	7.01044	7.59473	7.30259	5.85266	6.54086	6.19676	-15.1772	-4.74117	10.436
chr4	10949660	10953083	AT4G20270.1	8.20529	7.71666	7.96097	8.03719	8.02172	8.02946	11.5144	9.3681	10.4413	14.8779	10.8694	12.8736	2.55571	1.46833	-1.08738
chr5	23763944	23765441	AT5G58850.1	9.04144	8.45461	8.74803	9.69726	8.28927	8.99326	4.50602	5.26544	4.88573	3.21301	3.88534	3.54918	-1.18993	-0.745512	0.444423
chr4	10953546	10954974	AT4G20280.1	6.2196	6.62167	6.42063	5.65554	5.4731	5.56432	20.7152	25.5132	23.1142	26.9311	21.7415	24.3363	0.541128	0.469741	-0.0713864
chr5	19031349	19035731	AT5G46880.1	6.9232	6.70083	6.81201	6.25507	5.97058	6.11282	6.1903	5.01888	5.60459	5.59676	5.61089	5.60383	-3.55274	-7.9728	-4.42007
chr3	20527062	20529291	AT3G55370.1	7.96407	8.24162	8.10285	7.8664	7.29698	7.58169	6.56959	6.91691	6.74325	6.32085	4.85234	5.58659	-3.7738	-2.26989	1.50391
chr5	22747767	22749249	AT5G56200.1	7.96609	11.1905	9.5783	8.95873	8.47309	8.71591	7.67924	7.26889	7.47406	11.5502	16.6935	14.1219	-2.79426	1.43635	4.23061
chr1	29857933	29860163	AT1G79370.1	7.75603	7.60173	7.67888	8.10231	7.60938	7.85585	4.86794	4.79253	4.83023	3.88871	4.85017	4.36944	-1.49521	-1.18159	0.313621
chr5	23312044	23312399	AT5G57567.1	8.08625	9.91626	9.00126	8.71276	10.9326	9.82267	9.48037	9.35487	9.41762	9.37306	10.5923	9.98268	15.329	42.8969	27.5679
chr5	23780831	23781716	AT5G58890.1	8.59326	9.94049	9.26688	9.02438	9.78961	9.407	5.001	8.01227	6.50663	2.41947	3.97848	3.19897	-1.96012	-0.642622	1.3175
chr1	29355021	29358993	AT1G78070.1	6.97643	7.35569	7.16606	6.08516	6.65203	6.3686	10.901	10.6986	10.7998	13.0155	15.7637	14.3896	1.6899	0.850358	-0.839544
chr5	23313435	23314415	AT5G57570.1	7.69695	6.38096	7.03895	7.04383	8.16146	7.60264	27.3308	21.6197	24.4753	26.6549	18.8852	22.77	0.556206	0.631886	0.0756795
chr3	1466572	1468400	AT3G05170.1	7.86962	8.41692	8.14327	6.78347	7.01206	6.89777	30.0399	28.2232	29.1315	27.5206	21.6927	24.6067	0.543803	0.545004	0.00120116
chr3	21020557	21023756	AT3G56760.1	7.33932	7.11952	7.22942	6.53735	6.30133	6.41934	15.3136	15.0084	15.161	14.6491	15.0629	14.856	0.935965	0.826071	-0.109895
chr3	20034070	20037953	AT3G54100.1	7.76001	8.1333	7.94666	7.45355	6.93807	7.19581	15.4712	16.5172	15.9942	19.3171	20.0717	19.6944	0.990953	0.688442	-0.302511
chr3	5855860	5859157	AT3G17180.1	6.31515	6.90796	6.61156	6.49462	5.75443	6.12453	4.08197	3.90635	3.99416	2.4589	2.98272	2.72081	-1.37533	-0.854291	0.521039
chr3	20042704	20044526	AT3G54130.1	6.9981	7.10705	7.05258	7.25006	6.95381	7.10194	25.6397	24.1335	24.8866	33.8789	32.1515	33.0152	0.549708	0.451091	-0.0986173
chr1	24191347	24196073	AT1G65120.1	6.1831	6.0361	6.1096	6.62737	5.89679	6.26208	3.73746	4.15304	3.94525	2.51559	2.65331	2.58445	-1.58488	-0.783217	0.801666
chr3	11783649	11785377	AT3G30160.1	6.15032	6.56729	6.3588	7.24557	5.70256	6.47407	1.97381	2.33167	2.15274	1.48544	1.1853	1.33537	-0.639967	-0.439091	0.200876
chr5	19392288	19395135	AT5G47900.1	5.97079	6.14655	6.05867	6.2865	5.53136	5.90893	9.35458	9.41642	9.3855	6.12799	5.52642	5.8272	1.5837	-49.7675	-51.3512
chr1	24196471	24201022	AT1G65130.1	6.64543	6.22019	6.43281	5.87899	5.25219	5.56559	3.88529	3.60034	3.74281	2.5501	2.57523	2.56266	-1.27987	-0.893743	0.386132
chr1	24789734	24791988	AT1G66460.1	7.38049	8.97335	8.17692	8.05429	8.38314	8.21872	3.59538	3.53671	3.56604	2.03576	1.99939	2.01758	-0.835258	-0.493513	0.341745
chr3	20045662	20048572	AT3G54140.1	7.19254	7.0262	7.10937	6.99695	7.09245	7.0447	8.80237	8.67071	8.73654	14.0332	20.2755	17.1544	3.36315	0.778837	-2.58431
chr1	28970801	28974603	AT1G77110.1	7.88807	8.47879	8.18343	7.77996	7.43672	7.60834	5.04216	4.42465	4.73341	3.53625	3.53508	3.53567	-1.2661	-0.904487	0.361615
chr3	11810736	11813765	AT3G30180.1	4.958	4.90054	4.92927	5.02171	4.61192	4.81681	8.63712	8.76404	8.70058	8.16932	7.35883	7.76408	1.2199	1.45194	0.232034
chr5	24498466	24501494	AT5G60900.1	7.69134	7.67764	7.68449	8.60173	7.70947	8.1556	6.20609	4.02179	5.11394	3.3783	3.46412	3.42121	-1.70209	-0.797904	0.904184
chr1	24203840	24205775	AT1G65150.1	6.67089	6.54184	6.60637	5.61639	5.34173	5.47906	3.67162	4.11946	3.89554	6.46595	5.03876	5.75236	-1.31228	14.24	15.5522
chr1	19831440	19832895	AT1G53180.1	7.43316	7.17376	7.30346	5.94122	5.95714	5.94918	10.7742	11.4366	11.1054	20.862	21.845	21.3535	1.65397	0.542384	-1.11158
chr5	8096289	8097660	AT5G23970.1	9.65393	8.24959	8.95176	9.92216	8.78036	9.35126	3.80669	3.89655	3.85162	2.56473	2.62894	2.59684	-0.821891	-0.541007	0.280884
chr1	11394689	11396018	AT1G31790.1	6.56429	7.74392	7.15411	6.15425	6.15919	6.15672	17.7774	19.5708	18.6741	24.7847	22.3737	23.5792	0.722441	0.516188	-0.206253
chr3	1954989	1956397	AT3G06420.1	6.49768	7.25808	6.87788	5.95595	6.10324	6.02959	14.1177	13.8707	13.9942	22.3904	27.9262	25.1583	0.975807	0.485225	-0.490583
chr1	1618601	1623452	AT1G05490.1	9.10055	9.12093	9.11074	8.20398	8.35757	8.28077	5.61914	6.57483	6.09699	6.03525	6.91011	6.47268	-1.72571	-2.81371	-1.088
chr1	10317935	10318711	AT1G29480.1	7.43004	7.96259	7.69631	7.65123	6.9649	7.30807	3.78552	4.17335	3.97944	2.23833	2.74306	2.49069	-1.05086	-0.643939	0.406919
chr3	7237910	7238999	AT3G20710.1	7.15816	7.37891	7.26853	5.70708	5.84905	5.77806	5.29319	5.70868	5.50094	24.5274	27.0744	25.8009	-2.48764	0.463228	2.95087
chr5	3370517	3371934	AT5G10660.1	10.0618	9.90689	9.98436	11.4596	10.9004	11.18	6.43564	5.87153	6.15358	4.0218	5.37637	4.69908	-1.43217	-0.7997	0.632465
chr2	9302884	9303247	AT2G21820.1	8.94572	8.39855	8.67213	7.6218	5.60073	6.61127	6.83746	11.3162	9.07683	12.3339	13.062	12.6979	15.1971	1.06203	-14.1351
chr2	8459946	8461715	AT2G19530.1	5.54571	5.77776	5.66174	5.25719	4.83751	5.04735	10.3755	9.40772	9.8916	9.44886	8.05858	8.75372	1.2423	1.25886	0.0165605
chr4	11638700	11640164	AT4G21926.1	6.39963	5.98695	6.19329	5.95177	5.74343	5.8476	6.42222	7.83678	7.1295	10.6292	8.95292	9.79106	4.9238	1.34477	-3.57903
chr1	24183958	24188330	AT1G65110.1	6.87069	6.89924	6.88496	6.71859	6.50128	6.60994	3.57866	3.16652	3.37259	2.19665	2.64315	2.4199	-0.971259	-0.689804	0.281455
chr1	9825285	9828067	AT1G28130.1	6.62461	6.83935	6.73198	6.50144	6.16668	6.33406	9.72212	10.2662	9.99415	14.8167	17.2316	16.0241	1.75423	0.746801	-1.00742
chr2	8836017	8838598	AT2G20510.1	8.07855	7.92148	8.00002	6.85405	7.24967	7.05186	4.40335	5.46479	4.93407	3.77518	3.7146	3.74489	-1.43426	-1.09519	0.339066
chr3	21006749	21007565	AT3G56710.1	5.96878	6.90456	6.43667	5.58929	5.76189	5.67559	27.5553	17.4852	22.5202	19.4557	17.3583	18.407	0.553454	0.589132	0.0356778
chr4	10668366	10669452	AT4G19580.1	9.24735	9.17376	9.21056	9.74942	7.43379	8.5916	4.07625	4.3538	4.21502	3.18137	3.61988	3.40062	-0.886723	-0.747871	0.138852
chr1	9843074	9845002	AT1G28180.1	8.1385	8.18811	8.16331	8.77228	6.89835	7.83532	4.4669	3.22575	3.84632	3.89994	5.65199	4.77597	-0.921087	-1.40017	-0.479084
chr2	18869260	18871561	AT2G45840.1	8.658	8.37909	8.51854	8.03956	7.64842	7.84399	6.06925	7.08128	6.57527	3.15382	4.48691	3.82036	-2.67696	-0.963505	1.71346
chr4	10665293	10667318	AT4G19570.1	8.36224	8.67629	8.51926	8.14815	8.25126	8.19971	5.36981	5.66678	5.51829	5.51992	5.50278	5.51135	-1.59615	-1.74469	-0.14854
chr3	16260204	16262484	AT3G44713.1	5.60675	6.49375	6.05025	5.89254	5.94756	5.92005	5.92674	6.57015	6.24844	5.76282	5.64231	5.70257	21.5044	-18.519	-40.0233
chr5	8073223	8074170	AT5G23920.1	5.84091	7.14054	6.49072	7.28902	6.29507	6.79205	46.421	36.4244	41.4227	43.326	31.9945	37.6603	0.373976	0.404674	0.0306982
chr2	13798820	13799939	AT2G32510.1	8.89062	10.3332	9.61192	9.90834	7.67809	8.79322	13.5351	7.98153	10.7583	9.87681	11.2716	10.5742	6.1518	3.7582	-2.3936
chr3	1435697	1438341	AT3G05140.1	8.0705	8.51709	8.29379	7.57031	7.66558	7.61794	6.92175	6.85881	6.89028	4.57217	4.98979	4.78098	-3.73874	-1.48789	2.25085
chr1	20835365	20838778	AT1G55740.1	7.15113	7.47276	7.31194	7.44495	6.84007	7.14251	4.71094	5.95564	5.33329	4.46637	3.04946	3.75792	-2.1967	-1.07933	1.11737
chr5	3839390	3842371	AT5G11920.1	7.29032	7.51795	7.40413	7.94563	6.98573	7.46568	4.77377	4.58481	4.67929	2.38038	3.0239	2.70214	-1.51048	-0.682049	0.82843
chr2	9331088	9332646	AT2G21890.1	7.55756	7.35344	7.4555	7.44984	6.58593	7.01788	3.44684	3.82267	3.63476	3.33376	3.04975	3.19175	-0.964834	-0.87975	0.0850839
chr3	20999730	21002058	AT3G56700.1	8.24693	8.48509	8.36601	8.50867	7.67116	8.08991	4.39595	5.60688	5.00141	2.71783	2.74541	2.73162	-1.34734	-0.63842	0.708917
chr2	13805518	13807536	AT2G32520.1	6.73947	6.92183	6.83065	6.67427	6.26039	6.46733	13.8213	13.6301	13.7257	15.8359	14.5761	15.206	0.993266	0.810769	-0.182498
chr4	5697895	5698615	AT4G08895.1	7.76714	8.83342	8.30028	10.7311	9.15099	9.94104	3.39962	2.06642	2.73302	2.24389	3.06981	2.65685	-0.623961	-0.525298	0.0986627
chr2	9324632	9326321	AT2G21880.1	6.32018	5.31908	5.81963	6.09744	6.27282	6.18513	4.6635	4.61538	4.63944	2.32147	3.29841	2.80994	-3.05832	-0.878529	2.17979
chr5	2981155	2982709	AT5G09610.1	10.8749	11.2341	11.0545	9.88479	10.4168	10.1508	6.35365	6.42508	6.38936	5.59223	6.58964	6.09094	-1.26441	-1.35712	-0.0927112
chr2	18866060	18868542	AT2G45830.1	5.53708	5.71629	5.62669	4.42075	4.67252	4.54663	11.6561	12.1066	11.8814	11.2966	11.6541	11.4754	0.92735	0.748688	-0.178661
chr2	14324308	14325192	AT2G33855.1	6.09673	6.99088	6.54381	5.10142	7.28768	6.19455	35.8135	32.9765	34.395	47.3243	41.4044	44.3644	0.417711	0.352072	-0.0656395
chr1	11349839	11355486	AT1G31710.1	5.48121	5.49643	5.48882	5.81516	4.4102	5.11268	3.95257	3.33617	3.64437	3.14732	2.36578	2.75655	-1.69254	-1.12207	0.570474
chr5	24488288	24489778	AT5G60880.1	7.44858	7.34709	7.39783	6.88814	7.73154	7.30984	7.06898	4.29091	5.67994	3.66213	4.34342	4.00277	-2.62312	-1.15096	1.47216
chr4	15685902	15688811	AT4G32510.1	8.95727	8.69197	8.82462	9.21403	7.75725	8.48564	5.06683	4.81871	4.94277	2.8215	4.25369	3.5376	-1.19587	-0.792234	0.403632
chr4	16223500	16226153	AT4G33840.1	9.08631	8.88588	8.98609	9.36262	8.44963	8.90613	4.32652	4.52401	4.42527	2.27833	3.21229	2.74531	-0.978541	-0.588988	0.389553
chr2	18389380	18391142	AT2G44550.1	10.609	10.0325	10.3208	10.693	9.37704	10.035	6.42754	4.97109	5.69931	3.34948	5.20772	4.2786	-1.16728	-0.813121	0.35416
chr2	18391779	18393707	AT2G44560.1	9.69607	9.98044	9.83826	8.77228	9.01206	8.89217	6.67591	6.58779	6.63185	3.85801	3.95215	3.90508	-1.7575	-0.842329	0.91517
chr2	7942152	7943388	AT2G18260.1	7.08324	7.35524	7.21924	5.71146	5.42366	5.56756	12.1177	15.1617	13.6397	14.8935	12.9888	13.9411	1.08945	0.755155	-0.334295
chr2	13819378	13822839	AT2G32550.1	6.49309	6.90661	6.69985	6.3761	5.86728	6.12169	4.15547	4.02508	4.09027	2.40668	2.67568	2.54118	-1.40463	-0.788374	0.616256
chr4	16229947	16232334	AT4G33860.1	9.6966	9.15939	9.428	10.0592	9.49949	9.77933	4.38209	4.25724	4.31966	2.51518	3.32981	2.9225	-0.888074	-0.573877	0.314196
chr2	18386218	18388110	AT2G44540.1	9.86385	10.0357	9.94976	9.15758	8.49811	8.82784	5.7172	6.01862	5.86791	3.46132	4.11391	3.78762	-1.31266	-0.819155	0.493501
chr5	18345594	18349695	AT5G45280.1	5.05819	5.43865	5.24842	5.46951	4.91571	5.19261	3.56688	3.67483	3.62085	2.26289	2.2782	2.27055	-1.86723	-0.837927	1.0293
chr3	2496439	2498095	AT3G07820.1	9.90166	10.0813	9.99148	9.28672	9.86505	9.57588	5.32532	5.18332	5.25432	3.05116	3.46304	3.2571	-1.07852	-0.642749	0.435773
chr5	2653578	2655732	AT5G08250.1	9.16829	7.86982	8.51906	8.38006	8.23894	8.3095	5.10086	4.59553	4.84819	3.0405	4.03219	3.53634	-1.22964	-0.811357	0.418283
chr1	2083423	2086962	AT1G06780.1	6.39001	7.2479	6.81896	6.30863	7.32956	6.8191	11.5526	12.4529	12.0027	13.6706	13.8015	13.736	1.22588	0.989793	-0.236091
chr1	10738804	10747323	AT1G30410.1	6.52489	6.64655	6.58572	6.59343	6.56932	6.58138	5.28023	5.8324	5.55632	5.13173	4.34892	4.74032	-4.07811	-2.11236	1.96575
chr5	2661657	2663627	AT5G08270.1	6.736	7.10887	6.92243	6.73189	7.25912	6.99551	12.0055	10.4048	11.2051	9.94225	10.6056	10.2739	1.43924	1.80347	0.364222
chr3	2016329	2019778	AT3G06510.1	7.70117	7.84838	7.77478	7.16747	7.98276	7.57512	17.341	16.5882	16.9646	17.1984	16.2049	16.7017	0.888375	0.876691	-0.0116841
chr5	7481477	7482953	AT5G22540.1	6.51804	6.67752	6.59778	7.09343	5.92263	6.50803	3.86798	2.84816	3.35807	4.12129	3.99608	4.05869	-1.02633	-1.46798	-0.441651
chr1	1081207	1084246	AT1G04150.1	10.6182	10.2716	10.4449	9.84032	9.59587	9.7181	7.67838	8.59106	8.13472	6.08023	7.19979	6.64001	-2.77288	-1.81987	0.953005
chr1	5977410	5981480	AT1G17420.1	8.35026	7.77758	8.06392	7.36091	7.82124	7.59107	12.7922	10.6994	11.7458	14.0285	16.1292	15.0789	1.84301	1.00995	-0.833061
chr2	13829419	13833209	AT2G32590.1	6.39018	6.84482	6.6175	6.39549	6.38473	6.39011	5.54553	5.31714	5.43134	3.65413	3.41653	3.53533	-3.50903	-1.17097	2.33807
chr5	2967169	2969655	AT5G09560.1	10.4238	10.2874	10.3556	9.54094	9.95598	9.74846	5.54955	5.49734	5.52345	3.68358	4.54868	4.11613	-1.10281	-0.803932	0.298879
chr2	18400645	18401326	AT2G44578.1	8.09597	8.80493	8.45045	8.31275	8.42424	8.36849	9.15094	6.68226	7.9166	7.3835	11.2986	9.34107	-10.6217	6.30441	16.9261
chr3	2020283	2021955	AT3G06520.1	7.35287	7.9183	7.63558	7.7868	7.79884	7.79282	12.521	11.3676	11.9443	10.0209	11.0248	10.5228	1.54916	2.30785	0.758695
chr1	5982266	5984013	AT1G17430.1	5.56152	5.99622	5.77887	5.56981	5.70419	5.637	16.827	14.9911	15.909	21.5188	19.0869	20.3029	0.684468	0.540925	-0.143543
chr2	18401877	18403416	AT2G44580.1	7.68145	6.8061	7.24377	7.09417	6.37835	6.73626	6.942	6.65839	6.8002	5.47599	4.41814	4.94707	-10.9691	-2.2453	8.72379
chr5	2970668	2972181	AT5G09570.1	8.27053	8.84603	8.55828	7.88752	7.66305	7.77529	4.32141	5.32557	4.82349	3.82021	4.76474	4.29248	-1.20884	-1.16674	0.042091
chr4	15719846	15720535	AT4G32580.1	8.52646	9.44127	8.98386	9.34019	9.02492	9.18256	7.07739	9.39911	8.23825	7.85476	7.36588	7.61032	-8.00012	-3.69088	4.30924
chr5	18860450	18867013	AT5G46510.1	6.65988	6.99708	6.82848	6.31889	6.18342	6.25116	8.2813	7.50364	7.89247	6.65168	5.89462	6.27315	4.78671	197.348	192.561
chr5	24102971	24103787	AT5G59820.1	6.71969	6.54819	6.63394	6.05331	6.85075	6.45203	13.593	12.658	13.1255	27.946	35.4189	31.6824	1.01581	0.435567	-0.580247
chr1	29490894	29492875	AT1G78390.1	8.07167	7.60192	7.83679	7.42485	7.59287	7.50886	12.5667	11.6294	12.098	15.1316	16.5026	15.8171	1.59633	0.930389	-0.665938
chr5	18877191	18882347	AT5G46540.1	8.35185	8.14395	8.2479	7.71209	6.69888	7.20548	4.32524	3.75577	4.0405	2.51759	2.98843	2.75301	-0.971354	-0.720417	0.250937
chr5	23655233	23658162	AT5G58520.1	7.96195	8.74443	8.35319	7.7867	8.41274	8.09972	16.5832	15.6137	16.0985	18.6563	17.5701	18.1132	1.0565	0.861254	-0.195242
chr5	7263993	7265678	AT5G21280.1	6.99761	6.47575	6.73668	6.66382	5.73808	6.20095	15.7794	13.4112	14.5953	23.3177	19.9346	21.6262	0.896544	0.554872	-0.341672
chr3	5902478	5902883	AT3G17270.1	7.32288	9.50181	8.41234	7.21533	9.40361	8.30947	7.80199	11.2249	9.51343	9.06552	9.89355	9.47954	5.63512	5.26148	-0.373641
chr5	3003719	3005587	AT5G09700.1	9.20776	10.6513	9.92955	8.98013	8.78573	8.88293	22.8901	20.3509	21.6205	28.598	32.1936	30.3958	0.890789	0.563456	-0.327333
chr1	29484268	29485290	AT1G78370.1	9.36457	9.35635	9.36046	9.50029	8.84092	9.1706	10.5056	8.30999	9.4078	10.497	6.89136	8.69419	137.398	-12.993	-150.391
chr1	29966912	29971599	AT1G79640.1	7.13046	7.73987	7.43517	6.93613	6.8314	6.88376	6.74478	6.52442	6.6346	4.96518	6.12016	5.54267	-6.08437	-3.19881	2.88557
chr1	19783541	19786902	AT1G53090.1	6.49906	6.60326	6.55116	6.21722	6.79151	6.50437	12.2764	11.4699	11.8731	12.3973	9.85067	11.124	1.16567	1.29166	0.125998
chr5	18952615	18954692	AT5G46710.1	5.37476	5.9547	5.66473	5.47308	5.3513	5.41219	19.8075	18.1354	18.9715	23.8336	18.2255	21.0296	0.573476	0.51069	-0.0627858
chr1	30316226	30319948	AT1G80660.1	9.65894	9.54076	9.59985	9.49768	9.70722	9.60245	7.12563	6.21463	6.67013	4.9159	6.45144	5.68367	-1.90368	-1.32174	0.581946
chr1	29472891	29473863	AT1G78340.1	7.7764	7.74255	7.75947	7.95182	7.42857	7.6902	7.46054	7.20579	7.33316	8.83331	7.07699	7.95515	-12.2665	20.4628	32.7293
chr1	25340574	25342082	AT1G67620.1	6.46322	6.53591	6.49957	6.14365	6.80415	6.4739	18.9548	18.2366	18.5957	22.0055	17.3837	19.6946	0.65939	0.623016	-0.0363734
chr1	9768394	9771157	AT1G28020.1	7.88808	8.01873	7.95341	8.16707	7.00029	7.58368	3.94287	4.02689	3.98488	2.49496	3.05479	2.77488	-1.00297	-0.689429	0.313543
chr1	20270809	20272106	AT1G54300.1	8.37432	7.99091	8.18262	7.7663	7.16774	7.46702	4.00919	4.05117	4.03018	2.88233	3.66299	3.27266	-0.978744	-0.840288	0.138456
chr1	9763435	9768068	AT1G28010.1	8.12331	7.75153	7.93742	8.0061	7.07898	7.54254	4.58147	4.67138	4.62642	3.29923	4.22789	3.76356	-1.28407	-0.997058	0.287014
chr1	1569191	1572280	AT1G05370.1	5.13664	5.98317	5.5599	4.07654	4.84625	4.4614	8.59755	8.14006	8.36881	6.85229	6.71188	6.78208	1.69503	1.65499	-0.040034
chr3	6898180	6901255	AT3G19850.1	6.01405	6.94509	6.47957	5.7421	5.84438	5.79324	18.0764	25.1866	21.6315	13.0766	17.9087	15.4927	0.574989	0.70465	0.12966
chr1	29952872	29957189	AT1G79610.1	6.88534	7.91424	7.39979	6.74032	6.72144	6.73088	10.1523	10.7572	10.4547	11.0763	11.3338	11.205	2.00563	1.36002	-0.645608
chr2	8404900	8409012	AT2G19410.1	6.31061	6.12313	6.21687	6.47296	5.68662	6.07979	3.51608	3.43061	3.47335	2.35518	2.41162	2.3834	-1.19067	-0.740193	0.450478
chr1	29957561	29962305	AT1G79620.1	8.39741	8.44457	8.42099	7.92413	8.24918	8.08666	8.30486	9.40125	8.85306	8.81803	11.3677	10.0929	13.853	3.12775	-10.7253
chr5	3032374	3034543	AT5G09760.1	7.76383	7.48	7.62191	6.92452	7.94285	7.43369	25.0152	22.7784	23.8968	19.5987	17.5283	18.5635	0.606578	0.757393	0.150815
chr5	7551428	7553452	AT5G22730.1	6.23788	5.89488	6.06638	5.23339	6.73606	5.98473	13.203	13.5464	13.3747	16.1086	14.2495	15.179	0.876732	0.744755	-0.131976
chr3	2044351	2047209	AT3G06560.1	8.49531	9.49622	8.99577	7.17845	7.89562	7.53704	6.30472	7.17308	6.7389	3.68528	4.58763	4.13646	-2.39962	-1.15526	1.24436
chr3	7304156	7304561	AT3G20850.1	10.345	7.79865	9.07184	12.0963	9.40361	10.7499	5.24777	4.31726	4.78251	3.18787	5.04773	4.1178	-1.08269	-0.722344	0.360346
chr2	9273695	9276802	AT2G21720.1	7.2782	7.45907	7.36864	6.90828	6.20163	6.55496	3.54893	3.04542	3.29717	2.34895	3.08594	2.71744	-0.861944	-0.787193	0.0747509
chr1	9756673	9757963	AT1G28000.1	8.39536	6.9912	7.69328	8.94297	7.63728	8.29012	4.27921	2.8512	3.5652	2.616	4.31782	3.46691	-0.901214	-0.795075	0.106139
chr5	3035039	3036561	AT5G09770.1	6.27986	8.60258	7.44122	6.17769	6.86329	6.52049	16.0074	15.6521	15.8298	15.4827	12.8641	14.1734	0.91825	0.892751	-0.0254992
chr1	1057150	1059419	AT1G04090.1	8.84242	8.89802	8.87022	7.32546	7.29903	7.31224	7.29274	6.87224	7.08249	12.6238	14.5172	13.5705	-3.07965	1.12096	4.20061
chr1	10288196	10289621	AT1G29395.1	7.72191	6.07413	6.89802	7.2867	6.21243	6.74957	13.4337	20.7116	17.0727	12.0402	15.2338	13.637	0.764856	0.985549	0.220693
chr5	3390613	3393178	AT5G10730.1	7.36262	7.57375	7.46819	6.93708	6.94819	6.94264	15.4013	14.7547	15.078	13.7369	13.9288	13.8328	0.986567	1.00549	0.0189239
chr2	18833363	18836291	AT2G45720.1	7.0624	7.65399	7.3582	6.20678	6.70718	6.45698	16.782	21.005	18.8935	16.3083	20.7387	18.5235	0.735043	0.657711	-0.0773314
chr2	14271793	14273265	AT2G33750.1	7.82794	8.59811	8.21302	7.91989	8.12799	8.02394	5.76013	7.49673	6.62843	6.67238	6.06605	6.36922	-3.23367	-3.00125	0.232422
chr4	16213323	16215594	AT4G33810.1	8.12842	8.29751	8.21296	8.47943	8.61408	8.54676	4.42325	4.43602	4.42963	2.74151	3.75238	3.24695	-1.12269	-0.716182	0.406511
chr1	10719168	10720758	AT1G30370.1	8.6909	8.53228	8.61159	8.82715	7.47856	8.15286	6.13878	5.61868	5.87873	3.24129	3.96737	3.60433	-1.81562	-0.849203	0.966419
chr1	20779873	20784017	AT1G55610.1	8.48202	7.74409	8.11305	7.58703	7.29708	7.44205	13.0642	14.6103	13.8372	13.7	13.8438	13.7719	1.2983	1.12618	-0.172119
chr3	16368889	16372356	AT3G44830.1	7.09874	7.25146	7.1751	6.86692	6.26328	6.5651	3.398	3.56323	3.48062	2.51914	2.5765	2.54782	-0.95817	-0.732303	0.225867
chr1	19745045	19747245	AT1G53000.1	6.66104	5.47311	6.06708	5.4021	5.35538	5.37874	16.2934	15.3699	15.8317	20.4987	15.1585	17.8286	0.722679	0.578417	-0.144261
chr3	1497482	1499004	AT3G05260.1	9.41979	10.2275	9.82365	8.31612	8.1532	8.23466	6.17764	5.63937	5.90851	3.58518	5.97455	4.77987	-1.36339	-1.27431	0.0890797
chr2	9284836	9289536	AT2G21770.1	7.18436	7.82685	7.50561	6.90229	6.73366	6.81797	3.21667	3.35573	3.2862	2.71448	2.49361	2.60404	-0.839243	-0.720155	0.119088
chr4	15681016	15685310	AT4G32500.1	9.02451	8.96497	8.99474	8.60592	8.28498	8.44545	5.16697	5.8971	5.53204	3.13587	3.85541	3.49564	-1.42598	-0.785782	0.640199
chr1	10710078	10711664	AT1G30350.1	8.82184	8.37032	8.59608	7.92646	7.63755	7.782	3.82561	3.25821	3.54191	2.47213	3.46083	2.96648	-0.781769	-0.718706	0.0630624
chr1	16970258	16974641	AT1G44900.1	6.2291	6.1597	6.1944	5.84092	4.98844	5.41468	4.14169	3.93822	4.03996	3.0676	2.8609	2.96425	-1.62173	-1.15047	0.47126
chr5	17714644	17719723	AT5G44030.1	6.95802	6.87039	6.9142	6.59765	6.52315	6.5604	10.4704	9.83366	10.152	9.08048	8.82685	8.95367	1.80463	2.22868	0.424054
chr5	2202379	2204077	AT5G07090.1	6.7126	7.56149	7.13705	6.68383	6.61047	6.64715	17.4898	15.3719	16.4308	22.3775	23.0631	22.7203	0.83125	0.563961	-0.267289
chr1	6918190	6920377	AT1G19940.1	8.32544	7.2355	7.78047	7.46611	7.45399	7.46005	5.63576	5.00688	5.32132	3.65088	4.19617	3.92352	-1.82457	-1.07871	0.745866
chr5	18945614	18947637	AT5G46690.1	5.23059	5.23249	5.23154	5.02313	4.98129	5.00221	25.2267	17.8831	21.5549	11.4204	6.07523	8.74784	0.489546	1.24014	0.750593
chr5	23229406	23230638	AT5G57345.1	5.46043	5.31295	5.38669	4.58399	4.90013	4.74206	20.2311	22.6742	21.4526	23.8314	19.8788	21.8551	0.501584	0.453641	-0.0479426
chr5	12602467	12604764	AT5G33370.1	6.61262	6.74661	6.67962	7.28869	6.80684	7.04777	1.94456	2.3264	2.13548	1.17924	1.89064	1.53494	-0.607826	-0.454755	0.153071
chr2	9293269	9297842	AT2G21790.1	6.38649	6.33349	6.35999	5.83564	6.2318	6.03372	6.73975	4.8093	5.77453	5.88919	4.64179	5.26549	-7.17762	-5.08959	2.08803
chr5	23704230	23706800	AT5G58670.1	8.13147	8.22433	8.1779	7.28552	7.61229	7.4489	6.45361	6.44264	6.44813	6.21402	7.39721	6.80562	-2.91673	-7.67444	-4.75771
chr4	11555950	11560733	AT4G21750.1	7.28989	7.47045	7.38017	7.35165	6.36889	6.86027	6.70402	6.41182	6.55792	5.45313	5.17485	5.31399	-5.86802	-2.71393	3.15409
chr2	7887583	7888878	AT2G18140.1	9.09124	8.50871	8.79998	9.28076	8.23703	8.7589	3.7826	3.71931	3.75095	2.2158	3.54214	2.87897	-0.812848	-0.622976	0.189872
chr1	11925425	11926908	AT1G32910.1	8.91473	7.8477	8.38122	8.70885	7.4433	8.07607	4.67559	3.95681	4.3162	3.31146	2.37529	2.84338	-1.0445	-0.663989	0.380508
chr4	10639268	10647079	AT4G19520.1	6.69136	7.03463	6.86299	6.59983	6.5716	6.58571	7.26485	8.53742	7.90113	5.4389	6.90472	6.17181	4.92073	-10.6785	-15.5993
chr4	11561228	11563950	AT4G21760.1	6.04269	6.53563	6.28916	5.99921	5.93502	5.96711	3.80835	4.73123	4.26979	2.66621	2.92016	2.79318	-1.78986	-0.91314	0.876724
chr5	18391123	18395894	AT5G45380.1	6.8566	6.21561	6.53611	6.73821	5.79458	6.26639	4.65444	4.22407	4.43926	5.00915	6.49342	5.75129	-1.79175	-8.08081	-6.28906
chr1	2032337	2034018	AT1G06640.1	7.21065	7.72447	7.46756	6.55673	7.09599	6.82636	14.9987	12.2446	13.6216	13.8868	16.1806	15.0337	1.15315	0.877953	-0.275193
chr4	11022141	11023752	AT4G20440.1	8.00193	7.49548	7.74871	7.50422	8.3239	7.91406	33.2416	26.2595	29.7505	37.7991	34.1733	35.9862	0.515228	0.457676	-0.0575526
chr2	18842538	18845467	AT2G45750.1	7.95659	8.1979	8.07724	7.95726	7.98261	7.96993	6.78902	7.86669	7.32786	5.72182	7.66594	6.69388	-7.11888	-3.97258	3.1463
chr1	1545105	1547849	AT1G05300.1	6.30944	6.20483	6.25714	5.82558	5.10426	5.46492	8.56538	8.55651	8.56094	11.6034	13.558	12.5807	2.21108	0.831296	-1.37979
chr5	22694877	22698628	AT5G56040.1	7.1945	8.24484	7.71967	6.84316	7.29083	7.06699	44.2576	43.0026	43.6301	44.0143	37.1204	40.5674	0.400206	0.396644	-0.00356191
chr4	5631297	5633779	AT4G08840.1	6.24664	5.48178	5.86421	6.69011	5.32936	6.00974	2.65775	2.61192	2.63483	2.1909	2.47609	2.3335	-0.866382	-0.732704	0.133678
chr2	7917504	7919277	AT2G18193.1	8.77865	7.15975	7.9692	7.06178	7.16678	7.11428	4.65525	4.54505	4.60015	6.69163	5.91478	6.3032	-1.26142	-5.72634	-4.46492
chr1	6935217	6936693	AT1G19990.1	6.75235	6.75144	6.75189	5.79841	6.67551	6.23696	18.4974	15.6649	17.0811	24.5908	19.5364	22.0636	0.746804	0.54862	-0.198183
chr2	7914304	7915872	AT2G18190.1	8.53204	8.62872	8.58038	9.75266	8.03229	8.89248	4.44632	4.18931	4.31782	3.3254	3.39604	3.36072	-1.00935	-0.712345	0.297002
chr5	2194393	2195872	AT5G07060.1	7.9716	8.63121	8.30141	8.38309	7.86414	8.12361	5.55453	6.27694	5.91574	4.83714	7.03436	5.93575	-2.04583	-2.20901	-0.163176
chr3	6934772	6937120	AT3G19930.1	6.99809	7.99453	7.49631	7.15245	7.27447	7.21346	23.9598	23.6543	23.8071	52.5077	55.9064	54.2071	0.599831	0.343676	-0.256155
chr4	16193421	16196428	AT4G33770.1	7.03381	7.31988	7.17684	6.4104	6.54335	6.47688	11.4144	10.955	11.1847	9.9838	10.1651	10.0745	1.56223	1.56904	0.00680531
chr2	13787171	13788894	AT2G32470.1	7.15361	7.07186	7.11273	7.28658	7.03062	7.1586	5.11836	5.89692	5.50764	3.01469	4.18435	3.59952	-2.71024	-1.00819	1.70205
chr3	6404082	6407822	AT3G18610.1	8.42667	7.81185	8.11926	7.09359	7.09428	7.09394	5.06021	5.36478	5.21249	5.60581	5.5439	5.57485	-1.56403	-2.87643	-1.3124
chr3	2074188	2078317	AT3G06640.1	9.50694	9.03234	9.26964	8.11944	8.77753	8.44848	5.78884	5.79318	5.79101	4.42166	5.00187	4.71177	-1.47341	-1.18705	0.286358
chr1	5928013	5928667	AT1G17310.1	10.0628	8.16775	9.11527	10.5496	10.2994	10.4245	5.64205	7.35911	6.50058	4.72386	5.63188	5.17787	-2.05037	-0.990541	1.05983
chr5	2690878	2693538	AT5G08370.1	7.69684	8.67103	8.18393	6.68295	7.54984	7.11639	7.65955	6.55409	7.10682	5.69225	4.68254	5.18739	-4.91182	-2.19233	2.71949
chr5	2689712	2690974	AT5G08360.1	8.73094	8.01065	8.37079	7.47671	8.12942	7.80307	6.5238	6.38394	6.45387	8.16609	10.1252	9.14564	-2.66524	4.36598	7.03122
chr5	24511195	24514129	AT5G60920.1	7.10692	6.57195	6.83944	6.47591	7.35018	6.91305	21.2703	17.0503	19.1603	23.558	21.8414	22.6997	0.67287	0.582995	-0.0898752
chr2	18364755	18367725	AT2G44490.1	7.06846	6.97005	7.01926	6.16544	6.56246	6.36395	19.1277	16.3422	17.735	25.3827	22.6528	24.0178	0.747827	0.521891	-0.225936
chr5	23686770	23691053	AT5G58610.1	8.31329	8.98799	8.65064	8.55964	8.32356	8.4416	6.1309	6.50552	6.31821	3.72928	5.33872	4.534	-2.20608	-1.11516	1.09092
chr5	18368641	18370991	AT5G45340.1	5.77437	6.34684	6.0606	5.58516	4.96639	5.27578	13.7542	14.6502	14.2022	19.0016	20.2584	19.63	0.813948	0.527536	-0.286412
chr5	18940968	18942602	AT5G46680.1	6.57127	7.96878	7.27002	5.67019	6.71054	6.19036	21.4495	22.6203	22.0349	20.322	16.7961	18.5591	0.625094	0.631301	0.00620776
chr1	20566597	20569286	AT1G55120.1	5.31567	5.60111	5.45839	5.21441	5.44287	5.32864	6.78493	7.03729	6.91111	4.56335	5.94244	5.25289	2.93736	-48.4133	-51.3506
chr3	15567098	15569901	AT3G43670.1	5.90179	6.51556	6.20868	5.54936	5.56528	5.55732	11.2699	11.7521	11.511	14.1071	14.3252	14.2162	1.12278	0.73797	-0.384806
chr3	11282406	11283524	AT3G29380.1	8.06915	8.1959	8.13253	7.59189	7.58558	7.58874	3.36994	3.99433	3.68214	4.44582	5.56757	5.0067	-0.874768	-1.66667	-0.791899
chr1	11739303	11740361	AT1G32470.1	6.41703	7.69801	7.05752	6.32975	6.33528	6.33252	24.8905	14.5653	19.7279	20.5668	8.66971	14.6183	0.674306	0.828555	0.154249
chr2	8147938	8149469	AT2G18810.1	6.83851	7.43553	7.13702	8.86341	7.86336	8.36338	3.7045	2.86033	3.28241	2.64009	2.03333	2.33671	-0.892407	-0.543594	0.348813
chr5	2416374	2421814	AT5G07650.1	7.21048	6.54833	6.8794	7.41089	7.63678	7.52383	4.02324	4.18792	4.10558	2.4122	3.0735	2.74285	-1.34283	-0.686912	0.655917
chr1	25069561	25095526	AT1G67120.1	6.48648	6.80893	6.6477	6.51223	6.32671	6.41947	3.33005	3.34482	3.33744	2.1449	2.28568	2.21529	-1.00592	-0.651483	0.354437
chr5	6617745	6622045	AT5G19610.1	8.94609	8.55476	8.75043	8.61795	8.33375	8.47585	4.07257	4.62552	4.34905	2.51554	2.91611	2.71583	-0.99142	-0.609026	0.382394
chr5	2407400	2409066	AT5G07620.1	6.53005	6.20025	6.36515	5.7164	5.58112	5.64876	18.0178	13.0383	15.5281	27.9993	27.2923	27.6458	0.777236	0.43648	-0.340756
chr3	21086545	21087494	AT3G56980.1	9.14033	9.23251	9.18642	8.65223	9.1301	8.89116	6.43048	7.657	7.04374	4.98126	4.22819	4.60473	-2.60987	-1.05346	1.55642
chr3	20647084	20648617	AT3G55650.1	9.77268	10.3914	10.0821	10.1774	10.2453	10.2113	4.84276	5.71319	5.27798	2.7553	4.11479	3.43504	-1.07097	-0.636225	0.434746
chr3	20114683	20118627	AT3G54320.1	5.74198	5.95953	5.85075	5.37705	5.71268	5.54487	16.1258	15.3732	15.7495	15.6146	15.2314	15.423	0.699982	0.677572	-0.0224094
chr1	21117146	21119241	AT1G56410.1	8.21805	8.64698	8.43252	8.98591	8.66539	8.82565	3.4903	3.93044	3.71037	1.96828	2.93327	2.45077	-0.844309	-0.540989	0.303319
chr1	26226865	26228580	AT1G69720.1	7.4528	6.32012	6.88646	7.32055	6.35058	6.83556	4.59284	4.39223	4.49254	7.18886	7.11789	7.15337	-1.62276	15.2523	16.8751
chr5	18006430	18010542	AT5G44635.1	6.08496	6.61865	6.3518	5.94926	5.38922	5.66924	4.45584	3.70762	4.08173	2.37976	2.29204	2.3359	-1.56743	-0.781753	0.78568
chr1	26228631	26231339	AT1G69730.1	7.64756	7.84567	7.74662	7.70315	7.12873	7.41594	11.8878	8.92903	10.4084	7.75629	5.62842	6.69235	2.3468	-6.75146	-9.09827
chr5	23462769	23466503	AT5G57960.1	6.86925	7.52234	7.1958	6.99426	6.38122	6.68774	13.6805	13.9849	13.8327	15.6857	14.7709	15.2283	1.06061	0.842342	-0.218266
chr2	12024148	12025306	AT2G28200.1	7.04417	8.38406	7.71411	6.19992	6.81208	6.506	40.768	64.4259	52.597	55.8708	61.4637	58.6673	0.361088	0.315188	-0.0459006
chr5	18651323	18653892	AT5G45990.1	7.58376	8.709	8.14638	6.71843	7.03834	6.87838	4.14512	3.85345	3.99929	12.543	17.4157	14.9794	-0.974264	0.890601	1.86486
chr5	17390432	17392645	AT5G43330.1	6.97718	7.97243	7.4748	6.49893	6.39542	6.44718	7.36649	6.61063	6.98856	8.44912	9.99697	9.22305	-10.305	1.93582	12.2409
chr3	1513449	1514895	AT3G05320.1	8.81655	10.0102	9.41335	7.49058	8.63266	8.06162	9.2515	7.99484	8.62317	5.9677	8.89433	7.43101	-7.90573	-8.50989	-0.604156
chr3	1517418	1518554	AT3G05327.1	8.0936	7.45799	7.77579	7.25953	6.16147	6.7105	5.20705	4.93314	5.07009	4.3043	4.54216	4.42323	-1.62081	-1.66301	-0.042201
chr5	1496854	1498544	AT5G05070.1	8.13974	7.94162	8.04068	7.83639	7.93502	7.88571	5.12905	5.0791	5.10407	3.21704	4.21753	3.71728	-1.52516	-0.921666	0.603494
chr3	16397037	16399725	AT3G44920.1	8.00864	6.87542	7.44203	8.37564	8.03639	8.20602	2.61541	3.06366	2.83954	1.41389	2.01203	1.71296	-0.719404	-0.442441	0.276963
chr3	6410957	6413068	AT3G18630.1	7.88766	8.06452	7.97609	7.54712	8.19608	7.8716	12.6234	10.0836	11.3535	10.5712	10.2081	10.3896	1.96314	2.49741	0.534274
chr1	2280834	2282828	AT1G07430.1	9.41472	8.55571	8.98522	7.54058	7.95214	7.74636	15.6037	21.6136	18.6086	19.8582	29.9137	24.8859	0.952068	0.593916	-0.358153
chr2	18162944	18164428	AT2G43860.1	9.44897	8.35707	8.90302	8.93506	9.36026	9.14766	5.02795	6.13778	5.58286	3.13219	3.20172	3.16696	-1.48524	-0.653465	0.831779
chr3	16392063	16394579	AT3G44910.1	8.06218	8.11159	8.08689	8.09222	7.15709	7.62465	3.06381	3.34266	3.20324	1.5105	1.98668	1.74859	-0.748473	-0.470704	0.277768
chr3	6413300	6416550	AT3G18640.1	6.73064	7.65712	7.19388	7.09206	6.98919	7.04062	11.5066	11.1067	11.3066	10.8362	10.2374	10.5368	1.53297	1.7192	0.186227
chr2	17711031	17712330	AT2G42540.1	7.80481	7.58669	7.69575	6.50836	6.72902	6.61869	7.39689	7.07864	7.23777	5.39801	4.47711	4.93756	-11.2972	-2.36547	8.93173
chr3	1036840	1039482	AT3G04010.1	7.15407	7.20163	7.17785	5.65921	5.41344	5.53633	10.287	11.4068	10.8469	16.3896	19.6641	18.0269	1.6788	0.587148	-1.09165
chr1	21377614	21380378	AT1G57720.1	6.7929	7.44985	7.12138	6.55622	5.99233	6.27428	11.0401	9.44551	10.2428	12.5288	11.2957	11.9122	1.907	1.08117	-0.825828
chr3	7355962	7357966	AT3G20980.1	7.61033	6.49823	7.05428	7.7608	6.63687	7.19884	3.19733	2.62265	2.90999	2.50141	2.98463	2.74302	-0.782788	-0.718392	0.0643966
chr3	6417343	6418504	AT3G18650.1	10.0178	9.20805	9.61292	10.2769	9.793	10.0349	5.17615	6.71256	5.94435	2.97603	3.73897	3.3575	-1.44206	-0.633083	0.808973
chr3	1526962	1533867	AT3G05350.1	7.73092	8.40017	8.06555	7.19119	7.58938	7.39028	12.4497	12.3859	12.4178	12.873	15.0632	13.9681	1.60625	1.08881	-0.517439
chr2	13011104	13011784	AT2G30540.1	8.13096	9.72637	8.92866	7.9201	7.29358	7.60684	8.25071	8.87986	8.56529	3.62293	3.73162	3.67727	-16.6827	-0.953597	15.7291
chr1	12208307	12214182	AT1G33700.1	6.06631	6.22459	6.14545	6.20829	6.09367	6.15098	3.69331	4.34026	4.01678	3.98886	3.90624	3.94755	-1.63005	-1.56284	0.0672081
chr3	16402057	16404672	AT3G44930.1	7.72701	7.92982	7.82842	8.22072	7.77889	7.99981	3.18571	3.04865	3.11718	1.65433	2.03684	1.84559	-0.752741	-0.472616	0.280126
chr5	6070639	6072310	AT5G18340.1	8.25106	8.35836	8.30471	7.72962	7.00542	7.36752	17.0956	15.9346	16.5151	18.9168	18.6307	18.7738	1.00828	0.741033	-0.267249
chr1	11712161	11715112	AT1G32440.1	6.59706	7.00258	6.79982	6.36273	6.17777	6.27025	10.328	12.3504	11.3392	11.4611	10.1358	10.7985	1.35547	1.27513	-0.0803393
chr3	6424134	6426471	AT3G18670.1	8.49104	8.21894	8.35499	8.7044	8.84653	8.77546	4.67741	4.7981	4.73776	2.69007	3.15559	2.92283	-1.22185	-0.630473	0.591373
chr1	1875839	1877528	AT1G06148.1	6.06886	4.97452	5.52169	5.60802	5.04457	5.32629	4.31764	6.43042	5.37403	3.13518	4.26853	3.70185	-25.5713	-1.90518	23.6662
chr2	17198330	17199320	AT2G41240.1	7.39705	7.19795	7.2975	6.95536	6.20894	6.58215	5.34632	4.06807	4.70719	3.06101	2.64703	2.85402	-1.58094	-0.829487	0.751454
chr3	1536013	1538719	AT3G05370.1	7.0721	7.58258	7.32734	7.66428	7.43524	7.54976	14.6966	13.6624	14.1795	13.6265	10.4475	12.037	1.04993	1.48594	0.436014
chr4	7126665	7128103	AT4G11845.1	6.07799	6.85385	6.46592	6.40658	6.77452	6.59055	16.0377	13.3379	14.6878	21.0803	19.9953	20.5378	0.844815	0.609825	-0.234989
chr1	7654183	7655883	AT1G21790.1	7.87919	8.28005	8.07962	7.73967	6.27583	7.00775	17.1145	18.2906	17.7026	20.5916	20.8673	20.7295	0.883704	0.639117	-0.244588
chr3	21073494	21076314	AT3G56930.1	6.16734	5.90866	6.038	5.83967	5.87338	5.85652	9.77162	12.8307	11.3012	12.3374	12.6987	12.5181	1.10579	0.912493	-0.193299
chr5	6064430	6066186	AT5G18320.1	9.13218	8.90683	9.0195	7.7774	7.48928	7.63334	7.97332	7.73151	7.85241	7.15922	10.2177	8.68848	-5.0022	5.35363	10.3558
chr3	1049794	1051522	AT3G04050.1	9.1527	9.91408	9.53339	8.26214	8.59672	8.42943	15.2671	17.3861	16.3266	15.4393	16.5942	16.0167	1.28839	1.07983	-0.208557
chr2	12056212	12073083	AT2G28290.1	6.93669	7.77616	7.35643	6.94914	6.82587	6.8875	5.12272	5.16845	5.14559	4.02855	4.33392	4.18124	-1.93923	-1.38879	0.550437
chr5	2422838	2429912	AT5G07660.1	6.55684	7.31989	6.93837	6.48601	6.12975	6.30788	4.10942	3.96395	4.03668	3.22998	4.3218	3.77589	-1.27971	-1.35073	-0.0710202
chr2	17713195	17714230	AT2G42550.1	9.50519	8.18507	8.84513	9.14821	8.80154	8.97487	4.9139	4.48353	4.69872	3.47462	4.98498	4.2298	-1.09575	-0.921402	0.174348
chr2	17177663	17188751	AT2G41220.1	7.82347	8.22132	8.0224	7.1933	7.3438	7.26855	7.5324	6.84431	7.18836	8.13191	9.75068	8.94129	-6.31429	3.34654	9.66084
chr3	21076504	21078443	AT3G56940.1	7.16798	8.31052	7.73925	7.73659	7.52797	7.63228	47.9632	51.7259	49.8445	45.0433	40.3115	42.6774	0.372139	0.402692	0.0305534
chr3	11259586	11262440	AT3G29340.1	6.63937	7.11303	6.8762	6.57287	7.37438	6.97362	4.51723	3.92924	4.22323	2.24543	2.75643	2.50093	-1.42194	-0.675931	0.746011
chr4	6018169	6019759	AT4G09500.1	6.56514	6.77092	6.66803	6.85594	5.54485	6.20039	17.8949	12.8899	15.3924	13.9058	9.37742	11.6416	0.828579	1.10028	0.271705
chr2	13025999	13030661	AT2G30580.1	6.71664	6.41553	6.56609	5.81295	5.73925	5.7761	10.8366	12.6301	11.7334	13.9953	16.6833	15.3393	1.19402	0.70969	-0.484326
chr1	6738483	6739734	AT1G19460.1	9.23484	7.76128	8.49806	9.09767	9.91799	9.50783	7.03291	7.49003	7.26147	7.18792	8.31537	7.75164	-4.40778	-3.39427	1.01351
chr2	18176923	18178390	AT2G43890.1	8.41182	8.92489	8.66835	8.45161	7.75168	8.10164	4.94489	6.08945	5.51717	3.20979	3.96474	3.58727	-1.53415	-0.850825	0.683321
chr5	26848147	26849846	AT5G67290.1	8.47603	7.94239	8.20921	6.66976	7.32611	6.99794	45.7396	42.8922	44.3159	53.9599	58.5881	56.274	0.411098	0.332506	-0.0785927
chr3	6444366	6445759	AT3G18720.1	9.18561	9.13759	9.1616	9.14749	9.83835	9.49292	4.96393	4.84097	4.90245	4.16358	3.76357	3.96357	-1.10853	-0.793618	0.31491
chr1	2779962	2788447	AT1G08730.1	7.72999	8.15706	7.94353	6.99754	6.82715	6.91234	5.0992	5.42201	5.26061	3.42215	3.88334	3.65274	-1.68194	-1.08673	0.595214
chr5	17941874	17943213	AT5G44550.1	7.12574	7.1701	7.14792	7.69006	5.42169	6.55587	4.50264	3.9896	4.24612	2.86745	3.2423	3.05488	-1.33089	-0.90771	0.423177
chr1	25042134	25044647	AT1G67070.1	4.91191	5.63133	5.27162	4.67468	4.70337	4.68902	7.17743	9.79592	8.48667	12.6133	14.7386	13.6759	1.4557	0.647551	-0.808152
chr5	22394606	22396572	AT5G55200.1	6.40581	6.54976	6.47779	6.21119	6.27514	6.24317	15.797	14.3023	15.0496	18.1566	16.9618	17.5592	0.822263	0.670297	-0.151966
chr4	11319138	11321679	AT4G21230.1	7.40738	7.70252	7.55495	6.35181	6.35762	6.35471	6.36406	6.17137	6.26771	7.9158	8.25556	8.08568	-3.7108	2.87734	6.58814
chr4	16015729	16020829	AT4G33210.1	8.02722	8.14774	8.08748	7.36097	7.37554	7.36826	15.8275	16.5281	16.1778	17.6184	18.0792	17.8488	0.999743	0.783434	-0.216309
chr3	19670165	19670423	AT3G53060.1	11.8435	8.99304	10.4183	12.8408	9.73178	11.2863	4.51351	2.36866	3.44108	3.74791	4.43109	4.0895	-0.625711	-0.682793	-0.0570821
chr5	22899723	22901985	AT5G56560.1	7.13196	6.86704	6.9995	7.18059	7.9604	7.5705	3.55767	5.15076	4.35421	2.71667	3.11527	2.91597	-1.4602	-0.726527	0.733669
chr4	16026590	16028754	AT4G33230.1	9.41658	8.70759	9.06209	9.21688	7.51605	8.36647	5.42566	4.7767	5.10118	3.36273	3.78638	3.57456	-1.20625	-0.815093	0.391162
chr4	11893498	11896480	AT4G22590.1	5.65311	6.6126	6.13286	5.38966	5.35559	5.37263	5.27151	4.75955	5.01553	5.871	5.716	5.7935	-3.44641	9.19052	12.6369
chr1	20534873	20539113	AT1G55040.1	6.59121	6.34165	6.46643	6.33854	6.32781	6.33318	7.59794	7.33608	7.46701	10.0853	9.29735	9.69133	4.81786	1.62929	-3.18857
chr1	25011007	25012987	AT1G67020.1	7.71047	6.15441	6.93244	7.79393	7.5967	7.69532	4.30206	3.36228	3.83217	3.17485	3.35184	3.26334	-1.16931	-0.807996	0.361316
chr5	17987590	17989227	AT5G44590.1	6.72249	7.39872	7.06061	7.05898	5.77045	6.41471	3.72952	3.79882	3.76417	2.92605	2.80257	2.86431	-1.10198	-0.859699	0.242278
chr5	22405925	22407351	AT5G55240.1	9.09444	8.11016	8.6023	7.72839	7.40294	7.56567	4.62452	3.99203	4.30827	2.66429	3.84887	3.25658	-1.00239	-0.822294	0.180098
chr5	22407472	22410944	AT5G55250.1	7.40105	7.31437	7.35771	7.55663	6.58512	7.07088	4.01201	4.59273	4.30237	2.60286	3.63495	3.1189	-1.29178	-0.846847	0.444933
chr1	20549532	20550225	AT1G55060.1	9.36131	9.17709	9.2692	8.11935	8.22516	8.17226	3.80357	4.04105	3.92231	4.6041	5.07915	4.84163	-0.80597	-1.32408	-0.518108
chr1	26652012	26653643	AT1G70690.1	6.98818	6.62312	6.80565	6.05017	6.45032	6.25025	11.5994	13.1568	12.3781	11.9331	16.0233	13.9782	1.15877	0.861182	-0.297587
chr1	20551451	20552633	AT1G55070.1	6.51565	7.53716	7.0264	7.3414	6.76787	7.05464	4.01641	5.2599	4.63816	3.33347	4.71201	4.02274	-1.6688	-1.23397	0.434825
chr4	16044351	16046792	AT4G33270.1	8.87666	8.85252	8.86459	8.29135	8.92514	8.60825	7.1883	6.60353	6.89592	5.36632	5.50529	5.43581	-2.76005	-1.50778	1.25227
chr5	22419156	22420410	AT5G55270.1	8.0596	8.4097	8.23465	8.05986	7.41333	7.7366	5.48367	5.37714	5.4304	4.2541	4.70296	4.47853	-1.66487	-1.26795	0.396919
chr1	11675530	11676748	AT1G32361.1	6.29741	7.85197	7.07469	6.54501	5.95985	6.25243	4.5629	5.96731	5.2651	2.87005	2.82441	2.84723	-2.34629	-0.881167	1.46512
chr2	8109042	8112010	AT2G18700.1	7.72491	8.32312	8.02401	7.44065	7.37837	7.40951	24.8561	46.0783	35.4672	45.8612	48.401	47.1311	0.466398	0.37464	-0.0917582
chr4	16484529	16487417	AT4G34490.1	7.61212	7.79775	7.70494	7.56915	7.35174	7.46045	21.7525	18.3532	20.0529	20.2931	20.1462	20.2196	0.724662	0.695206	-0.0294561
chr4	15995700	15998673	AT4G33170.1	8.25673	9.53285	8.89479	7.86271	8.3132	8.08795	8.45741	9.28269	8.87005	6.41916	7.30445	6.8618	-248.819	-4.21609	244.603
chr2	8114919	8116811	AT2G18720.1	7.86947	9.382	8.62574	7.43712	7.49949	7.4683	5.52796	6.389	5.95848	3.00195	5.10992	4.05593	-1.8737	-1.1354	0.738297
chr1	6206870	6209500	AT1G18040.1	7.2166	7.44197	7.32928	6.45132	6.95968	6.7055	11.9536	10.7927	11.3731	8.84712	8.03861	8.44287	1.57758	3.00854	1.43096
chr1	21366720	21368150	AT1G57690.1	6.19991	6.00204	6.10098	7.05653	5.9058	6.48116	3.17541	4.04211	3.60876	2.38833	2.23412	2.31123	-1.32007	-0.672227	0.647842
chr5	18047783	18051879	AT5G44740.1	6.56179	6.51125	6.53652	6.2627	6.37832	6.32051	7.77755	7.59393	7.68574	4.78799	4.30185	4.54492	4.27969	-2.10178	-6.38147
chr1	11053376	11054561	AT1G31000.1	6.15431	6.41339	6.28385	6.3203	6.62574	6.47302	3.78368	4.43375	4.10871	1.84156	2.41917	2.13036	-1.63142	-0.623698	1.00772
chr4	6483866	6485360	AT4G10490.1	8.00737	8.71502	8.36119	9.24414	8.77699	9.01056	2.88813	2.87249	2.88031	2.28609	2.24815	2.26712	-0.650413	-0.502321	0.148092
chr2	13485033	13485975	AT2G31720.1	9.04136	8.18183	8.6116	9.04538	8.2152	8.63029	4.79868	6.04096	5.41982	3.66718	3.82493	3.74605	-1.49693	-0.830539	0.666387
chr2	18115091	18118844	AT2G43700.1	8.09579	8.37618	8.23598	6.88083	7.23757	7.0592	8.95528	8.10101	8.52815	7.89745	8.99674	8.4471	19.8838	3.86173	-16.0221
chr3	19702455	19703976	AT3G53160.1	7.65861	7.81915	7.73888	7.85738	7.30617	7.58178	5.50035	5.98857	5.74446	7.61355	8.72535	8.16945	-2.32584	9.28484	11.6107
chr4	6477875	6479165	AT4G10480.1	5.55629	6.3992	5.97775	5.83295	5.62747	5.73021	17.6426	14.0523	15.8475	22.3221	19.3032	20.8127	0.710945	0.537402	-0.173542
chr2	13487567	13489679	AT2G31730.1	6.97568	6.28666	6.63117	5.7494	6.17485	5.96213	11.6627	10.9499	11.3063	20.0508	15.3631	17.7069	1.29906	0.636774	-0.662284
chr5	18060585	18062764	AT5G44760.1	8.47867	8.68107	8.57987	7.84921	7.20929	7.52925	3.71907	4.62323	4.17115	2.57891	2.74504	2.66197	-0.961067	-0.666662	0.294405
chr5	6660820	6662347	AT5G19700.1	12.1274	11.2182	11.6728	11.3789	10.4311	10.905	7.47776	6.30919	6.89347	6.06163	5.36487	5.71325	-1.31605	-1.07227	0.243785
chr1	21078819	21080423	AT1G56300.1	4.54767	5.32867	4.93817	3.78994	3.62583	3.70789	22.0619	14.6886	18.3753	28.7659	21.145	24.9555	0.527505	0.363546	-0.163959
chr1	21345638	21346157	AT1G57630.1	7.04853	8.1186	7.58356	8.31771	7.1282	7.72295	4.60493	4.55056	4.57774	1.90564	2.99525	2.45044	-1.37317	-0.603824	0.769349
chr4	5159033	5162774	AT4G08160.1	6.62099	6.43844	6.52971	7.23445	7.00324	7.11885	2.36315	1.77998	2.07156	1.50781	1.59919	1.5535	-0.603755	-0.455349	0.148406
chr2	18119955	18122889	AT2G43710.1	6.98901	7.60114	7.29507	6.8634	7.84272	7.35306	21.8035	20.3947	21.0991	24.3504	27.0364	25.6934	0.652662	0.554022	-0.0986401
chr1	27078530	27080230	AT1G71940.1	6.01112	6.84655	6.42884	6.03775	6.31942	6.17858	27.9552	30.347	29.1511	35.7025	35.7105	35.7065	0.458522	0.395126	-0.063396
chr5	26896599	26897463	AT5G67410.1	7.61981	8.41473	8.01727	6.67363	8.18466	7.42914	12.5335	16.2109	14.3722	9.63226	8.81352	9.22289	1.1875	3.20489	2.01739
chr5	2450324	2451578	AT5G07700.1	7.10699	6.98875	7.04787	7.90882	7.20658	7.5577	4.74751	2.37432	3.56091	2.23985	4.507	3.37342	-1.01529	-0.859303	0.155988
chr5	17457124	17458797	AT5G43450.1	5.7134	5.43514	5.57427	5.46603	4.93779	5.20191	12.9866	16.2297	14.6082	27.3144	24.7786	26.0465	0.719466	0.430297	-0.289169
chr5	16833072	16835148	AT5G42120.1	9.88371	9.95264	9.91818	9.14278	9.74405	9.44341	7.77977	9.02987	8.40482	8.06197	7.89361	7.97779	-4.18658	-4.10983	0.076758
chr3	19697735	19699259	AT3G53150.1	9.20113	9.11633	9.15873	8.6555	8.38557	8.52053	5.82336	4.88487	5.35411	4.37614	4.35409	4.36512	-1.29116	-1.03635	0.254805
chr4	6462952	6464544	AT4G10450.1	5.04605	4.8662	4.95612	4.90022	4.30466	4.60244	14.8187	11.1132	12.966	24.7552	18.9886	21.8719	0.720749	0.44472	-0.276029
chr5	22961308	22962660	AT5G56760.1	6.81312	7.3702	7.09166	6.25341	6.73939	6.4964	37.8211	39.707	38.764	55.6023	54.7107	55.1565	0.408076	0.324063	-0.0840128
chr1	26191639	26193174	AT1G69630.1	6.9436	7.55833	7.25096	6.60781	5.71927	6.16354	4.65233	4.964	4.80817	3.88399	5.12345	4.50372	-1.68723	-2.20925	-0.522019
chr2	13481792	13483124	AT2G31710.1	7.51719	8.60016	8.05868	6.24382	6.17314	6.20848	18.0627	13.0836	15.5732	20.8148	19.9864	20.4006	1.05214	0.582649	-0.469488
chr3	1077327	1080405	AT3G04110.1	7.75547	7.48205	7.61876	6.73829	7.75282	7.24556	7.47089	7.91297	7.69193	8.19695	11.4483	9.82263	72.5198	2.27784	-70.2419
chr3	15605607	15606744	AT3G43710.1	7.83767	6.81183	7.32475	8.46453	6.77492	7.61973	2.63437	3.15752	2.89594	1.67045	2.37714	2.02379	-0.746968	-0.522827	0.224141
chr4	5983276	5984531	AT4G09450.1	7.50211	6.17186	6.83699	6.84611	6.0794	6.46276	3.09243	4.11686	3.60465	3.38125	3.19808	3.28966	-1.08283	-1.02647	0.0563622
chr1	7579128	7580171	AT1G21620.1	10.2912	9.09843	9.69482	8.43439	8.59208	8.51323	6.79062	6.79968	6.79515	4.97829	5.8105	5.39439	-1.95043	-1.51919	0.431241
chr1	8125022	8127196	AT1G22950.1	6.19823	6.5425	6.37037	5.73604	5.96475	5.8504	12.96	11.0407	12.0003	20.6043	19.5233	20.0638	1.09454	0.562434	-0.532107
chr2	12619553	12620027	AT2G29430.1	6.02732	5.59314	5.81023	4.46216	3.90175	4.18195	5.31904	4.79716	5.0581	8.13181	11.3902	9.76102	-5.00002	0.817759	5.81778
chr2	13511578	13513550	AT2G31770.1	7.89322	7.69193	7.79258	7.88667	7.6275	7.75709	3.97547	4.61966	4.29757	2.44973	2.8253	2.63751	-1.16471	-0.642535	0.522179
chr1	6676233	6677673	AT1G19310.1	7.27037	7.02113	7.14575	5.53669	6.6365	6.08659	17.6118	16.1779	16.8948	20.3634	16.7819	18.5726	0.805526	0.621322	-0.184204
chr1	3667247	3669902	AT1G10980.1	7.61064	8.98881	8.29972	7.96067	7.68965	7.82516	6.00571	6.26945	6.13758	4.43903	6.04937	5.2442	-2.29678	-1.73191	0.56487
chr1	2254821	2256850	AT1G07340.1	8.97343	8.55163	8.76253	8.77723	9.16623	8.97173	5.67502	5.26706	5.47104	3.47678	3.9978	3.73729	-1.4716	-0.791518	0.680081
chr5	6134151	6136765	AT5G18490.1	7.59762	7.571	7.58431	6.84663	6.78965	6.81814	12.9424	16.6902	14.8163	19.2255	21.0659	20.1457	1.03509	0.639787	-0.395308
chr3	1579666	1582547	AT3G05470.1	9.53554	10.6075	10.0715	9.76395	9.77469	9.76932	11.22	9.97434	10.5972	8.6941	8.07805	8.38608	13.6241	-4.54005	-18.1641
chr2	7584504	7588008	AT2G17470.1	6.69618	7.47603	7.0861	7.18283	6.49327	6.83805	4.87912	4.25075	4.56493	3.23685	2.50252	2.86968	-1.5763	-0.79828	0.778016
chr3	6474870	6477204	AT3G18780.1	7.20173	7.29433	7.24803	7.26913	7.85781	7.56347	26.0414	19.0294	22.5354	24.4409	23.7675	24.1042	0.611048	0.598027	-0.0130206
chr1	1826879	1828161	AT1G06030.1	8.37414	7.97087	8.17251	7.95112	9.36056	8.65584	7.06872	8.60693	7.83782	5.95816	8.6256	7.29188	-16.5766	-4.04233	12.5343
chr3	1089450	1090468	AT3G04150.1	8.41334	8.35734	8.38534	9.18246	8.43912	8.81079	5.32894	5.24638	5.28766	2.87767	4.58546	3.73157	-1.50322	-0.806784	0.696433
chr3	1585333	1588238	AT3G05480.1	8.30919	8.1028	8.206	7.73835	7.21945	7.4789	8.52554	7.78087	8.15321	5.28194	4.93656	5.10925	-107.402	-1.81913	105.583
chr1	11655155	11656073	AT1G32320.1	7.89099	7.40547	7.64823	7.23777	6.37272	6.80525	5.35485	5.81726	5.58605	3.52088	4.37082	3.94585	-2.20606	-1.27176	0.934302
chr3	5466245	5468774	AT3G16130.1	6.54718	6.48757	6.51738	6.50453	6.09475	6.29964	9.3976	7.75946	8.57853	5.34753	5.249	5.29826	2.52245	-4.004	-6.52646
chr4	7067034	7070968	AT4G11730.1	5.99243	5.92843	5.96043	6.85335	5.55764	6.2055	2.69765	3.00672	2.85219	1.93751	2.39572	2.16661	-0.940426	-0.658716	0.28171
chr2	17672252	17675019	AT2G42450.1	7.88805	8.16492	8.02648	6.84794	7.9945	7.42122	9.40016	10.9234	10.1618	10.6303	10.78	10.7051	2.93848	1.89189	-1.04659
chr1	11653563	11654794	AT1G32310.1	5.22226	4.51967	4.87097	4.85347	5.5961	5.22478	18.6406	16.148	17.3943	23.4404	23.4215	23.4309	0.544563	0.4619	-0.0826636
chr2	17676398	17679293	AT2G42460.1	7.20806	6.63532	6.92169	7.22954	6.78361	7.00658	4.22541	4.75122	4.48831	2.37426	3.34015	2.8572	-1.60013	-0.772734	0.827392
chr3	20679819	20681447	AT3G55720.1	9.51177	8.44495	8.97836	9.11842	7.64542	8.38192	6.0303	5.21861	5.62445	5.36303	4.47869	4.92086	-1.48206	-1.30146	0.1806
chr2	12631377	12632473	AT2G29490.1	6.49588	6.60196	6.54892	5.92199	4.79805	5.36002	11.2235	7.34997	9.28674	26.3066	19.5037	22.9051	1.98446	0.477245	-1.50721
chr3	20140057	20142642	AT3G54400.1	7.32393	7.13519	7.22956	6.91009	6.59345	6.75177	12.774	7.52365	10.1488	11.3628	9.47818	10.4205	2.04359	1.59723	-0.446362
chr5	18032863	18036894	AT5G44700.1	7.85751	7.8167	7.83711	6.83806	6.92242	6.88024	6.39249	5.52099	5.95674	5.77301	4.55418	5.16359	-2.52654	-2.41497	0.111571
chr1	7033656	7034874	AT1G20320.1	8.09115	7.58327	7.83721	7.29423	7.81471	7.55447	5.75389	6.61437	6.18413	2.88664	3.90038	3.39351	-2.92595	-0.866137	2.05981
chr1	8132443	8134350	AT1G22980.1	7.47782	7.01933	7.24858	6.37616	6.56631	6.47124	6.71975	6.7981	6.75892	7.40877	8.50686	7.95781	-9.91037	3.35199	13.2624
chr2	17159103	17161136	AT2G41170.1	7.23887	6.47715	6.85801	6.53186	6.56047	6.54616	21.5153	19.9065	20.7109	31.1598	30.7508	30.9553	0.627145	0.446137	-0.181009
chr5	26423418	26425406	AT5G66080.1	9.26122	9.84405	9.55264	9.01881	9.11292	9.06586	14.7597	15.3338	15.0467	12.9838	14.9608	13.9723	1.52561	1.60242	0.0768167
chr4	12342427	12346043	AT4G23700.1	8.3111	8.68338	8.49724	8.26579	7.75766	8.01172	4.81144	4.45834	4.63489	4.37226	6.61785	5.49505	-1.14357	-1.8383	-0.694738
chr3	6480700	6483593	AT3G18810.1	9.94172	10.1359	10.0388	8.77672	8.15876	8.46774	6.97772	6.38981	6.68376	4.67493	5.63686	5.15589	-1.70399	-1.39713	0.306869
chr4	12350088	12351624	AT4G23710.1	5.94632	6.65363	6.29998	5.37025	5.61908	5.49467	12.4513	12.2594	12.3553	13.9338	14.347	14.1404	1.02911	0.73329	-0.295817
chr2	17685804	17689928	AT2G42480.1	7.03588	6.26413	6.65001	7.10581	6.59562	6.85071	4.05436	5.01409	4.53422	2.45128	2.88155	2.66642	-1.80995	-0.734564	1.07539
chr3	5986684	5988498	AT3G17500.1	7.86098	7.94045	7.90071	7.75673	6.96404	7.36038	4.49815	4.97353	4.73584	3.58779	3.5229	3.55534	-1.35435	-0.95257	0.401777
chr5	5621248	5622476	AT5G17090.1	8.14051	8.23226	8.18638	7.62746	6.81616	7.22181	3.94279	4.06469	4.00374	4.62383	3.93534	4.27959	-0.969106	-1.3247	-0.35559
chr3	5999288	6000370	AT3G17520.1	9.84799	9.34206	9.59502	8.59208	8.96719	8.77963	5.6756	5.34096	5.50828	5.20982	4.46587	4.83785	-1.24893	-1.16307	0.0858649
chr1	3240605	3241632	AT1G09950.1	10.2984	10.7623	10.5304	8.93444	9.26666	9.10055	22.3397	23.9562	23.1479	39.8363	49.2808	44.5586	0.880027	0.436362	-0.443666
chr3	2169767	2175686	AT3G06880.1	7.48799	8.1394	7.8137	7.09069	7.69509	7.39289	11.8798	9.06012	10.47	5.91662	5.77426	5.84544	2.36866	-2.95136	-5.32003
chr5	16802279	16805013	AT5G42010.1	8.01198	8.40981	8.21089	7.4094	7.69794	7.55367	5.39103	5.63975	5.51539	4.90974	6.23431	5.57202	-1.74193	-2.27803	-0.536099
chr4	12383310	12384496	AT4G23770.1	6.00335	6.71459	6.35897	5.61815	6.37034	5.99425	13.1205	12.6994	12.9099	13.9875	13.2597	13.6236	0.978839	0.84427	-0.13457
chr5	18029337	18032293	AT5G44690.1	6.41035	6.19075	6.30055	5.99649	6.1924	6.09445	3.36033	4.35683	3.85858	2.40735	2.27324	2.34029	-1.41361	-0.724215	0.689395
chr5	22439850	22441005	AT5G55340.1	9.53908	9.69659	9.61784	9.1973	8.49711	8.84721	10.6344	5.45857	8.04647	8.55457	5.95667	7.25562	-3.88567	-3.495	0.390669
chr5	21919780	21921189	AT5G54010.1	10.4536	10.0922	10.2729	10.6813	10.121	10.4012	4.0919	4.47525	4.28357	2.65338	2.49995	2.57667	-0.792421	-0.496729	0.295692
chr4	11274295	11276299	AT4G21130.1	8.4969	7.91404	8.20547	7.27951	8.20827	7.74389	4.25997	4.58964	4.42481	3.60082	5.11067	4.35574	-1.12237	-1.20462	-0.0822466
chr5	22442355	22443393	AT5G55350.1	9.59887	9.49249	9.54568	9.07204	8.5264	8.79922	6.47851	5.14539	5.81195	7.16275	10.6512	8.907	-1.39699	56.9358	58.3328
chr4	16465827	16468956	AT4G34440.1	9.94096	9.61585	9.7784	9.14997	9.98313	9.56655	5.48175	5.82402	5.65289	3.99939	4.66185	4.33062	-1.26485	-0.874565	0.390281
chr1	21325078	21326252	AT1G57580.1	7.52393	7.92918	7.72656	8.13932	6.34076	7.24004	2.74398	3.5802	3.16209	1.92765	2.16275	2.0452	-0.775827	-0.548318	0.227509
chr5	22443723	22444752	AT5G55360.1	8.46094	8.62142	8.54118	9.68667	7.80919	8.74793	5.1988	4.33947	4.76914	5.06559	6.367	5.7163	-1.18948	-1.62903	-0.439558
chr5	22939722	22941099	AT5G56690.1	6.84933	6.10083	6.47508	6.47759	7.42409	6.95084	4.46057	4.89718	4.67887	3.00851	3.21238	3.11045	-2.13339	-0.86202	1.27137
chr4	11844505	11846476	AT4G22485.1	11.5108	10.7594	11.1351	12.7841	9.73657	11.2603	3.48986	4.26647	3.87816	2.43046	2.57731	2.50389	-0.657173	-0.46104	0.196133
chr5	17422798	17424964	AT5G43390.1	7.86169	6.81857	7.34013	7.85654	6.63676	7.24665	3.10622	3.59944	3.35283	2.43573	2.79934	2.61753	-0.884622	-0.680686	0.203936
chr1	26161527	26163496	AT1G69570.1	6.93905	6.15183	6.54544	5.62442	5.55059	5.58751	8.18318	24.0232	16.1032	16.1887	27.006	21.5974	0.769949	0.512668	-0.257281
chr4	16480021	16480480	AT4G34470.1	8.85703	8.78196	8.8195	8.84071	5.64058	7.24065	5.90238	8.38299	7.14268	9.8038	12.6527	11.2282	-3.28699	1.57992	4.86691
chr1	26171942	26173612	AT1G69580.1	6.43911	6.94769	6.6934	6.90926	6.98743	6.94834	9.42177	9.44061	9.43119	8.68951	6.37748	7.5335	2.02143	8.57264	6.55121
chr4	15985188	15991536	AT4G33150.1	7.57419	8.08813	7.83116	6.83956	6.84235	6.84096	8.83198	18.5385	13.6852	19.0127	32.0335	25.5231	1.24174	0.526446	-0.715292
chr5	21936878	21938369	AT5G54060.1	9.80529	10.2449	10.0251	10.0596	9.44057	9.7501	5.62359	6.40268	6.01313	3.40214	4.28557	3.84385	-1.35607	-0.744677	0.611393
chr2	8595819	8600757	AT2G19910.1	7.88283	7.38338	7.63311	6.81042	6.7619	6.78616	4.25274	4.77329	4.51301	4.22969	4.48133	4.35551	-1.31895	-1.5631	-0.244152
chr1	25782028	25784076	AT1G68670.1	5.61973	6.11002	5.86488	5.58418	5.4813	5.53274	39.3384	49.958	44.6482	55.1521	49.7692	52.4606	0.34148	0.30815	-0.0333296
chr5	2845823	2847415	AT5G08730.1	10.1316	9.98371	10.0577	10.1141	11.2154	10.6648	7.18448	7.92229	7.55339	5.50962	7.15289	6.33125	-2.42073	-1.32927	1.09146
chr1	20161671	20163738	AT1G54020.1	6.17663	7.21539	6.69601	7.23273	6.56015	6.89644	3.27315	3.60224	3.4377	2.72836	2.65587	2.69211	-1.03965	-0.736858	0.302795
chr1	10543021	10544591	AT1G30050.1	7.77019	7.4826	7.6264	7.27228	6.65359	6.96294	4.94474	3.57033	4.25753	3.10233	4.17442	3.63838	-1.18908	-1.06792	0.121165
chr1	11240450	11241099	AT1G31380.1	7.79271	7.67067	7.73169	7.76761	7.81251	7.79006	3.27784	3.10112	3.18948	2.67567	3.15289	2.91428	-0.782801	-0.704973	0.0778285
chr1	20158663	20160815	AT1G54010.1	6.97759	6.91362	6.94561	6.77911	6.62827	6.70369	6.68194	4.68121	5.68158	4.92192	4.53091	4.72641	-3.45054	-1.9833	1.46724
chr1	29329734	29333146	AT1G78000.1	7.21314	7.66688	7.44001	7.38654	7.27649	7.33152	11.5626	7.78055	9.67157	13.7112	13.2822	13.4967	2.64239	1.13582	-1.50657
chr2	13958448	13959066	AT2G32905.1	7.49683	8.64277	8.0698	6.84822	7.60495	7.22658	6.24433	7.22077	6.73255	6.01138	6.35672	6.18405	-3.82585	-4.44915	-0.623307
chr3	19723350	19726672	AT3G53230.1	8.17065	8.57547	8.37306	7.34806	7.83051	7.58929	6.50244	6.61984	6.56114	7.8811	9.00419	8.44265	-2.84246	6.50486	9.34732
chr2	8602221	8606887	AT2G19920.1	7.25355	7.68112	7.46734	7.10027	6.36177	6.73102	3.87439	3.96231	3.91835	2.97258	2.9509	2.96174	-1.07487	-0.844323	0.230544
chr5	18543192	18547129	AT5G45720.1	6.81075	7.20851	7.00963	6.34491	5.7699	6.0574	5.02252	5.05189	5.03721	5.32024	5.39146	5.35585	-2.0977	-5.63114	-3.53344
chr3	19758156	19759603	AT3G53290.1	7.6915	8.01767	7.85459	8.54455	6.78361	7.66408	4.07566	3.75256	3.91411	2.79324	3.5666	3.17992	-0.995172	-0.787947	0.207225
chr1	10162982	10164452	AT1G29090.1	8.35189	8.1892	8.27054	10.0393	9.82732	9.93329	3.51205	2.38315	2.9476	3.27199	2.39628	2.83414	-0.671843	-0.552681	0.119162
chr1	10550946	10553215	AT1G30080.1	6.82585	7.37494	7.10039	6.69539	6.53157	6.61348	4.43545	3.43612	3.93579	3.73281	3.17789	3.45535	-1.17475	-1.06772	0.10703
chr5	17891221	17892978	AT5G44410.1	6.3531	6.27264	6.31287	5.9106	5.29222	5.60141	23.0484	12.6625	17.8554	19.5444	10.585	15.0647	0.666669	0.70062	0.0339513
chr1	26360234	26362010	AT1G69990.1	8.71072	9.11379	8.91225	9.09596	7.551	8.32348	5.17791	5.07989	5.1289	3.32309	3.82889	3.57599	-1.25448	-0.82045	0.434033
chr5	6566356	6568805	AT5G19470.1	7.25535	6.43203	6.84369	7.01936	6.5207	6.77003	4.04801	4.50722	4.27762	2.37724	2.77712	2.57718	-1.475	-0.717685	0.757311
chr1	6305965	6308013	AT1G18330.1	7.9536	7.24677	7.60019	6.67747	7.54358	7.11052	15.5053	20.0174	17.7614	24.8915	20.8038	22.8477	0.81657	0.593818	-0.222752
chr1	12349462	12351203	AT1G33970.1	6.7546	6.28847	6.52153	6.12316	5.00038	5.56177	12.2632	11.4204	11.8418	18.5746	15.8586	17.2166	1.16197	0.613428	-0.548543
chr3	5494532	5495615	AT3G16210.1	6.53024	7.75549	7.14287	5.70688	6.46273	6.0848	9.13171	9.13594	9.13383	10.3354	9.6041	9.96976	2.81915	1.40381	-1.41534
chr3	6002782	6003973	AT3G17540.1	7.99728	8.54886	8.27307	8.00879	6.87226	7.44052	3.81209	4.26438	4.03823	3.07079	3.98872	3.52976	-0.966465	-0.92951	0.0369551
chr1	7158243	7160526	AT1G20650.1	5.31012	6.24621	5.77816	5.40949	4.94979	5.17964	20.0683	22.1787	21.1235	21.9674	19.1658	20.5666	0.534712	0.502669	-0.0320423
chr5	5995479	5997498	AT5G18130.1	6.52588	6.50402	6.51495	5.55345	5.72515	5.6393	22.9058	36.9651	29.9355	38.1936	53.5679	45.8808	0.454539	0.330655	-0.123884
chr1	5817566	5819352	AT1G17010.1	8.86444	7.59645	8.23044	8.22541	6.92796	7.57668	4.14658	3.87442	4.0105	2.37652	3.11937	2.74795	-0.964146	-0.683427	0.280719
chr2	9009866	9011067	AT2G20970.1	9.0955	7.1758	8.13565	8.37224	7.83272	8.10248	5.27056	5.90588	5.58822	2.86017	4.29654	3.57835	-1.84547	-0.848128	0.997341
chr3	6005113	6006004	AT3G17550.1	9.92864	8.73123	9.32993	10.3546	9.47443	9.91451	4.81939	5.10908	4.96424	3.42341	3.95172	3.68757	-1.09854	-0.700833	0.397712
chr1	5820205	5822013	AT1G17020.1	7.62618	6.86028	7.24323	7.19187	6.4339	6.81288	5.31562	4.554	4.93481	7.87012	14.9087	11.3894	-1.80623	1.34888	3.15511
chr1	1931670	1932266	AT1G06330.1	9.82835	10.7291	10.2787	9.1788	10.7413	9.96003	6.06386	5.72525	5.89456	4.26819	4.39398	4.33108	-1.24656	-0.832347	0.414211
chr4	10460294	10464174	AT4G19120.1	6.53383	6.91115	6.72249	6.28714	6.80017	6.54365	9.65332	7.33912	8.49622	8.18094	8.02643	8.10368	2.96011	3.24168	0.281572
chr3	10527476	10528961	AT3G28223.1	7.82297	6.41666	7.11981	8.01295	6.5353	7.27413	2.68992	3.71557	3.20275	2.27271	1.71011	1.99141	-0.867656	-0.535051	0.332605
chr3	15702084	15704152	AT3G43850.1	5.99878	5.40013	5.69945	6.38805	5.73288	6.06046	4.50183	9.91196	7.20689	5.49317	4.04131	4.76724	2.95374	-2.88789	-5.84163
chr5	2858848	2860262	AT5G08790.1	8.12657	7.81886	7.97271	7.1485	8.30398	7.72624	48.1164	41.8072	44.9618	84.7083	77.7461	81.2272	0.400712	0.294627	-0.106085
chr2	18529522	18531752	AT2G44930.1	7.52335	7.56911	7.54623	7.21407	7.11095	7.16251	5.40882	4.32113	4.86498	2.57434	3.7846	3.17947	-1.57897	-0.853476	0.725497
chr4	10454528	10459328	AT4G19110.1	6.35647	6.74659	6.55153	6.41396	6.01435	6.21416	10.4073	10.7702	10.5887	11.4026	12.6011	12.0018	1.44378	1.05305	-0.390732
chr2	1337385	1339270	AT2G04050.1	8.53258	8.04675	8.28966	9.06365	8.19554	8.6296	3.649	3.29929	3.47414	5.02896	6.60669	5.81783	-0.797031	-1.75805	-0.961018
chr3	12139511	12140033	AT3G30530.1	9.47447	8.62872	9.0516	9.85151	8.36303	9.10727	2.8841	3.68659	3.28535	2.12671	1.25392	1.69032	-0.683935	-0.411569	0.272366
chr1	25765946	25767240	AT1G68620.1	8.97679	8.40287	8.68983	7.43833	7.81405	7.62619	11.1382	14.3473	12.7427	19.9576	38.9936	29.4756	1.81069	0.512692	-1.298
chr1	1435253	1437667	AT1G05020.1	8.78701	9.13233	8.95967	8.39832	10.1914	9.29487	19.011	20.5764	19.7937	17.8365	16.9381	17.3873	0.87449	1.10677	0.23228
chr3	20711704	20713236	AT3G55810.1	8.83501	10.0184	9.42669	8.8239	9.67166	9.24778	5.31329	5.71692	5.51511	3.86521	4.33137	4.09829	-1.29306	-0.851726	0.441329
chr3	11382213	11384004	AT3G29575.1	5.62686	5.84899	5.73793	5.52921	5.85372	5.69146	8.57515	18.4377	13.5064	16.5102	18.0236	17.2669	0.809686	0.624556	-0.18513
chr2	12603802	12605271	AT2G29360.1	5.58598	6.75883	6.17241	6.43559	5.34567	5.89063	14.6093	9.95642	12.2828	11.8312	7.2495	9.54035	1.00731	1.43757	0.430253
chr2	18558937	18561621	AT2G44990.1	7.95613	8.07845	8.01729	7.76559	7.10962	7.4376	4.65577	4.73291	4.69434	3.45713	12.5176	7.98738	-1.29501	9.71967	11.0147
chr3	19720164	19721875	AT3G53210.1	6.02763	7.0364	6.53201	6.52236	5.78084	6.1516	10.1212	8.54903	9.33514	12.5449	13.8381	13.1915	1.94121	0.908614	-1.03259
chr3	20716994	20718866	AT3G55840.1	8.71778	8.72439	8.72108	7.88454	7.28272	7.58363	14.204	14.9733	14.5886	17.1027	21.9272	19.5149	1.34722	0.733343	-0.613881
chr5	6545236	6547111	AT5G19410.1	10.2551	10.7474	10.5012	9.63554	8.83198	9.23376	5.5077	4.81181	5.15975	3.62204	4.41338	4.01771	-0.975432	-0.832955	0.142477
chr1	6807714	6809569	AT1G19690.1	6.87368	8.92195	7.89781	6.69407	7.16968	6.93188	15.5634	17.0464	16.3049	16.0063	17.6671	16.8367	0.956224	0.781073	-0.175151
chr1	10120496	10122902	AT1G29020.1	6.62686	6.5923	6.60958	6.92283	6.4986	6.71071	3.196	3.02208	3.10904	2.02483	2.34993	2.18738	-0.919042	-0.618329	0.300713
chr1	5824847	5828233	AT1G17040.1	6.53934	6.85538	6.69736	6.22221	5.71266	5.96744	12.1468	10.7125	11.4296	11.4042	10.2136	10.8089	1.29682	1.16681	-0.130017
chr3	11398916	11400266	AT3G29590.1	10.0485	9.10516	9.57684	10.3698	9.32839	9.84907	3.14014	2.59483	2.86749	2.26031	2.36642	2.31337	-0.574791	-0.47847	0.0963209
chr2	12951026	12954090	AT2G30390.1	6.50781	6.48319	6.4955	6.87027	6.73609	6.80318	20.6388	18.729	19.6839	18.8903	14.6833	16.7868	0.625194	0.767433	0.142239
chr3	1623243	1624763	AT3G05600.1	7.67398	7.27396	7.47397	7.0695	7.96896	7.51923	9.59476	7.02967	8.31221	6.24908	5.98241	6.11574	6.5207	-3.35506	-9.87576
chr2	12954173	12955089	AT2G30395.1	6.99902	7.34224	7.17063	7.1596	6.95252	7.05606	7.21706	6.97682	7.09694	7.05713	6.97281	7.01497	-67.1017	-118.666	-51.5648
chr4	11934968	11936755	AT4G22710.1	8.64833	9.77012	9.20923	9.01109	8.9557	8.98339	13.7615	14.0676	13.9145	27.7332	35.0274	31.3803	1.67943	0.554162	-1.12527
chr1	2867258	2870656	AT1G08920.1	5.38238	6.62775	6.00506	5.55639	6.06327	5.80983	15.0938	13.8203	14.4571	17.7183	22.9839	20.3511	0.78894	0.552933	-0.236007
chr5	22835981	22837941	AT5G56370.1	8.16613	8.25864	8.21239	7.10014	6.40775	6.75394	5.46126	5.05016	5.25571	6.81665	7.6499	7.23328	-1.553	10.1093	11.6623
chr5	22838671	22841015	AT5G56380.1	6.54716	7.04595	6.79655	6.033	6.32267	6.17784	10.348	9.34332	9.84568	11.1938	9.05397	10.1239	1.87025	1.40333	-0.466926
chr2	11972139	11974007	AT2G28090.1	7.28036	7.96417	7.62226	7.62482	6.94132	7.28307	4.25721	4.59537	4.42629	2.35882	3.5527	2.95576	-1.27531	-0.768629	0.506686
chr4	6648008	6648909	AT4G10820.1	7.09797	8.23095	7.66446	7.29777	6.12298	6.71038	3.19821	5.05244	4.12532	2.75769	3.54438	3.15104	-1.11897	-0.916954	0.202019
chr4	11941130	11943885	AT4G22730.1	7.35732	8.0288	7.69306	7.03407	7.30304	7.16856	7.84021	6.74157	7.29089	8.01292	8.2689	8.14091	-12.9093	5.44936	18.3587
chr3	1629657	1631766	AT3G05620.1	9.48311	9.10705	9.29508	8.33011	8.59033	8.46022	5.76368	4.94275	5.35321	2.90407	3.76853	3.3363	-1.25618	-0.744909	0.511274
chr1	2342197	2344271	AT1G07615.1	8.93803	7.98031	8.45917	7.91422	7.60983	7.76202	21.181	23.3989	22.29	24.7647	26.2716	25.5182	0.715407	0.582405	-0.133002
chr5	22341951	22346577	AT5G55060.1	6.7281	7.35425	7.04118	6.57322	6.78527	6.67925	11.4017	12.2928	11.8472	11.9756	11.0552	11.5154	1.33216	1.27257	-0.059584
chr3	1635199	1640348	AT3G05630.1	8.5037	9.02423	8.76397	8.17762	7.85237	8.015	5.91639	6.14333	6.02986	4.36269	6.43067	5.39668	-1.85371	-1.75245	0.101258
chr3	6026445	6027694	AT3G17620.1	7.42486	7.01671	7.22078	7.07197	7.68021	7.37609	5.46035	5.1182	5.28928	3.68869	4.72177	4.20523	-2.22675	-1.23354	0.993205
chr4	16569395	16573680	AT4G34730.1	5.38057	5.97787	5.67922	5.00553	5.03332	5.01942	16.4617	17.5035	16.9826	18.7887	15.7409	17.2648	0.632794	0.561092	-0.0717024
chr5	6886930	6887458	AT5G20370.1	8.47492	9.21882	8.84687	6.80807	7.9879	7.39798	5.66714	5.79851	5.73282	3.66997	4.64888	4.15942	-1.59765	-1.20373	0.393912
chr5	1835105	1836722	AT5G06090.1	9.94588	8.83976	9.39282	9.73421	9.25521	9.49471	5.90815	6.9874	6.44777	3.63715	4.25582	3.94649	-1.84245	-0.789543	1.0529
chr5	22356851	22358198	AT5G55090.1	7.58525	8.0185	7.80187	7.20979	7.67181	7.4408	19.0227	21.2599	20.1413	22.0384	27.9737	25.006	0.730853	0.571838	-0.159015
chr3	11447027	11448609	AT3G29630.1	6.76725	6.32234	6.5448	7.53283	7.09488	7.31386	2.69184	2.32527	2.50855	1.72465	0.88034	1.30249	-0.722808	-0.40171	0.321098
chr5	26774017	26776391	AT5G67090.1	9.43176	9.07161	9.25168	8.69213	8.38096	8.53655	7.62132	7.01123	7.31627	5.19414	5.31544	5.25479	-2.95327	-1.42853	1.52474
chr4	10875288	10878730	AT4G20110.1	6.68426	6.46905	6.57666	6.8267	6.87935	6.85302	5.80485	6.10912	5.95698	7.12477	10.738	8.93137	-7.00415	2.61683	9.62098
chr5	6521715	6523780	AT5G19360.1	9.48711	9.68855	9.58783	8.67434	7.55327	8.1138	5.75866	5.72674	5.7427	3.31831	4.28525	3.80178	-1.35231	-0.914324	0.437987
chr4	11975030	11976748	AT4G22790.1	9.76416	10.2681	10.0162	8.95177	8.30172	8.62674	11.7363	8.5652	10.1507	11.9291	11.8742	11.9017	51.9319	2.15388	-49.778
chr5	23334816	23336566	AT5G57620.1	7.95965	7.73184	7.84575	7.27263	6.94338	7.10801	4.28567	4.60475	4.44521	3.83442	3.55803	3.69622	-1.22002	-1.06	0.160016
chr5	17852910	17854521	AT5G44316.1	7.05536	7.29229	7.17383	7.23697	6.16244	6.69971	3.59084	4.8387	4.21477	2.44634	3.00033	2.72334	-1.30329	-0.769987	0.533303
chr4	10884196	10888270	AT4G20140.1	7.37313	8.35939	7.86626	7.94993	6.79479	7.37236	8.39791	7.85	8.12395	7.68725	8.42886	8.05805	21.5035	7.79396	-13.7095
chr5	23344625	23345594	AT5G57640.1	8.38426	7.61642	8.00034	7.70994	7.56618	7.63806	15.5504	37.857	26.7037	38.4239	36.0015	37.2127	0.575074	0.43773	-0.137345
chr4	10890982	10894971	AT4G20160.1	7.43558	6.95038	7.19298	8.007	6.80949	7.40825	3.88438	4.8323	4.35834	2.66093	2.50651	2.58372	-1.38349	-0.658032	0.725454
chr5	17864519	17865707	AT5G44350.1	5.05391	6.15234	5.60313	5.08696	5.70496	5.39596	24.2147	22.9236	23.5692	42.13	37.2301	39.6801	0.482487	0.347408	-0.135079
chr5	17871923	17873698	AT5G44360.1	7.3073	7.93039	7.61884	7.48074	7.24219	7.36146	3.88562	3.50364	3.69463	2.36847	2.63096	2.49971	-0.957724	-0.641754	0.31597
chr1	30169455	30171101	AT1G80230.1	7.44984	7.77813	7.61399	6.83208	7.89945	7.36576	28.6772	27.7767	28.227	35.2645	37.6777	36.4711	0.529003	0.433304	-0.0956987
chr1	29810133	29812218	AT1G79250.1	9.59222	9.54332	9.56777	9.44202	12.0653	10.7537	6.3	6.8062	6.5531	4.84733	5.03012	4.93873	-1.83149	-0.890774	0.940714
chr5	22324598	22326248	AT5G55020.1	9.97576	9.43459	9.70517	8.73598	7.97011	8.35305	5.07059	6.15765	5.61412	3.73594	4.51832	4.12713	-1.26631	-0.983126	0.283187
chr5	22820005	22822766	AT5G56350.1	7.20465	6.79911	7.00188	5.52768	6.60275	6.06522	13.182	13.7394	13.4607	16.4523	17.2736	16.8629	1.06051	0.677863	-0.382651
chr4	15535472	15537602	AT4G32175.1	6.68054	7.65105	7.16579	6.38009	6.15748	6.26879	13.086	13.4483	13.2672	12.6596	14.3485	13.5041	1.12529	0.903231	-0.222055
chr5	17878721	17881440	AT5G44380.1	6.2749	5.98088	6.12789	6.39228	5.4101	5.90119	5.03257	3.54428	4.28843	6.53533	5.51524	6.02528	-1.94196	33.3062	35.2481
chr5	23372062	23374469	AT5G57690.1	7.10753	8.10093	7.60423	6.87702	7.12702	7.00202	5.55935	4.47665	5.018	3.59447	4.66387	4.12917	-1.66753	-1.31248	0.355055
chr1	26323110	26324616	AT1G69890.1	7.65133	6.97928	7.31531	5.69442	5.48498	5.5897	24.3223	41.1741	32.7482	45.975	53.6891	49.832	0.462444	0.316834	-0.14561
chr5	18584941	18586393	AT5G45810.1	7.01545	7.18857	7.10201	6.93783	5.8674	6.40261	5.37226	5.79042	5.58134	5.03837	5.19044	5.11441	-2.87673	-3.08553	-0.208799
chr2	8953251	8955761	AT2G20800.1	9.6163	8.95711	9.28671	8.7635	8.53227	8.64788	5.21117	5.02597	5.11857	3.63226	3.88492	3.75859	-1.16357	-0.83184	0.331727
chr4	15509989	15510820	AT4G32090.1	9.77492	9.92953	9.85223	8.13959	7.88557	8.01258	5.03097	4.74016	4.88557	3.03832	2.06908	2.5537	-0.988217	-0.60618	0.382037
chr5	18586979	18588543	AT5G45820.1	6.11133	7.02294	6.56713	6.89276	6.53699	6.71488	8.57804	13.4401	11.009	14.4081	6.70468	10.5564	1.34164	1.53213	0.190486
chr5	18594079	18597221	AT5G45840.1	6.42639	6.40335	6.41487	6.06927	5.61366	5.84146	3.42542	2.70478	3.0651	2.31636	2.26912	2.29274	-0.938539	-0.741148	0.197392
chr2	13919126	13925350	AT2G32810.1	6.98213	6.95719	6.96966	6.56058	5.98425	6.27242	7.61765	7.1661	7.39187	7.74162	7.29546	7.51854	11.7853	3.82509	-7.96017
chr3	19315042	19317843	AT3G52080.1	10.8127	9.93618	10.3744	10.0735	8.84996	9.46171	7.1328	8.25734	7.69507	5.19651	5.9097	5.55311	-2.32003	-1.30072	1.01932
chr5	22873790	22877396	AT5G56500.1	7.24821	7.39578	7.322	6.32521	6.57684	6.45102	6.55502	5.73416	6.14459	6.76719	5.31805	6.04262	-3.9538	-10.5983	-6.64452
chr1	26296675	26300472	AT1G69850.1	7.08665	7.6467	7.36668	6.10694	6.0021	6.05452	12.8528	14.999	13.9259	17.0975	17.6339	17.3657	1.08851	0.657826	-0.430683
chr4	10438023	10439900	AT4G19045.1	5.77963	6.00748	5.89355	4.80805	5.38828	5.09817	10.2908	10.0334	10.1621	10.09	10.8253	10.4576	1.27228	0.96478	-0.307502
chr5	17941286	17941646	AT5G44540.1	8.01783	8.1659	8.09187	7.97154	5.85263	6.91209	2.87262	3.64157	3.25709	2.52088	2.27078	2.39583	-0.76168	-0.654196	0.107484
chr5	22885191	22886541	AT5G56520.1	4.59926	5.03747	4.81837	5.21676	5.13062	5.17369	17.529	17.5151	17.522	23.0971	23.7855	23.4413	0.536897	0.45876	-0.0781369
chr2	13916451	13919179	AT2G32800.1	8.46192	8.34828	8.4051	7.45095	7.26664	7.35879	18.9515	22.5765	20.764	21.1272	18.9543	20.0407	0.766432	0.691853	-0.0745787
chr3	1153726	1156776	AT3G04350.1	7.65135	8.42149	8.03642	6.9018	7.19222	7.04701	16.0986	18.0107	17.0546	19.0565	21.3872	20.2218	0.921202	0.657535	-0.263666
chr4	6587520	6588069	AT4G10680.1	8.43734	9.85939	9.14836	8.4593	6.33503	7.39716	3.56527	3.82431	3.69479	2.13262	4.02424	3.07843	-0.764514	-0.790652	-0.0261382
chr2	18490128	18492816	AT2G44830.1	9.68174	10.1913	9.93653	8.84985	9.20808	9.02897	9.41689	10.8532	10.135	6.00901	5.57882	5.79392	35.0409	-1.56245	-36.6034
chr3	20753690	20756395	AT3G55950.1	8.37688	8.36544	8.37116	7.36145	8.16398	7.76271	27.244	24.0962	25.6701	24.9986	22.2963	23.6474	0.618586	0.622258	0.0036721
chr1	11756999	11758118	AT1G32510.1	5.66022	5.88148	5.77085	5.21573	5.99023	5.60298	3.95614	4.69502	4.32558	2.92512	3.95237	3.43875	-2.40448	-1.41983	0.984655
chr4	10409182	10411465	AT4G19006.1	6.80467	6.54896	6.67681	5.96779	7.10823	6.53801	13.91	13.6986	13.8043	17.0001	16.1869	16.5935	0.954303	0.744216	-0.210087
chr3	5539896	5546417	AT3G16340.1	7.24545	7.35463	7.30004	7.29489	6.55287	6.92388	4.7325	4.75693	4.74471	3.75191	4.18548	3.9687	-1.60879	-1.24546	0.363334
chr1	2318432	2321048	AT1G07540.1	8.05466	8.13539	8.09503	7.89494	7.35101	7.62297	5.36033	5.59264	5.47649	3.80197	3.75889	3.78043	-1.77372	-0.988335	0.78539
chr4	10405502	10407339	AT4G19000.1	6.2991	5.90061	6.09986	5.79397	5.54588	5.66992	3.66222	3.67155	3.66689	2.20055	3.07741	2.63898	-1.36199	-0.906333	0.455658
chr3	10588946	10590552	AT3G28340.1	5.60899	5.91086	5.75993	5.32934	5.02833	5.17884	6.72297	4.25386	5.48841	18.3732	19.2823	18.8277	-14.355	0.537011	14.892
chr3	1159422	1161126	AT3G04370.1	8.36814	8.08986	8.229	7.07468	7.97857	7.52662	4.9874	5.96263	5.47502	3.29737	4.13482	3.71609	-1.7011	-0.98211	0.718991
chr2	13927698	13929713	AT2G32830.1	9.4493	9.17064	9.30997	8.39371	7.42804	7.91088	7.74394	7.78156	7.76275	15.9798	15.7363	15.8581	-3.81376	0.996703	4.81046
chr3	5547717	5549660	AT3G16350.1	7.33934	7.17016	7.25475	6.53288	6.71166	6.62227	22.1331	17.8977	20.0154	28.2541	21.0841	24.6691	0.683007	0.527062	-0.155945
chr2	18479052	18480197	AT2G44810.1	10.8577	11.5279	11.1928	11.0368	12.7437	11.8903	7.84795	7.41808	7.63301	5.47047	5.72252	5.5965	-1.81079	-0.919807	0.890987
chr1	26283124	26284236	AT1G69820.1	7.92892	8.20739	8.06815	8.49983	8.12602	8.31293	3.81162	4.09461	3.95311	2.16222	2.50418	2.3332	-0.971583	-0.54554	0.426043
chr3	10586565	10587712	AT3G28330.1	7.50905	6.34037	6.92471	5.9291	5.90871	5.9189	3.23554	3.66441	3.44997	21.1391	20.7794	20.9593	-0.994858	0.548189	1.54305
chr5	6603290	6606448	AT5G19560.1	6.29424	6.24419	6.26922	6.74221	5.77296	6.25758	3.96315	4.35566	4.15941	2.75915	2.85447	2.80681	-1.68945	-0.864547	0.824907
chr1	21426689	21427349	AT1G57850.1	6.30653	7.76326	7.03489	7.29944	6.11235	6.7059	4.3928	5.17091	4.78186	2.08044	2.72837	2.4044	-1.79547	-0.67579	1.11968
chr1	26705517	26708264	AT1G70820.1	7.75655	8.55544	8.15599	8.15819	7.47268	7.81543	21.7777	10.4607	16.1192	13.2392	5.16074	9.19997	1.01745	4.24984	3.23239
chr2	8587243	8589637	AT2G19890.1	7.56647	7.23315	7.39981	6.9791	6.96451	6.9718	3.20414	3.95205	3.57809	1.9252	2.19057	2.05789	-0.953928	-0.568063	0.385865
chr1	7667802	7670530	AT1G21850.1	7.71833	7.66815	7.69324	7.23626	7.2938	7.26503	4.38725	5.5558	4.97153	2.74186	2.31297	2.52741	-1.58755	-0.656466	0.931081
chr5	6598016	6601819	AT5G19550.1	6.59165	6.40047	6.49606	5.64884	6.32394	5.98639	9.48689	8.06365	8.77527	12.355	13.016	12.6855	2.30479	0.922999	-1.38179
chr3	692055	695648	AT3G03060.1	8.12793	8.01998	8.07396	7.81045	7.99295	7.9017	11.7357	11.3635	11.5496	9.53197	9.69378	9.61287	1.93612	3.53601	1.59989
chr5	6018913	6020453	AT5G18220.1	8.64623	8.90359	8.77491	6.81001	6.83123	6.82062	4.74735	4.20856	4.47795	3.49081	5.05363	4.27222	-1.03035	-1.48166	-0.451313
chr1	6278847	6282103	AT1G18260.1	7.46686	9.10681	8.28683	7.44935	7.78434	7.61684	21.6683	22.1455	21.9069	27.3946	28.9443	28.1694	0.713016	0.529979	-0.183037
chr3	5064703	5066690	AT3G15040.1	6.73379	6.73686	6.73533	5.78153	5.94782	5.86467	24.9912	25.2164	25.1038	23.4376	22.4318	22.9347	0.526846	0.508282	-0.0185642
chr2	12562780	12564664	AT2G29220.1	8.85422	8.64954	8.75188	9.15988	7.53131	8.34559	3.74096	3.48702	3.61399	2.30661	3.56603	2.93632	-0.783698	-0.663568	0.12013
chr2	13430636	13432065	AT2G31540.1	7.4033	6.51524	6.95927	6.80841	6.76531	6.78686	3.96874	4.47395	4.22134	2.6587	3.61149	3.1351	-1.38651	-0.897477	0.489038
chr3	19760474	19762357	AT3G53300.1	8.44144	7.28261	7.86202	8.54278	7.9288	8.23579	4.11323	5.48915	4.80119	2.97335	4.22059	3.59697	-1.40547	-0.836733	0.568733
chr4	7173275	7174259	AT4G11950.1	9.24674	8.23939	8.74306	8.08237	7.22517	7.65377	4.97691	4.53772	4.75732	4.33205	2.91282	3.62244	-1.13896	-0.926603	0.212361
chr3	19763617	19765268	AT3G53305.1	8.11289	7.53429	7.82359	8.75155	7.87554	8.31355	4.12021	4.56239	4.3413	2.31366	4.11861	3.21613	-1.17688	-0.729854	0.447027
chr2	13433805	13435207	AT2G31550.1	7.09728	6.9519	7.02459	7.41844	7.68809	7.55327	4.28702	3.31072	3.79887	2.27744	2.80457	2.541	-1.12759	-0.636253	0.491341
chr2	12578908	12580780	AT2G29250.1	9.08732	9.85137	9.46934	10.4698	8.86591	9.66785	3.83539	3.36898	3.60219	2.45096	3.19497	2.82296	-0.717159	-0.563068	0.154091
chr2	12891265	12892537	AT2G30220.1	7.93328	7.91913	7.92621	8.52796	9.02644	8.7772	4.54708	4.47496	4.51102	2.76419	3.21976	2.99198	-1.22974	-0.644055	0.585688
chr2	17587406	17589630	AT2G42200.1	7.82643	8.55457	8.1905	7.68272	8.4462	8.06446	19.1175	15.4798	17.2987	18.6052	12.7108	15.658	0.927094	1.04466	0.117565
chr4	11900210	11901032	AT4G22600.1	9.576	8.49039	9.03319	8.91955	8.06188	8.49072	5.75038	5.96338	5.85688	4.91448	4.78105	4.84777	-1.59973	-1.23676	0.362974
chr3	1698111	1701399	AT3G05740.1	7.89162	7.90061	7.89612	7.18302	8.32844	7.75573	5.48045	6.15534	5.8179	4.0028	4.28693	4.14487	-2.2694	-1.10627	1.16313
chr3	1701377	1702180	AT3G05741.1	8.25663	7.74045	7.99854	7.35142	7.19204	7.27173	4.73716	5.88629	5.31172	2.66623	3.26269	2.96446	-1.69332	-0.772482	0.920837
chr2	12903235	12905198	AT2G30250.1	6.26342	6.13356	6.19849	5.34329	6.17148	5.75739	14.0931	18.6526	16.3728	25.4333	30.0937	27.7635	0.713615	0.440586	-0.273029
chr4	11907630	11908113	AT4G22620.1	7.4103	6.39146	6.90088	7.33424	7.96473	7.64949	16.7512	16.1157	16.4334	15.7523	11.8559	13.8041	0.798861	1.17418	0.375315
chr2	13446828	13448133	AT2G31590.1	6.68492	6.43717	6.56104	5.62082	6.244	5.93241	8.28688	6.30796	7.29742	6.31778	6.96726	6.64252	6.51632	6.13074	-0.385582
chr2	18076223	18077463	AT2G43570.1	10.6603	10.1468	10.4036	11.8027	9.64748	10.7251	9.17672	10.5225	9.84961	11.5048	17.3066	14.4057	-12.6675	2.34933	15.0168
chr4	17018928	17021060	AT4G35930.1	7.13151	7.60975	7.37063	6.3014	6.56877	6.43509	16.9013	12.614	14.7576	15.9187	11.1837	13.5512	0.998403	0.930763	-0.0676396
chr1	2819064	2820395	AT1G08810.1	7.46378	7.70497	7.58438	7.51632	7.54134	7.52883	9.01691	10.9221	9.96953	6.86249	6.95435	6.90842	2.53489	-8.05998	-10.5949
chr3	1175505	1176986	AT3G04430.1	6.66588	6.65499	6.66044	7.24391	6.47791	6.86091	3.62593	3.66647	3.6462	2.57906	2.54444	2.56175	-1.15045	-0.703595	0.446855
[truncated: 667 more rows]

## Sheet: H3K27me3_RPKM
Supplementary Data 4 The H3K27me3 and H3 ChIP-seq levels of TRB1-JMJ14 Co-bound genes (RPKM) in trb1/2/3 mutant vs Col-0
[truncated: 2,618 more rows]
