# Supplementary material for: Arabidopsis TRB proteins function in H3K4me3 demethylation by recruiting JMJ14
Source: Nat Commun. 2023 Mar 28;14:1736. doi: 10.1038/s41467-023-37263-9 (PMC10049986; doi:10.1038/s41467-023-37263-9)
Supplement: Supplementary file 8 — Supplementary Data 5 [file 41467_2023_37263_MOESM8_ESM.xlsx]

## Sheet: trb123_jmj14 mutants DEGs list 
5) Supplementary Data 5 The DEG list of trb1/2/3 and jmj14-1 mutants
down-regulated DEGs in trb1/2/3	up-regulated DEGs in trb1/2/3		down-regulated DEGs in jmj14-1	up-regulated DEGs in jmj14-1
AT5G46830	AT5G66440		AT1G29951	AT5G51270
AT2G15680	AT4G37483		AT3G27250	AT4G27970
AT2G37720	AT3G47360		AT1G13609	AT1G61750
AT2G18480	AT2G17710		AT2G15400	AT3G52460
AT1G31690	AT2G07671		AT3G49620	AT5G39865
AT2G14610	AT3G59940		AT1G47395	AT1G25400
AT2G26400	AT1G28100		AT4G20400	AT1G18970
AT1G19250	AT1G08920		AT1G47400	AT5G10260
AT3G03820	AT3G07860		AT5G35940	AT3G46700
AT1G66950	AT4G21570		AT2G37870	AT1G08310
AT3G16670	AT3G25590		AT4G12480	AT1G03010
AT2G47880	AT4G16447		AT4G12500	AT5G62230
AT2G28780	AT2G47600		AT1G65500	AT4G23450
AT1G24147	AT2G30360		AT5G15960	AT4G23240
AT2G13810	AT2G40970		AT1G23935	AT3G47780
AT4G02850	AT4G22920		AT4G07820	AT5G18130
AT1G08090	AT1G14480		AT3G28270	AT4G37030
AT3G44860	AT3G49210		AT2G42540	AT5G66700
AT5G67580	AT5G42370		AT5G11330	AT2G28400
AT4G12900	AT3G21260		AT1G08090	AT1G15040
AT1G66100	AT2G41410		AT1G01520	AT5G14870
AT1G06830	AT2G18950		AT5G04150	AT1G23530
AT1G44050	AT5G56870		AT1G23940	AT3G50310
AT4G20240	AT5G64510		AT2G12190	AT4G21230
AT4G15370	AT2G23290		AT2G30900	AT1G24430
AT5G18050	AT4G33450		AT1G24580	AT3G09220
AT5G16790	AT1G14750		AT4G18940	AT4G09300
AT3G21950	AT4G09840		AT4G33550	AT4G19820
AT1G29430	AT5G28030		AT5G17040	AT1G61610
AT5G41290	AT4G35750		AT3G52310	AT5G56870
AT3G45860	AT1G22980		AT2G43620	AT4G37010
AT3G46490	AT1G03770		AT4G13570	AT3G10480
AT2G38600	AT4G37250		AT2G22590	AT1G30730
AT1G43800	AT2G15630		AT4G23340	AT1G61050
AT4G39600	AT5G26770		AT5G11590	AT5G37440
AT4G20230	AT5G37500		AT3G13620	AT1G72220
AT3G30720	AT2G25200		AT1G31690	AT1G13950
AT4G14400	AT3G07730		AT5G22140	AT5G01490
AT2G40610	AT1G73880		AT1G74290	AT2G02380
AT5G18010	AT1G14200		AT5G13170	AT4G14140
AT1G14880	AT1G79310		AT4G25860	AT2G32660
AT2G28580	AT1G23530		AT2G39800	AT1G53635
AT1G70260	AT1G75240		AT1G56600	AT3G24210
AT1G31580	AT1G15510		AT2G28210	AT4G14380
AT3G46330	AT5G14000		AT2G01021	AT5G45770
AT1G29450	AT2G02810		AT3G06435	AT1G21270
AT3G22235	AT3G59140		AT5G59320	AT2G25735
AT5G22390	AT4G25690		AT1G29270	AT5G51790
AT2G02630	AT1G77810		AT5G01870	AT1G43910
AT2G30432	AT2G21560		AT4G01060	AT4G15290
AT4G32280	AT3G46540		AT1G02820	AT5G03545
AT2G28990	AT3G43580		AT4G16370	AT1G45145
AT3G03840	AT3G05120		AT4G34550	AT1G17020
AT5G38040	AT3G57390		AT3G20110	AT2G05910
AT2G29120	AT5G20510		AT2G23630	AT3G60140
AT5G18030	AT1G50790		AT1G75300	AT3G10450
AT5G03350	AT5G28020		AT4G15248	AT5G64230
AT3G46270	AT1G50970		AT2G26520	AT2G33750
AT1G18400	AT5G25820		AT1G09600	AT4G19460
AT4G04840	AT1G76390		AT5G53450	AT2G32020
AT5G18020	AT3G15300		AT1G56430	AT5G51440
AT1G26240	AT5G23770		AT5G17220	AT2G27390
AT1G74670	AT5G15850		AT5G15970	AT5G16410
AT1G06980	AT1G13410		AT4G13575	AT3G58160
AT2G26020	AT2G02540			AT3G49580
AT3G25770	AT4G24210			AT5G52940
AT2G23010	AT2G35940			AT2G03760
AT3G57260	AT3G53370			AT5G20420
AT1G29440	AT1G69610			AT1G50400
AT1G06100	AT1G73850			AT5G59240
AT5G64770	AT5G25140			AT4G03320
AT5G54610	AT4G28270			AT1G30370
AT2G39330	AT1G29290			AT2G30360
AT5G50950	AT3G27870			AT1G09880
AT1G65870	AT5G07950			AT3G19850
AT5G35940	AT1G75390			AT5G66640
AT5G24200	AT1G04310			AT3G03480
AT5G42530	AT2G36770			AT3G28340
AT3G45160	AT2G32280			AT1G64940
AT2G14560	AT2G02390			AT1G68200
AT1G12805	AT2G33150			AT3G44326
AT3G46370	AT3G06810			AT5G02220
AT5G01015	AT1G69790			AT2G45220
AT2G24692	AT4G34138			AT5G66630
AT4G33720	AT5G11060			AT4G31620
AT3G27690	AT1G70780			AT3G59530
AT2G22540	AT1G70782			AT3G56730
AT2G04032	AT1G62380			AT2G27402
AT4G34760	AT1G72120			AT3G23800
AT2G32160	AT5G08380			AT4G02390
AT2G39850	AT5G37260			AT2G21430
AT5G18080	AT1G54460			AT5G52930
AT1G75250	AT2G24190			AT1G74440
AT2G21650	AT5G55470			AT5G65070
AT5G18060	AT5G07830			AT5G56230
AT2G17850	AT3G49790			AT1G03070
AT1G29020	AT5G16120			AT5G61600
AT5G39860	AT1G69750			AT5G64870
AT3G01260	AT1G55510			AT2G19910
AT1G69530	AT5G61560			AT1G17430
AT1G63710	AT1G78450			AT3G48020
AT4G15740	AT1G17940			AT2G38790
AT4G16740	AT5G54170			AT3G04510
AT5G60490	AT1G15100			AT4G37070
AT5G10760	AT1G49200			AT3G49970
AT2G34390	AT1G58340			AT1G10980
AT3G28510	AT1G64170			AT5G58670
AT3G45880	AT2G02100			AT3G29250
AT4G10270	AT3G48000			AT1G16370
AT2G43590	AT2G42790			AT3G02980
AT1G77960	AT2G44910			AT1G17180
AT4G10955	AT3G27030			AT3G26320
AT3G29030	AT4G19950			AT1G20120
AT1G29510	AT5G53830			AT5G24240
AT5G59680	AT5G64490			AT1G53790
AT3G50460	AT3G47220			AT3G45390
AT1G26250	AT1G14350			AT3G12955
AT4G04990	AT5G56460			AT2G30550
AT1G52040	AT1G25530			AT4G35770
AT4G15270	AT1G68530			AT1G33090
AT5G46890	AT1G31770			AT4G10510
AT1G14250	AT4G27900			AT5G03495
AT2G18660	AT3G26922			AT2G39370
AT1G29420	AT5G20960			AT1G05820
AT3G21460	AT4G29950			AT5G58360
AT2G33850	AT1G52565			AT3G61630
AT1G55430	AT1G10140			AT1G13520
AT3G58120	AT4G21870			AT1G62290
AT4G31940	AT1G71880			AT1G26970
AT3G22231	AT4G37690			AT1G15310
AT2G23620	AT5G65690			AT5G37500
AT3G58070	AT1G72770			AT4G25560
AT5G49770	AT5G55560			AT1G22150
AT4G38860	AT5G65010			AT4G11880
AT3G05950	AT3G26090			AT4G36060
AT1G29460	AT5G58350			AT5G35480
AT2G32860	AT5G49990			AT2G01880
AT4G16270	AT4G24570			AT4G01140
AT5G11420	AT3G44310			AT4G27980
AT5G33370	AT2G19910			AT5G11920
AT1G31710	AT1G25550			AT5G11410
AT4G25860	AT4G05120			AT5G16570
AT1G58430	AT3G04520			AT4G19720
AT3G49110	AT3G24340			AT4G03610
AT5G19890	AT1G10970			AT2G26410
AT1G76240	AT4G18550			AT1G73220
AT3G48280	AT5G67160			AT1G27940
AT3G46880	AT2G44290			AT2G32190
AT4G39770	AT4G30470			AT5G61740
AT1G62280	AT1G45050			AT5G48850
AT1G13650	AT1G60960			AT1G55265
AT5G60900	AT1G13710			AT5G01550
AT2G25510	AT4G09970			AT2G30942
AT3G15540	AT5G64700			AT5G40010
AT4G37400	AT5G54080			AT5G44980
AT4G22235	AT2G34070			AT1G10070
AT1G04240	AT3G14990			AT2G41730
AT3G23480	AT5G11110			AT4G24150
AT2G10940	AT4G09760			AT1G71530
AT1G01600	AT4G01600			AT4G27280
AT2G18300	AT1G64230			AT1G01480
AT4G01970	AT5G04770			AT4G13890
AT1G51840	AT1G58030			AT1G66460
AT3G01960	AT3G19184			AT1G54020
AT5G51720	AT1G67910			AT5G02490
AT3G16650	AT5G65030			AT1G80110
AT4G02270	AT5G01520			AT5G45000
AT3G23050	AT4G37260			AT5G02170
AT2G20750	AT1G51520			AT3G61390
AT2G40960	AT1G44160			AT3G48390
AT5G45080	AT5G47530			AT5G43330
AT1G09350	AT4G36120			AT3G19230
AT1G49860	AT5G18180			AT5G61490
AT5G55720	AT4G37608			AT5G47950
AT3G09520	AT5G47610			AT2G36660
AT2G44930	AT4G01026			AT1G15460
AT3G05800	AT3G21250			AT3G50280
AT1G26945	AT3G16640			AT1G02310
AT1G56670	AT4G29780			AT1G78750
AT5G45530	AT1G56280			AT1G66930
AT3G30340	AT5G08360			AT1G13420
AT1G05240	AT5G44920			AT1G48260
AT5G67430	AT5G64530			AT1G72330
AT5G54585	AT3G46700			AT2G29620
AT5G37690	AT3G22160			AT3G44260
AT4G19050	AT2G39570			AT5G40690
AT3G48290	AT1G49360			AT4G33790
AT4G21830	AT1G58180			AT1G28660
AT2G29130	AT3G28210			AT1G68880
AT5G62340	AT3G48180			AT4G22950
AT3G43190	AT5G65600			AT4G04620
AT3G01500	AT4G34588			AT5G45840
AT5G63180	AT4G34590			AT2G29740
AT2G21045	AT4G08150			AT3G21310
AT5G08030	AT1G21410			AT1G67150
AT3G56400	AT2G19920			AT3G48770
AT1G69080	AT1G78670			AT2G31945
AT2G26010	AT3G46600			AT2G39330
AT1G45201	AT1G60140			AT2G33100
AT2G22330	AT3G59700			AT1G52820
AT3G62950	AT5G62530			AT3G55700
AT2G18969	AT4G36900			AT1G55240
AT5G48430	AT3G14610			AT5G18180
AT5G17040	AT5G57800			AT3G55890
AT2G16060	AT5G65280			AT2G26750
AT3G06370	AT2G17440			AT3G26200
AT2G41090	AT4G37520			AT4G12120
AT1G12110	AT1G31880			AT5G59670
AT5G35480	AT4G17245			AT1G52270
AT1G52190	AT5G10300			AT5G62730
AT2G28550	AT5G55700			AT4G11460
AT1G56600	AT1G24575			AT3G59200
AT1G29660	AT2G29320			AT3G09400
AT1G49570	AT2G24040			AT2G22810
AT3G42800	AT1G50590			AT3G45700
AT3G51220	AT5G47720			AT3G08860
AT4G19380	AT5G50930			AT1G35210
AT1G11450	AT2G36320			AT4G30270
AT3G06070	AT5G24030			AT2G13810
AT3G27500	AT3G19030			AT5G44390
AT1G17700	AT3G03020			AT4G37370
AT4G25120	AT1G53580			AT1G67600
AT4G15400	AT3G56360			AT5G50260
AT1G73770	AT1G05710			AT5G08600
AT5G03130	AT1G68700			AT5G44700
AT3G52720	AT5G18560			AT1G24095
AT2G33790	AT2G27180			AT1G02050
AT1G44970	AT3G57160			AT5G59390
AT3G23550	AT4G31650			AT1G30475
AT2G32990	AT5G65170			AT2G35550
AT5G64780	AT4G30290			AT1G65480
AT5G49800	AT1G29860			AT3G12220
AT5G36910	AT5G53970			AT4G19430
AT2G44110	AT4G32150			AT5G25880
AT4G12980	AT5G22500			AT2G42940
AT2G28210	AT5G52070			AT3G55646
AT1G66270	AT1G18200			AT3G19320
AT1G05280	AT4G14720			AT1G60110
AT2G42380	AT5G03495			AT4G23030
AT5G20630	AT1G02860			AT5G08360
AT5G44582	AT2G32530			AT1G23060
AT5G42650	AT3G21310			AT5G48400
AT5G24100	AT4G39230			AT3G53230
AT5G24920	AT3G63210			AT3G25570
AT2G42610	AT5G57340			AT1G78450
AT5G59080	AT3G04040			AT1G30160
AT5G61290	AT5G49300			AT2G42720
AT4G13260	AT4G28560			AT2G45930
AT2G34430	AT1G02816			AT3G28500
AT5G16570	AT4G30910			AT5G58610
AT2G39250	AT4G18910			AT4G31520
AT2G40750	AT3G03170			AT1G02530
AT2G46740	AT5G54510			AT2G35210
AT2G17050	AT3G50190			AT5G25450
AT3G23880	AT5G11100			AT1G61550
AT5G66610	AT1G69850			AT2G40180
AT4G14560	AT4G27300			AT2G26480
AT4G15340	AT2G30590			AT1G05020
AT3G22540	AT5G57630			AT4G30120
AT5G02890	AT4G04810			AT1G23760
AT2G18328	AT1G22275			AT1G02470
AT3G26125	AT3G50030			AT4G19850
AT3G14370	AT3G28630			AT1G65970
AT4G34770	AT3G02410			AT1G10790
AT3G05730	AT4G11880			AT2G34600
AT5G09978	AT1G23550			AT5G57760
AT1G09090	AT5G13790			AT5G23840
AT4G34060	AT5G14870			AT5G26270
AT5G44578	AT1G23020			AT1G10680
AT1G12570	AT1G54570			AT2G25160
AT5G46900	AT1G33560			AT3G14630
AT5G44400	AT1G67710			AT3G59190
AT3G26960	AT5G28650			AT1G23540
AT5G16190	AT1G69890			AT2G20720
AT3G46810	AT2G43120			AT4G15210
AT2G24680	AT2G17550			AT3G05630
AT1G30840	AT3G48185			AT2G29370
AT1G78990	AT5G17850			AT1G70880
AT2G28160	AT3G57770			AT1G01580
AT3G56710	AT1G34580			AT3G59480
AT4G38850	AT1G22190			AT1G26200
AT5G48900	AT4G20930			AT1G78940
AT4G00890	AT1G31760			AT2G46950
AT3G44990	AT3G18830			AT1G24420
AT2G02610	AT2G27500			AT1G79320
AT1G68600	AT3G20470			AT1G06520
AT5G14330	AT4G24660			AT5G45810
AT1G64920	AT5G40690			AT5G01320
AT2G27420	AT5G40460			AT3G61930
AT4G01390	AT2G23120			AT5G47990
AT4G15380	AT1G18830			AT3G03650
AT5G61160	AT3G15990			AT1G26390
AT2G16970	AT5G66650			AT5G51190
AT3G28550	AT5G66658			AT2G21730
AT3G06020	AT5G25220			AT2G21650
AT3G23190	AT5G60460			AT5G56370
AT2G37100	AT2G16720			AT4G13820
AT5G18770	AT5G49448			AT1G14250
AT1G19630	AT5G49450			AT2G34500
AT2G32870	AT2G41640			AT1G64590
AT4G28780	AT4G21910			AT3G48850
AT4G33070	AT4G36470			AT3G09960
AT5G39890	AT1G69295			AT1G19200
AT3G13610	AT3G56880			AT3G44770
AT3G54040	AT4G28290			AT3G21620
AT1G51830	AT5G47180			AT3G15400
AT1G51890	AT5G39240			AT4G28790
AT5G22140	AT3G13440			AT5G03020
AT5G26690	AT2G23100			AT3G47030
AT5G26670	AT1G14330			AT3G51325
AT5G45520	AT4G38290			AT2G27880
AT2G30540	AT1G62790			AT1G04880
AT1G58280	AT4G28150			AT5G46890
AT5G24580	AT1G71110			AT3G61300
AT4G34790	AT3G46110			AT3G43930
AT1G10400	AT4G23810			AT5G09930
AT2G25220	AT1G20620			AT4G20420
AT2G30010	AT3G49970			AT4G38820
AT3G18485	AT5G23050			AT4G09110
AT5G56490	AT1G19200			AT5G46900
AT2G15020	AT4G38580			AT4G23160
AT5G38550	AT3G05327			AT3G26130
AT5G50740	AT2G07719			AT5G01180
AT1G52290	AT5G40720			AT3G16650
AT5G07690	AT3G50070			AT1G08730
AT4G19030	AT1G29110			AT1G02630
AT2G37900	AT5G57900			AT5G65080
AT2G29710	AT4G21500			AT3G58270
AT3G47050	AT1G65845			AT3G01600
AT1G29500	AT3G12510			AT4G34930
AT2G19590	AT5G56100			AT5G64060
AT5G08330	AT5G15950			AT5G07650
AT4G25090	AT3G01430			AT1G05490
AT2G32680	AT4G00940			AT1G49900
AT3G45140	AT1G75770			AT3G09550
AT2G17060	AT5G23210			AT4G29550
AT5G07000	AT5G26340			AT2G32740
AT3G05150	AT3G05937			AT1G73340
AT2G43550	AT3G08770			AT3G10320
AT2G46660	AT1G03090			AT5G12280
AT1G71750	AT5G10930			AT2G01810
AT2G46495	AT4G04630			AT1G19940
AT3G49160	AT2G24700			AT2G29950
AT5G20860	AT1G72680			AT4G16745
AT2G23760	AT3G17770			AT1G34180
AT5G12050	AT1G60890			AT4G01820
AT4G39800	AT4G37940			AT5G60250
AT1G49950	AT1G24265			AT1G04090
AT1G53633	AT2G26310			AT1G09240
AT3G23010	AT1G14130			AT3G02590
AT3G23325	AT2G21180			AT1G76780
AT1G59780	AT2G39705			AT3G49830
AT2G30900	AT3G43790			AT5G54190
AT3G62740	AT3G22961			AT4G25000
AT2G30750	AT5G66630			AT1G70440
AT1G54820	AT4G34180			AT5G24280
AT1G06360	AT5G59780			AT5G07060
AT5G35490	AT3G06690			AT5G45990
AT2G44940	AT1G23040			AT5G04730
AT5G66000	AT4G22820			AT4G00390
AT1G05260	AT3G54140			AT3G05790
AT4G14980	AT2G43820			AT5G61070
AT4G28850	AT1G74458			AT3G59510
AT4G24780	AT5G52330			AT4G22960
AT3G07010	AT4G31000			AT5G01120
AT1G09600	AT4G37530			AT1G14960
AT1G04680	AT4G31240			AT5G27230
AT2G44740	AT5G13880			AT5G42590
AT2G46570	AT1G78970			AT1G30660
AT5G41410	AT5G57910			AT2G35980
AT2G15042	AT2G03980			AT5G27220
AT4G18440	AT1G09400			AT2G21770
AT4G21380	AT1G15310			AT4G20050
AT3G24300	AT3G62090			AT1G67460
AT5G45540	AT2G30600			AT4G13420
AT1G13635	AT3G08040			AT5G13210
AT1G04610	AT4G33960			AT2G45550
AT1G76800	AT3G53310			AT3G47040
AT2G23610	AT4G35060			AT2G03520
AT4G00780	AT1G09575			AT3G45730
AT4G10150	AT5G25900			AT3G28560
AT1G51470	AT5G40780			AT2G18193
AT1G27740	AT4G35070			AT3G45940
AT2G46760	AT1G62710			AT1G73300
AT5G25460	AT2G18780			AT2G40910
AT1G02230	AT1G62262			AT2G19900
AT1G18440	AT3G12830			AT5G41780
AT1G19900	AT4G39700			AT2G31250
AT1G72125	AT3G29035			AT1G74870
AT1G01390	AT1G01480			AT1G64110
AT5G14740	AT1G17745			AT1G75030
AT4G12740	AT5G44820			AT1G65150
AT1G74930	AT5G39330			AT1G20350
AT2G38110	AT5G60680			AT3G17690
AT5G62360	AT1G78310			AT3G43850
AT3G49190	AT3G56170			AT3G54490
AT3G14540	AT1G30320			AT5G25470
AT5G16030	AT4G03610			AT1G54280
AT2G38320	AT2G07708			AT5G56810
AT2G38390	AT1G55200			AT2G45570
AT3G46900	AT5G59960			AT5G62240
AT3G57680	AT1G73680			AT5G61090
AT4G14630	AT5G41070			AT1G66060
AT2G25980	AT2G02240			AT3G13900
AT1G20190	AT2G02120			AT3G58150
AT5G38540	AT1G33475			AT5G55270
AT1G22330	AT5G16200			AT4G26330
AT4G14550	AT1G07400			AT5G41820
AT1G10460	AT2G39660			AT3G28570
AT1G54790	AT2G43620			AT3G14700
AT1G29910	AT1G27290			AT5G60610
AT5G07030	AT2G41210			AT1G48530
AT3G48550	AT3G02140			AT1G49920
AT1G54450	AT5G24570			AT1G67020
AT1G70985	AT5G01880			AT1G12855
AT1G35710	AT2G19930			AT4G38780
AT3G01680	AT4G10960			AT1G69720
AT3G20380	AT1G75388			AT4G32500
AT4G38950	AT4G36380			AT2G32830
AT5G15890	AT5G04000			AT3G19090
AT1G66810	AT1G69270			AT3G27620
AT3G09540	AT4G37370			AT2G04050
AT5G55730	AT2G34600			AT4G01230
AT1G26390	AT1G68585			AT3G22860
AT1G13470	AT1G73210			AT1G24540
AT1G29730	AT1G63720			AT1G69990
AT5G22580	AT3G56770			AT5G13130
AT3G50750	AT5G57887			AT4G18330
AT5G04960	AT2G31990			AT5G42580
AT4G05200	AT2G40140			AT4G19570
AT3G01190	AT1G21000			AT5G21080
AT1G80850	AT3G13810			AT5G61120
AT3G45430	AT3G09400			AT1G57750
AT4G24010	AT2G38800			AT2G33420
AT2G32560	AT5G08260			AT3G27440
AT3G61680	AT3G61850			AT3G13680
AT1G09750	AT2G30370			AT2G21640
AT5G04970	AT4G29990			AT4G39590
AT5G15120	AT4G21120			AT5G09570
AT3G14170	AT3G22460			AT3G13220
AT2G38995	AT2G35730			AT3G03930
AT5G66985	AT2G44000			AT1G48400
AT3G25740	AT1G79180			AT1G72460
AT1G13480	AT2G14210			AT4G19112
AT5G15900	AT1G15790			AT5G16020
AT4G30110	AT2G27830			AT3G18610
AT1G76720	AT3G54363			AT1G71280
AT5G02350	AT1G60730			AT1G17960
AT4G28250	AT1G78080			AT4G34850
AT1G75590	AT2G28660			AT3G18720
AT2G32270	AT3G04110			AT1G18960
AT5G44460	AT1G19790			AT5G37940
AT1G01750	AT5G04080			AT5G14490
AT4G26830	AT1G67600			AT2G39820
AT1G25425	AT3G53230			AT5G53700
AT2G05070	AT3G10190			AT4G36490
AT3G54890	AT1G32950			AT5G63750
AT3G49845	AT2G03470			AT2G44130
AT2G23630	AT1G44800			AT1G70110
AT5G59090	AT1G08315			AT2G16005
AT5G50760	AT2G47270			AT4G32510
AT5G15630	AT2G41905			AT2G18720
AT3G07195	AT4G33540			AT5G27940
AT1G17560	AT2G45510			AT5G40040
AT4G33880	AT5G51530			AT1G67220
AT4G34419	AT1G63750			AT1G54560
AT5G03170	AT3G53650			AT2G20510
AT5G43520	AT1G75170			AT1G20750
AT4G19820	AT3G27210			AT5G48710
AT1G32450	AT4G23870			AT5G26900
AT3G51450	AT5G67620			AT2G33200
AT5G49780	AT5G19120			AT5G61100
AT3G17330	AT3G14870			AT1G51780
AT1G15820	AT1G80570			AT4G17710
AT1G07410	AT1G04220			AT3G05780
AT1G48510	AT3G02610			AT1G71370
AT2G22122	AT5G03720			AT2G27120
AT5G57625	AT5G64190			AT2G25330
AT1G12040	AT1G67070			AT3G63095
AT4G21326	AT3G21351			AT1G24220
AT3G47540	AT4G12290			AT5G27010
AT1G64590	AT4G35720			AT1G01280
AT1G19510	AT2G46270			AT1G49250
AT1G32780	AT4G23450			AT3G11980
AT3G09940	AT3G62570			AT5G63730
AT1G77330	AT5G44005
AT2G16580	AT1G74020
AT2G45870	AT3G44970
AT5G45590	AT2G40100
AT1G23340	AT1G53560
AT1G09610	AT3G61630
AT4G14940	AT4G26590
AT2G39180	AT1G45145
AT1G58370	AT1G07300
AT1G21250	AT4G33980
AT1G77620	AT4G06746
AT4G40090	AT5G12330
AT5G44050	AT4G16370
AT2G23410	AT1G26800
AT4G01770	AT3G02500
AT3G16250	AT2G05910
AT5G44680	AT5G06530
AT1G05020	AT4G33790
AT3G18890	AT1G10410
AT4G26320	AT2G21640
AT5G25880	AT4G14020
AT1G23970	AT4G20820
AT4G24310	AT5G43980
AT1G20510	AT3G63010
AT3G23175	AT5G28646
AT1G19960	AT5G12280
AT5G03760	AT1G58190
AT1G76530	AT3G61190
AT2G45470	AT2G40390
AT3G11010	AT1G27730
AT1G04250	AT3G17690
AT5G05900	AT1G24735
AT4G35350	AT5G55490
AT1G31885	AT5G61430
AT3G55990	AT1G37150
AT1G54040	AT5G53120
AT5G45950	AT4G38410
AT2G17300	AT5G13820
AT5G05330	AT5G23480
AT2G25810	AT5G07180
AT4G31320	AT1G01520
AT5G28630	AT4G36260
AT3G47980	AT3G05660
AT5G19870	AT4G39830
AT5G09480	AT4G24120
AT5G16350	AT1G62570
AT1G63295	AT5G63760
AT3G29780	AT5G36160
AT5G20790	AT3G19580
AT5G54270	AT1G62810
AT1G07550	AT1G31040
AT3G46780	AT3G10985
AT2G18980	AT1G15670
AT4G05180	AT2G36660
AT5G01490	AT1G23870
AT1G19840	AT3G26290
AT5G05880	AT1G68620
AT4G08770	AT2G35550
AT5G46690	AT3G19930
AT2G34620	AT3G04420
AT1G19950	AT3G03470
AT5G45200	AT1G80440
AT2G39530	AT3G16450
AT5G03260	AT1G17590
AT2G41940	AT5G59240
AT4G26530	AT4G37150
AT5G01930	AT1G63090
AT4G25070	AT3G48020
AT4G22560	AT5G14780
AT4G35520	AT5G48480
AT2G15620	AT4G31110
AT3G46890	AT5G22920
AT4G12880	AT1G52920
AT2G30740	AT4G03420
AT5G23190	AT2G42430
AT1G02335	AT3G22120
AT4G23020	AT3G16570
AT5G05840	AT1G61390
AT4G26010	AT1G19750
AT3G12040	AT3G49690
AT5G45070	AT5G23870
AT2G22200	AT4G15530
AT2G01900	AT1G73040
AT5G10180	AT5G50940
AT3G16370	AT1G09460
AT2G37380	AT1G08730
AT5G44740	AT1G66760
AT1G26380	AT1G29240
AT1G69690	AT5G04760
AT1G72930	AT4G25692
AT3G10040	AT1G67370
AT5G58900	AT5G05250
AT1G08430	AT3G57740
AT4G15500	AT1G53160
AT3G02885	AT1G55050
AT3G62020	AT3G50560
AT3G28420	AT2G07774
AT1G48330	AT1G76820
AT3G03190	AT2G23150
AT4G16470	AT3G46650
AT3G18710	AT4G15440
AT3G18950	AT1G75730
AT2G21140	AT2G47800
AT3G04140	AT3G06520
AT4G18970	AT1G68440
AT1G77120	AT2G32550
AT3G49850	AT5G62230
AT3G28080	AT1G46768
AT1G68725	AT5G04340
AT2G28760	AT5G21940
AT3G06868	AT1G49500
AT3G06140	AT1G13880
AT1G76620	AT5G04220
AT5G41590	AT4G30250
AT5G25810	AT1G03470
AT1G73870	AT3G58540
AT1G61760	AT3G62150
AT3G52370	AT5G18670
AT2G23000	AT3G57760
AT1G24070	AT4G06744
AT5G53200	AT5G66670
AT4G09010	AT5G19230
AT2G07680	AT5G67300
AT1G50580	AT5G18310
AT5G38410	AT4G36850
AT5G64980	AT4G15765
AT5G38050	AT5G25910
AT3G01490	AT3G06850
AT4G18780	AT1G63860
AT1G07050	AT4G28490
AT3G02550	AT5G46780
AT1G52400	AT1G62360
AT3G25760	AT3G18280
AT3G08940	AT5G59660
AT4G01950	AT1G49700
AT2G28960	AT1G53887
AT3G54580	AT2G20720
AT1G11730	AT2G14900
AT2G43610	AT4G34881
AT3G49260	AT3G22410
AT1G02460	AT4G21323
AT1G13130	AT1G62290
AT4G27290	AT4G37180
AT2G13960	AT1G63440
AT1G76610	AT3G61250
AT1G51400	AT1G63530
AT5G59070	AT5G53030
AT1G07560	AT1G59700
AT2G47370	AT3G05690
AT5G54020	AT1G22950
AT3G01670	AT3G15630
AT4G15393	AT4G24230
AT5G63660	AT1G45616
AT1G33930	AT5G47550
AT2G40320	AT2G37590
AT1G43790	AT2G24100
AT1G52530	AT5G61820
AT5G59930	AT1G59640
AT1G32540	AT4G15975
AT5G50210	AT1G14780
AT5G09220	AT4G21320
AT1G33800	AT2G24260
AT1G27120	AT2G07718
AT5G24420	AT5G58660
AT5G62380	AT5G59790
AT5G57780	AT5G23850
AT5G49630	AT1G71910
AT4G16970	AT3G28580
AT4G21850	AT3G51540
AT2G42870	AT4G37320
AT2G32100	AT1G50180
AT4G33810	AT5G05320
AT4G14650	AT1G25275
AT4G39970	AT5G15500
AT5G64810	AT5G10625
AT5G09760	AT5G13370
AT3G21580	AT4G04830
AT4G29020	AT4G37540
AT5G17420	AT5G16080
AT3G07970	AT3G14770
AT5G16400	AT1G51670
AT1G19150	AT1G27670
AT1G21500	AT2G29370
AT3G01550	AT1G55265
AT1G73600	AT1G49000
AT1G65800	AT4G25835
AT2G32620	AT4G21590
AT1G51270	AT2G41730
AT5G02760	AT5G23810
AT5G46870	AT5G61070
AT4G13300	AT3G60180
AT1G30520	AT5G57560
AT1G29720	AT1G23090
AT1G14280	AT5G63820
AT5G47740	AT1G78750
AT5G51060	AT2G20880
AT2G15400	AT2G39725
AT1G67870	AT5G14120
AT2G40230	AT4G11350
AT1G67865	AT5G65660
AT2G24610	AT2G27080
AT3G17120	AT2G34500
AT1G14150	AT2G02850
AT1G55330	AT5G06510
AT2G17080	AT3G20660
AT1G23080	AT1G24470
AT4G33560	AT5G57685
AT1G33170	AT5G09720
AT2G45660	AT2G34850
AT1G74460	AT4G02380
AT2G22980	AT1G02660
AT4G19980	AT2G29740
AT3G62040	AT5G37300
AT3G48480	AT5G04150
AT1G79840	AT4G00200
AT1G49750	AT2G39400
AT3G44510	AT5G13080
AT4G12545	AT5G35926
AT5G58750	AT1G54740
AT5G36710	AT4G23600
AT5G36800	AT4G18010
AT1G64640	AT2G36950
AT2G28470	AT4G18210
AT1G11545	AT2G34340
AT2G01430	AT5G66052
AT5G65890	AT1G28230
AT3G63380	AT5G39190
AT3G25190	AT4G35640
AT5G50300	AT5G01200
AT2G32880	AT1G72070
AT5G38420	AT5G23660
AT5G49350	AT3G61990
AT1G55980	AT2G07698
AT3G45230	AT3G46690
AT3G15030	AT4G22520
AT3G12710	AT4G23410
AT3G48460	AT5G42680
AT4G36540	AT1G01070
AT3G18750	AT4G34860
AT4G12050	AT2G27389
AT1G03130	AT1G70510
AT3G10525	AT3G22183
AT2G25060	AT5G42460
AT1G72610	AT1G76590
AT3G04210	AT5G03230
AT3G14760	AT1G02340
AT2G36870	AT1G01060
AT3G45710	AT3G14620
AT1G31330	AT2G01850
AT4G22080	AT1G71040
AT3G61470	AT4G32860
AT3G27220	AT1G09500
AT1G12550	AT3G13450
AT1G61300	AT4G31800
AT2G46290	AT1G02650
AT2G36355	AT1G55110
AT5G28910	AT1G50420
AT2G26820	AT4G15260
AT5G19260	AT4G25760
AT2G44230	AT2G24140
AT3G15750	AT1G64940
AT4G34550	AT1G80450
AT1G78370	AT4G21970
AT3G17100	AT2G01580
AT5G41140	AT1G11210
AT1G30380	AT5G66700
AT5G67450	AT1G06180
AT3G05140	AT5G66170
AT3G51360	AT5G21950
AT2G31040	AT1G09420
AT1G72910	AT4G39190
AT1G31950	AT2G03240
AT4G18670	AT3G52480
AT3G59250	AT3G05190
AT1G01900	AT1G27300
AT4G27440	AT2G29340
AT4G37980	AT2G34960
AT5G55830	AT3G18010
AT2G37090	AT1G63180
AT1G53520	AT2G32190
AT1G67148	AT3G13080
AT1G23130	AT5G57785
AT5G07720	AT4G01430
AT3G63160	AT1G44760
AT5G10430	AT3G50970
AT5G19790	AT5G63350
AT5G03960	AT2G39310
AT1G68190	AT4G33985
AT4G39950	AT3G02790
AT5G47500	AT1G15380
AT1G08380	AT1G71140
AT5G54040	AT3G60690
AT3G18660	AT2G31560
AT1G09890	AT1G20690
AT4G10770	AT5G10946
AT1G20850	AT1G66160
AT5G02550	AT5G56200
AT3G21055	AT2G35820
AT2G04780	AT4G15960
AT5G56840	AT5G51390
AT2G28410	AT2G16385
AT3G61280	AT1G56010
AT3G16440	AT2G40000
AT1G74500	AT5G64260
AT5G12340	AT2G22880
AT3G14310	AT3G02150
AT3G10520	AT3G15450
AT1G74070	AT1G77920
AT3G63140	AT5G48485
AT1G70890	AT3G12500
AT2G47560	AT5G46180
AT1G69040	AT5G05060
AT2G46820	AT2G38790
AT1G18140	AT2G30933
AT1G61795	AT5G43450
AT4G00770	AT3G55910
AT5G19970	AT1G10710
AT2G20570	AT2G33830
AT2G35960	AT5G23700
AT3G54590	AT1G61667
AT3G25010	AT1G78830
AT1G04040	AT4G32810
AT4G24350	AT5G58570
AT1G09250	AT5G27890
AT4G26540	AT3G12520
AT2G35930	AT2G22680
AT1G78440	AT3G60890
AT1G04110	AT1G79450
AT5G01420	AT4G37610
AT5G16250	AT1G71890
AT5G49730	AT2G26980
AT5G64040	AT2G44480
AT3G17860	AT3G21600
AT3G53800	AT2G26440
AT4G09160	AT5G58650
AT5G16230	AT5G03890
AT1G65860	AT2G22420
AT1G61560	AT3G15620
AT1G65450	AT1G22890
AT3G53940	AT1G56150
AT5G15130	AT3G02620
AT3G02850	AT5G02490
AT5G06839	AT4G36430
AT4G02290	AT2G01008
AT3G57500	AT3G53160
AT1G52230	AT4G36820
AT5G66530	AT3G29000
AT1G13600	AT2G40370
AT5G44030	AT2G30766
AT2G47550	AT4G24860
AT2G34940	AT2G33480
AT3G06035	AT4G15610
AT1G20870	AT2G20670
AT5G15600	AT1G69600
AT5G06290	AT3G16330
AT1G49390	AT1G80050
AT4G27570	AT1G72830
AT1G33080	AT5G19740
AT3G45780	AT2G37130
AT5G38060	AT3G26820
AT5G45700	AT5G65090
AT3G04370	AT5G47920
AT5G54470	AT1G12780
AT4G10340	AT2G36590
AT1G79580	AT5G54190
AT5G60880	AT5G47560
AT3G51330	AT3G57380
AT4G22810	AT1G06520
AT1G06000	AT1G32928
AT1G02730	AT5G59330
AT1G14700	AT1G10300
AT1G47230	AT1G70880
AT1G76065	AT4G02970
AT2G29750	AT3G51430
AT5G49100	AT4G36010
AT1G19230	AT5G18130
AT1G60950	AT5G14920
AT5G46220	AT5G39050
AT1G03630	AT5G20420
AT3G05980	AT3G23790
AT3G14930	AT5G45095
AT3G47380	AT5G18090
AT2G29125	AT3G48770
AT2G35860	AT2G41250
AT3G06750	AT5G64110
AT3G17640	AT4G39070
AT3G28345	AT3G54150
AT1G65250	AT5G55530
AT4G15330	AT4G13572
AT3G02640	AT5G03545
AT3G06770	AT5G20250
AT3G14940	AT3G14230
AT3G60900	AT5G42200
AT1G72270	AT1G52827
AT4G20430	AT1G23730
AT2G22170	AT1G65370
AT5G58860	AT4G39580
AT5G01530	AT3G24450
AT5G55180	AT1G78960
AT1G62250	AT5G17490
AT3G11850	AT3G05727
AT2G40530	AT3G12750
AT1G53035	AT1G19850
AT2G29170	AT2G42940
AT1G64390	AT3G22750
AT3G50685	AT4G28390
AT3G18070	AT3G26220
AT1G78230	AT5G62730
AT5G48490	AT1G60130
AT5G44420	AT1G25400
AT3G13435	AT2G32020
AT1G11160	AT5G02230
AT1G11800	AT1G29640
AT5G26660	AT5G36220
AT5G15150	AT1G79520
AT3G59780	AT5G61740
AT1G61520	AT5G65040
AT1G14630	AT3G57520
AT3G50890	AT3G62590
AT1G21270	AT1G54100
AT2G02130	AT4G23420
AT5G19520	AT5G60610
AT4G27430	AT5G17810
AT2G34150	AT3G55240
AT1G48930	AT4G02330
AT4G23290	AT1G76410
AT3G55150	AT3G61900
AT5G14610	AT5G41080
AT5G66230	AT3G56890
AT4G14750	AT3G51910
AT5G26330	AT5G24910
AT5G61350	AT4G16620
AT1G30750	AT5G39120
AT5G01050	AT5G07680
AT5G44040	AT2G02060
AT5G66740	AT2G30942
AT2G04235	AT1G60030
AT5G10170	AT5G49360
AT2G40480	AT4G02075
AT3G21550	AT5G17460
AT3G08660	AT2G23130
AT3G51340	AT3G28270
AT3G23530	AT2G16586
AT2G23540	AT5G57655
AT4G02770	AT2G24240
AT5G59670	AT5G51440
AT3G23670	AT2G16700
AT5G15170	AT4G34380
AT1G32220	AT4G15236
AT3G57860	AT3G11150
AT1G55670	AT4G24050
AT5G42630	AT5G43570
AT4G28700	AT2G29950
AT1G61000	AT4G12470
AT1G18370	AT1G68480
AT2G47540	AT3G12820
AT1G13110	AT2G03020
AT4G09990	AT3G55890
AT2G28950	AT1G34180
AT5G57170	AT3G06630
AT3G49070	AT1G65510
AT4G09650	AT2G25450
AT2G45750	AT3G28100
AT1G51850	AT2G41010
AT2G27370	AT2G18600
AT3G10060	AT2G30140
AT4G12800	AT5G53660
AT5G39320	AT5G40800
AT3G20600	AT4G31351
AT2G40130	AT4G28085
AT2G32610	AT2G21770
AT5G54690	AT5G59720
AT5G47220	AT4G14746
AT4G29230	AT5G37540
AT5G27680	AT5G61600
AT2G42220	AT4G37220
AT4G23800	AT5G64060
AT3G02120	AT5G48090
AT1G21150	AT1G02530
AT5G24990	AT5G39160
AT2G01090	AT1G77530
AT1G22910	AT5G25770
AT3G06820	AT5G53950
AT2G01420	AT3G45300
AT4G28750	AT1G14960
AT3G25717	AT4G19850
AT2G42900	AT5G27220
AT1G45191	AT4G14130
AT1G31550	AT5G02020
AT3G14260	AT1G23149
AT1G21120	AT1G23150
AT4G19170	AT2G05540
AT3G13620	AT5G26260
AT3G52900	AT3G18320
AT5G63850	AT5G56550
AT1G67740	AT1G04660
AT3G47060	AT5G07440
AT4G39710	AT5G26700
AT4G00400	AT2G42005
AT1G29920	AT2G34490
AT3G16240	AT1G75900
AT5G62430	AT3G53210
AT2G42850	AT3G55970
AT1G29200	AT3G13210
AT1G70690	AT3G63060
AT1G02360	AT3G61890
AT1G02720	AT3G29635
AT1G70820	AT2G28630
AT3G42180	AT2G21350
AT3G44220	AT5G20230
AT4G15210	AT5G16370
AT3G48720	AT3G54820
AT1G09170	AT2G25000
AT3G01140	AT5G54300
AT3G63200	AT4G26288
AT5G06590	AT1G28580
AT5G23860	AT1G35910
AT1G13790	AT3G19550
AT1G30510	AT4G38210
AT1G13220	AT1G16110
AT5G19410	AT1G12150
AT4G21280	AT1G69870
AT1G58070	AT2G30615
AT1G16530	AT1G80110
AT5G55620	AT5G56370
AT2G22240	AT3G49120
AT3G50240	AT1G72660
AT2G45890	AT2G32660
AT3G01220	AT1G72800
AT3G60290	AT4G33280
AT1G18265	AT1G12030
AT3G63440	AT1G53790
AT1G06680	AT2G38340
AT1G51080	AT3G13090
AT2G40030	AT5G59220
AT5G02400	AT1G27980
AT3G56090	AT4G08290
AT5G45210	AT2G31180
AT5G47440	AT1G07430
AT3G16140	AT3G48390
AT4G01150	AT3G02875
AT3G10710	AT5G47370
AT3G48730	AT3G29639
AT1G50732	AT1G30760
AT3G47830	AT4G16680
AT5G14690	AT5G24280
AT3G15115	AT5G07100
AT4G08160	AT5G06730
AT1G20340	AT5G51810
AT1G20020	AT5G24660
AT1G22590	AT4G37430
AT1G58290	AT4G28703
AT2G13550	AT5G17760
AT1G41830	AT1G15010
AT5G63780	AT1G69570
AT5G14970	AT3G15170
AT1G61260	AT4G30280
AT3G59400	AT5G21105
AT3G23080	AT1G23120
AT5G62310	AT3G55290
AT2G28710	AT4G13560
AT5G52810	AT4G34230
AT2G40085	AT1G05100
AT3G50740	AT5G40960
AT2G05100	AT1G68880
AT5G02560	AT1G73220
AT3G20840	AT4G01895
AT4G20390	AT5G51030
AT5G07130	AT5G01740
AT4G12730	AT1G75450
AT5G48310	AT5G66350
AT2G40540	AT3G22550
AT4G31840	AT3G06120
AT2G26360	AT5G51190
AT1G64780	AT2G05520
AT1G63100	AT4G21920
AT3G55660	AT5G43580
AT4G25420	AT1G72760
AT1G16630	AT5G03435
AT5G60930	AT2G39510
AT5G16530	AT1G47395
AT1G24625	AT1G68570
AT1G05460	AT5G17650
AT5G47240	AT1G29195
AT5G51890	AT4G02360
AT5G44550	AT2G33350
AT4G39740	AT5G65870
AT1G04030	AT1G21460
AT3G61820	AT1G73260
AT3G51350	AT5G07060
AT5G16590	AT1G03010
AT4G19020	AT1G47960
AT2G36120	AT4G11650
AT1G50110	AT4G14270
AT5G14650	AT4G01360
AT5G07080	AT1G28260
AT1G54000	AT1G30660
AT3G22740	AT2G37760
AT1G24320	AT1G67980
AT1G48610	AT4G22950
AT4G16515	AT5G36960
AT1G09340	AT4G27730
AT4G31250	AT1G33030
AT5G40390	AT5G38450
AT3G12610	AT3G06490
AT5G54880	AT3G44290
AT5G25090	AT4G36930
AT5G56130	AT1G60989
AT5G26010	AT1G28190
AT3G02730	AT3G54730
AT4G24540	AT2G17770
AT4G23500	AT1G75580
AT3G49220	AT1G07390
AT2G31230	AT4G05100
AT2G30820	AT1G20120
AT3G51470	AT1G71380
AT1G11580	AT1G02610
AT2G35380	AT4G14930
AT4G16980	AT2G21890
AT2G36570	AT1G16130
AT5G59510	AT3G10815
AT3G58980	AT1G60190
AT4G01270	AT4G28140
AT4G21390	AT1G69260
AT4G14150	AT1G07900
AT3G20420	AT1G64660
AT5G05870	AT3G14280
AT5G18660	AT3G01600
AT1G14430	AT5G53730
AT2G21100	AT3G58270
AT5G05790	AT3G41762
AT3G52430	AT4G21620
AT3G44550	AT1G52100
AT2G39090	AT4G37295
AT3G62030	AT1G14890
AT4G20070	AT1G69310
AT3G15570	AT4G09420
AT1G05540	AT4G38780
AT3G54050	AT5G47590
AT4G23860	AT3G42850
AT4G39940	AT5G10770
AT5G58260	AT4G03320
AT1G47840	AT2G45930
AT1G64370	AT5G03790
AT3G03270	AT2G28110
AT4G38070	AT5G43290
AT1G01225	AT4G16670
AT5G66280	AT1G22065
AT5G43050	AT2G48090
AT1G45130	AT1G14687
AT3G58650	AT5G60270
AT3G51280	AT5G17860
AT3G25930	AT2G39710
AT5G01870	AT5G49700
AT1G68400	AT5G01540
AT1G22710	AT1G49900
AT1G08560	AT1G17250
AT5G48740	AT5G52310
AT5G04140	AT2G32210
AT4G00980	AT1G36060
AT1G12020	AT5G20940
AT2G40300	AT1G76930
AT1G59970	AT3G48360
AT2G34020	AT3G57240
AT5G14210	AT2G47780
AT3G22142	AT5G60250
AT1G68780	AT1G17830
AT4G17810	AT2G33750
AT2G27660	AT3G14060
AT4G02070	AT3G10930
AT5G60950	AT4G32510
AT2G34060	AT2G33060
AT5G40820	AT1G29050
AT2G47500	AT5G61520
AT2G33560	AT1G52580
AT2G30570	AT5G18840
AT1G32080	AT2G16660
AT4G34360	AT4G02700
AT3G60380	AT3G49580
AT3G51740	AT2G25090
AT2G04170	AT1G79360
AT3G20150	AT2G13570
AT2G28620	AT5G40000
AT5G43990	AT4G35680
AT1G66730	AT3G52310
AT5G15580	AT1G26930
AT1G69523	AT3G01970
AT3G16730	AT3G60160
AT3G47470	AT3G17790
AT1G28290	AT5G42900
AT3G06880	AT1G65150
AT5G19060	AT4G19420
AT5G07800	AT4G13570
AT4G17260	AT1G02700
AT2G45100	AT1G23050
AT3G15550	AT3G04960
AT1G77490	AT1G25560
AT5G51820	AT2G05440
AT1G18810	AT3G26840
AT2G35000	AT2G07687
AT1G24280	AT1G56650
AT5G22750	AT1G47400
AT4G22970	AT2G46950
AT4G38770	AT4G04620
AT2G19780	AT4G14780
AT2G40475	AT3G60670
AT5G63040	AT4G16563
AT5G57190	AT2G07739
AT5G55390	AT1G21400
AT4G12910	AT1G66920
AT2G19660	AT3G30775
AT4G04750	AT5G43380
AT1G16330	AT3G04000
AT1G01110	AT3G56970
AT1G27210	AT1G78780
AT1G67590	AT1G27020
AT1G14580	AT4G35770
AT1G68430	AT2G38250
AT4G38840	AT4G31615
AT3G48420	AT2G41480
AT3G29670	AT5G64570
AT5G66850	AT5G36920
AT5G37790	AT2G45210
AT1G65190	AT5G60470
AT3G61870	AT3G11260
AT1G65060	AT5G13210
AT3G07320	AT3G10320
AT1G72360	AT2G36760
AT1G33811	AT5G64870
AT3G18900	AT1G05340
AT1G29930	AT4G19700
AT1G27880	AT4G27480
AT4G13840	AT1G05490
AT3G52840	AT3G28750
AT1G15720	AT3G09390
AT5G06820	AT5G28010
AT3G52960	AT3G11000
AT4G28706	AT1G32560
AT2G12646	AT5G51920
AT3G61810	AT5G38240
AT1G09450	AT4G13540
AT4G00230	AT5G61850
AT3G18580	AT2G31730
AT1G18360	AT1G61750
AT2G32500	AT4G31610
AT1G03780	AT5G48850
AT4G10800	AT5G49520
AT2G36690	AT3G15510
AT3G28220	AT3G45130
AT1G22220	AT1G69720
AT4G33270	AT2G07140
AT5G17520	AT5G24160
AT3G45420	AT2G19800
AT5G02160	AT1G80130
AT5G18600	AT5G11530
AT3G62070	AT2G02000
AT3G51150	AT2G28340
AT2G23600	AT3G20710
AT2G01990	AT3G09910
AT2G35340	AT5G26270
AT4G10640	AT5G53820
AT1G11850	AT2G39370
AT3G06145	AT3G02670
AT3G53100	AT1G68320
AT1G18970	AT3G22560
AT5G48460	AT2G19570
AT5G66590	AT5G39610
AT2G38570	AT1G02620
AT1G72300	AT5G28080
AT1G68650	AT5G03210
AT5G07700	AT5G44572
AT5G08280	AT4G27250
AT1G77630	AT2G43660
AT3G44540	AT3G21080
AT1G05210	AT1G50040
AT5G02540	AT4G22710
AT4G17483	AT4G27260
AT1G15940	AT5G14470
AT2G26040	AT1G12200
AT3G23170	AT5G51790
AT3G47040	AT5G41820
AT2G05160	AT2G26170
AT2G29980	AT5G46260
AT1G62560	AT5G14380
AT2G37500	AT1G02770
AT2G27060	AT1G02940
AT3G20780	AT1G12010
AT2G28250	AT2G25890
AT3G04380	AT4G22513
AT2G01918	AT4G36670
AT1G23460	AT5G38780
AT2G20260	AT5G09430
AT3G01860	AT2G36780
AT3G18000	AT5G64910
AT5G65420	AT4G31690
AT5G06150	AT5G03840
AT2G40490	AT5G62165
AT5G01040	AT3G48580
AT5G42480	AT5G49620
AT5G38350	AT1G31820
AT3G29320	AT4G27410
AT4G17000	AT1G13700
AT1G26761	AT4G24150
AT3G20130	AT2G40910
AT1G15830	AT1G30220
AT4G13580	AT2G37770
AT1G15150	AT2G05510
AT3G01440	AT3G05400
AT5G19250	AT1G73300
AT4G18940	AT5G57240
AT3G46280	AT4G16690
AT4G24140	AT3G05790
AT2G42350	AT1G69480
AT1G72890	AT3G54340
AT2G35770	AT1G68290
AT4G15560	AT1G10770
AT4G34900	AT2G46680
AT4G05190	AT3G52780
AT2G36895	AT1G62580
AT1G68260	AT2G22860
AT2G36430	AT5G25230
AT2G22610	AT3G48520
AT1G69230	AT4G22517
AT1G25450	AT4G31230
AT1G54780	AT1G03445
AT3G53750	AT5G10140
AT4G23790	AT2G41240
AT2G26520	AT2G29350
AT2G38010	AT4G24040
AT2G19170	AT5G65510
AT2G16270	AT4G02280
AT5G37630	AT5G25240
AT2G36145	AT1G11070
AT3G16000	AT5G09570
AT1G60270	AT1G62420
AT1G78180	AT3G21500
AT3G17340	AT2G23060
AT1G50890	AT1G32960
AT3G18880	AT2G46670
AT5G62410	AT5G67480
AT5G08410	AT1G07985
AT2G15390	AT4G33150
AT1G20640	AT5G63580
AT5G55520	AT4G27970
AT5G66570	AT5G24860
AT5G05690	AT5G41761
AT5G10570	AT3G15720
AT1G11320	AT5G47330
AT3G48090	AT5G46050
AT4G25880	AT4G13820
AT3G23890	AT5G14180
AT1G04160	AT1G64380
AT4G20760	AT1G24530
AT4G35020	AT4G27460
AT2G30040	AT2G21260
AT4G23700	AT3G56600
AT3G16280	AT5G05965
AT1G48480	AT2G02930
AT1G12900	AT2G28400
AT2G34920	AT1G17540
AT1G74430	AT5G09930
AT2G22230	AT1G15330
AT3G04980	AT2G44590
AT5G39530	AT3G20100
AT1G18773	AT2G21820
AT1G10930	AT5G44630
AT4G15510	AT5G13330
AT1G23480	AT5G49690
AT2G46650	AT5G20240
AT3G52450	AT2G05380
AT1G28560	AT3G44120
AT2G27920	AT1G52343
AT3G18050	AT4G01060
AT4G17760	AT4G00870
AT2G06520	AT5G42230
AT3G50350	AT3G21090
AT4G36220	AT3G10450
AT3G50870	AT1G79900
AT1G14190	AT1G71280
AT2G01505	AT1G09380
AT5G15920	AT4G28790
AT1G74640	AT1G16510
AT1G04630	AT3G14700
AT3G56040	AT5G12960
AT3G25790	AT5G57640
AT2G41950	AT5G12270
AT1G31817	AT1G69490
AT3G62690	AT3G51860
AT4G01460	AT3G20190
AT5G52020	AT2G41190
AT3G48080	AT3G45970
AT1G27110	AT1G22240
AT2G03090	AT2G38530
AT5G13630	AT4G18170
AT4G34220	AT1G77640
AT5G15230	AT5G21150
AT2G43100	AT5G67110
AT5G38340	AT1G14760
AT5G27740	AT1G54575
AT3G13560	AT2G18050
AT1G44110	AT3G19920
AT1G66190	AT2G47190
AT4G23990	AT4G36450
AT1G67050	AT1G35140
AT4G21960	AT3G04510
AT2G39470	AT5G09440
AT5G49170	AT4G33970
AT1G20823	AT2G14070
AT4G32890	AT3G01700
AT1G70990	AT5G19810
AT3G11630	AT2G33380
AT3G61750	AT1G22990
AT3G54720	AT2G21450
AT4G26220	AT1G16705
AT3G56870	AT1G28360
AT5G12920	AT3G47030
AT3G57830	AT3G60970
AT4G04955	AT1G19380
AT1G32200	AT2G04050
AT2G43560	AT1G77380
AT1G51860	AT5G06720
AT3G23805	AT2G36080
AT1G70560	AT4G01230
AT2G27770	AT5G39220
AT2G01120	AT1G21910
AT2G41820	AT3G54510
AT1G11860	AT2G27220
AT1G17650	AT2G27535
AT4G33400	AT3G50570
AT2G37170	AT1G10550
AT3G19050	AT3G18610
AT5G08720	AT2G31945
AT5G40850	AT1G02850
AT1G62630	AT1G28660
AT1G08000	AT1G72060
AT3G50820	AT5G11410
AT1G15825	AT5G58050
AT5G19190	AT3G13672
AT4G25150	AT4G00893
AT1G30530	AT5G39580
AT3G10310	AT5G46540
AT3G44730	AT2G35070
AT4G12620	AT1G20350
AT2G30130	AT5G59390
AT4G13510	AT2G41510
AT4G35320	AT4G11910
AT3G01480	AT3G29810
AT1G78340	AT4G25810
AT3G56370	AT1G13230
AT3G03780	AT5G52050
AT1G08250	AT5G01380
AT5G19220	AT2G45570
AT2G21370	AT1G12490
AT4G18290	AT4G39480
AT2G31650	AT5G09500
AT1G05010	AT4G28530
AT2G22830	AT1G05580
AT3G12780	AT4G18960
AT3G66652	AT4G21490
AT5G40150	AT2G37870
AT1G19670	AT4G31330
AT4G35950	AT3G49830
AT2G25420	AT4G35010
AT1G06110	AT1G64160
AT5G53990	AT4G23680
AT4G02800	AT2G31980
AT5G45930	AT1G28570
AT3G12915	AT1G30040
AT5G53550	AT5G63250
AT5G08250	AT2G27120
AT1G79490	AT2G26450
AT5G67070	AT1G10070
AT5G20935	AT3G18530
AT4G26520	AT1G48000
AT3G48600	AT4G35190
AT5G22794	AT1G17020
AT2G46330	AT4G31380
AT3G58930	AT5G20710
AT5G26000	AT5G50600
AT1G29630	AT3G15500
AT5G12470	AT3G27710
AT5G36700	AT1G23760
AT3G22890	AT4G00250
AT4G13210	AT1G54280
AT1G53140	AT3G04070
AT5G37450	AT5G45880
AT1G66880	AT1G10540
AT2G12190	AT5G56810
AT4G32590	AT2G47050
AT2G19460	AT1G14420
AT3G55630	AT1G75750
AT2G22850	AT5G22460
AT1G17610	AT5G57550
AT1G08340	AT4G11310
AT4G01130	AT2G21730
AT5G40330	AT4G31370
AT3G48540	AT1G02790
AT4G20050	AT4G32480
AT5G22090	AT5G50790
AT1G30900	AT4G12735
AT1G31335	AT1G26310
AT3G55950	AT2G33420
AT4G13500	AT1G80660
AT1G64510	AT5G43590
AT1G18620	AT2G28120
AT5G66190	AT1G01590
AT1G32990	AT3G44300
AT1G20720	AT3G13130
AT2G31390	AT1G55560
AT1G05770	AT2G40200
AT2G43310	AT1G64110
AT1G35530	AT5G32460
AT3G48210	AT4G26200
AT1G76100	AT1G14520
AT1G08550	AT3G13400
AT1G76350	AT1G24520
AT1G73530	AT1G23070
AT2G30395	AT5G63750
AT3G49500	AT5G57520
AT1G49230	AT1G65480
AT4G11230	AT3G01270
AT3G56940	AT2G36270
AT1G22690	AT3G21420
AT1G56710	AT4G05470
AT2G34190	AT1G03710
AT5G18430	AT2G20700
AT3G23820	AT2G33175
AT5G56850	AT3G62710
AT4G14680	AT4G28040
AT4G26660	AT2G47770
AT1G61170	AT3G05610
AT5G44110	AT2G47040
AT1G52510	AT1G17960
AT1G67900	AT3G60966
AT1G62950	AT4G27980
AT3G54260	AT5G62240
AT4G03280	AT3G28500
AT5G12970	AT2G47030
AT1G12090	AT1G72100
AT5G44860	AT2G20800
AT4G28510	AT3G50980
AT3G52110	AT2G32830
AT4G17360	AT1G13400
AT1G12300	AT2G04190
AT3G17360	AT1G67265
AT3G27160	AT3G20520
AT3G15520	AT4G21930
AT5G35520	AT2G22060
AT4G00380	AT2G25540
AT2G19400	AT3G07820
AT5G50000	AT1G70110
AT1G63300	AT1G68170
AT3G56160	AT2G18720
AT1G77460	AT4G00390
AT1G15570	AT1G52890
AT2G36200	AT1G22130
AT5G07020	AT1G04500
AT5G28490	AT3G60140
AT4G36360	AT3G13680
AT4G29240	AT3G15440
AT5G62350	AT3G28917
AT3G52750	AT1G02470
AT4G24770	AT4G30430
AT5G38430	AT1G04470
AT3G14070	AT2G40450
AT5G49740	AT4G30270
AT4G15830	AT4G37050
AT3G55160	AT5G07330
AT3G44890	AT1G02580
AT1G75960	AT3G02310
AT2G38620	AT3G08860
AT1G05030	AT5G50260
	AT4G21680
	AT5G53870
	AT5G07430
	AT1G61563
	AT4G36600
	AT4G01985
	AT5G05365
	AT4G36700
	AT4G08360
	AT1G24260
	AT4G36740
	AT5G15800
	AT4G38870
	AT2G42885
	AT2G35950
	AT2G24450
	AT5G52300
	AT3G56350
	AT4G26260
	AT2G36640
	AT3G62990
	AT1G70080
	AT2G12480
	AT1G27040
	AT5G27940
	AT1G15040
	AT1G20680
	AT5G55690
	AT1G80160
	AT5G01300
	AT1G52690
	AT4G37770
	AT5G50030
	AT1G27045
	AT2G37740
	AT3G59930
	AT2G24255
	AT2G36710
	AT5G61890
	AT3G28230
	AT2G35300
	AT4G24000
	AT3G24310
	AT3G58780
	AT5G45990
	AT1G26515
	AT5G61730
	AT2G02990
	AT1G61810
	AT3G02480
	AT1G43640
	AT5G66980
	AT4G22470
	AT3G27025
	AT1G08630
	AT3G22640
	AT5G50360
	AT5G11360
	AT2G16005
	AT3G21320
	AT5G59320
	AT2G19900
	AT5G25290
	AT2G18550
	AT5G05220
	AT5G06760
	AT4G39590
	AT3G46660
	AT4G25580
	AT1G71150
	AT2G18590
	AT3G18550
	AT2G41260
	AT1G45100
	AT4G39753
	AT3G18330
	AT1G78720
	AT1G70680
	AT1G11362
	AT5G39520
	AT2G42830
	AT3G28360
	AT3G16590
	AT3G61340
	AT4G16460
	AT3G20210
	AT2G21235
	AT4G25000
	AT3G60961
	AT5G51870
	AT1G28000
	AT3G26010
	AT1G09790
	AT3G17520
	AT2G03850
	AT2G21490
	AT2G18540
	AT2G44130
	AT3G11160
	AT4G00160
	AT3G58210
	AT4G09960
	AT3G05770
	AT3G11165
	AT4G03050
	AT5G40040
	AT1G49640
	AT1G65780
	AT5G40420
	AT3G17530
	AT3G20760
	AT5G60140
	AT3G15670
	AT3G26940
	AT1G37140
	AT4G35690
	AT1G16950
	AT5G51860
	AT5G44440
	AT1G47980
	AT4G38880
	AT1G27990
	AT5G59310
	AT1G04580
	AT3G28330
	AT1G57800
	AT2G46960
	AT3G57510
	AT4G00120
	AT2G25330
	AT3G51810

## Sheet: JMJ14-TRB co-bound up-DEGs
Supplementary Table 5 trb1/2/3 and jmj14-1 mutants DEG list
JMJ14 and TRB1 co-bound up-DEGs in jmj14-1 mutant (n=252)		JMJ14 and TRB1 co-bound up-DEGs in trb1/2/3 mutant (n=286)
AT4G23240		AT2G34070
AT3G09400		AT2G26440
AT3G13900		AT1G77380
AT2G19910		AT4G39830
AT5G56810		AT2G24255
AT1G67460		AT5G27220
AT3G45730		AT2G30942
AT1G23760		AT2G26450
AT3G19320		AT1G69720
AT1G54020		AT5G36160
AT5G07650		AT4G02970
AT1G49900		AT1G02610
AT5G45810		AT3G10320
AT2G27880		AT5G26340
AT3G12955		AT2G20720
AT1G10790		AT1G54280
AT1G30160		AT5G45990
AT2G18720		AT5G17860
AT5G27230		AT3G05327
AT3G21310		AT1G27045
AT5G61070		AT5G63750
AT4G25560		AT1G07430
AT5G02170		AT5G59240
AT3G11980		AT3G14280
AT4G23030		AT4G37250
AT3G53230		AT4G32810
AT1G10680		AT3G26290
AT3G09550		AT3G08860
AT5G27220		AT3G03170
AT1G13950		AT5G63760
AT2G30942		AT5G53970
AT3G19230		AT4G18010
AT5G08600		AT5G17490
AT5G09930		AT3G15170
AT5G61090		AT2G40390
AT4G23160		AT2G41240
AT5G45840		AT5G40690
AT3G01600		AT2G21640
AT5G01180		AT1G60030
AT1G69720		AT5G65090
AT2G26480		AT2G24700
AT5G14490		AT3G21080
AT5G40040		AT4G18550
AT5G64230		AT3G56170
AT1G66460		AT2G46950
AT1G21270		AT2G47800
AT4G38780		AT1G03010
AT1G24540		AT2G30140
AT2G29620		AT2G46960
AT5G03495		AT1G30660
AT2G29740		AT4G21680
AT3G10320		AT1G29640
AT4G24150		AT1G63530
AT4G26330		AT1G71150
AT4G25000		AT1G08730
AT1G23540		AT4G36700
AT4G36490		AT2G36770
AT2G20720		AT1G67070
AT1G54280		AT4G15440
AT5G45990		AT1G02530
AT5G43330		AT2G21260
AT3G03930		AT5G65030
AT1G65150		AT1G69260
AT1G02630		AT5G64190
AT1G69990		AT4G00390
AT1G49920		AT4G23450
AT3G28560		AT1G34180
AT1G64110		AT4G01230
AT5G53700		AT1G23020
AT5G63750		AT1G13230
AT5G59240		AT3G09400
AT3G26130		AT5G66980
AT5G18130		AT2G24140
AT1G05490		AT4G30910
AT2G32740		AT2G18720
AT1G03070		AT5G09930
AT1G10980		AT4G38880
AT3G61390		AT3G53160
AT3G19850		AT2G31730
AT4G37370		AT3G22410
AT1G17020		AT4G27300
AT4G13820		AT2G42830
AT3G28340		AT5G43450
AT1G09880		AT5G14470
AT2G32830		AT1G63090
AT3G43850		AT1G72800
AT1G20750		AT3G04110
AT2G04050		AT1G22950
AT3G28570		AT3G13080
AT3G08860		AT3G28580
AT4G01820		AT1G28230
AT4G37030		AT5G40780
AT5G61100		AT4G37150
AT2G20510		AT5G09500
AT1G05020		AT2G32660
AT1G75030		AT3G56600
AT1G04090		AT3G18330
AT4G31620		AT2G20670
AT3G09960		AT1G22980
AT4G19570		AT5G21150
AT2G32660		AT1G71040
AT2G33750		AT1G28660
AT1G30370		AT4G33970
AT5G64870		AT3G25590
AT5G61120		AT1G63440
AT1G61050		AT5G59780
AT4G39590		AT5G01520
AT1G52270		AT3G13130
AT1G76780		AT4G31330
AT5G40690		AT5G40720
AT5G41780		AT2G45570
AT5G16020		AT1G73680
AT1G19200		AT3G17520
AT5G11920		AT1G66920
AT2G21770		AT5G47370
AT1G54560		AT2G47780
AT4G31520		AT1G14420
AT3G52460		AT1G25550
AT3G50280		AT1G45145
AT4G32500		AT5G12280
AT5G62230		AT3G26840
AT3G21620		AT1G01590
AT2G01810		AT4G03320
AT2G21640		AT5G56200
AT3G45940		AT1G17960
AT5G44700		AT3G15720
AT4G18330		AT3G61630
AT2G33420		AT1G69570
AT1G15460		AT4G04620
AT3G25570		AT1G10070
AT1G14250		AT2G39705
AT3G61300		AT2G34490
AT1G18970		AT3G49970
AT1G19940		AT5G14870
AT2G21430		AT5G37500
AT1G73340		AT4G33150
AT4G34930		AT1G72760
AT4G32510		AT1G02470
AT5G54190		AT2G19910
AT5G58670		AT5G56810
AT1G71280		AT1G23760
AT5G56370		AT1G49900
AT5G48400		AT1G26800
AT3G27620		AT4G24120
AT1G48260		AT3G53230
AT1G74440		AT2G19920
AT1G51780		AT5G17650
AT1G28660		AT3G01600
AT5G01550		AT1G03710
AT1G43910		AT5G40040
AT3G26320		AT3G54140
AT3G02590		AT4G38780
AT2G46950		AT5G03495
AT1G23060		AT2G29740
AT1G03010		AT4G24150
AT3G05630		AT4G25000
AT1G18960		AT1G65150
AT2G40180		AT2G48090
AT4G30120		AT5G18130
AT2G33100		AT1G05490
AT5G52930		AT5G51530
AT1G30660		AT3G26010
AT1G74870		AT3G20710
AT2G18193		AT2G21820
AT1G24095		AT4G13820
AT5G07060		AT1G17020
AT2G32020		AT1G50040
AT1G72460		AT2G04050
AT3G18720		AT1G68620
AT1G71370		AT3G61250
AT1G16370		AT2G41480
AT5G62730		AT3G53210
AT5G18180		AT5G64870
AT2G45570		AT4G37050
AT3G48390		AT1G09400
AT2G33200		AT1G23730
AT3G05780		AT1G19200
AT3G03480		AT2G21890
AT3G58270		AT3G26090
AT3G58150		AT5G62230
AT3G18610		AT5G05250
AT5G63730		AT5G44820
AT3G50310		AT5G51920
AT5G41820		AT2G33420
AT5G26900		AT4G22710
AT3G05790		AT4G32510
AT4G02390		AT5G54190
AT1G17430		AT1G08920
AT1G26390		AT5G56370
AT1G49250		AT2G32550
AT5G08360		AT1G64660
AT5G09570		AT3G01270
AT1G08730		AT3G07820
AT5G25470		AT3G61340
AT1G22150		AT1G62420
AT4G15210		AT3G48390
AT4G21230		AT3G06520
AT2G35210		AT1G28570
AT1G24220		AT5G09570
AT5G39865		AT3G56350
AT1G48530		AT1G69480
AT3G10480		AT1G69490
AT5G13130		AT1G33030
AT1G45145		AT1G04500
AT5G37440		AT5G57640
AT5G12280		AT1G44160
AT1G02530		AT2G34340
AT5G64060		AT5G03435
AT1G27940		AT3G57240
AT1G26970		AT1G62810
AT5G57760		AT5G65280
AT1G48400		AT5G46540
AT5G58610		AT3G24310
AT4G03320		AT1G01480
AT2G35550		AT5G13210
AT1G05820		AT5G55490
AT1G01580		AT3G13680
AT3G48850		AT1G69890
AT5G02220		AT4G15960
AT5G48710		AT2G20800
AT1G67020		AT3G21310
AT1G17960		AT5G61070
AT3G19090		AT5G05320
AT4G17710		AT5G04000
AT4G16745		AT4G37320
AT5G04730		AT3G21320
AT3G61630		AT1G69850
AT4G00390		AT1G80660
AT4G23450		AT1G64170
AT1G26200		AT4G24040
AT1G01480		AT1G64110
AT5G13210		AT4G37370
AT1G70440		AT4G35190
AT3G47780		AT2G32830
AT2G26750		AT3G28330
AT3G12220		AT2G31990
AT1G34180		AT4G31615
AT1G61610		AT1G28000
AT4G04620		AT1G60190
AT4G01230		AT2G33750
AT1G10070		AT1G10300
AT1G50400		AT5G53870
AT4G12120		AT1G78720
AT3G13680		AT4G39590
AT3G03650		AT2G21770
AT5G27940		AT1G21400
AT3G49970		AT4G31650
AT5G14870		AT5G11100
AT3G24210		AT1G71280
AT5G37500		AT3G57390
AT1G02470		AT3G59140
AT5G55270		AT4G16460
		AT3G05770
		AT5G07060
		AT2G32020
		AT2G33350
		AT5G47590
		AT3G19930
		AT5G62730
		AT1G72100
		AT1G04470
		AT5G18180
		AT5G49300
		AT4G02280
		AT3G58270
		AT3G18610
		AT4G19950
		AT5G41820
		AT3G05790
		AT5G08360
		AT5G44440
		AT5G43590
		AT1G02650
		AT5G64060
		AT3G60966
		AT3G60961
		AT2G35550
		AT3G58210
		AT4G15530
		AT4G01360
		AT1G27980
		AT4G34230
		AT1G14200
		AT5G47530
		AT5G27940
		AT5G13790

## Sheet: jmj14-1 
	sampleA	sampleB	logFC	logCPM	PValue	FDR
AT1G29951	jmj14-1	Col-0	-9.84275	0.904193	0.000449104	0.0190351
AT3G27250	jmj14-1	Col-0	-4.43732	0.760897	7.02719e-07	5.91665e-05
AT4G12490	jmj14-1	Col-0	-3.17278	4.73364	0.0646791	0.605843
AT1G13609	jmj14-1	Col-0	-2.88096	0.835542	0.0130513	0.236951
AT2G15400	jmj14-1	Col-0	-2.77487	-0.317756	1.57537e-07	1.4745e-05
AT3G49620	jmj14-1	Col-0	-2.66005	0.981594	0.00943321	0.190253
AT1G47395	jmj14-1	Col-0	-2.52258	2.6699	0.0294372	0.397248
AT4G20400	jmj14-1	Col-0	-2.45335	4.96411	2.01201e-77	9.69838e-74
AT1G47400	jmj14-1	Col-0	-2.40711	2.363	0.0134377	0.24231
AT5G35940	jmj14-1	Col-0	-2.3593	1.91127	1.51673e-05	0.00100151
AT2G37870	jmj14-1	Col-0	-2.32874	-0.485914	0.00013564	0.00697409
AT4G12480	jmj14-1	Col-0	-2.32374	5.90049	0.000375001	0.0166216
AT4G12500	jmj14-1	Col-0	-2.07059	0.980225	0.000694342	0.0266685
AT1G65500	jmj14-1	Col-0	-2.04215	1.24185	0.0460453	0.519181
AT5G15960	jmj14-1	Col-0	-1.91133	1.94933	9.19852e-09	1.04945e-06
AT1G23935	jmj14-1	Col-0	-1.82992	0.973321	1.43189e-09	1.80446e-07
AT2G14247	jmj14-1	Col-0	-1.76859	2.33142	0.0699479	0.628456
AT5G44575	jmj14-1	Col-0	-1.76659	1.30678	0.0689522	0.625411
AT2G30766	jmj14-1	Col-0	-1.73276	4.01919	0.0720774	0.635039
AT4G07820	jmj14-1	Col-0	-1.72226	0.42627	0.00813506	0.171611
AT3G28270	jmj14-1	Col-0	-1.67703	3.27473	1.35321e-05	0.000909101
AT2G42540	jmj14-1	Col-0	-1.62189	5.69665	1.58837e-05	0.00103464
AT5G11330	jmj14-1	Col-0	-1.57862	5.46211	8.39741e-24	4.04776e-21
AT1G08090	jmj14-1	Col-0	-1.57013	2.23376	0.0102066	0.199716
AT1G05675	jmj14-1	Col-0	-1.54963	1.04752	0.251239	0.949038
AT1G19610	jmj14-1	Col-0	-1.53603	2.00273	0.116041	0.753078
AT1G01520	jmj14-1	Col-0	-1.52002	0.040192	0.00793655	0.168159
AT5G04150	jmj14-1	Col-0	-1.49292	2.32216	0.00474873	0.117838
AT1G23940	jmj14-1	Col-0	-1.48193	0.857181	3.46692e-06	0.000265013
AT2G12190	jmj14-1	Col-0	-1.47747	1.2592	0.000522244	0.0212434
AT2G30900	jmj14-1	Col-0	-1.46479	0.137545	0.0211782	0.325368
AT1G24580	jmj14-1	Col-0	-1.44558	-0.0312082	0.0123864	0.228976
AT4G18940	jmj14-1	Col-0	-1.38889	0.0466166	4.95855e-05	0.00284541
AT1G48598	jmj14-1	Col-0	-1.38241	0.925454	0.691461	1
AT4G33550	jmj14-1	Col-0	-1.37989	1.79555	0.00124067	0.0432492
AT5G17040	jmj14-1	Col-0	-1.36703	0.770542	0.000439408	0.0187767
AT3G52310	jmj14-1	Col-0	-1.24114	0.634291	0.00160632	0.0528525
AT2G43620	jmj14-1	Col-0	-1.20617	0.503721	0.0486183	0.52854
AT4G13570	jmj14-1	Col-0	-1.20402	0.0650631	0.00184369	0.0590502
AT2G22590	jmj14-1	Col-0	-1.18702	0.787623	0.0240236	0.350378
AT4G23340	jmj14-1	Col-0	-1.18268	-0.201797	0.0030384	0.0846582
AT5G11590	jmj14-1	Col-0	-1.17955	0.219287	0.0100987	0.198687
AT3G13620	jmj14-1	Col-0	-1.17177	2.5529	5.74426e-08	5.79869e-06
AT1G31690	jmj14-1	Col-0	-1.17099	3.48381	9.3704e-13	1.72067e-10
AT5G22140	jmj14-1	Col-0	-1.17056	4.05214	0.00717678	0.156711
AT1G74290	jmj14-1	Col-0	-1.1705	0.192223	0.00212194	0.0658827
AT5G13170	jmj14-1	Col-0	-1.15478	1.94889	0.0108941	0.209127
AT4G25860	jmj14-1	Col-0	-1.14226	0.37538	0.0175324	0.290665
AT2G39800	jmj14-1	Col-0	-1.14118	8.15815	0.0010687	0.0383718
AT1G56600	jmj14-1	Col-0	-1.13761	2.06877	0.00675544	0.149931
AT2G28210	jmj14-1	Col-0	-1.13622	0.653197	0.0156806	0.268745
AT2G01021	jmj14-1	Col-0	-1.13186	0.329158	0.00302884	0.0845139
AT3G06435	jmj14-1	Col-0	-1.12637	1.88229	0.0108711	0.209127
AT5G59320	jmj14-1	Col-0	-1.11882	2.04351	0.01261	0.232441
AT5G16960	jmj14-1	Col-0	-1.11308	-0.453995	0.359507	0.996129
AT1G29270	jmj14-1	Col-0	-1.11104	0.182684	0.0154534	0.266459
AT5G01870	jmj14-1	Col-0	-1.10621	4.77113	0.0104971	0.203208
AT4G01060	jmj14-1	Col-0	-1.10419	0.120072	0.00418373	0.106702
AT1G02820	jmj14-1	Col-0	-1.10369	3.9748	0.00367856	0.0975603
AT4G16370	jmj14-1	Col-0	-1.09595	6.83198	0.0403818	0.482106
AT4G34550	jmj14-1	Col-0	-1.08749	2.16506	0.00103205	0.0375452
AT1G07430	jmj14-1	Col-0	-1.08635	1.42638	0.0606773	0.58938
AT4G15370	jmj14-1	Col-0	-1.08124	0.790323	0.0502285	0.538031
AT3G20110	jmj14-1	Col-0	-1.0585	0.466947	0.0135181	0.243363
AT2G23630	jmj14-1	Col-0	-1.05815	2.2375	0.00206761	0.0644033
AT1G75300	jmj14-1	Col-0	-1.05101	0.676869	0.000422249	0.0182134
AT4G15248	jmj14-1	Col-0	-1.05034	0.523286	0.014347	0.253778
AT2G26520	jmj14-1	Col-0	-1.04725	0.0996162	0.00506568	0.122242
AT1G09600	jmj14-1	Col-0	-1.04711	0.0306882	0.00176447	0.0568751
AT5G53450	jmj14-1	Col-0	-1.04414	7.08695	0.0431389	0.498549
AT1G56430	jmj14-1	Col-0	-1.03754	3.52687	0.00760928	0.162708
AT5G17220	jmj14-1	Col-0	-1.02832	1.74717	0.0132477	0.239615
AT4G14980	jmj14-1	Col-0	-1.01923	1.34194	0.13104	0.788214
AT5G15970	jmj14-1	Col-0	-1.01501	6.75778	1.71372e-10	2.42957e-08
AT4G13575	jmj14-1	Col-0	-1.00308	2.5392	5.20088e-05	0.00297561
AT5G05250	jmj14-1	Col-0	-0.997186	5.07625	0.175889	0.869818
AT1G76960	jmj14-1	Col-0	-0.994291	4.64226	0.0913091	0.694197
AT2G15020	jmj14-1	Col-0	-0.990496	5.96205	0.000409618	0.0178412
AT2G26040	jmj14-1	Col-0	-0.980059	1.40797	0.00413298	0.105933
AT2G27420	jmj14-1	Col-0	-0.9773	2.2946	0.112415	0.746342
AT1G18710	jmj14-1	Col-0	-0.976831	1.74586	0.000178448	0.00868854
AT3G24460	jmj14-1	Col-0	-0.967954	4.50674	0.00347921	0.093318
AT1G17870	jmj14-1	Col-0	-0.966031	2.10886	0.00073495	0.0280606
AT5G47330	jmj14-1	Col-0	-0.965154	1.28504	0.00132552	0.0454758
AT5G52310	jmj14-1	Col-0	-0.957168	5.41095	4.20125e-07	3.68201e-05
AT5G17780	jmj14-1	Col-0	-0.945637	1.50182	0.000759961	0.028731
AT1G60190	jmj14-1	Col-0	-0.939601	1.02326	0.0981154	0.710507
AT4G22880	jmj14-1	Col-0	-0.929254	1.71579	0.117592	0.75829
AT2G23010	jmj14-1	Col-0	-0.916987	2.63032	0.0018536	0.0590733
AT4G12470	jmj14-1	Col-0	-0.91681	3.07823	0.00285836	0.0816473
AT3G05727	jmj14-1	Col-0	-0.916138	3.80958	0.157372	0.834124
AT4G20350	jmj14-1	Col-0	-0.912553	1.1827	0.00232619	0.0710797
AT5G42800	jmj14-1	Col-0	-0.909892	1.9336	0.1083	0.738433
AT2G40520	jmj14-1	Col-0	-0.904804	3.51757	0.000107709	0.0057848
AT1G13130	jmj14-1	Col-0	-0.899267	0.588067	0.0217184	0.329986
AT2G43510	jmj14-1	Col-0	-0.89881	4.15444	0.270411	0.967898
AT5G55570	jmj14-1	Col-0	-0.894755	2.05424	0.00608545	0.139351
AT2G01008	jmj14-1	Col-0	-0.892981	1.85726	0.000559296	0.0223915
AT5G64120	jmj14-1	Col-0	-0.884294	7.07054	9.33513e-07	7.7918e-05
AT2G24940	jmj14-1	Col-0	-0.877773	3.1326	0.51865	1
AT1G52855	jmj14-1	Col-0	-0.877222	0.425898	0.0109044	0.209127
AT1G26240	jmj14-1	Col-0	-0.875427	1.79351	0.278523	0.970356
AT3G03820	jmj14-1	Col-0	-0.870838	0.700824	0.00908993	0.186026
AT3G17130	jmj14-1	Col-0	-0.868573	-0.0213981	0.0164685	0.278291
AT1G22590	jmj14-1	Col-0	-0.864511	3.92962	0.000537513	0.0217457
AT3G21890	jmj14-1	Col-0	-0.864185	0.560455	0.0553523	0.565113
AT4G25780	jmj14-1	Col-0	-0.86045	1.59565	0.0277035	0.380179
AT1G10370	jmj14-1	Col-0	-0.860168	4.29535	2.41495e-06	0.000191616
AT1G76530	jmj14-1	Col-0	-0.857156	1.96986	0.00494979	0.121018
AT1G24090	jmj14-1	Col-0	-0.853259	0.576001	0.0383366	0.46917
AT3G58200	jmj14-1	Col-0	-0.851193	0.129797	0.0566935	0.571662
AT2G36690	jmj14-1	Col-0	-0.850283	1.59768	0.0619079	0.592352
AT5G16350	jmj14-1	Col-0	-0.850281	1.07437	0.00439057	0.11026
AT1G80130	jmj14-1	Col-0	-0.850176	1.12529	0.0839733	0.676764
AT4G14690	jmj14-1	Col-0	-0.842547	1.80832	0.00480952	0.118584
AT2G42530	jmj14-1	Col-0	-0.836423	5.98848	3.47742e-06	0.000265013
AT5G51490	jmj14-1	Col-0	-0.819638	0.174772	0.115359	0.750853
AT1G53130	jmj14-1	Col-0	-0.818222	-0.238444	0.113266	0.747483
AT4G22485	jmj14-1	Col-0	-0.810188	5.55183	0.0391814	0.475007
AT2G26020	jmj14-1	Col-0	-0.808082	-0.00127036	0.387287	1
AT2G18120	jmj14-1	Col-0	-0.805221	0.598028	0.0704563	0.629219
AT4G02850	jmj14-1	Col-0	-0.803168	2.79282	0.00295645	0.0830951
AT3G61760	jmj14-1	Col-0	-0.800109	0.7625	0.0221612	0.332005
AT5G58310	jmj14-1	Col-0	-0.799756	1.82559	0.00921592	0.187835
AT1G25055	jmj14-1	Col-0	-0.786444	4.98349	0.0243253	0.352856
AT3G21351	jmj14-1	Col-0	-0.782114	0.734303	0.0309386	0.410831
AT1G49570	jmj14-1	Col-0	-0.780066	4.4265	0.0129497	0.236292
AT5G20820	jmj14-1	Col-0	-0.776219	1.22563	0.0383493	0.46917
AT1G03340	jmj14-1	Col-0	-0.770058	1.60139	0.0310963	0.412641
AT3G21150	jmj14-1	Col-0	-0.76687	0.19017	0.17868	0.873282
AT5G57320	jmj14-1	Col-0	-0.763711	0.735293	0.0281012	0.383997
AT1G07400	jmj14-1	Col-0	-0.761996	0.0219461	0.0877249	0.686991
AT5G05060	jmj14-1	Col-0	-0.759586	4.6934	1.06369e-05	0.000727269
AT5G01420	jmj14-1	Col-0	-0.759485	0.376453	0.0597423	0.586204
AT5G44578	jmj14-1	Col-0	-0.759016	1.07323	0.0176039	0.290934
AT1G16530	jmj14-1	Col-0	-0.757421	0.508847	0.0298608	0.400937
AT5G24420	jmj14-1	Col-0	-0.75496	5.49325	0.00152918	0.0510991
AT3G28007	jmj14-1	Col-0	-0.75322	1.11179	0.0452998	0.51521
AT4G14550	jmj14-1	Col-0	-0.749801	4.29606	6.5584e-05	0.00366529
AT1G79520	jmj14-1	Col-0	-0.747282	3.95538	0.000346686	0.0155815
AT2G19190	jmj14-1	Col-0	-0.745903	0.929872	0.457399	1
AT4G11290	jmj14-1	Col-0	-0.744276	4.48078	0.0399207	0.479272
AT4G13320	jmj14-1	Col-0	-0.741467	0.276029	0.0417436	0.490169
AT3G62280	jmj14-1	Col-0	-0.740012	0.466278	0.114057	0.749327
AT2G13550	jmj14-1	Col-0	-0.735984	2.31252	0.0157882	0.270109
AT2G13960	jmj14-1	Col-0	-0.734627	-0.0699664	0.0501309	0.537882
AT4G22505	jmj14-1	Col-0	-0.734281	6.27545	0.12564	0.774044
AT2G02010	jmj14-1	Col-0	-0.731998	0.837981	0.567328	1
AT1G56680	jmj14-1	Col-0	-0.731023	1.8762	0.0549792	0.564456
AT3G44990	jmj14-1	Col-0	-0.730551	5.02271	0.0106657	0.206057
AT1G54450	jmj14-1	Col-0	-0.726314	1.631	0.00812632	0.171611
AT3G47640	jmj14-1	Col-0	-0.726195	3.38102	0.132314	0.791789
AT2G02930	jmj14-1	Col-0	-0.724812	0.253152	0.285418	0.970356
AT5G48070	jmj14-1	Col-0	-0.723358	2.45482	0.0638158	0.603153
AT3G30720	jmj14-1	Col-0	-0.723162	1.66681	0.292917	0.970356
AT1G69880	jmj14-1	Col-0	-0.719915	1.97913	0.409121	1
AT1G02390	jmj14-1	Col-0	-0.719624	1.31458	0.00729262	0.157525
AT2G19590	jmj14-1	Col-0	-0.715251	4.67187	0.283337	0.970356
AT3G19620	jmj14-1	Col-0	-0.715134	3.69243	0.00105675	0.0382027
AT5G41900	jmj14-1	Col-0	-0.706609	0.855058	0.067291	0.61724
AT1G58520	jmj14-1	Col-0	-0.702317	5.01692	0.00287521	0.0818862
AT4G38850	jmj14-1	Col-0	-0.694812	1.50615	0.00602036	0.138449
AT4G15480	jmj14-1	Col-0	-0.690648	1.12817	0.0441951	0.506314
AT1G35310	jmj14-1	Col-0	-0.688126	0.0685382	0.0496886	0.534923
AT3G48240	jmj14-1	Col-0	-0.687317	-0.146679	0.211925	0.911675
AT4G08770	jmj14-1	Col-0	-0.678327	4.569	0.168332	0.855317
AT3G20395	jmj14-1	Col-0	-0.677743	1.11629	0.22226	0.924575
AT5G46220	jmj14-1	Col-0	-0.676099	1.01801	0.102328	0.725628
AT1G56710	jmj14-1	Col-0	-0.675806	2.00885	0.0198197	0.311994
AT1G09500	jmj14-1	Col-0	-0.673919	4.54653	0.37129	1
AT2G25680	jmj14-1	Col-0	-0.673161	2.28711	0.0490195	0.530403
AT5G13740	jmj14-1	Col-0	-0.672386	5.76657	0.0330554	0.427798
AT5G52570	jmj14-1	Col-0	-0.670334	3.26845	0.0247929	0.355723
AT4G01680	jmj14-1	Col-0	-0.668857	1.54346	0.0070054	0.153632
AT5G42760	jmj14-1	Col-0	-0.667352	2.62437	0.0136996	0.246402
AT3G56980	jmj14-1	Col-0	-0.667008	2.10284	0.327333	0.988423
AT4G08620	jmj14-1	Col-0	-0.666902	0.20023	0.0724511	0.635485
AT3G60900	jmj14-1	Col-0	-0.665014	2.67266	0.000591078	0.0234497
AT5G05270	jmj14-1	Col-0	-0.66413	4.63621	0.00105851	0.0382027
AT1G70920	jmj14-1	Col-0	-0.663925	0.669068	0.057723	0.576065
AT5G22608	jmj14-1	Col-0	-0.663661	1.74325	0.122035	0.767936
AT2G41240	jmj14-1	Col-0	-0.662722	0.44878	0.523688	1
AT3G17070	jmj14-1	Col-0	-0.660484	2.91484	0.000167894	0.00835914
AT3G18290	jmj14-1	Col-0	-0.659363	7.19016	0.0782453	0.660454
AT4G37980	jmj14-1	Col-0	-0.658334	6.80338	0.00526096	0.125328
AT5G08565	jmj14-1	Col-0	-0.655855	1.3667	0.0141504	0.251925
AT3G21560	jmj14-1	Col-0	-0.653282	4.93656	0.000279324	0.012908
AT2G41800	jmj14-1	Col-0	-0.651911	2.12253	0.0998412	0.71616
AT5G49350	jmj14-1	Col-0	-0.651108	1.38985	0.210759	0.910087
AT5G53980	jmj14-1	Col-0	-0.650072	-0.237038	0.150069	0.825382
AT1G32583	jmj14-1	Col-0	-0.647968	0.480877	0.0646355	0.605843
AT5G28030	jmj14-1	Col-0	-0.647853	2.45519	0.0558797	0.567118
AT4G18280	jmj14-1	Col-0	-0.64782	3.23277	0.00657243	0.147181
AT3G20470	jmj14-1	Col-0	-0.647485	4.91832	0.120514	0.763877
AT2G27550	jmj14-1	Col-0	-0.646308	3.67432	0.0139247	0.249287
AT1G43800	jmj14-1	Col-0	-0.644595	5.58458	0.600394	1
AT5G05350	jmj14-1	Col-0	-0.639781	0.35347	0.0832769	0.674453
AT1G54890	jmj14-1	Col-0	-0.639703	1.86794	0.103128	0.725812
AT4G38300	jmj14-1	Col-0	-0.639364	0.945622	0.0472803	0.522522
AT1G20570	jmj14-1	Col-0	-0.638954	0.439778	0.0614075	0.591363
AT2G20750	jmj14-1	Col-0	-0.637367	3.40961	0.00495575	0.121018
AT3G48280	jmj14-1	Col-0	-0.63683	3.88017	0.000524702	0.0212985
AT1G47510	jmj14-1	Col-0	-0.636479	0.453038	0.14078	0.807368
AT3G12070	jmj14-1	Col-0	-0.636391	1.45939	0.0147026	0.258429
AT2G20875	jmj14-1	Col-0	-0.635093	0.441613	0.0405192	0.483
AT2G23620	jmj14-1	Col-0	-0.634888	0.495086	0.0786179	0.661573
AT4G31870	jmj14-1	Col-0	-0.634439	2.72576	0.141258	0.807961
AT3G51240	jmj14-1	Col-0	-0.631731	4.65211	0.000146452	0.00745048
AT1G48330	jmj14-1	Col-0	-0.631374	3.11812	0.0032782	0.0894018
AT5G10930	jmj14-1	Col-0	-0.629932	4.26073	0.0254445	0.361264
AT1G20470	jmj14-1	Col-0	-0.629453	2.43287	0.0256234	0.362735
AT5G10760	jmj14-1	Col-0	-0.629293	4.78057	0.669992	1
AT2G21320	jmj14-1	Col-0	-0.626692	3.38956	0.00294825	0.0830313
AT5G57240	jmj14-1	Col-0	-0.626091	0.606538	0.10159	0.722599
AT3G47295	jmj14-1	Col-0	-0.623906	4.19073	0.00255577	0.0751186
AT2G17080	jmj14-1	Col-0	-0.623667	0.098614	0.134001	0.793754
AT5G66610	jmj14-1	Col-0	-0.622968	1.3435	0.0103695	0.201348
AT5G66400	jmj14-1	Col-0	-0.621503	5.8312	0.0826284	0.673123
AT1G20070	jmj14-1	Col-0	-0.621384	3.6853	0.00639897	0.144592
AT1G71330	jmj14-1	Col-0	-0.621217	1.03838	0.0220869	0.331406
AT5G45460	jmj14-1	Col-0	-0.616813	2.04983	0.0112839	0.213928
AT2G28500	jmj14-1	Col-0	-0.615122	0.0203368	0.149284	0.823454
AT1G16730	jmj14-1	Col-0	-0.611349	3.18429	0.00244856	0.0736516
AT1G76570	jmj14-1	Col-0	-0.60852	4.19256	0.00177883	0.0570675
AT5G45310	jmj14-1	Col-0	-0.608483	1.64155	0.0339681	0.43431
AT4G14090	jmj14-1	Col-0	-0.60653	2.73329	0.0203499	0.317093
AT3G14440	jmj14-1	Col-0	-0.606415	2.64241	0.0176504	0.291119
AT5G24150	jmj14-1	Col-0	-0.603888	6.61971	0.0133375	0.240786
AT3G45430	jmj14-1	Col-0	-0.602168	1.4804	0.0225303	0.335967
AT1G77450	jmj14-1	Col-0	-0.602088	3.5671	0.0947647	0.702213
AT5G08640	jmj14-1	Col-0	-0.600667	4.86713	0.00942838	0.190253
AT2G14610	jmj14-1	Col-0	-0.599647	3.72875	0.764359	1
AT1G49860	jmj14-1	Col-0	-0.598378	4.45879	0.305602	0.977568
AT2G29090	jmj14-1	Col-0	-0.59721	3.86636	0.0270162	0.37287
AT4G22753	jmj14-1	Col-0	-0.596583	3.07069	0.0461437	0.519353
AT4G14020	jmj14-1	Col-0	-0.596536	3.82176	0.00488184	0.12006
AT2G36145	jmj14-1	Col-0	-0.59574	6.26239	0.00247331	0.0738336
AT5G17390	jmj14-1	Col-0	-0.593828	0.696964	0.0695856	0.627247
AT1G35190	jmj14-1	Col-0	-0.593285	4.38964	1.73276e-05	0.00110262
AT5G24120	jmj14-1	Col-0	-0.592245	5.89272	0.00928014	0.188546
AT5G08070	jmj14-1	Col-0	-0.590027	0.969121	0.0361024	0.452594
AT2G23910	jmj14-1	Col-0	-0.589304	2.18	0.0150013	0.261574
AT4G26680	jmj14-1	Col-0	-0.588906	1.17703	0.0269595	0.37287
AT3G27220	jmj14-1	Col-0	-0.588246	3.89639	0.33855	0.989711
AT3G22740	jmj14-1	Col-0	-0.587906	4.12047	0.00254584	0.0749487
AT3G56290	jmj14-1	Col-0	-0.585549	5.63168	0.00785424	0.166965
AT4G12310	jmj14-1	Col-0	-0.585166	4.0255	0.000121503	0.00636601
AT2G23000	jmj14-1	Col-0	-0.585016	4.27177	0.00546485	0.128341
AT4G22520	jmj14-1	Col-0	-0.584832	-0.003074	0.22211	0.924549
AT1G65870	jmj14-1	Col-0	-0.584804	0.724046	0.0732273	0.637298
AT5G25120	jmj14-1	Col-0	-0.584548	4.68841	0.00191319	0.0605718
AT1G79260	jmj14-1	Col-0	-0.58391	2.75069	0.00229852	0.0704576
AT4G35720	jmj14-1	Col-0	-0.583522	0.406677	0.120773	0.764233
AT3G25820	jmj14-1	Col-0	-0.583231	3.37464	0.168072	0.855317
AT3G27025	jmj14-1	Col-0	-0.58308	0.0737766	0.168335	0.855317
AT1G22900	jmj14-1	Col-0	-0.581489	1.66717	0.020683	0.320827
AT4G19980	jmj14-1	Col-0	-0.581071	-0.00673584	0.35497	0.993845
AT4G23020	jmj14-1	Col-0	-0.581058	2.72059	0.00430366	0.108469
AT4G19230	jmj14-1	Col-0	-0.580977	2.38569	0.0684235	0.621713
AT2G46830	jmj14-1	Col-0	-0.579994	5.19641	0.0458862	0.518297
AT4G05090	jmj14-1	Col-0	-0.577017	4.18136	4.65734e-05	0.00268054
AT2G24010	jmj14-1	Col-0	-0.57438	-0.0886502	0.1088	0.738501
AT1G55960	jmj14-1	Col-0	-0.57435	6.58212	0.020854	0.322829
AT3G23630	jmj14-1	Col-0	-0.57404	-0.157042	0.265275	0.963442
AT3G22830	jmj14-1	Col-0	-0.573901	0.297003	0.0858753	0.681711
AT3G10150	jmj14-1	Col-0	-0.572115	1.83158	0.120501	0.763877
AT2G03090	jmj14-1	Col-0	-0.570827	4.74287	0.0118355	0.221553
AT1G06690	jmj14-1	Col-0	-0.569796	5.98205	0.00302543	0.0845139
AT4G13800	jmj14-1	Col-0	-0.568426	3.69434	0.0588683	0.58237
AT4G32770	jmj14-1	Col-0	-0.567063	5.41002	0.000349455	0.0156694
AT2G45800	jmj14-1	Col-0	-0.566363	0.573501	0.132995	0.792741
AT3G14450	jmj14-1	Col-0	-0.565897	0.9769	0.124366	0.773265
AT5G10946	jmj14-1	Col-0	-0.56425	1.39712	0.103073	0.725812
AT4G08870	jmj14-1	Col-0	-0.562051	5.44192	0.114235	0.749481
AT1G10400	jmj14-1	Col-0	-0.56017	1.42295	0.160354	0.838555
AT3G29590	jmj14-1	Col-0	-0.560116	0.412896	0.330144	0.988423
AT1G13650	jmj14-1	Col-0	-0.560109	6.3551	0.0163721	0.277391
AT5G65140	jmj14-1	Col-0	-0.559925	3.4903	0.100595	0.718091
AT3G15780	jmj14-1	Col-0	-0.558032	3.45752	0.00260524	0.0761084
AT4G34419	jmj14-1	Col-0	-0.55778	0.0678114	0.259636	0.956732
AT5G12340	jmj14-1	Col-0	-0.555964	0.879182	0.156364	0.833849
AT1G78070	jmj14-1	Col-0	-0.555794	4.92719	0.000380277	0.0167783
AT3G24420	jmj14-1	Col-0	-0.555562	2.4313	0.239366	0.942265
AT4G37970	jmj14-1	Col-0	-0.555496	1.88304	0.0191118	0.305804
AT1G70580	jmj14-1	Col-0	-0.555306	6.59435	4.43839e-05	0.00256217
AT5G64710	jmj14-1	Col-0	-0.554143	1.41936	0.105477	0.733394
AT2G28190	jmj14-1	Col-0	-0.553595	5.43682	0.0323373	0.422849
AT5G63660	jmj14-1	Col-0	-0.550214	1.17195	0.1952	0.896826
AT2G37720	jmj14-1	Col-0	-0.549976	0.297183	0.125736	0.774044
AT4G24450	jmj14-1	Col-0	-0.549552	4.43188	0.00712153	0.155681
AT4G27657	jmj14-1	Col-0	-0.548588	-0.10369	0.302031	0.97662
AT1G79710	jmj14-1	Col-0	-0.548517	3.93666	0.109218	0.739145
AT5G57785	jmj14-1	Col-0	-0.548186	3.74771	0.0228587	0.338996
AT4G22235	jmj14-1	Col-0	-0.547958	1.26127	0.142251	0.81098
AT1G03180	jmj14-1	Col-0	-0.547586	1.21391	0.0464085	0.519353
AT3G02480	jmj14-1	Col-0	-0.547561	-0.267936	0.411241	1
AT5G52020	jmj14-1	Col-0	-0.546628	0.404404	0.121985	0.767936
AT1G02230	jmj14-1	Col-0	-0.546552	0.600302	0.392788	1
AT5G16160	jmj14-1	Col-0	-0.546005	0.12721	0.153313	0.830643
AT3G22540	jmj14-1	Col-0	-0.546001	0.756515	0.18283	0.878058
AT5G40820	jmj14-1	Col-0	-0.545703	2.78917	0.00388115	0.100852
AT2G40475	jmj14-1	Col-0	-0.545151	3.46579	0.000488255	0.0202018
AT2G39690	jmj14-1	Col-0	-0.544917	1.91235	0.0223361	0.334105
AT3G51070	jmj14-1	Col-0	-0.544555	1.1807	0.0478799	0.525406
AT1G53060	jmj14-1	Col-0	-0.544403	0.405609	0.0834653	0.674487
AT1G77330	jmj14-1	Col-0	-0.543978	5.39949	0.0270011	0.37287
AT1G74630	jmj14-1	Col-0	-0.543305	0.514161	0.111655	0.74442
AT1G51090	jmj14-1	Col-0	-0.542836	3.27402	0.00292158	0.0826963
AT4G10120	jmj14-1	Col-0	-0.542488	7.45937	0.00244218	0.0736516
AT1G09480	jmj14-1	Col-0	-0.542071	1.05649	0.217551	0.918355
AT1G60590	jmj14-1	Col-0	-0.54015	4.84107	0.0440331	0.505359
AT2G37390	jmj14-1	Col-0	-0.538196	2.14916	0.018182	0.296588
AT1G54050	jmj14-1	Col-0	-0.535938	1.78877	0.0378131	0.466458
AT5G47640	jmj14-1	Col-0	-0.535132	4.79566	0.00156144	0.0519163
AT5G17000	jmj14-1	Col-0	-0.533854	4.54783	0.152361	0.828212
AT5G48175	jmj14-1	Col-0	-0.532501	0.0497973	0.294373	0.972051
AT2G39250	jmj14-1	Col-0	-0.530866	3.89159	0.00495845	0.121018
AT5G49480	jmj14-1	Col-0	-0.530804	5.67839	0.00347988	0.093318
AT2G26150	jmj14-1	Col-0	-0.528576	0.0172837	0.489273	1
AT1G02970	jmj14-1	Col-0	-0.528234	1.52944	0.0809066	0.668077
AT3G02380	jmj14-1	Col-0	-0.527512	4.62541	0.0930325	0.697904
AT5G24313	jmj14-1	Col-0	-0.527379	-0.0451613	0.185237	0.882713
AT1G49030	jmj14-1	Col-0	-0.527287	-0.00771843	0.342771	0.990804
AT5G06940	jmj14-1	Col-0	-0.526458	1.83785	0.032017	0.420856
AT4G30140	jmj14-1	Col-0	-0.524629	4.93891	0.0692813	0.625967
AT2G41190	jmj14-1	Col-0	-0.524203	1.77036	0.06066	0.58938
AT1G62620	jmj14-1	Col-0	-0.523836	-0.0751876	0.289107	0.970356
AT2G25690	jmj14-1	Col-0	-0.523549	1.88819	0.0242821	0.352856
AT3G27120	jmj14-1	Col-0	-0.52345	0.979645	0.106067	0.735248
AT1G73870	jmj14-1	Col-0	-0.521549	4.89192	0.013942	0.249365
AT3G07290	jmj14-1	Col-0	-0.520611	0.966574	0.128939	0.781201
AT3G61610	jmj14-1	Col-0	-0.519711	2.57375	0.0127086	0.233812
AT4G22760	jmj14-1	Col-0	-0.518947	0.484888	0.156109	0.833563
AT3G05180	jmj14-1	Col-0	-0.518811	3.99417	0.00644351	0.145307
AT5G61865	jmj14-1	Col-0	-0.518575	0.911982	0.0663601	0.612489
AT1G14630	jmj14-1	Col-0	-0.518279	1.5761	0.0441201	0.505755
AT3G28150	jmj14-1	Col-0	-0.517064	1.02588	0.133682	0.793711
AT5G41315	jmj14-1	Col-0	-0.515537	-0.0888464	0.232622	0.933247
AT1G54970	jmj14-1	Col-0	-0.514252	1.63892	0.0503239	0.538617
AT3G13674	jmj14-1	Col-0	-0.510672	1.07414	0.0662723	0.612299
AT5G44050	jmj14-1	Col-0	-0.510384	2.07233	0.0341241	0.435437
AT2G03710	jmj14-1	Col-0	-0.510339	3.44591	0.0584485	0.580521
AT2G42110	jmj14-1	Col-0	-0.510272	0.953955	0.14904	0.823393
AT2G30790	jmj14-1	Col-0	-0.508431	2.52277	0.0072105	0.156914
AT1G62710	jmj14-1	Col-0	-0.507457	3.25426	0.0578506	0.576741
AT3G17609	jmj14-1	Col-0	-0.507267	2.94961	0.0072958	0.157525
AT2G47920	jmj14-1	Col-0	-0.505919	1.60742	0.0851218	0.680445
AT3G06830	jmj14-1	Col-0	-0.505492	0.411784	0.1643	0.84918
AT2G30480	jmj14-1	Col-0	-0.505212	2.81457	0.00742083	0.159689
AT2G37195	jmj14-1	Col-0	-0.504559	1.08428	0.0858699	0.681711
AT1G48580	jmj14-1	Col-0	-0.504098	0.742781	0.14591	0.817345
AT2G25000	jmj14-1	Col-0	-0.504041	2.59803	0.326217	0.988423
AT3G47580	jmj14-1	Col-0	-0.503705	2.86196	0.054923	0.564456
AT2G42150	jmj14-1	Col-0	-0.503567	-0.00497195	0.263489	0.961274
AT3G48540	jmj14-1	Col-0	-0.501411	0.577341	0.19875	0.898247
AT5G25610	jmj14-1	Col-0	-0.498548	7.13078	0.00116653	0.0412358
AT5G07690	jmj14-1	Col-0	-0.498534	4.87667	0.0101581	0.199364
AT5G67330	jmj14-1	Col-0	-0.498149	5.19289	0.00249291	0.0740614
AT5G10130	jmj14-1	Col-0	-0.496739	3.14333	0.248151	0.947877
AT3G54120	jmj14-1	Col-0	-0.496519	0.880399	0.137908	0.801869
AT4G17360	jmj14-1	Col-0	-0.496383	3.26907	0.00386023	0.100716
AT4G22517	jmj14-1	Col-0	-0.496373	2.15604	0.290163	0.970356
AT2G16060	jmj14-1	Col-0	-0.496237	5.70321	0.584103	1
AT2G38870	jmj14-1	Col-0	-0.495582	3.92626	0.00138138	0.0469743
AT1G09450	jmj14-1	Col-0	-0.49468	2.10578	0.0398985	0.479272
AT5G40390	jmj14-1	Col-0	-0.49417	4.85275	0.00238887	0.0724211
AT5G15850	jmj14-1	Col-0	-0.493473	4.85995	0.0946948	0.701965
AT5G39890	jmj14-1	Col-0	-0.493051	3.2549	0.652024	1
AT4G34060	jmj14-1	Col-0	-0.492638	3.11363	0.00995253	0.196412
AT1G04110	jmj14-1	Col-0	-0.491071	2.9791	0.0434356	0.500887
AT5G51500	jmj14-1	Col-0	-0.488665	0.945545	0.175654	0.869746
AT2G32640	jmj14-1	Col-0	-0.487943	5.14907	0.00719183	0.156734
AT5G62430	jmj14-1	Col-0	-0.487558	4.38354	0.128627	0.781201
AT3G08505	jmj14-1	Col-0	-0.486957	3.24827	0.0294504	0.397248
AT4G31320	jmj14-1	Col-0	-0.486504	1.47028	0.308332	0.979031
AT1G45616	jmj14-1	Col-0	-0.486449	0.789573	0.227752	0.929374
AT1G64390	jmj14-1	Col-0	-0.485242	6.2875	0.00580952	0.135119
AT4G34000	jmj14-1	Col-0	-0.484869	5.73884	0.00289206	0.0822446
AT2G30420	jmj14-1	Col-0	-0.484148	1.46074	0.0995958	0.715365
AT2G43480	jmj14-1	Col-0	-0.482825	1.19546	0.182919	0.878058
AT3G43790	jmj14-1	Col-0	-0.481306	2.51833	0.0183066	0.297731
AT1G78480	jmj14-1	Col-0	-0.481241	0.610751	0.2214	0.923616
AT5G02830	jmj14-1	Col-0	-0.479775	5.82588	0.00436376	0.10984
AT4G10150	jmj14-1	Col-0	-0.479421	1.48894	0.143886	0.812592
AT5G44110	jmj14-1	Col-0	-0.478711	3.62005	0.0726042	0.635485
AT4G06536	jmj14-1	Col-0	-0.477989	0.84781	0.125587	0.774044
AT1G62250	jmj14-1	Col-0	-0.477695	5.15289	0.00419949	0.106821
AT1G50000	jmj14-1	Col-0	-0.477522	2.22508	0.025671	0.363142
AT2G35035	jmj14-1	Col-0	-0.476073	0.197384	0.215464	0.916472
AT2G21330	jmj14-1	Col-0	-0.475696	9.58642	0.0125309	0.231426
AT2G41870	jmj14-1	Col-0	-0.475219	4.63651	0.00393285	0.101648
AT2G46380	jmj14-1	Col-0	-0.474944	2.38664	0.029189	0.394389
AT4G30650	jmj14-1	Col-0	-0.474222	5.25763	0.00625971	0.141659
AT5G60730	jmj14-1	Col-0	-0.473617	0.588476	0.346834	0.993724
AT2G33735	jmj14-1	Col-0	-0.473333	1.32345	0.14674	0.818897
AT1G14700	jmj14-1	Col-0	-0.47289	4.47045	0.0592802	0.584118
AT4G16770	jmj14-1	Col-0	-0.47262	3.26863	0.00547309	0.128378
AT2G46735	jmj14-1	Col-0	-0.472482	3.45865	0.0453616	0.51539
AT4G28850	jmj14-1	Col-0	-0.471956	0.45956	0.24392	0.945588
AT3G25730	jmj14-1	Col-0	-0.471654	2.78153	0.0621752	0.593466
AT4G00530	jmj14-1	Col-0	-0.47089	0.919932	0.116467	0.755334
AT1G63295	jmj14-1	Col-0	-0.46997	1.70165	0.105367	0.732895
AT1G76740	jmj14-1	Col-0	-0.468292	2.55524	0.031802	0.419445
AT2G22200	jmj14-1	Col-0	-0.467437	1.7308	0.151321	0.826562
AT3G08980	jmj14-1	Col-0	-0.467034	1.30107	0.0651715	0.606977
AT1G51840	jmj14-1	Col-0	-0.466568	2.33696	0.0952749	0.702725
AT5G20220	jmj14-1	Col-0	-0.466244	4.20844	0.00834001	0.174219
AT2G04032	jmj14-1	Col-0	-0.465454	1.4063	0.144493	0.81346
AT1G15150	jmj14-1	Col-0	-0.464806	-0.0732792	0.189552	0.889451
AT5G47440	jmj14-1	Col-0	-0.46441	1.8941	0.055172	0.565113
AT4G39940	jmj14-1	Col-0	-0.463927	6.24636	0.0010406	0.0377472
AT2G05380	jmj14-1	Col-0	-0.46177	7.87923	0.271842	0.969193
AT4G26790	jmj14-1	Col-0	-0.461731	2.86719	0.0340689	0.435309
AT4G13990	jmj14-1	Col-0	-0.461083	2.02482	0.0390166	0.474325
AT3G22880	jmj14-1	Col-0	-0.460007	2.83928	0.0178371	0.292447
AT4G11050	jmj14-1	Col-0	-0.459915	0.171958	0.228313	0.929756
AT1G26560	jmj14-1	Col-0	-0.459833	4.41287	0.114331	0.749481
AT1G48100	jmj14-1	Col-0	-0.459474	2.9201	0.0555868	0.566184
AT1G16430	jmj14-1	Col-0	-0.45885	1.51057	0.0825774	0.673123
AT5G03350	jmj14-1	Col-0	-0.458806	5.09889	0.618768	1
AT1G01210	jmj14-1	Col-0	-0.458021	2.73353	0.0216002	0.328968
AT4G22513	jmj14-1	Col-0	-0.456875	1.48657	0.393204	1
AT4G26120	jmj14-1	Col-0	-0.454792	0.687131	0.42921	1
AT1G29440	jmj14-1	Col-0	-0.454186	3.04875	0.0643627	0.605843
AT2G35660	jmj14-1	Col-0	-0.451443	4.54121	0.0113598	0.214945
AT3G62070	jmj14-1	Col-0	-0.451263	3.25322	0.0985815	0.711771
AT5G39730	jmj14-1	Col-0	-0.451021	4.74278	0.000352739	0.0157434
AT5G67370	jmj14-1	Col-0	-0.449963	6.20017	0.00149378	0.0502257
AT3G25740	jmj14-1	Col-0	-0.44992	3.9048	0.00662999	0.147955
AT1G32220	jmj14-1	Col-0	-0.449901	6.8889	0.00505386	0.122144
AT3G29780	jmj14-1	Col-0	-0.449247	0.759644	0.414007	1
AT1G68935	jmj14-1	Col-0	-0.449218	1.56753	0.0853259	0.681229
AT1G65860	jmj14-1	Col-0	-0.448028	4.51604	0.00247851	0.0738336
AT5G17700	jmj14-1	Col-0	-0.447975	3.83634	0.00410052	0.105276
AT1G33750	jmj14-1	Col-0	-0.447584	2.77624	0.152063	0.827761
AT1G17100	jmj14-1	Col-0	-0.447568	5.76617	0.00494517	0.121018
AT3G15354	jmj14-1	Col-0	-0.44723	5.4978	0.0067978	0.150188
AT5G23570	jmj14-1	Col-0	-0.447002	4.19912	0.00952528	0.190826
AT1G52100	jmj14-1	Col-0	-0.446372	2.59879	0.0813627	0.670725
AT5G14580	jmj14-1	Col-0	-0.445325	3.17743	0.0757687	0.649672
AT5G45200	jmj14-1	Col-0	-0.444682	0.777501	0.295865	0.97225
AT1G11600	jmj14-1	Col-0	-0.442541	3.60029	0.0229105	0.339207
AT4G13650	jmj14-1	Col-0	-0.442381	2.31996	0.0664954	0.612857
AT4G39800	jmj14-1	Col-0	-0.442245	7.13537	0.0131177	0.23771
AT3G01070	jmj14-1	Col-0	-0.44138	0.17095	0.325928	0.988423
AT2G13540	jmj14-1	Col-0	-0.441225	5.40637	0.000460532	0.0193454
AT2G36800	jmj14-1	Col-0	-0.441181	5.13771	0.416618	1
AT5G10570	jmj14-1	Col-0	-0.441034	1.27195	0.173397	0.866399
AT3G02330	jmj14-1	Col-0	-0.44047	0.892367	0.109865	0.74033
AT4G33010	jmj14-1	Col-0	-0.440435	11.034	0.0445333	0.508978
AT5G66500	jmj14-1	Col-0	-0.43961	0.549309	0.142667	0.811105
AT5G63700	jmj14-1	Col-0	-0.439198	3.90803	0.00992474	0.196244
AT1G31750	jmj14-1	Col-0	-0.438768	0.25711	0.276579	0.970356
AT4G20240	jmj14-1	Col-0	-0.438688	2.108	0.248301	0.947877
AT3G24515	jmj14-1	Col-0	-0.438101	2.47728	0.0421201	0.492193
AT4G25480	jmj14-1	Col-0	-0.437936	2.15746	0.211364	0.910087
AT3G58070	jmj14-1	Col-0	-0.437893	1.18272	0.37897	1
AT2G23360	jmj14-1	Col-0	-0.437668	3.58862	0.012188	0.226394
AT3G13020	jmj14-1	Col-0	-0.436153	0.308672	0.259075	0.956539
AT5G43850	jmj14-1	Col-0	-0.43611	6.15446	0.0137875	0.247061
AT1G29290	jmj14-1	Col-0	-0.436018	-0.221357	0.329513	0.988423
AT1G19530	jmj14-1	Col-0	-0.435969	5.37524	0.51701	1
AT1G73480	jmj14-1	Col-0	-0.435823	5.87505	0.0335743	0.431503
AT5G67140	jmj14-1	Col-0	-0.43582	2.37483	0.0965631	0.705775
AT3G21870	jmj14-1	Col-0	-0.435489	2.7214	0.0858224	0.681711
AT1G67370	jmj14-1	Col-0	-0.435169	0.0899449	0.218159	0.918495
AT2G44300	jmj14-1	Col-0	-0.435133	2.32913	0.0547934	0.564355
AT5G51680	jmj14-1	Col-0	-0.434781	1.46962	0.277998	0.970356
AT3G42180	jmj14-1	Col-0	-0.434753	0.660675	0.326048	0.988423
AT2G25270	jmj14-1	Col-0	-0.4347	3.21489	0.0654289	0.608147
AT5G38520	jmj14-1	Col-0	-0.434691	7.2772	0.00390526	0.101318
AT5G25130	jmj14-1	Col-0	-0.434155	3.67912	0.164027	0.849161
AT1G23740	jmj14-1	Col-0	-0.433217	7.42835	0.0107448	0.20717
AT5G66740	jmj14-1	Col-0	-0.432024	1.33427	0.136607	0.798514
AT4G14050	jmj14-1	Col-0	-0.431861	1.50396	0.0781752	0.660454
AT2G02750	jmj14-1	Col-0	-0.431478	1.69201	0.168427	0.855317
AT4G06534	jmj14-1	Col-0	-0.431307	2.3179	0.0854465	0.681508
AT3G02830	jmj14-1	Col-0	-0.431235	6.26244	0.00522919	0.124937
AT2G35130	jmj14-1	Col-0	-0.43108	4.68413	0.0196139	0.310488
AT2G16580	jmj14-1	Col-0	-0.43102	0.172028	0.366783	0.999144
AT5G15120	jmj14-1	Col-0	-0.430988	3.64183	0.541309	1
AT5G14350	jmj14-1	Col-0	-0.430168	0.305569	0.252486	0.94995
AT2G02540	jmj14-1	Col-0	-0.42992	1.13526	0.15959	0.837884
AT4G28250	jmj14-1	Col-0	-0.429509	6.11602	0.0177598	0.292302
AT3G03780	jmj14-1	Col-0	-0.429186	7.93724	0.00235361	0.0718037
AT2G42260	jmj14-1	Col-0	-0.428555	1.25275	0.146732	0.818897
AT2G35840	jmj14-1	Col-0	-0.428456	6.14945	0.0104622	0.202736
AT2G38530	jmj14-1	Col-0	-0.428228	4.09548	0.378305	1
AT4G38840	jmj14-1	Col-0	-0.428084	4.43555	0.0150635	0.26213
AT1G20870	jmj14-1	Col-0	-0.427966	0.953727	0.170458	0.860368
AT3G23740	jmj14-1	Col-0	-0.427707	2.44541	0.0290653	0.392992
AT5G43990	jmj14-1	Col-0	-0.427495	3.25028	0.00843424	0.175806
AT3G51750	jmj14-1	Col-0	-0.426224	2.36202	0.0801864	0.664692
AT5G57390	jmj14-1	Col-0	-0.426029	1.55179	0.126275	0.776126
AT2G33793	jmj14-1	Col-0	-0.425574	1.87718	0.108824	0.738501
AT5G41610	jmj14-1	Col-0	-0.425561	2.2536	0.0652654	0.607328
AT5G07810	jmj14-1	Col-0	-0.425156	2.33168	0.042054	0.491718
AT1G08830	jmj14-1	Col-0	-0.42492	5.83505	0.00200585	0.062778
AT5G65640	jmj14-1	Col-0	-0.424895	4.80087	0.0960313	0.704558
AT1G76955	jmj14-1	Col-0	-0.42373	2.67504	0.0715751	0.633627
AT1G01190	jmj14-1	Col-0	-0.423081	3.18121	0.380781	1
AT1G22160	jmj14-1	Col-0	-0.422974	3.96916	0.00986196	0.195425
AT2G31380	jmj14-1	Col-0	-0.422697	5.16265	0.041417	0.48782
AT3G04700	jmj14-1	Col-0	-0.422051	0.624502	0.198429	0.898247
AT5G15340	jmj14-1	Col-0	-0.421869	0.208033	0.209682	0.908846
AT1G48690	jmj14-1	Col-0	-0.421757	0.704213	0.181056	0.875654
AT1G21590	jmj14-1	Col-0	-0.42118	6.25816	0.00419758	0.106821
AT1G70610	jmj14-1	Col-0	-0.420969	5.78804	0.00645731	0.14534
AT1G64970	jmj14-1	Col-0	-0.420704	4.7747	0.0326538	0.424544
AT1G19630	jmj14-1	Col-0	-0.42045	0.912704	0.195716	0.896826
AT4G13260	jmj14-1	Col-0	-0.419922	1.83511	0.101038	0.719392
AT2G36750	jmj14-1	Col-0	-0.419861	2.66058	0.600204	1
AT5G01410	jmj14-1	Col-0	-0.419559	7.3051	0.0041371	0.105933
AT5G08030	jmj14-1	Col-0	-0.419449	0.332938	0.261244	0.95907
AT3G15420	jmj14-1	Col-0	-0.418935	0.29349	0.197764	0.898247
AT5G59350	jmj14-1	Col-0	-0.418507	4.05907	0.00245909	0.0737383
AT3G06030	jmj14-1	Col-0	-0.418328	3.5808	0.00939996	0.190179
AT2G32530	jmj14-1	Col-0	-0.417214	3.86932	0.24516	0.945695
AT3G49320	jmj14-1	Col-0	-0.417143	1.89588	0.214119	0.914443
AT5G52070	jmj14-1	Col-0	-0.417111	2.52867	0.0451221	0.514184
AT2G37240	jmj14-1	Col-0	-0.416667	5.22839	0.0192848	0.307737
AT2G05250	jmj14-1	Col-0	-0.416381	4.67923	0.0615255	0.591363
AT5G15450	jmj14-1	Col-0	-0.416154	6.49869	0.0102148	0.199716
AT4G21930	jmj14-1	Col-0	-0.416138	0.358317	0.286134	0.970356
AT2G24540	jmj14-1	Col-0	-0.415599	3.79644	0.0533756	0.557586
AT5G05840	jmj14-1	Col-0	-0.415299	1.57762	0.166184	0.851686
AT4G38330	jmj14-1	Col-0	-0.414853	0.962011	0.148205	0.821518
AT4G12540	jmj14-1	Col-0	-0.414441	0.628827	0.230707	0.931292
AT1G75490	jmj14-1	Col-0	-0.414234	1.19234	0.285913	0.970356
AT4G08240	jmj14-1	Col-0	-0.414036	3.06999	0.0361715	0.452861
AT3G48700	jmj14-1	Col-0	-0.413996	0.228714	0.356075	0.993845
AT1G17050	jmj14-1	Col-0	-0.413858	5.27322	0.0243399	0.352856
AT2G18969	jmj14-1	Col-0	-0.413726	0.867526	0.339693	0.989711
AT2G24692	jmj14-1	Col-0	-0.412783	0.770233	0.151097	0.826562
AT1G14580	jmj14-1	Col-0	-0.412591	4.7143	0.00114668	0.0407165
AT2G41290	jmj14-1	Col-0	-0.411484	2.8374	0.0725992	0.635485
AT4G15236	jmj14-1	Col-0	-0.411193	0.500257	0.193687	0.89435
AT3G27730	jmj14-1	Col-0	-0.411122	0.314104	0.250207	0.949038
AT4G21780	jmj14-1	Col-0	-0.410394	-0.0275155	0.270946	0.968528
AT3G03770	jmj14-1	Col-0	-0.410351	5.18742	0.00294772	0.0830313
AT2G16230	jmj14-1	Col-0	-0.40952	-0.106636	0.599189	1
AT5G28910	jmj14-1	Col-0	-0.409182	3.58404	0.0940576	0.700743
AT1G62510	jmj14-1	Col-0	-0.408317	6.63393	0.0888948	0.691122
AT1G52590	jmj14-1	Col-0	-0.407924	3.84953	0.0274398	0.377097
AT1G16850	jmj14-1	Col-0	-0.407134	1.13886	0.272566	0.970006
AT3G03320	jmj14-1	Col-0	-0.406985	2.58458	0.0727892	0.636266
AT4G32295	jmj14-1	Col-0	-0.406954	2.39999	0.0872859	0.686082
AT3G27640	jmj14-1	Col-0	-0.406839	1.47349	0.137258	0.800263
AT5G45340	jmj14-1	Col-0	-0.406726	1.55566	0.325128	0.987838
AT3G27950	jmj14-1	Col-0	-0.406476	0.122159	0.568871	1
AT5G19170	jmj14-1	Col-0	-0.405267	0.614297	0.265771	0.963771
AT3G56300	jmj14-1	Col-0	-0.405063	1.04298	0.177313	0.872581
AT3G46670	jmj14-1	Col-0	-0.404933	4.34397	0.0473323	0.522522
AT3G05345	jmj14-1	Col-0	-0.404762	3.8177	0.0115845	0.217976
AT5G51890	jmj14-1	Col-0	-0.404752	4.84359	0.0155899	0.267666
AT5G25010	jmj14-1	Col-0	-0.40454	0.868997	0.328624	0.988423
AT5G35970	jmj14-1	Col-0	-0.404517	8.5158	0.00517783	0.124017
AT3G19500	jmj14-1	Col-0	-0.404438	0.0853742	0.328449	0.988423
AT2G22070	jmj14-1	Col-0	-0.403955	0.818542	0.233323	0.934699
AT4G33560	jmj14-1	Col-0	-0.403361	3.49384	0.698134	1
AT5G14150	jmj14-1	Col-0	-0.403039	1.23411	0.364562	0.998429
AT5G18700	jmj14-1	Col-0	-0.402967	4.68954	0.00673437	0.149931
AT2G15050	jmj14-1	Col-0	-0.402877	5.04672	0.0113989	0.215473
AT1G51140	jmj14-1	Col-0	-0.402813	4.44937	0.0165068	0.27845
AT1G66950	jmj14-1	Col-0	-0.402702	0.876877	0.292792	0.970356
AT5G05240	jmj14-1	Col-0	-0.402571	2.23313	0.130367	0.786483
AT3G02680	jmj14-1	Col-0	-0.402187	2.33072	0.0530759	0.556474
AT2G41120	jmj14-1	Col-0	-0.401787	3.944	0.0725264	0.635485
AT2G43310	jmj14-1	Col-0	-0.401698	0.451284	0.226143	0.927445
AT3G55630	jmj14-1	Col-0	-0.401247	6.18726	0.021779	0.330127
AT3G48290	jmj14-1	Col-0	-0.401106	1.13352	0.285169	0.970356
AT5G53200	jmj14-1	Col-0	-0.400602	0.724469	0.3161	0.983445
AT3G02870	jmj14-1	Col-0	-0.400444	5.38935	0.0167297	0.280736
AT3G29575	jmj14-1	Col-0	-0.400228	3.89822	0.110278	0.741122
AT1G63250	jmj14-1	Col-0	-0.400029	2.27809	0.0930611	0.697904
AT3G09600	jmj14-1	Col-0	-0.39988	2.53315	0.179849	0.874146
AT4G09350	jmj14-1	Col-0	-0.399783	4.64834	0.028044	0.383487
AT3G18010	jmj14-1	Col-0	-0.39968	0.0610676	0.292506	0.970356
AT4G16807	jmj14-1	Col-0	-0.399367	0.69311	0.182593	0.878058
AT4G16000	jmj14-1	Col-0	-0.399307	2.93999	0.156867	0.83409
AT3G08730	jmj14-1	Col-0	-0.399279	6.26838	0.0103697	0.201348
AT1G68240	jmj14-1	Col-0	-0.399265	-0.19143	0.454808	1
AT3G28220	jmj14-1	Col-0	-0.399159	4.69704	0.0254446	0.361264
AT2G05540	jmj14-1	Col-0	-0.399073	6.68121	0.196722	0.897529
AT2G47550	jmj14-1	Col-0	-0.398513	2.30962	0.288102	0.970356
AT3G24190	jmj14-1	Col-0	-0.398469	6.56821	0.0129782	0.236292
AT1G08250	jmj14-1	Col-0	-0.397636	3.65244	0.0137286	0.246692
AT1G29670	jmj14-1	Col-0	-0.397389	6.41184	0.0194785	0.308852
AT5G20670	jmj14-1	Col-0	-0.396806	1.01083	0.155353	0.833563
AT2G34460	jmj14-1	Col-0	-0.396474	6.24579	0.0131106	0.23771
AT3G63450	jmj14-1	Col-0	-0.396242	2.81269	0.0969258	0.70719
AT5G42280	jmj14-1	Col-0	-0.395998	1.77978	0.151902	0.827585
AT2G31230	jmj14-1	Col-0	-0.395598	2.75239	0.13345	0.793523
AT3G06510	jmj14-1	Col-0	-0.395443	6.67037	0.0175662	0.290725
AT1G33102	jmj14-1	Col-0	-0.395405	0.694001	0.360985	0.996884
AT4G33720	jmj14-1	Col-0	-0.394803	1.80792	0.681636	1
AT2G19650	jmj14-1	Col-0	-0.394785	3.53585	0.0793381	0.663292
AT4G00490	jmj14-1	Col-0	-0.394626	4.5687	0.00156172	0.0519163
AT4G24710	jmj14-1	Col-0	-0.394455	1.73142	0.0957711	0.703453
AT1G80830	jmj14-1	Col-0	-0.394164	6.10405	0.0107568	0.207194
AT4G32970	jmj14-1	Col-0	-0.393615	2.89358	0.034678	0.440176
AT1G04570	jmj14-1	Col-0	-0.393593	1.39903	0.255258	0.952629
AT1G11720	jmj14-1	Col-0	-0.393316	5.96933	0.00640429	0.144592
AT2G14050	jmj14-1	Col-0	-0.393028	1.90203	0.0912082	0.694197
AT3G62930	jmj14-1	Col-0	-0.392906	2.15639	0.135671	0.797249
AT3G15357	jmj14-1	Col-0	-0.391929	2.0787	0.329091	0.988423
AT3G02550	jmj14-1	Col-0	-0.391919	4.3474	0.551845	1
AT4G16260	jmj14-1	Col-0	-0.391878	6.71602	0.0740952	0.641301
AT5G17050	jmj14-1	Col-0	-0.391799	4.68554	0.00516772	0.123929
AT4G27370	jmj14-1	Col-0	-0.391542	3.32958	0.025579	0.362373
AT3G12320	jmj14-1	Col-0	-0.391536	4.39854	0.0953611	0.702725
AT4G25290	jmj14-1	Col-0	-0.39099	5.63128	0.024576	0.354148
AT1G23970	jmj14-1	Col-0	-0.390745	3.01925	0.0171078	0.28559
AT5G57050	jmj14-1	Col-0	-0.389991	3.62482	0.0909874	0.694197
AT5G57780	jmj14-1	Col-0	-0.389183	3.2947	0.0899696	0.693734
AT3G02885	jmj14-1	Col-0	-0.389006	2.45568	0.384197	1
AT1G77200	jmj14-1	Col-0	-0.388387	-0.131991	0.322681	0.986886
AT2G35030	jmj14-1	Col-0	-0.388162	1.6407	0.161002	0.84081
AT1G07010	jmj14-1	Col-0	-0.387425	5.48615	0.0374815	0.463851
AT5G57790	jmj14-1	Col-0	-0.386994	2.53957	0.224261	0.927445
AT1G01750	jmj14-1	Col-0	-0.386769	2.16174	0.260408	0.957828
AT5G60880	jmj14-1	Col-0	-0.386566	0.675621	0.305322	0.977512
AT2G19720	jmj14-1	Col-0	-0.386554	2.02018	0.112293	0.746342
AT1G80970	jmj14-1	Col-0	-0.386268	0.575395	0.262432	0.960614
AT2G14520	jmj14-1	Col-0	-0.38603	1.70525	0.148742	0.82269
AT3G20440	jmj14-1	Col-0	-0.385279	3.56019	0.0803612	0.665569
AT5G43160	jmj14-1	Col-0	-0.384788	1.70236	0.112941	0.747083
AT3G52670	jmj14-1	Col-0	-0.383649	0.412184	0.254867	0.952629
AT4G34530	jmj14-1	Col-0	-0.38357	1.39128	0.355157	0.993845
AT3G63370	jmj14-1	Col-0	-0.383246	3.38318	0.0468514	0.521259
AT4G18270	jmj14-1	Col-0	-0.383242	3.89356	0.0990322	0.713809
AT2G01740	jmj14-1	Col-0	-0.382986	0.947864	0.200279	0.901179
AT4G34900	jmj14-1	Col-0	-0.382594	4.07591	0.148586	0.822537
AT5G48430	jmj14-1	Col-0	-0.381736	1.82769	0.183032	0.878194
AT3G05340	jmj14-1	Col-0	-0.381398	2.4955	0.0649207	0.606168
AT5G03130	jmj14-1	Col-0	-0.381322	0.252339	0.312892	0.982035
AT2G18230	jmj14-1	Col-0	-0.380797	4.2751	0.0453056	0.51521
AT1G25425	jmj14-1	Col-0	-0.380406	1.40488	0.182865	0.878058
AT5G13870	jmj14-1	Col-0	-0.3804	3.09829	0.122542	0.769869
AT1G19140	jmj14-1	Col-0	-0.380288	4.32442	0.00971537	0.193715
AT5G24155	jmj14-1	Col-0	-0.380279	3.13114	0.0763589	0.652026
AT1G72270	jmj14-1	Col-0	-0.380122	3.07387	0.139077	0.805145
AT5G27300	jmj14-1	Col-0	-0.379987	3.0648	0.0369895	0.459236
AT3G20380	jmj14-1	Col-0	-0.379693	3.08771	0.229715	0.930883
AT4G31390	jmj14-1	Col-0	-0.378879	5.80445	0.0159199	0.27199
AT1G16220	jmj14-1	Col-0	-0.378852	2.24158	0.0694877	0.627068
AT4G31115	jmj14-1	Col-0	-0.378828	4.39564	0.00623358	0.141566
AT3G52680	jmj14-1	Col-0	-0.378808	1.51533	0.113897	0.748736
AT2G40080	jmj14-1	Col-0	-0.378687	5.26892	0.0485278	0.52854
AT2G21970	jmj14-1	Col-0	-0.377777	5.6997	0.0259252	0.36523
AT3G06160	jmj14-1	Col-0	-0.377638	1.60906	0.360713	0.996884
AT5G65840	jmj14-1	Col-0	-0.377554	6.31123	0.00680018	0.150188
AT2G26010	jmj14-1	Col-0	-0.377436	0.967961	0.645335	1
AT2G34720	jmj14-1	Col-0	-0.377227	4.21341	0.00536945	0.127341
AT3G27690	jmj14-1	Col-0	-0.377177	10.3333	0.0474683	0.522889
AT5G06790	jmj14-1	Col-0	-0.377104	2.45033	0.250246	0.949038
AT2G41250	jmj14-1	Col-0	-0.376811	4.61931	0.0128083	0.235197
AT5G16900	jmj14-1	Col-0	-0.375433	0.911336	0.271235	0.968639
AT5G10410	jmj14-1	Col-0	-0.375381	1.72605	0.164431	0.849515
AT2G21210	jmj14-1	Col-0	-0.375252	5.50111	0.0677965	0.619519
AT4G18810	jmj14-1	Col-0	-0.374918	6.81883	0.019728	0.311784
AT1G78510	jmj14-1	Col-0	-0.374858	5.18847	0.0192964	0.307737
AT5G17800	jmj14-1	Col-0	-0.374656	1.3915	0.306595	0.977585
AT5G63595	jmj14-1	Col-0	-0.37438	0.680714	0.254568	0.952629
AT5G45440	jmj14-1	Col-0	-0.374019	0.493312	0.300087	0.97564
AT2G17470	jmj14-1	Col-0	-0.373499	0.447859	0.314906	0.983243
AT2G04790	jmj14-1	Col-0	-0.373284	3.71336	0.0590557	0.582463
AT1G16410	jmj14-1	Col-0	-0.372778	7.75817	0.00451967	0.112916
AT1G29430	jmj14-1	Col-0	-0.372234	3.39807	0.0699192	0.628456
AT5G02550	jmj14-1	Col-0	-0.371982	2.71371	0.0469722	0.522001
AT1G64980	jmj14-1	Col-0	-0.371757	4.42184	0.0380929	0.467916
AT2G43500	jmj14-1	Col-0	-0.371685	3.84889	0.0507846	0.540608
AT3G12500	jmj14-1	Col-0	-0.370894	4.98498	0.111601	0.74442
AT2G31141	jmj14-1	Col-0	-0.370758	0.796342	0.255881	0.952629
AT3G43600	jmj14-1	Col-0	-0.370653	5.44203	0.0120236	0.223988
AT2G37100	jmj14-1	Col-0	-0.37005	2.37689	0.110551	0.742416
AT5G13360	jmj14-1	Col-0	-0.370032	3.7848	0.0101641	0.199364
AT3G09730	jmj14-1	Col-0	-0.369219	1.44284	0.148543	0.82253
AT1G11220	jmj14-1	Col-0	-0.368576	1.38832	0.23458	0.93484
AT5G14750	jmj14-1	Col-0	-0.368408	0.348442	0.323643	0.987063
AT4G25220	jmj14-1	Col-0	-0.368093	0.801718	0.469034	1
AT5G10080	jmj14-1	Col-0	-0.367718	2.31545	0.110711	0.742736
AT2G44880	jmj14-1	Col-0	-0.367591	0.0266982	0.455403	1
AT3G14740	jmj14-1	Col-0	-0.367486	2.16346	0.123142	0.771378
AT3G28540	jmj14-1	Col-0	-0.367193	4.37112	0.660665	1
AT1G61300	jmj14-1	Col-0	-0.367191	5.72268	0.0570563	0.572073
AT3G15460	jmj14-1	Col-0	-0.366253	2.64926	0.0956998	0.703423
AT1G07270	jmj14-1	Col-0	-0.366093	-0.131211	0.395321	1
AT1G12370	jmj14-1	Col-0	-0.36579	2.8179	0.0504031	0.538617
AT1G06360	jmj14-1	Col-0	-0.365773	4.91308	0.0289342	0.391814
AT3G15930	jmj14-1	Col-0	-0.364928	0.33982	0.313073	0.98216
AT1G77400	jmj14-1	Col-0	-0.364793	2.26016	0.151285	0.826562
AT1G58848	jmj14-1	Col-0	-0.364685	6.73801	0.0167924	0.281299
AT5G27680	jmj14-1	Col-0	-0.36454	2.30089	0.0815336	0.671328
AT3G20100	jmj14-1	Col-0	-0.364485	4.43285	0.037889	0.466878
AT5G45920	jmj14-1	Col-0	-0.364289	1.86683	0.170433	0.860368
AT3G54930	jmj14-1	Col-0	-0.364261	2.09366	0.0876023	0.68674
AT2G01900	jmj14-1	Col-0	-0.364178	2.3623	0.322444	0.986886
AT2G46660	jmj14-1	Col-0	-0.364112	1.99716	0.0944381	0.70108
AT1G78770	jmj14-1	Col-0	-0.364092	2.68097	0.0981319	0.710507
AT3G61880	jmj14-1	Col-0	-0.36369	3.01598	0.0855761	0.681534
AT5G16980	jmj14-1	Col-0	-0.363678	3.4178	0.537903	1
AT1G19840	jmj14-1	Col-0	-0.363003	0.0378786	0.368705	0.999637
AT1G04020	jmj14-1	Col-0	-0.362303	3.25411	0.0530143	0.556279
AT1G31230	jmj14-1	Col-0	-0.362286	6.31054	0.00466593	0.115933
AT3G53830	jmj14-1	Col-0	-0.362191	3.07329	0.0849866	0.680445
AT5G61400	jmj14-1	Col-0	-0.36216	0.563816	0.282598	0.970356
AT2G22140	jmj14-1	Col-0	-0.362115	0.615268	0.296148	0.97225
AT3G24340	jmj14-1	Col-0	-0.36187	0.212551	0.337645	0.989711
AT3G54600	jmj14-1	Col-0	-0.36176	6.15292	0.00954809	0.190826
AT4G00020	jmj14-1	Col-0	-0.361663	3.55747	0.0213269	0.326612
AT1G80980	jmj14-1	Col-0	-0.361505	2.70277	0.0675779	0.619269
AT3G47430	jmj14-1	Col-0	-0.360977	4.67969	0.072609	0.635485
AT1G08570	jmj14-1	Col-0	-0.360969	6.34026	0.0454655	0.515962
AT5G13930	jmj14-1	Col-0	-0.360468	7.2851	0.0577226	0.576065
AT4G14850	jmj14-1	Col-0	-0.360449	2.10917	0.0937525	0.700137
AT1G24880	jmj14-1	Col-0	-0.360448	6.03892	0.00546441	0.128341
AT3G11410	jmj14-1	Col-0	-0.360321	5.79536	0.0305496	0.408195
AT4G12840	jmj14-1	Col-0	-0.360141	2.03559	0.0949796	0.702455
AT3G54820	jmj14-1	Col-0	-0.359967	3.43991	0.0334673	0.431051
AT3G02050	jmj14-1	Col-0	-0.359768	5.72561	0.00387254	0.100852
AT2G24645	jmj14-1	Col-0	-0.359697	2.75798	0.1235	0.772269
AT2G41660	jmj14-1	Col-0	-0.35953	4.36586	0.105846	0.734373
AT1G76110	jmj14-1	Col-0	-0.359418	5.36098	0.0385945	0.470948
AT2G18100	jmj14-1	Col-0	-0.359157	0.997771	0.270083	0.967898
AT1G18550	jmj14-1	Col-0	-0.358785	2.63211	0.134297	0.794337
AT5G03190	jmj14-1	Col-0	-0.358771	4.57581	0.0255694	0.362373
AT3G48320	jmj14-1	Col-0	-0.358655	4.60085	0.0566484	0.571662
AT5G19040	jmj14-1	Col-0	-0.358402	1.43796	0.324022	0.987429
AT1G53140	jmj14-1	Col-0	-0.358397	3.18597	0.062173	0.593466
AT2G21590	jmj14-1	Col-0	-0.357879	3.07177	0.0489667	0.530403
AT5G62140	jmj14-1	Col-0	-0.35785	4.74377	0.0644156	0.605843
AT2G36026	jmj14-1	Col-0	-0.357633	1.89208	0.164132	0.849161
AT2G46790	jmj14-1	Col-0	-0.356193	4.99726	0.088182	0.688355
AT1G01570	jmj14-1	Col-0	-0.355746	1.01342	0.26773	0.965899
AT4G12000	jmj14-1	Col-0	-0.355633	1.89879	0.276985	0.970356
AT1G23880	jmj14-1	Col-0	-0.35559	1.81788	0.129228	0.782063
AT5G48900	jmj14-1	Col-0	-0.355331	4.01604	0.0407653	0.483927
AT1G33480	jmj14-1	Col-0	-0.355214	2.755	0.0911052	0.694197
AT3G24150	jmj14-1	Col-0	-0.355162	2.96315	0.0515207	0.545585
AT2G33380	jmj14-1	Col-0	-0.355082	3.04979	0.329185	0.988423
AT1G51830	jmj14-1	Col-0	-0.354988	4.83477	0.212646	0.912739
AT2G42750	jmj14-1	Col-0	-0.354582	7.21186	0.046787	0.521144
AT2G20290	jmj14-1	Col-0	-0.354347	4.37922	0.0112121	0.213196
AT1G07290	jmj14-1	Col-0	-0.354119	0.0912568	0.336702	0.989711
AT3G47960	jmj14-1	Col-0	-0.35395	5.38822	0.0180504	0.295135
AT4G24010	jmj14-1	Col-0	-0.353325	1.02693	0.259677	0.956732
AT4G37560	jmj14-1	Col-0	-0.352995	4.71441	0.0744865	0.642974
AT5G58330	jmj14-1	Col-0	-0.352899	8.35849	0.0344309	0.437327
AT1G14840	jmj14-1	Col-0	-0.35277	4.92527	0.0175127	0.290587
AT5G44582	jmj14-1	Col-0	-0.352537	0.162229	0.342807	0.990804
AT4G31805	jmj14-1	Col-0	-0.352502	1.83892	0.247265	0.947877
AT4G16835	jmj14-1	Col-0	-0.352147	1.19771	0.193642	0.89435
AT4G26530	jmj14-1	Col-0	-0.351357	10.5101	0.112224	0.746342
AT1G10640	jmj14-1	Col-0	-0.351112	5.02862	0.0788795	0.662691
AT1G19150	jmj14-1	Col-0	-0.350945	7.19736	0.0767779	0.653578
AT1G72360	jmj14-1	Col-0	-0.350844	3.28737	0.493565	1
AT1G22430	jmj14-1	Col-0	-0.350079	5.95068	0.0204649	0.3177
AT2G26820	jmj14-1	Col-0	-0.350013	1.82137	0.355347	0.993845
AT1G44000	jmj14-1	Col-0	-0.34973	6.54521	0.035648	0.449235
AT1G75120	jmj14-1	Col-0	-0.349554	2.72921	0.11427	0.749481
AT1G60690	jmj14-1	Col-0	-0.349475	3.1281	0.086913	0.685106
AT3G11750	jmj14-1	Col-0	-0.34913	1.0753	0.352521	0.993845
AT1G78170	jmj14-1	Col-0	-0.349062	4.43439	0.04228	0.493762
AT5G15160	jmj14-1	Col-0	-0.348622	0.797062	0.37347	1
AT3G45242	jmj14-1	Col-0	-0.348605	3.2088	0.312304	0.981946
AT2G21280	jmj14-1	Col-0	-0.348476	5.9067	0.0267386	0.371164
AT1G80080	jmj14-1	Col-0	-0.34823	3.47873	0.143678	0.812592
AT2G36895	jmj14-1	Col-0	-0.347843	5.65534	0.0210122	0.323869
AT4G38480	jmj14-1	Col-0	-0.347235	1.96135	0.295998	0.97225
AT1G68570	jmj14-1	Col-0	-0.347161	4.59855	0.155764	0.833563
AT3G20370	jmj14-1	Col-0	-0.346651	5.74299	0.288882	0.970356
AT5G17670	jmj14-1	Col-0	-0.346627	5.7781	0.0806564	0.666868
AT5G48820	jmj14-1	Col-0	-0.346288	1.13825	0.376983	1
AT4G36240	jmj14-1	Col-0	-0.346214	2.03604	0.125915	0.774654
AT5G22110	jmj14-1	Col-0	-0.345859	2.21446	0.135858	0.797249
AT1G01370	jmj14-1	Col-0	-0.345678	1.96889	0.1445	0.81346
AT4G34760	jmj14-1	Col-0	-0.345519	3.84992	0.0648114	0.605843
AT2G46640	jmj14-1	Col-0	-0.345153	2.17869	0.247805	0.947877
AT3G13880	jmj14-1	Col-0	-0.344906	1.33791	0.295143	0.97225
AT1G01250	jmj14-1	Col-0	-0.344689	0.92349	0.382201	1
AT5G20935	jmj14-1	Col-0	-0.344586	3.32266	0.0793222	0.663292
AT5G38540	jmj14-1	Col-0	-0.344444	0.320678	0.377423	1
AT2G35160	jmj14-1	Col-0	-0.344352	1.73502	0.134901	0.795199
AT1G18810	jmj14-1	Col-0	-0.344324	4.17549	0.0392283	0.475007
AT1G29700	jmj14-1	Col-0	-0.34427	6.2564	0.0191594	0.306059
AT1G75100	jmj14-1	Col-0	-0.343427	5.88116	0.0366666	0.456698
AT1G62560	jmj14-1	Col-0	-0.343216	5.13273	0.0533647	0.557586
AT1G60989	jmj14-1	Col-0	-0.343185	2.66586	0.158382	0.836128
AT5G14740	jmj14-1	Col-0	-0.343146	10.0078	0.112759	0.7466
AT5G15230	jmj14-1	Col-0	-0.343129	7.40053	0.171918	0.863321
AT1G31240	jmj14-1	Col-0	-0.342799	0.0739484	0.436729	1
AT1G31190	jmj14-1	Col-0	-0.342291	4.95751	0.0147788	0.259046
AT1G51190	jmj14-1	Col-0	-0.342266	0.794429	0.399478	1
AT2G37770	jmj14-1	Col-0	-0.342195	2.37591	0.739435	1
AT1G07260	jmj14-1	Col-0	-0.341663	2.82165	0.14057	0.80717
AT4G19830	jmj14-1	Col-0	-0.341491	4.34393	0.134905	0.795199
AT5G18430	jmj14-1	Col-0	-0.341373	1.99059	0.200874	0.902163
AT1G26840	jmj14-1	Col-0	-0.341145	1.42822	0.203157	0.902975
AT1G16080	jmj14-1	Col-0	-0.340787	6.79288	0.0670128	0.615273
AT1G80170	jmj14-1	Col-0	-0.340779	2.7842	0.0739376	0.641003
AT1G29460	jmj14-1	Col-0	-0.340248	3.04213	0.23295	0.933787
AT1G09350	jmj14-1	Col-0	-0.340166	1.0971	0.331623	0.98937
AT5G57970	jmj14-1	Col-0	-0.34002	2.29672	0.130537	0.787267
AT1G66330	jmj14-1	Col-0	-0.339875	6.60378	0.0357552	0.449997
AT1G68500	jmj14-1	Col-0	-0.339855	1.57582	0.173818	0.866441
AT5G57170	jmj14-1	Col-0	-0.33967	4.61079	0.0365461	0.455491
AT4G35270	jmj14-1	Col-0	-0.339345	4.68631	0.0125895	0.232286
AT3G14360	jmj14-1	Col-0	-0.33927	2.01211	0.142345	0.811007
AT2G43440	jmj14-1	Col-0	-0.338916	0.168959	0.358247	0.995133
AT1G66250	jmj14-1	Col-0	-0.338904	3.37076	0.0401323	0.480859
AT5G06530	jmj14-1	Col-0	-0.338514	4.12035	0.049908	0.536386
AT1G71480	jmj14-1	Col-0	-0.338491	5.9236	0.0251074	0.358058
AT3G29130	jmj14-1	Col-0	-0.338433	1.92952	0.18939	0.889338
AT3G49900	jmj14-1	Col-0	-0.338033	2.45113	0.202643	0.902866
AT1G64950	jmj14-1	Col-0	-0.337827	6.60838	0.266564	0.964561
AT2G32400	jmj14-1	Col-0	-0.337826	4.011	0.0168992	0.282841
AT1G69210	jmj14-1	Col-0	-0.33768	1.64458	0.176741	0.87244
AT3G59880	jmj14-1	Col-0	-0.337596	0.358697	0.451421	1
AT3G17360	jmj14-1	Col-0	-0.33734	3.86989	0.0706451	0.629219
AT4G28070	jmj14-1	Col-0	-0.33713	2.2033	0.15008	0.825382
AT1G52155	jmj14-1	Col-0	-0.337041	1.80444	0.191217	0.891702
AT3G11402	jmj14-1	Col-0	-0.336664	1.01638	0.341523	0.98985
AT5G18030	jmj14-1	Col-0	-0.336022	3.56061	0.215576	0.916544
AT4G26850	jmj14-1	Col-0	-0.335993	7.69418	0.0285558	0.388557
AT5G01260	jmj14-1	Col-0	-0.335589	4.13859	0.0509905	0.541978
AT5G60430	jmj14-1	Col-0	-0.335155	2.12082	0.136872	0.799451
AT3G17770	jmj14-1	Col-0	-0.335107	5.31505	0.108616	0.738501
AT1G01420	jmj14-1	Col-0	-0.334708	2.98858	0.111949	0.745852
AT1G61760	jmj14-1	Col-0	-0.334684	0.0791053	0.353672	0.993845
AT3G03190	jmj14-1	Col-0	-0.334389	3.81165	0.0319124	0.420002
AT4G39110	jmj14-1	Col-0	-0.33399	0.791035	0.283396	0.970356
AT1G74500	jmj14-1	Col-0	-0.333946	2.27564	0.414176	1
AT4G28740	jmj14-1	Col-0	-0.333891	5.59789	0.0451027	0.514184
AT2G40030	jmj14-1	Col-0	-0.33386	4.14231	0.0177828	0.292302
AT2G43140	jmj14-1	Col-0	-0.33359	2.48926	0.232317	0.933189
AT1G64400	jmj14-1	Col-0	-0.333414	3.99049	0.0403526	0.482056
AT2G47490	jmj14-1	Col-0	-0.332877	4.36099	0.0381458	0.467916
AT1G11270	jmj14-1	Col-0	-0.332744	2.20246	0.133017	0.792741
AT5G53990	jmj14-1	Col-0	-0.332517	1.70194	0.424709	1
AT1G69530	jmj14-1	Col-0	-0.332341	8.14204	0.106683	0.736322
AT1G05280	jmj14-1	Col-0	-0.332168	0.869598	0.463371	1
AT4G11350	jmj14-1	Col-0	-0.331932	0.861706	0.330772	0.988974
AT3G06020	jmj14-1	Col-0	-0.331455	0.590546	0.374027	1
AT3G04870	jmj14-1	Col-0	-0.33141	6.67952	0.0183481	0.297785
AT3G50460	jmj14-1	Col-0	-0.33105	-0.0519385	0.476868	1
AT3G52740	jmj14-1	Col-0	-0.330976	3.97086	0.0468462	0.521259
AT3G10940	jmj14-1	Col-0	-0.330835	5.59247	0.0232731	0.34228
AT3G56160	jmj14-1	Col-0	-0.330809	5.63438	0.0316933	0.418833
AT3G62410	jmj14-1	Col-0	-0.330741	8.20186	0.0741051	0.641301
AT1G69350	jmj14-1	Col-0	-0.330664	0.202904	0.318273	0.984193
AT4G39950	jmj14-1	Col-0	-0.330596	5.90152	0.30922	0.979345
AT4G27820	jmj14-1	Col-0	-0.330498	5.76296	0.0190533	0.305543
AT1G50260	jmj14-1	Col-0	-0.330418	3.86386	0.0709726	0.630102
AT5G19060	jmj14-1	Col-0	-0.329994	0.673927	0.418325	1
AT3G04320	jmj14-1	Col-0	-0.329979	1.44483	0.405355	1
AT2G44080	jmj14-1	Col-0	-0.329931	3.42176	0.353263	0.993845
AT1G29420	jmj14-1	Col-0	-0.329916	0.55949	0.442988	1
AT1G20060	jmj14-1	Col-0	-0.329852	2.34389	0.113271	0.747483
AT2G25480	jmj14-1	Col-0	-0.329806	4.31188	0.00974499	0.193904
AT2G36980	jmj14-1	Col-0	-0.329571	0.894479	0.261485	0.959225
AT5G43740	jmj14-1	Col-0	-0.329502	4.3257	0.0260976	0.366324
AT3G07610	jmj14-1	Col-0	-0.329353	4.71463	0.0265127	0.369893
AT3G47675	jmj14-1	Col-0	-0.32918	2.04997	0.249216	0.948183
AT5G65990	jmj14-1	Col-0	-0.329144	4.54369	0.0629707	0.599279
AT1G26100	jmj14-1	Col-0	-0.328971	2.27939	0.147515	0.821153
AT1G72170	jmj14-1	Col-0	-0.328771	3.58047	0.0466733	0.520178
AT4G27520	jmj14-1	Col-0	-0.328729	7.46062	0.110758	0.742792
AT1G54690	jmj14-1	Col-0	-0.328662	4.25827	0.0240201	0.350378
AT2G46200	jmj14-1	Col-0	-0.328525	2.50833	0.0943856	0.70108
AT4G22490	jmj14-1	Col-0	-0.328503	6.05535	0.0852711	0.681074
AT3G09650	jmj14-1	Col-0	-0.328448	5.26678	0.0266551	0.371074
AT4G01883	jmj14-1	Col-0	-0.327971	5.13542	0.0567185	0.571662
AT1G17940	jmj14-1	Col-0	-0.327883	3.61994	0.0333499	0.430592
AT1G45191	jmj14-1	Col-0	-0.327777	2.91976	0.0910736	0.694197
AT2G42600	jmj14-1	Col-0	-0.327509	8.78166	0.0209911	0.323869
AT5G10900	jmj14-1	Col-0	-0.327496	2.52093	0.165702	0.850951
AT1G70760	jmj14-1	Col-0	-0.327311	7.48214	0.0386424	0.470948
AT3G15790	jmj14-1	Col-0	-0.327178	4.3874	0.022874	0.338996
AT4G28660	jmj14-1	Col-0	-0.327119	6.96007	0.127935	0.779658
AT4G33470	jmj14-1	Col-0	-0.327116	5.27752	0.0252532	0.359607
AT5G09820	jmj14-1	Col-0	-0.327004	3.55511	0.114574	0.749481
AT1G78180	jmj14-1	Col-0	-0.326894	4.54648	0.0502111	0.538031
AT1G55320	jmj14-1	Col-0	-0.326858	3.36614	0.0555425	0.566184
AT2G25980	jmj14-1	Col-0	-0.326679	4.90634	0.267087	0.96571
AT3G50845	jmj14-1	Col-0	-0.326571	1.39381	0.188508	0.887444
AT1G09800	jmj14-1	Col-0	-0.326405	2.03327	0.259516	0.956732
AT1G75640	jmj14-1	Col-0	-0.325788	3.47251	0.086697	0.684243
AT1G22170	jmj14-1	Col-0	-0.325705	2.67403	0.165938	0.851416
AT2G03380	jmj14-1	Col-0	-0.325691	0.805838	0.299132	0.974746
AT5G13470	jmj14-1	Col-0	-0.325672	2.48651	0.109183	0.739145
AT5G57880	jmj14-1	Col-0	-0.325146	1.6231	0.177489	0.872647
AT1G14440	jmj14-1	Col-0	-0.325069	3.63415	0.125139	0.774044
AT3G44630	jmj14-1	Col-0	-0.324934	5.91848	0.0919251	0.695608
AT3G01210	jmj14-1	Col-0	-0.324918	3.53271	0.0571356	0.572276
AT4G18375	jmj14-1	Col-0	-0.324784	1.48553	0.273465	0.970356
AT1G78690	jmj14-1	Col-0	-0.324729	2.63803	0.121385	0.766599
AT4G23430	jmj14-1	Col-0	-0.324578	5.46904	0.0103006	0.200611
AT3G23550	jmj14-1	Col-0	-0.324533	2.75424	0.723818	1
AT1G29720	jmj14-1	Col-0	-0.324375	4.35539	0.0517601	0.547117
AT1G64770	jmj14-1	Col-0	-0.324267	6.84877	0.0673516	0.617502
AT4G28706	jmj14-1	Col-0	-0.324199	5.3857	0.0333647	0.430592
AT1G18090	jmj14-1	Col-0	-0.323753	2.80816	0.0794634	0.663548
AT5G45730	jmj14-1	Col-0	-0.323598	0.0539995	0.405873	1
AT2G46915	jmj14-1	Col-0	-0.323485	5.45115	0.0239613	0.349998
AT1G48300	jmj14-1	Col-0	-0.323449	8.02426	0.371795	1
AT1G11730	jmj14-1	Col-0	-0.323361	0.676872	0.256047	0.952629
AT1G68660	jmj14-1	Col-0	-0.323254	6.05758	0.0563565	0.570099
AT4G20770	jmj14-1	Col-0	-0.323157	-0.148167	0.397785	1
AT1G58360	jmj14-1	Col-0	-0.32296	6.21851	0.118735	0.761245
AT1G19050	jmj14-1	Col-0	-0.322135	3.13498	0.145663	0.816731
AT5G50915	jmj14-1	Col-0	-0.322111	2.47283	0.174677	0.868477
AT4G34240	jmj14-1	Col-0	-0.322003	6.07558	0.0227097	0.337988
AT2G22330	jmj14-1	Col-0	-0.321946	5.26797	0.226817	0.927605
AT1G08390	jmj14-1	Col-0	-0.321918	2.30997	0.177007	0.872581
AT3G23610	jmj14-1	Col-0	-0.321885	1.38807	0.195668	0.896826
AT3G02800	jmj14-1	Col-0	-0.321705	1.59921	0.55006	1
AT5G67030	jmj14-1	Col-0	-0.321573	8.91234	0.0720555	0.635039
AT1G21410	jmj14-1	Col-0	-0.321492	4.02446	0.0860082	0.681711
AT5G24352	jmj14-1	Col-0	-0.321246	0.248247	0.354904	0.993845
AT1G57770	jmj14-1	Col-0	-0.321084	6.31369	0.0660132	0.61163
AT5G13630	jmj14-1	Col-0	-0.320999	11.2328	0.0829943	0.674362
AT5G23750	jmj14-1	Col-0	-0.320854	3.95787	0.0999986	0.716223
AT3G15356	jmj14-1	Col-0	-0.320819	3.52105	0.56277	1
AT5G08720	jmj14-1	Col-0	-0.320788	5.84397	0.0297946	0.400937
AT1G79810	jmj14-1	Col-0	-0.320456	4.26199	0.0149931	0.261574
AT2G46680	jmj14-1	Col-0	-0.320403	4.38837	0.18006	0.874146
AT1G76450	jmj14-1	Col-0	-0.32031	6.57967	0.0585874	0.580521
AT3G25572	jmj14-1	Col-0	-0.320108	3.38752	0.108534	0.738501
AT3G26650	jmj14-1	Col-0	-0.32008	10.5711	0.0451945	0.514705
AT4G23250	jmj14-1	Col-0	-0.319808	4.05165	0.143219	0.812277
AT3G49960	jmj14-1	Col-0	-0.319729	3.07021	0.287528	0.970356
AT1G65490	jmj14-1	Col-0	-0.319703	3.50427	0.0748304	0.644397
AT4G02180	jmj14-1	Col-0	-0.319683	0.440234	0.338339	0.989711
AT3G62060	jmj14-1	Col-0	-0.319625	2.74692	0.105724	0.734165
AT3G61890	jmj14-1	Col-0	-0.319602	3.21451	0.251289	0.949038
AT3G44480	jmj14-1	Col-0	-0.319456	6.8299	0.0472204	0.522522
AT1G18670	jmj14-1	Col-0	-0.319357	3.913	0.0224204	0.334847
AT1G64500	jmj14-1	Col-0	-0.319109	5.33225	0.185684	0.883504
AT3G01060	jmj14-1	Col-0	-0.319048	6.17082	0.082184	0.672862
AT3G14420	jmj14-1	Col-0	-0.318958	10.4041	0.053448	0.557586
AT2G12646	jmj14-1	Col-0	-0.318843	2.04035	0.333513	0.989532
AT5G18080	jmj14-1	Col-0	-0.318817	1.00127	0.313072	0.98216
AT4G24790	jmj14-1	Col-0	-0.318797	4.23557	0.0210549	0.32399
AT4G36830	jmj14-1	Col-0	-0.318786	1.36007	0.230881	0.931292
AT2G34960	jmj14-1	Col-0	-0.31874	1.06891	0.354077	0.993845
AT1G72645	jmj14-1	Col-0	-0.31857	4.76765	0.0608723	0.589492
AT1G72770	jmj14-1	Col-0	-0.318288	5.15439	0.194151	0.8947
AT3G10040	jmj14-1	Col-0	-0.31806	3.25344	0.66254	1
AT1G79890	jmj14-1	Col-0	-0.317723	1.15055	0.348685	0.993845
AT5G14760	jmj14-1	Col-0	-0.31742	2.18261	0.292846	0.970356
AT3G23150	jmj14-1	Col-0	-0.317002	4.19364	0.439858	1
AT5G49525	jmj14-1	Col-0	-0.316891	-0.0593044	0.393971	1
AT5G54260	jmj14-1	Col-0	-0.316661	2.9674	0.0739236	0.641003
AT3G21670	jmj14-1	Col-0	-0.316576	6.78294	0.180067	0.874146
AT1G26260	jmj14-1	Col-0	-0.31652	2.51284	0.204682	0.904889
AT3G18730	jmj14-1	Col-0	-0.316507	2.59783	0.0850437	0.680445
AT4G23990	jmj14-1	Col-0	-0.316345	3.54594	0.0653737	0.608042
AT5G49850	jmj14-1	Col-0	-0.316301	1.58353	0.409437	1
AT5G45380	jmj14-1	Col-0	-0.3157	4.61612	0.371123	1
AT4G37925	jmj14-1	Col-0	-0.315387	6.36507	0.0821416	0.6728
AT5G45670	jmj14-1	Col-0	-0.315103	5.28887	0.0550082	0.564456
AT3G56360	jmj14-1	Col-0	-0.314958	7.37135	0.482283	1
AT3G16380	jmj14-1	Col-0	-0.314923	0.494288	0.5582	1
AT4G30800	jmj14-1	Col-0	-0.314493	3.10681	0.148911	0.822999
AT3G48200	jmj14-1	Col-0	-0.314259	7.04393	0.0406152	0.483694
AT5G54040	jmj14-1	Col-0	-0.314201	2.13065	0.251707	0.94995
AT4G07960	jmj14-1	Col-0	-0.314132	1.03282	0.345537	0.992301
AT5G41400	jmj14-1	Col-0	-0.313698	2.3816	0.10315	0.725812
AT4G15950	jmj14-1	Col-0	-0.313423	2.56795	0.10346	0.727502
AT5G26000	jmj14-1	Col-0	-0.313396	10.9361	0.0217393	0.330043
AT3G59550	jmj14-1	Col-0	-0.313069	2.19121	0.2607	0.95817
AT5G10440	jmj14-1	Col-0	-0.312904	0.428052	0.338463	0.989711
AT1G01470	jmj14-1	Col-0	-0.312673	6.15476	0.0166121	0.279249
AT1G26770	jmj14-1	Col-0	-0.312382	4.21184	0.0180623	0.295135
AT4G09500	jmj14-1	Col-0	-0.312375	3.27059	0.0894581	0.692277
AT4G16750	jmj14-1	Col-0	-0.312335	1.46383	0.240493	0.943036
AT3G18880	jmj14-1	Col-0	-0.312296	0.198924	0.504234	1
AT1G70510	jmj14-1	Col-0	-0.312186	0.368073	0.470586	1
AT2G30695	jmj14-1	Col-0	-0.312068	4.44706	0.0258427	0.364768
AT3G55120	jmj14-1	Col-0	-0.311969	4.23562	0.0358852	0.45075
AT1G36280	jmj14-1	Col-0	-0.311862	3.62478	0.0553349	0.565113
AT1G79960	jmj14-1	Col-0	-0.311316	0.95968	0.2579	0.95406
AT4G35090	jmj14-1	Col-0	-0.311255	10.1966	0.318894	0.984365
AT2G29940	jmj14-1	Col-0	-0.311155	3.21718	0.137358	0.800607
AT4G39730	jmj14-1	Col-0	-0.310807	6.20665	0.015317	0.265106
AT5G13650	jmj14-1	Col-0	-0.310752	8.68755	0.0815722	0.671328
AT1G29980	jmj14-1	Col-0	-0.310742	3.61597	0.120371	0.763877
AT2G17280	jmj14-1	Col-0	-0.310632	3.39691	0.0614781	0.591363
AT1G11900	jmj14-1	Col-0	-0.310558	1.64721	0.24986	0.949038
AT5G23170	jmj14-1	Col-0	-0.310483	1.2889	0.301293	0.976237
AT3G27510	jmj14-1	Col-0	-0.310314	0.206145	0.453385	1
AT5G09320	jmj14-1	Col-0	-0.310149	2.50462	0.136043	0.797249
AT2G26080	jmj14-1	Col-0	-0.309514	9.34016	0.0872349	0.686082
AT4G24430	jmj14-1	Col-0	-0.309201	1.24856	0.295817	0.97225
AT5G01880	jmj14-1	Col-0	-0.309197	2.86887	0.0691083	0.62587
AT4G26150	jmj14-1	Col-0	-0.309067	2.45786	0.38519	1
AT2G39450	jmj14-1	Col-0	-0.309049	5.40891	0.0604978	0.589121
AT5G14200	jmj14-1	Col-0	-0.308832	7.42211	0.047309	0.522522
AT4G27560	jmj14-1	Col-0	-0.308696	4.55222	0.0152251	0.263752
AT1G69523	jmj14-1	Col-0	-0.308402	4.00527	0.112338	0.746342
AT2G47600	jmj14-1	Col-0	-0.308177	4.51425	0.0312099	0.413864
AT1G49520	jmj14-1	Col-0	-0.307931	2.25405	0.148137	0.821518
AT3G09270	jmj14-1	Col-0	-0.307767	5.53782	0.303193	0.977404
AT1G69400	jmj14-1	Col-0	-0.307714	1.56059	0.244195	0.945625
AT4G09970	jmj14-1	Col-0	-0.307698	2.10675	0.143622	0.812592
AT3G20480	jmj14-1	Col-0	-0.307598	1.2337	0.370979	1
AT5G18020	jmj14-1	Col-0	-0.307551	2.87199	0.257101	0.952629
AT2G42640	jmj14-1	Col-0	-0.307452	2.32601	0.125253	0.774044
AT3G12010	jmj14-1	Col-0	-0.307443	4.49581	0.0184661	0.298558
AT3G12012	jmj14-1	Col-0	-0.307443	4.49581	0.0184661	0.298558
AT3G10200	jmj14-1	Col-0	-0.307389	2.35364	0.14125	0.807961
AT2G04039	jmj14-1	Col-0	-0.307294	6.01085	0.0466685	0.520178
AT5G64940	jmj14-1	Col-0	-0.307101	7.92464	0.0616285	0.591468
AT3G51490	jmj14-1	Col-0	-0.307014	0.30191	0.459707	1
AT1G09340	jmj14-1	Col-0	-0.306962	9.52843	0.0802847	0.665221
AT4G17810	jmj14-1	Col-0	-0.306958	3.93774	0.148127	0.821518
AT1G07390	jmj14-1	Col-0	-0.306957	1.66801	0.286663	0.970356
AT5G64950	jmj14-1	Col-0	-0.306892	1.17783	0.335813	0.989532
AT5G50100	jmj14-1	Col-0	-0.306709	4.72088	0.0484608	0.52854
AT5G19210	jmj14-1	Col-0	-0.30668	3.24326	0.0651826	0.606977
AT5G18150	jmj14-1	Col-0	-0.306654	0.465335	0.405861	1
AT3G30300	jmj14-1	Col-0	-0.306583	5.52516	0.0143598	0.253778
AT1G10657	jmj14-1	Col-0	-0.306505	3.2646	0.118958	0.761245
AT1G03310	jmj14-1	Col-0	-0.306402	6.16254	0.0489537	0.530403
AT3G23810	jmj14-1	Col-0	-0.306168	6.92998	0.0424491	0.494627
AT1G69020	jmj14-1	Col-0	-0.306165	1.93274	0.177372	0.872586
AT1G58070	jmj14-1	Col-0	-0.30599	2.78975	0.0864759	0.684083
AT3G12580	jmj14-1	Col-0	-0.305944	4.55331	0.437193	1
AT2G38970	jmj14-1	Col-0	-0.305852	4.02988	0.0442714	0.506887
AT1G63020	jmj14-1	Col-0	-0.305801	3.05846	0.0833818	0.674487
AT4G35290	jmj14-1	Col-0	-0.305332	3.72286	0.0849171	0.680445
AT4G37750	jmj14-1	Col-0	-0.305123	4.43963	0.0484843	0.52854
AT1G73990	jmj14-1	Col-0	-0.305103	5.92248	0.0212837	0.326209
AT5G60890	jmj14-1	Col-0	-0.305099	4.67183	0.177404	0.872586
AT1G64150	jmj14-1	Col-0	-0.304934	4.94443	0.0336476	0.43193
AT1G71810	jmj14-1	Col-0	-0.304412	5.15049	0.0508056	0.540608
AT3G47690	jmj14-1	Col-0	-0.304398	1.95946	0.287661	0.970356
AT1G55915	jmj14-1	Col-0	-0.304395	1.19407	0.308108	0.978847
AT1G22830	jmj14-1	Col-0	-0.304255	1.83945	0.219214	0.920406
AT5G25810	jmj14-1	Col-0	-0.304227	2.46153	0.247799	0.947877
AT4G27510	jmj14-1	Col-0	-0.304149	0.189908	0.456566	1
AT3G16175	jmj14-1	Col-0	-0.303971	0.645745	0.516614	1
AT1G02460	jmj14-1	Col-0	-0.303853	1.96122	0.315099	0.983445
AT3G12915	jmj14-1	Col-0	-0.303695	3.81486	0.0768602	0.65399
AT3G56260	jmj14-1	Col-0	-0.303641	1.82094	0.204571	0.904889
AT5G15910	jmj14-1	Col-0	-0.303627	4.29465	0.0203165	0.316928
AT4G39210	jmj14-1	Col-0	-0.303544	3.53075	0.126899	0.777235
AT1G51850	jmj14-1	Col-0	-0.303474	3.64171	0.264753	0.963019
AT1G44575	jmj14-1	Col-0	-0.303447	10.3637	0.078482	0.661368
AT1G32120	jmj14-1	Col-0	-0.30343	3.74384	0.0375527	0.464435
AT1G63230	jmj14-1	Col-0	-0.303423	0.939744	0.316148	0.983445
AT5G44580	jmj14-1	Col-0	-0.303362	4.96981	0.371182	1
AT4G10270	jmj14-1	Col-0	-0.303253	2.44046	0.788023	1
AT5G06060	jmj14-1	Col-0	-0.30285	5.62182	0.0214693	0.327492
AT1G06430	jmj14-1	Col-0	-0.302824	7.36196	0.0484443	0.52854
AT5G38510	jmj14-1	Col-0	-0.302659	6.38944	0.0490927	0.530477
AT4G13930	jmj14-1	Col-0	-0.302653	6.93831	0.0724378	0.635485
AT1G10530	jmj14-1	Col-0	-0.302529	0.501196	0.515337	1
AT3G54040	jmj14-1	Col-0	-0.302458	6.15941	0.15612	0.833563
AT1G19970	jmj14-1	Col-0	-0.302454	1.89641	0.1854	0.882857
AT1G45170	jmj14-1	Col-0	-0.302297	3.13098	0.0839063	0.67662
AT1G61450	jmj14-1	Col-0	-0.301973	0.884165	0.312151	0.981726
AT3G47590	jmj14-1	Col-0	-0.301791	3.23413	0.0613237	0.591363
AT1G43790	jmj14-1	Col-0	-0.301784	4.05185	0.0223276	0.334105
AT3G44940	jmj14-1	Col-0	-0.301687	2.35716	0.128144	0.779905
AT5G41460	jmj14-1	Col-0	-0.30163	2.92494	0.142781	0.811127
AT5G07840	jmj14-1	Col-0	-0.301436	2.47847	0.444522	1
AT1G13820	jmj14-1	Col-0	-0.301226	5.6079	0.060497	0.589121
AT4G27070	jmj14-1	Col-0	-0.300973	3.52331	0.138564	0.803991
AT4G22890	jmj14-1	Col-0	-0.300894	9.21971	0.0410845	0.485684
AT4G14305	jmj14-1	Col-0	-0.300724	1.09081	0.395792	1
AT1G52930	jmj14-1	Col-0	-0.300693	3.98646	0.120139	0.763732
AT5G46800	jmj14-1	Col-0	-0.300673	6.08806	0.0493633	0.532218
AT4G02970	jmj14-1	Col-0	-0.300295	0.903788	0.333452	0.989532
AT1G22850	jmj14-1	Col-0	-0.300255	6.96286	0.0585911	0.580521
AT1G74030	jmj14-1	Col-0	-0.300062	5.28368	0.186988	0.886123
AT3G06778	jmj14-1	Col-0	-0.299983	1.25065	0.307828	0.978402
AT4G36530	jmj14-1	Col-0	-0.299866	6.81335	0.0594421	0.585045
AT1G63580	jmj14-1	Col-0	-0.299519	0.624635	0.336865	0.989711
AT1G56650	jmj14-1	Col-0	-0.29946	0.292623	0.459443	1
AT3G44690	jmj14-1	Col-0	-0.299424	1.74109	0.209784	0.908846
AT5G04140	jmj14-1	Col-0	-0.299215	10.7985	0.0804468	0.665985
AT5G67180	jmj14-1	Col-0	-0.299214	2.99862	0.112007	0.745978
AT2G30860	jmj14-1	Col-0	-0.299025	9.54666	0.0402866	0.481743
AT1G45201	jmj14-1	Col-0	-0.299022	6.742	0.0391009	0.474751
AT4G10955	jmj14-1	Col-0	-0.299007	1.84366	0.375787	1
AT5G66550	jmj14-1	Col-0	-0.298972	3.31861	0.0782707	0.660454
AT4G26960	jmj14-1	Col-0	-0.298589	1.36895	0.241957	0.943602
AT5G10470	jmj14-1	Col-0	-0.298574	7.00394	0.0287155	0.389581
AT5G02670	jmj14-1	Col-0	-0.298538	3.11976	0.0775072	0.658043
AT2G20980	jmj14-1	Col-0	-0.298523	2.0362	0.273674	0.970356
AT3G09450	jmj14-1	Col-0	-0.298432	1.04096	0.497064	1
AT1G31320	jmj14-1	Col-0	-0.298313	2.02461	0.223179	0.926
AT5G09840	jmj14-1	Col-0	-0.298306	2.57755	0.251055	0.949038
AT3G25013	jmj14-1	Col-0	-0.298247	0.0375713	0.445219	1
AT5G19850	jmj14-1	Col-0	-0.298237	4.40148	0.128515	0.781201
AT2G28250	jmj14-1	Col-0	-0.298139	3.91164	0.221195	0.923616
AT2G24280	jmj14-1	Col-0	-0.297912	6.29653	0.0540757	0.561763
AT3G51860	jmj14-1	Col-0	-0.297766	3.2051	0.569377	1
AT5G67245	jmj14-1	Col-0	-0.297746	0.275813	0.370674	1
AT2G39470	jmj14-1	Col-0	-0.297739	7.38667	0.0628731	0.598645
AT1G16720	jmj14-1	Col-0	-0.297171	8.28171	0.0657725	0.610279
AT2G02500	jmj14-1	Col-0	-0.297141	4.39694	0.102162	0.725628
AT5G03260	jmj14-1	Col-0	-0.296895	4.3051	0.0609124	0.589584
AT4G10890	jmj14-1	Col-0	-0.296844	2.72141	0.128008	0.779658
AT4G04940	jmj14-1	Col-0	-0.296818	3.59333	0.208589	0.908846
AT3G59340	jmj14-1	Col-0	-0.29671	0.462747	0.568931	1
AT4G01935	jmj14-1	Col-0	-0.296696	4.10711	0.130887	0.788214
AT5G50640	jmj14-1	Col-0	-0.296684	3.31363	0.316492	0.983445
AT3G06840	jmj14-1	Col-0	-0.296674	1.96011	0.318347	0.984193
AT5G46680	jmj14-1	Col-0	-0.296644	1.14366	0.329558	0.988423
AT5G55170	jmj14-1	Col-0	-0.296587	0.268426	0.386674	1
AT1G22710	jmj14-1	Col-0	-0.296463	7.78505	0.0708832	0.629815
AT2G29440	jmj14-1	Col-0	-0.296418	1.0547	0.495374	1
AT3G09480	jmj14-1	Col-0	-0.296149	0.383095	0.385126	1
AT1G20380	jmj14-1	Col-0	-0.29614	3.07069	0.115684	0.752022
AT4G09010	jmj14-1	Col-0	-0.296122	8.88294	0.0847199	0.679768
AT4G15393	jmj14-1	Col-0	-0.296113	2.37355	0.449388	1
AT5G58870	jmj14-1	Col-0	-0.295854	6.74595	0.0582429	0.579454
AT4G10300	jmj14-1	Col-0	-0.295849	6.26349	0.0640774	0.604145
AT5G17310	jmj14-1	Col-0	-0.295756	5.33881	0.0825119	0.673123
AT1G62981	jmj14-1	Col-0	-0.295707	0.626174	0.336321	0.989552
AT5G33300	jmj14-1	Col-0	-0.295608	2.59337	0.230565	0.931292
AT5G20380	jmj14-1	Col-0	-0.295595	5.46686	0.118192	0.760613
AT1G15760	jmj14-1	Col-0	-0.295077	0.515301	0.336369	0.989552
AT5G66750	jmj14-1	Col-0	-0.295075	3.58442	0.120927	0.764706
AT5G26670	jmj14-1	Col-0	-0.295012	3.53612	0.183362	0.879452
AT5G53760	jmj14-1	Col-0	-0.294737	3.85324	0.0732788	0.637298
AT3G52525	jmj14-1	Col-0	-0.294385	0.510928	0.369676	1
AT5G09660	jmj14-1	Col-0	-0.29435	10.1023	0.0563104	0.570099
AT1G12800	jmj14-1	Col-0	-0.294081	8.08637	0.0825151	0.673123
AT3G51480	jmj14-1	Col-0	-0.293934	3.61534	0.0544441	0.562359
AT4G22840	jmj14-1	Col-0	-0.293501	2.69493	0.14648	0.818574
AT1G78955	jmj14-1	Col-0	-0.293482	0.727524	0.46776	1
AT1G33170	jmj14-1	Col-0	-0.293471	5.58873	0.0390711	0.474688
AT1G68030	jmj14-1	Col-0	-0.293455	0.224956	0.406726	1
AT5G64170	jmj14-1	Col-0	-0.293437	6.55827	0.0518572	0.547568
AT1G50290	jmj14-1	Col-0	-0.293409	2.48757	0.310783	0.98073
AT4G16690	jmj14-1	Col-0	-0.293307	3.08917	0.428932	1
AT1G80060	jmj14-1	Col-0	-0.293081	1.30224	0.302847	0.977404
AT1G32610	jmj14-1	Col-0	-0.293005	1.05109	0.2783	0.970356
AT2G38780	jmj14-1	Col-0	-0.292964	4.91805	0.0423094	0.493782
AT1G74780	jmj14-1	Col-0	-0.29296	2.93645	0.108335	0.738433
AT2G26180	jmj14-1	Col-0	-0.292905	2.70616	0.245111	0.945695
AT5G46500	jmj14-1	Col-0	-0.292296	1.47221	0.606515	1
AT1G07180	jmj14-1	Col-0	-0.292173	5.69309	0.219146	0.920406
AT4G29540	jmj14-1	Col-0	-0.291936	1.77555	0.203367	0.902975
AT3G24750	jmj14-1	Col-0	-0.291796	0.207396	0.508518	1
AT2G34150	jmj14-1	Col-0	-0.29178	2.7482	0.213637	0.914237
AT3G16250	jmj14-1	Col-0	-0.291736	6.53247	0.139324	0.805145
AT3G48160	jmj14-1	Col-0	-0.291721	1.79527	0.374843	1
AT5G53210	jmj14-1	Col-0	-0.291629	1.81448	0.335012	0.989532
AT2G01590	jmj14-1	Col-0	-0.291622	5.94853	0.0682041	0.621102
AT1G77580	jmj14-1	Col-0	-0.291571	4.75066	0.106553	0.736322
AT2G28620	jmj14-1	Col-0	-0.291507	4.20895	0.111887	0.745692
AT2G47460	jmj14-1	Col-0	-0.291435	2.72239	0.270668	0.968228
AT5G06620	jmj14-1	Col-0	-0.290957	1.25333	0.290595	0.970356
AT5G19500	jmj14-1	Col-0	-0.290844	4.39543	0.0456186	0.516788
AT2G38860	jmj14-1	Col-0	-0.290758	5.19686	0.479874	1
AT1G73920	jmj14-1	Col-0	-0.290703	6.7499	0.0553304	0.565113
AT3G50790	jmj14-1	Col-0	-0.290591	5.64474	0.0480688	0.526886
AT4G08780	jmj14-1	Col-0	-0.290534	1.99986	0.473043	1
AT2G22610	jmj14-1	Col-0	-0.290483	3.8929	0.0425872	0.494952
AT5G62370	jmj14-1	Col-0	-0.290483	1.53634	0.301946	0.97662
AT5G02950	jmj14-1	Col-0	-0.290404	2.27695	0.187877	0.88694
AT4G22200	jmj14-1	Col-0	-0.290297	5.49288	0.185174	0.882713
AT5G63980	jmj14-1	Col-0	-0.290296	5.3967	0.0188946	0.30435
AT4G26800	jmj14-1	Col-0	-0.29007	0.353892	0.393427	1
AT4G10390	jmj14-1	Col-0	-0.290005	1.06755	0.364364	0.998429
AT5G18010	jmj14-1	Col-0	-0.290003	1.23201	0.365678	0.998862
AT1G70895	jmj14-1	Col-0	-0.289794	1.25617	0.30022	0.97564
AT1G52640	jmj14-1	Col-0	-0.28974	0.0750062	0.418789	1
AT5G03555	jmj14-1	Col-0	-0.289698	4.29362	0.0640492	0.604145
AT5G57980	jmj14-1	Col-0	-0.289613	0.229093	0.565532	1
AT2G39880	jmj14-1	Col-0	-0.289574	0.907978	0.378557	1
AT1G69526	jmj14-1	Col-0	-0.289557	3.14948	0.141178	0.807961
AT1G54010	jmj14-1	Col-0	-0.289335	4.40668	0.241221	0.943602
AT4G12850	jmj14-1	Col-0	-0.289177	0.681136	0.338791	0.989711
AT3G54990	jmj14-1	Col-0	-0.289063	1.95442	0.274967	0.970356
AT3G19720	jmj14-1	Col-0	-0.289043	6.57466	0.0492443	0.53144
AT1G72030	jmj14-1	Col-0	-0.288609	4.81553	0.0860226	0.681711
AT1G20270	jmj14-1	Col-0	-0.288588	3.28957	0.12666	0.776933
AT2G16270	jmj14-1	Col-0	-0.288554	3.23761	0.114709	0.749481
AT5G03830	jmj14-1	Col-0	-0.288496	3.49806	0.0567986	0.571665
AT5G56490	jmj14-1	Col-0	-0.288417	1.0437	0.362289	0.997393
AT5G55520	jmj14-1	Col-0	-0.288365	3.63596	0.0745189	0.642974
AT4G28080	jmj14-1	Col-0	-0.288364	9.27636	0.109562	0.739348
AT4G00050	jmj14-1	Col-0	-0.28832	4.19506	0.267406	0.96571
AT2G15310	jmj14-1	Col-0	-0.288256	1.44381	0.306669	0.977616
AT3G22900	jmj14-1	Col-0	-0.28823	0.772797	0.327288	0.988423
AT4G12910	jmj14-1	Col-0	-0.288222	4.85214	0.0501892	0.538031
AT3G48310	jmj14-1	Col-0	-0.288185	4.97654	0.196086	0.896884
AT4G38970	jmj14-1	Col-0	-0.288146	11.1636	0.114848	0.749621
AT3G20670	jmj14-1	Col-0	-0.287991	4.59682	0.0386614	0.470948
AT1G55480	jmj14-1	Col-0	-0.287952	7.56411	0.0963852	0.705276
AT3G62470	jmj14-1	Col-0	-0.287731	2.6813	0.149087	0.823417
AT3G27360	jmj14-1	Col-0	-0.287486	3.9578	0.165258	0.849927
AT3G46280	jmj14-1	Col-0	-0.287328	3.79536	0.310082	0.980274
AT3G43190	jmj14-1	Col-0	-0.287236	5.69296	0.768693	1
AT5G16970	jmj14-1	Col-0	-0.287062	6.60118	0.357609	0.995133
AT2G22800	jmj14-1	Col-0	-0.286954	2.80048	0.184422	0.88172
AT3G09350	jmj14-1	Col-0	-0.286733	3.66568	0.339109	0.989711
AT2G29310	jmj14-1	Col-0	-0.286586	6.03004	0.114749	0.749481
AT5G38100	jmj14-1	Col-0	-0.286534	0.332369	0.48257	1
AT1G64583	jmj14-1	Col-0	-0.286254	0.438669	0.340204	0.98985
AT4G34090	jmj14-1	Col-0	-0.286113	5.39308	0.099212	0.713924
AT2G45990	jmj14-1	Col-0	-0.28603	5.68612	0.0314575	0.416574
AT2G35155	jmj14-1	Col-0	-0.286028	4.60784	0.0377457	0.466224
AT4G35880	jmj14-1	Col-0	-0.286007	3.56978	0.106692	0.736322
AT5G12150	jmj14-1	Col-0	-0.285846	7.23886	0.0273745	0.376736
AT1G50450	jmj14-1	Col-0	-0.285792	5.7422	0.0697862	0.628173
AT2G01510	jmj14-1	Col-0	-0.285766	1.01469	0.315252	0.983445
AT3G10420	jmj14-1	Col-0	-0.285763	6.3735	0.0721348	0.635083
AT1G19490	jmj14-1	Col-0	-0.28562	1.38835	0.247601	0.947877
AT3G19000	jmj14-1	Col-0	-0.285588	4.98592	0.0229644	0.339552
AT5G58680	jmj14-1	Col-0	-0.285265	-0.0693506	0.49867	1
AT4G27030	jmj14-1	Col-0	-0.285262	5.17587	0.11068	0.742736
AT1G47410	jmj14-1	Col-0	-0.285198	2.14806	0.190524	0.890074
AT1G29600	jmj14-1	Col-0	-0.285137	2.29823	0.400631	1
AT3G22550	jmj14-1	Col-0	-0.28508	2.83405	0.185757	0.883504
AT5G65890	jmj14-1	Col-0	-0.284756	4.38054	0.121707	0.767071
AT4G01915	jmj14-1	Col-0	-0.284607	3.80915	0.131093	0.788214
AT3G55660	jmj14-1	Col-0	-0.284582	3.44383	0.206499	0.906742
AT1G14270	jmj14-1	Col-0	-0.284547	5.76537	0.0757799	0.649672
AT5G48880	jmj14-1	Col-0	-0.284247	5.52768	0.0305908	0.408463
AT5G11510	jmj14-1	Col-0	-0.284229	3.7028	0.138942	0.804968
AT5G06400	jmj14-1	Col-0	-0.284019	0.282835	0.425839	1
AT4G35250	jmj14-1	Col-0	-0.283959	7.61103	0.0999565	0.716223
AT1G67360	jmj14-1	Col-0	-0.283454	4.08464	0.0400335	0.480328
AT4G20280	jmj14-1	Col-0	-0.283426	3.93502	0.0513913	0.544736
AT5G15030	jmj14-1	Col-0	-0.2834	1.4866	0.322878	0.986886
AT2G17525	jmj14-1	Col-0	-0.283321	3.20076	0.10241	0.725812
AT4G38810	jmj14-1	Col-0	-0.283223	5.70345	0.0433154	0.4998
AT4G33140	jmj14-1	Col-0	-0.283185	3.02033	0.0936742	0.700137
AT3G23830	jmj14-1	Col-0	-0.283152	4.83375	0.273525	0.970356
AT5G56310	jmj14-1	Col-0	-0.283115	1.08551	0.401474	1
AT1G16400	jmj14-1	Col-0	-0.282942	4.90173	0.335634	0.989532
AT1G14970	jmj14-1	Col-0	-0.282925	2.80197	0.262324	0.960614
AT1G11860	jmj14-1	Col-0	-0.282852	9.70803	0.0770947	0.655407
AT4G17695	jmj14-1	Col-0	-0.282664	2.55954	0.201642	0.902163
AT4G02200	jmj14-1	Col-0	-0.282642	3.42066	0.141596	0.809179
AT4G37760	jmj14-1	Col-0	-0.282555	6.70306	0.133824	0.793711
AT5G54890	jmj14-1	Col-0	-0.282522	2.59792	0.127743	0.779658
AT3G27540	jmj14-1	Col-0	-0.282329	2.54397	0.234376	0.93484
AT1G15170	jmj14-1	Col-0	-0.282255	3.76705	0.0662284	0.612299
AT1G08070	jmj14-1	Col-0	-0.282013	0.640322	0.371912	1
AT3G58650	jmj14-1	Col-0	-0.281709	3.38248	0.132086	0.791575
AT1G03630	jmj14-1	Col-0	-0.281699	7.96908	0.128812	0.781201
AT5G52660	jmj14-1	Col-0	-0.281666	3.58283	0.0926057	0.696656
AT1G70890	jmj14-1	Col-0	-0.281307	6.65792	0.0691893	0.625967
AT1G70505	jmj14-1	Col-0	-0.281005	2.08799	0.199339	0.899405
AT5G48490	jmj14-1	Col-0	-0.280995	5.39802	0.178086	0.872935
AT2G45350	jmj14-1	Col-0	-0.280969	0.637167	0.513923	1
AT1G67420	jmj14-1	Col-0	-0.280905	2.78792	0.157384	0.834124
AT3G62910	jmj14-1	Col-0	-0.280247	5.51287	0.141442	0.808762
AT2G30130	jmj14-1	Col-0	-0.280171	0.885195	0.523208	1
AT1G30240	jmj14-1	Col-0	-0.27997	3.27846	0.0801579	0.664692
AT4G14840	jmj14-1	Col-0	-0.279947	2.01121	0.201548	0.902163
AT4G30860	jmj14-1	Col-0	-0.279848	2.33892	0.230802	0.931292
AT5G53900	jmj14-1	Col-0	-0.279679	4.73211	0.0199507	0.313504
AT2G30670	jmj14-1	Col-0	-0.279677	-0.0604518	0.741991	1
AT5G62790	jmj14-1	Col-0	-0.27948	7.58647	0.0660473	0.611652
AT2G16850	jmj14-1	Col-0	-0.279333	4.0929	0.193412	0.89435
AT5G07140	jmj14-1	Col-0	-0.279279	1.93988	0.224172	0.927445
AT3G17120	jmj14-1	Col-0	-0.279171	3.67669	0.0759389	0.650457
AT1G06910	jmj14-1	Col-0	-0.279094	2.57125	0.156006	0.833563
AT2G17300	jmj14-1	Col-0	-0.279072	3.51153	0.126723	0.776933
AT4G17770	jmj14-1	Col-0	-0.279025	4.92839	0.0569241	0.571758
AT2G13680	jmj14-1	Col-0	-0.278939	0.105232	0.664039	1
AT1G42970	jmj14-1	Col-0	-0.27883	10.6896	0.119344	0.76148
AT3G12770	jmj14-1	Col-0	-0.278782	1.30552	0.271103	0.968528
AT1G64600	jmj14-1	Col-0	-0.278525	2.84341	0.230891	0.931292
AT5G50300	jmj14-1	Col-0	-0.278486	1.69724	0.415411	1
AT1G19650	jmj14-1	Col-0	-0.278422	4.90978	0.0542459	0.561797
AT2G38740	jmj14-1	Col-0	-0.278307	4.8737	0.032189	0.422488
AT4G12700	jmj14-1	Col-0	-0.278229	3.70439	0.0534013	0.557586
AT3G17330	jmj14-1	Col-0	-0.278149	4.4217	0.048233	0.527799
AT1G29390	jmj14-1	Col-0	-0.278093	5.53723	0.0599016	0.586651
AT2G34190	jmj14-1	Col-0	-0.27788	3.1959	0.143521	0.812592
AT1G08180	jmj14-1	Col-0	-0.27786	1.45957	0.336751	0.989711
AT5G26280	jmj14-1	Col-0	-0.277822	7.84886	0.321252	0.986473
AT3G53860	jmj14-1	Col-0	-0.277725	1.49891	0.326954	0.988423
AT5G01840	jmj14-1	Col-0	-0.277685	1.95478	0.286205	0.970356
AT3G47830	jmj14-1	Col-0	-0.277494	0.597993	0.414394	1
AT4G29070	jmj14-1	Col-0	-0.277484	5.42442	0.124859	0.773967
AT4G04750	jmj14-1	Col-0	-0.277394	3.26295	0.11739	0.757496
AT4G32950	jmj14-1	Col-0	-0.277291	0.0716034	0.556345	1
AT3G55040	jmj14-1	Col-0	-0.277205	5.75906	0.0603592	0.588663
AT4G18210	jmj14-1	Col-0	-0.277171	3.29463	0.372854	1
AT3G04140	jmj14-1	Col-0	-0.277137	3.94377	0.123381	0.771875
AT1G68010	jmj14-1	Col-0	-0.276848	9.66267	0.106613	0.736322
AT2G36870	jmj14-1	Col-0	-0.276684	3.84309	0.286595	0.970356
AT5G41360	jmj14-1	Col-0	-0.276647	3.83839	0.0376288	0.465078
AT5G04620	jmj14-1	Col-0	-0.276606	3.26584	0.0838521	0.676465
AT5G50335	jmj14-1	Col-0	-0.276596	0.724293	0.521131	1
AT2G36200	jmj14-1	Col-0	-0.276345	4.27366	0.0962869	0.705276
AT5G39860	jmj14-1	Col-0	-0.276309	2.81899	0.360011	0.996321
AT5G28290	jmj14-1	Col-0	-0.276116	4.03757	0.0666982	0.61414
AT2G20540	jmj14-1	Col-0	-0.276059	0.303297	0.469287	1
AT3G13190	jmj14-1	Col-0	-0.27601	3.0376	0.115426	0.750853
AT1G54820	jmj14-1	Col-0	-0.276004	5.49882	0.107059	0.736691
AT4G03100	jmj14-1	Col-0	-0.275929	3.57494	0.221284	0.923616
AT4G02630	jmj14-1	Col-0	-0.275729	3.70541	0.124462	0.77337
AT3G11945	jmj14-1	Col-0	-0.275623	5.75256	0.0244994	0.353573
AT4G29590	jmj14-1	Col-0	-0.275592	5.30683	0.0590347	0.582463
AT3G19300	jmj14-1	Col-0	-0.275435	2.15464	0.315986	0.983445
AT2G38010	jmj14-1	Col-0	-0.275347	4.05346	0.123845	0.772342
AT4G38050	jmj14-1	Col-0	-0.275239	2.08645	0.215301	0.916472
AT4G35335	jmj14-1	Col-0	-0.275188	3.70359	0.122534	0.769869
AT3G43920	jmj14-1	Col-0	-0.275153	3.84561	0.059059	0.582463
AT5G55470	jmj14-1	Col-0	-0.274884	1.10385	0.297109	0.972375
AT2G32270	jmj14-1	Col-0	-0.274781	1.31552	0.49021	1
AT1G22630	jmj14-1	Col-0	-0.27474	5.73319	0.086652	0.684168
AT4G18020	jmj14-1	Col-0	-0.27473	5.23722	0.047836	0.525371
AT5G17160	jmj14-1	Col-0	-0.274357	4.02397	0.195322	0.896826
AT1G79580	jmj14-1	Col-0	-0.274331	0.927797	0.421468	1
AT4G29360	jmj14-1	Col-0	-0.27428	3.76156	0.125499	0.774044
AT4G30150	jmj14-1	Col-0	-0.274239	4.12229	0.152288	0.828212
AT2G23470	jmj14-1	Col-0	-0.274083	2.73161	0.135952	0.797249
AT5G16530	jmj14-1	Col-0	-0.273879	0.954572	0.440153	1
AT5G45700	jmj14-1	Col-0	-0.273557	2.26643	0.270969	0.968528
AT1G04310	jmj14-1	Col-0	-0.273473	2.57302	0.150882	0.826464
AT5G06310	jmj14-1	Col-0	-0.273303	1.42535	0.269687	0.96776
AT5G02370	jmj14-1	Col-0	-0.273252	3.51432	0.104816	0.731661
AT5G08490	jmj14-1	Col-0	-0.273168	0.553043	0.452091	1
AT4G21530	jmj14-1	Col-0	-0.273161	3.08994	0.111657	0.74442
AT4G17370	jmj14-1	Col-0	-0.273154	4.74751	0.118291	0.760613
AT2G34980	jmj14-1	Col-0	-0.273148	-0.161468	0.501797	1
AT3G61520	jmj14-1	Col-0	-0.273113	2.84853	0.21334	0.913684
AT3G47070	jmj14-1	Col-0	-0.273037	7.86827	0.159728	0.837884
AT1G78790	jmj14-1	Col-0	-0.272822	2.53964	0.18745	0.886463
AT5G47900	jmj14-1	Col-0	-0.272678	3.40494	0.103684	0.728016
AT1G52000	jmj14-1	Col-0	-0.272421	4.59022	0.324592	0.98771
AT2G39350	jmj14-1	Col-0	-0.272312	4.08259	0.296922	0.972375
AT2G27228	jmj14-1	Col-0	-0.272308	2.24275	0.278485	0.970356
AT1G15080	jmj14-1	Col-0	-0.272242	2.44149	0.236458	0.936606
AT5G58770	jmj14-1	Col-0	-0.272115	3.90983	0.288911	0.970356
AT2G23340	jmj14-1	Col-0	-0.271813	2.67909	0.224486	0.927445
AT4G04450	jmj14-1	Col-0	-0.271796	1.77802	0.358269	0.995133
AT2G30100	jmj14-1	Col-0	-0.271634	4.32426	0.113218	0.747483
AT1G09310	jmj14-1	Col-0	-0.271625	8.44632	0.159093	0.837579
AT4G28140	jmj14-1	Col-0	-0.271612	-0.187422	0.700481	1
AT1G48745	jmj14-1	Col-0	-0.271483	1.56312	0.371863	1
AT2G45340	jmj14-1	Col-0	-0.27144	5.73761	0.0483239	0.527894
AT2G32500	jmj14-1	Col-0	-0.271348	5.82644	0.103507	0.72757
AT5G25040	jmj14-1	Col-0	-0.271344	4.43393	0.110041	0.740902
AT4G32280	jmj14-1	Col-0	-0.27124	1.10379	0.337641	0.989711
AT4G30810	jmj14-1	Col-0	-0.271153	5.17065	0.055615	0.566184
AT1G31920	jmj14-1	Col-0	-0.27102	4.27313	0.163567	0.848007
AT3G24430	jmj14-1	Col-0	-0.27084	6.99521	0.0658812	0.610699
AT4G25630	jmj14-1	Col-0	-0.270531	5.21892	0.371535	1
AT1G73390	jmj14-1	Col-0	-0.27053	5.20956	0.0564928	0.571055
AT2G27680	jmj14-1	Col-0	-0.270509	7.55616	0.0704476	0.629219
AT5G61410	jmj14-1	Col-0	-0.270322	9.36322	0.0844544	0.678768
AT4G29930	jmj14-1	Col-0	-0.270304	1.27138	0.390628	1
AT4G38070	jmj14-1	Col-0	-0.27025	2.67988	0.202184	0.902176
AT5G54180	jmj14-1	Col-0	-0.270106	3.62141	0.132637	0.792238
AT4G13100	jmj14-1	Col-0	-0.270088	4.07152	0.105292	0.73283
AT1G02340	jmj14-1	Col-0	-0.270042	2.87228	0.343633	0.991594
AT5G01790	jmj14-1	Col-0	-0.269817	3.27234	0.246455	0.946804
AT2G13290	jmj14-1	Col-0	-0.269681	3.53772	0.0617707	0.591918
AT5G21430	jmj14-1	Col-0	-0.269674	6.42971	0.114112	0.749327
AT5G21222	jmj14-1	Col-0	-0.269578	5.99253	0.069275	0.625967
AT2G04350	jmj14-1	Col-0	-0.269359	5.58978	0.0851607	0.680474
AT4G32980	jmj14-1	Col-0	-0.268743	4.93131	0.0796552	0.664
AT1G21065	jmj14-1	Col-0	-0.268677	6.6729	0.056867	0.571665
AT5G60970	jmj14-1	Col-0	-0.268619	2.94039	0.277041	0.970356
AT1G64670	jmj14-1	Col-0	-0.268574	3.75205	0.11687	0.755933
AT2G02480	jmj14-1	Col-0	-0.268503	4.33173	0.110067	0.740902
AT3G15850	jmj14-1	Col-0	-0.268246	7.48489	0.150402	0.825985
AT1G54350	jmj14-1	Col-0	-0.268111	6.44852	0.0418209	0.490181
AT5G20070	jmj14-1	Col-0	-0.26802	5.51164	0.0419078	0.490902
AT4G39240	jmj14-1	Col-0	-0.267912	4.30672	0.039908	0.479272
AT1G54385	jmj14-1	Col-0	-0.267867	3.4665	0.157614	0.834286
AT1G44900	jmj14-1	Col-0	-0.267767	4.59576	0.0584371	0.580521
AT1G68600	jmj14-1	Col-0	-0.267666	3.87918	0.216063	0.916996
AT5G42980	jmj14-1	Col-0	-0.267645	8.87695	0.0309206	0.410831
AT1G28150	jmj14-1	Col-0	-0.267523	5.30906	0.0547431	0.564138
AT5G35220	jmj14-1	Col-0	-0.267472	6.12519	0.122791	0.77043
AT2G27385	jmj14-1	Col-0	-0.267443	7.93015	0.120853	0.764493
AT5G18260	jmj14-1	Col-0	-0.267333	2.22694	0.260618	0.958163
AT5G46700	jmj14-1	Col-0	-0.267317	3.83219	0.0598484	0.586651
AT3G20730	jmj14-1	Col-0	-0.266955	0.275268	0.48048	1
AT4G27700	jmj14-1	Col-0	-0.266619	7.62999	0.103154	0.725812
AT1G59124	jmj14-1	Col-0	-0.266612	5.35021	0.154579	0.832702
AT2G05620	jmj14-1	Col-0	-0.266608	7.18341	0.0928533	0.697904
AT1G33340	jmj14-1	Col-0	-0.266602	2.29862	0.451779	1
AT3G01510	jmj14-1	Col-0	-0.266499	4.85966	0.0771712	0.655768
AT4G18220	jmj14-1	Col-0	-0.26644	2.9486	0.164889	0.849623
AT4G36190	jmj14-1	Col-0	-0.266235	6.02757	0.045319	0.51521
AT5G58120	jmj14-1	Col-0	-0.266189	3.17674	0.460437	1
AT2G37960	jmj14-1	Col-0	-0.266169	0.859187	0.345192	0.992301
AT5G66960	jmj14-1	Col-0	-0.266131	1.52832	0.379024	1
AT2G34620	jmj14-1	Col-0	-0.266026	6.26197	0.149698	0.824576
AT2G44850	jmj14-1	Col-0	-0.265968	2.0449	0.282448	0.970356
AT4G18630	jmj14-1	Col-0	-0.265726	2.22428	0.238497	0.94107
AT5G04885	jmj14-1	Col-0	-0.265664	5.04666	0.0902675	0.693734
AT3G54250	jmj14-1	Col-0	-0.265613	3.19853	0.135342	0.796343
AT4G13370	jmj14-1	Col-0	-0.265494	3.05779	0.136024	0.797249
AT3G25030	jmj14-1	Col-0	-0.265373	2.2673	0.221579	0.923616
AT5G59980	jmj14-1	Col-0	-0.265266	2.43074	0.190562	0.890074
AT5G17680	jmj14-1	Col-0	-0.265258	0.289208	0.409417	1
AT3G57010	jmj14-1	Col-0	-0.26506	3.39759	0.346023	0.993252
AT5G01510	jmj14-1	Col-0	-0.265056	3.21741	0.121651	0.767019
AT3G57190	jmj14-1	Col-0	-0.264985	4.10523	0.151487	0.826562
AT1G07615	jmj14-1	Col-0	-0.26497	2.73538	0.180238	0.874146
AT3G48490	jmj14-1	Col-0	-0.264861	1.06311	0.389313	1
AT2G39730	jmj14-1	Col-0	-0.264841	12.8294	0.15474	0.832702
AT5G20550	jmj14-1	Col-0	-0.264822	1.43946	0.471183	1
AT5G52030	jmj14-1	Col-0	-0.264814	3.95442	0.159982	0.838211
AT3G29320	jmj14-1	Col-0	-0.264596	8.44355	0.0637861	0.603153
AT1G58280	jmj14-1	Col-0	-0.264571	4.03759	0.0816857	0.671328
AT5G49740	jmj14-1	Col-0	-0.264537	7.93225	0.181868	0.876757
AT2G01130	jmj14-1	Col-0	-0.264489	4.56298	0.0303897	0.406623
AT4G23670	jmj14-1	Col-0	-0.264467	9.30392	0.092051	0.695729
AT5G14570	jmj14-1	Col-0	-0.264444	4.38082	0.107058	0.736691
AT5G50180	jmj14-1	Col-0	-0.264391	4.84865	0.0426459	0.495036
AT3G19710	jmj14-1	Col-0	-0.264192	7.81375	0.039445	0.476047
AT1G53670	jmj14-1	Col-0	-0.264129	6.34044	0.0750884	0.645679
AT4G04370	jmj14-1	Col-0	-0.263913	3.35897	0.0840295	0.676764
AT2G01870	jmj14-1	Col-0	-0.263807	4.1616	0.104474	0.730064
AT2G23050	jmj14-1	Col-0	-0.263507	2.51719	0.543525	1
AT1G68890	jmj14-1	Col-0	-0.263411	6.32811	0.0714024	0.632679
AT3G18490	jmj14-1	Col-0	-0.263271	8.41627	0.116859	0.755933
AT2G27290	jmj14-1	Col-0	-0.263202	6.6121	0.0823861	0.673123
AT1G11755	jmj14-1	Col-0	-0.263141	2.92947	0.18882	0.887526
AT4G14965	jmj14-1	Col-0	-0.263136	4.28424	0.0955556	0.702725
AT1G71340	jmj14-1	Col-0	-0.262756	5.05214	0.0509029	0.541346
AT3G48920	jmj14-1	Col-0	-0.262749	0.908711	0.505333	1
AT4G30993	jmj14-1	Col-0	-0.26273	5.78753	0.091016	0.694197
AT2G45870	jmj14-1	Col-0	-0.262721	1.4054	0.335281	0.989532
AT3G44590	jmj14-1	Col-0	-0.262638	4.06954	0.262735	0.960614
AT1G01880	jmj14-1	Col-0	-0.262576	1.15488	0.404136	1
AT5G47630	jmj14-1	Col-0	-0.262528	2.58017	0.204693	0.904889
AT4G12900	jmj14-1	Col-0	-0.262524	3.72929	0.164322	0.84918
AT3G44670	jmj14-1	Col-0	-0.262521	6.7924	0.0813664	0.670725
AT4G13670	jmj14-1	Col-0	-0.262474	6.12161	0.087471	0.68674
AT2G21385	jmj14-1	Col-0	-0.262425	5.73723	0.0840933	0.676995
AT5G24750	jmj14-1	Col-0	-0.262396	2.80644	0.22633	0.927445
AT2G46210	jmj14-1	Col-0	-0.26228	1.16146	0.406265	1
AT4G00370	jmj14-1	Col-0	-0.262144	6.47727	0.0572934	0.573335
AT1G78370	jmj14-1	Col-0	-0.262086	7.87356	0.185285	0.882713
AT3G46720	jmj14-1	Col-0	-0.262041	1.5156	0.536095	1
AT1G72070	jmj14-1	Col-0	-0.261957	1.26816	0.383498	1
AT4G17000	jmj14-1	Col-0	-0.261929	2.74392	0.27896	0.970356
AT1G13030	jmj14-1	Col-0	-0.261918	3.20263	0.125278	0.774044
AT5G39710	jmj14-1	Col-0	-0.261846	2.93821	0.167641	0.854661
AT1G73700	jmj14-1	Col-0	-0.261618	2.55022	0.279365	0.970356
AT2G26800	jmj14-1	Col-0	-0.261617	5.7267	0.0557597	0.566738
AT4G16265	jmj14-1	Col-0	-0.261603	1.76085	0.288044	0.970356
AT5G66420	jmj14-1	Col-0	-0.261572	5.57381	0.0648133	0.605843
AT3G22210	jmj14-1	Col-0	-0.261542	5.55317	0.14254	0.811054
AT5G57190	jmj14-1	Col-0	-0.261534	1.97986	0.464477	1
AT2G16440	jmj14-1	Col-0	-0.261318	4.34908	0.0545072	0.562359
AT4G15620	jmj14-1	Col-0	-0.261227	3.38686	0.204858	0.905312
AT2G24270	jmj14-1	Col-0	-0.261137	8.46241	0.100704	0.718309
AT4G25434	jmj14-1	Col-0	-0.261115	1.67892	0.283471	0.970356
AT5G37260	jmj14-1	Col-0	-0.261049	2.92139	0.152785	0.829116
AT4G29920	jmj14-1	Col-0	-0.260921	2.67725	0.240774	0.943255
AT4G20340	jmj14-1	Col-0	-0.260853	2.96562	0.143198	0.812277
AT3G57730	jmj14-1	Col-0	-0.26071	1.50762	0.313725	0.983204
AT1G05575	jmj14-1	Col-0	-0.260434	0.82145	0.654893	1
AT5G66690	jmj14-1	Col-0	-0.260165	5.02251	0.354932	0.993845
AT1G11880	jmj14-1	Col-0	-0.260023	2.52133	0.220604	0.923072
AT3G01960	jmj14-1	Col-0	-0.259914	1.25544	0.585452	1
AT3G50010	jmj14-1	Col-0	-0.259744	2.09849	0.354904	0.993845
AT3G16120	jmj14-1	Col-0	-0.259724	0.668292	0.396947	1
AT3G10120	jmj14-1	Col-0	-0.259602	3.39847	0.208672	0.908846
AT5G58340	jmj14-1	Col-0	-0.259588	3.56737	0.111383	0.743879
AT3G44100	jmj14-1	Col-0	-0.259575	5.49584	0.0556982	0.566412
AT2G32410	jmj14-1	Col-0	-0.25954	2.88404	0.148271	0.821518
AT1G20950	jmj14-1	Col-0	-0.259522	5.513	0.150929	0.826488
AT5G13060	jmj14-1	Col-0	-0.259504	2.50491	0.249129	0.948183
AT3G57910	jmj14-1	Col-0	-0.259476	2.32679	0.269666	0.96776
AT1G28010	jmj14-1	Col-0	-0.25945	2.78209	0.239706	0.942969
AT1G61310	jmj14-1	Col-0	-0.25927	3.15071	0.128754	0.781201
AT5G57030	jmj14-1	Col-0	-0.259227	6.18911	0.0700064	0.628662
AT4G39710	jmj14-1	Col-0	-0.259172	6.35817	0.0825679	0.673123
AT5G46720	jmj14-1	Col-0	-0.259084	0.798271	0.459085	1
AT2G40610	jmj14-1	Col-0	-0.259025	7.41019	0.150721	0.826464
AT2G05070	jmj14-1	Col-0	-0.259011	11.6967	0.111341	0.743879
AT5G16940	jmj14-1	Col-0	-0.258974	2.52221	0.253024	0.94995
AT2G42975	jmj14-1	Col-0	-0.258883	3.9806	0.186306	0.884693
AT1G73090	jmj14-1	Col-0	-0.258782	3.79742	0.118555	0.760938
AT1G10850	jmj14-1	Col-0	-0.258758	4.53303	0.0955628	0.702725
AT4G34650	jmj14-1	Col-0	-0.258743	2.00561	0.27177	0.969114
AT1G73060	jmj14-1	Col-0	-0.258701	6.89372	0.0725016	0.635485
AT2G31790	jmj14-1	Col-0	-0.258581	6.48189	0.0889317	0.69113
AT4G26860	jmj14-1	Col-0	-0.258544	5.58944	0.115041	0.750422
AT2G46870	jmj14-1	Col-0	-0.258385	3.6233	0.194245	0.894918
AT5G46280	jmj14-1	Col-0	-0.258223	4.39028	0.0918547	0.695608
AT3G05410	jmj14-1	Col-0	-0.258181	4.03982	0.133931	0.793711
AT4G14096	jmj14-1	Col-0	-0.257867	3.48351	0.0821153	0.6728
AT3G27400	jmj14-1	Col-0	-0.257742	2.26969	0.292511	0.970356
AT3G17800	jmj14-1	Col-0	-0.257616	7.06926	0.146118	0.817793
AT3G50685	jmj14-1	Col-0	-0.257612	6.7521	0.139199	0.805145
AT5G64580	jmj14-1	Col-0	-0.257459	6.00066	0.0910305	0.694197
AT5G05740	jmj14-1	Col-0	-0.256939	6.48022	0.135533	0.796957
AT3G26570	jmj14-1	Col-0	-0.256882	7.99192	0.153956	0.831724
AT2G13440	jmj14-1	Col-0	-0.256558	5.20838	0.0608602	0.589492
AT1G47230	jmj14-1	Col-0	-0.256542	3.38129	0.108069	0.738433
AT5G07380	jmj14-1	Col-0	-0.256534	0.155738	0.549432	1
AT5G36790	jmj14-1	Col-0	-0.256532	7.22033	0.205435	0.905367
AT4G36220	jmj14-1	Col-0	-0.25641	6.5814	0.0471616	0.522522
AT2G43465	jmj14-1	Col-0	-0.256382	1.94293	0.275364	0.970356
AT5G65820	jmj14-1	Col-0	-0.256325	2.57425	0.184358	0.88172
AT3G04950	jmj14-1	Col-0	-0.256318	1.51208	0.360929	0.996884
AT1G74730	jmj14-1	Col-0	-0.256189	7.374	0.133236	0.792879
AT5G26749	jmj14-1	Col-0	-0.256116	0.687786	0.505653	1
AT2G02680	jmj14-1	Col-0	-0.256105	2.10067	0.551392	1
AT2G39220	jmj14-1	Col-0	-0.256023	3.44838	0.105167	0.732556
AT4G01940	jmj14-1	Col-0	-0.256012	5.91079	0.0608467	0.589492
AT1G04130	jmj14-1	Col-0	-0.255972	2.51252	0.226461	0.927445
AT2G37450	jmj14-1	Col-0	-0.255955	4.69904	0.179616	0.874146
AT4G18195	jmj14-1	Col-0	-0.255847	-0.143584	0.562043	1
AT1G18060	jmj14-1	Col-0	-0.255751	6.58164	0.127098	0.777348
AT1G76170	jmj14-1	Col-0	-0.255303	2.35487	0.20365	0.902975
AT2G45600	jmj14-1	Col-0	-0.255191	3.18891	0.202856	0.902866
AT5G48300	jmj14-1	Col-0	-0.255089	8.31865	0.0692545	0.625967
AT4G28360	jmj14-1	Col-0	-0.255063	4.41216	0.107373	0.737272
AT3G30340	jmj14-1	Col-0	-0.25504	1.16852	0.438633	1
AT5G51020	jmj14-1	Col-0	-0.254945	5.67941	0.079613	0.664
AT4G10060	jmj14-1	Col-0	-0.254729	6.86305	0.0939399	0.700137
AT5G57530	jmj14-1	Col-0	-0.254583	0.900809	0.437577	1
AT4G02530	jmj14-1	Col-0	-0.254534	7.22809	0.139616	0.805247
AT3G09050	jmj14-1	Col-0	-0.254512	5.14229	0.0691691	0.625967
AT2G16070	jmj14-1	Col-0	-0.254385	4.83163	0.120601	0.763877
AT1G69800	jmj14-1	Col-0	-0.254261	3.54919	0.0919907	0.695729
AT1G07705	jmj14-1	Col-0	-0.254252	4.59871	0.0381873	0.467916
AT5G12970	jmj14-1	Col-0	-0.254123	2.42204	0.394372	1
AT2G22260	jmj14-1	Col-0	-0.254123	1.84922	0.266279	0.964262
AT3G24495	jmj14-1	Col-0	-0.253932	3.23055	0.162134	0.844463
AT5G07590	jmj14-1	Col-0	-0.253894	3.44167	0.124816	0.773967
AT4G04040	jmj14-1	Col-0	-0.253799	6.26337	0.0491106	0.530477
AT2G33560	jmj14-1	Col-0	-0.253782	2.71326	0.299451	0.975423
AT3G59650	jmj14-1	Col-0	-0.253662	2.93966	0.209232	0.908846
AT1G48120	jmj14-1	Col-0	-0.253377	3.86988	0.061664	0.591514
AT1G04420	jmj14-1	Col-0	-0.253308	6.7916	0.195763	0.896826
AT1G27120	jmj14-1	Col-0	-0.253305	4.07576	0.125287	0.774044
AT5G44565	jmj14-1	Col-0	-0.25315	0.646002	0.685399	1
AT2G24230	jmj14-1	Col-0	-0.252664	3.82606	0.114405	0.749481
AT5G61000	jmj14-1	Col-0	-0.25259	3.59144	0.226542	0.927445
AT1G74700	jmj14-1	Col-0	-0.252498	1.35579	0.301852	0.97659
AT1G52510	jmj14-1	Col-0	-0.25229	7.3246	0.0682919	0.621102
AT2G20240	jmj14-1	Col-0	-0.252133	3.51889	0.101782	0.723468
AT1G76730	jmj14-1	Col-0	-0.252085	5.6703	0.0548417	0.564456
AT3G04720	jmj14-1	Col-0	-0.25187	5.71194	0.468399	1
AT5G06420	jmj14-1	Col-0	-0.251755	1.92032	0.250205	0.949038
AT1G02010	jmj14-1	Col-0	-0.251715	3.75909	0.0832598	0.674453
AT1G68430	jmj14-1	Col-0	-0.251709	0.574722	0.419338	1
AT1G74350	jmj14-1	Col-0	-0.251682	0.940734	0.426584	1
AT5G49560	jmj14-1	Col-0	-0.251608	1.24331	0.435344	1
AT4G17840	jmj14-1	Col-0	-0.251542	6.79212	0.279206	0.970356
AT3G03900	jmj14-1	Col-0	-0.251471	1.45485	0.32686	0.988423
AT1G44446	jmj14-1	Col-0	-0.251449	8.08774	0.11939	0.76148
AT5G66230	jmj14-1	Col-0	-0.251435	4.088	0.087259	0.686082
AT5G50950	jmj14-1	Col-0	-0.251421	7.06303	0.0648231	0.605843
AT1G75250	jmj14-1	Col-0	-0.251185	1.64206	0.411952	1
AT3G15150	jmj14-1	Col-0	-0.251164	1.91145	0.247712	0.947877
AT1G04290	jmj14-1	Col-0	-0.251104	3.85486	0.0789675	0.663086
AT2G19280	jmj14-1	Col-0	-0.251067	3.46999	0.0898568	0.693734
AT5G11790	jmj14-1	Col-0	-0.251029	5.16005	0.11359	0.748514
AT2G31150	jmj14-1	Col-0	-0.250912	4.18896	0.133841	0.793711
AT5G35400	jmj14-1	Col-0	-0.250722	2.22217	0.286773	0.970356
AT4G31990	jmj14-1	Col-0	-0.250718	6.83575	0.0267279	0.371164
AT5G23820	jmj14-1	Col-0	-0.250665	5.13211	0.248231	0.947877
AT1G76310	jmj14-1	Col-0	-0.25047	2.79228	0.197092	0.897529
AT5G37530	jmj14-1	Col-0	-0.250344	2.14006	0.267773	0.965899
AT1G20610	jmj14-1	Col-0	-0.250323	3.38371	0.218846	0.919738
AT3G23890	jmj14-1	Col-0	-0.250214	5.67028	0.104374	0.730064
AT4G38430	jmj14-1	Col-0	-0.250183	6.41192	0.0614354	0.591363
AT5G01910	jmj14-1	Col-0	-0.250132	1.88416	0.37258	1
AT3G57500	jmj14-1	Col-0	-0.250125	0.399514	0.524025	1
AT3G63430	jmj14-1	Col-0	-0.250114	2.47801	0.259965	0.95711
AT5G19380	jmj14-1	Col-0	-0.250069	3.02721	0.14935	0.823454
AT5G61820	jmj14-1	Col-0	-0.250046	7.12642	0.438086	1
AT3G26300	jmj14-1	Col-0	-0.25	4.93522	0.0836767	0.675615
AT3G14530	jmj14-1	Col-0	-0.249959	0.575969	0.690725	1
AT2G01730	jmj14-1	Col-0	-0.249955	0.880774	0.456449	1
AT1G55970	jmj14-1	Col-0	-0.249868	4.07367	0.139068	0.805145
AT3G10140	jmj14-1	Col-0	-0.249621	3.83629	0.0924699	0.696265
AT1G23310	jmj14-1	Col-0	-0.249574	11.0969	0.129318	0.782357
AT1G16070	jmj14-1	Col-0	-0.249552	1.56579	0.402811	1
AT5G64770	jmj14-1	Col-0	-0.249549	6.24912	0.0972988	0.708466
AT1G12740	jmj14-1	Col-0	-0.249465	3.31564	0.306443	0.977585
AT5G25630	jmj14-1	Col-0	-0.249448	6.99734	0.0807446	0.667311
AT2G40460	jmj14-1	Col-0	-0.249424	5.34825	0.109892	0.74033
AT5G18660	jmj14-1	Col-0	-0.249358	6.85576	0.239838	0.942969
AT4G23000	jmj14-1	Col-0	-0.249352	2.5155	0.205194	0.905367
AT3G16610	jmj14-1	Col-0	-0.249328	-0.019696	0.520394	1
AT3G62050	jmj14-1	Col-0	-0.249265	0.00928013	0.517301	1
AT4G28010	jmj14-1	Col-0	-0.249199	2.30266	0.292762	0.970356
AT3G56370	jmj14-1	Col-0	-0.249185	5.87261	0.0462287	0.519353
AT2G46820	jmj14-1	Col-0	-0.248873	10.3449	0.079749	0.664033
AT1G78680	jmj14-1	Col-0	-0.248725	6.43937	0.0358547	0.450662
AT3G61220	jmj14-1	Col-0	-0.248572	5.84429	0.0910478	0.694197
AT5G46830	jmj14-1	Col-0	-0.24845	0.786057	0.390233	1
AT1G48870	jmj14-1	Col-0	-0.248404	1.02426	0.401101	1
AT1G23220	jmj14-1	Col-0	-0.248328	3.70885	0.12036	0.763877
AT3G57780	jmj14-1	Col-0	-0.24828	2.899	0.240276	0.943036
AT1G79270	jmj14-1	Col-0	-0.248253	5.50596	0.163652	0.848217
AT4G31360	jmj14-1	Col-0	-0.248215	2.96079	0.172319	0.864215
AT4G04350	jmj14-1	Col-0	-0.248206	6.10926	0.0908185	0.694197
AT1G69310	jmj14-1	Col-0	-0.248025	3.25034	0.223848	0.927381
AT2G15490	jmj14-1	Col-0	-0.247916	5.1639	0.0690659	0.62587
AT1G14020	jmj14-1	Col-0	-0.247851	3.7269	0.118905	0.761245
AT5G17300	jmj14-1	Col-0	-0.247849	3.86818	0.405059	1
AT3G10270	jmj14-1	Col-0	-0.247812	5.48193	0.10152	0.722554
AT5G62380	jmj14-1	Col-0	-0.247687	0.412411	0.504635	1
AT1G75150	jmj14-1	Col-0	-0.247653	2.36101	0.208201	0.908846
AT4G12980	jmj14-1	Col-0	-0.247643	6.47969	0.226012	0.927445
AT2G25620	jmj14-1	Col-0	-0.247618	3.30937	0.156076	0.833563
AT4G15450	jmj14-1	Col-0	-0.247532	3.36155	0.164798	0.849623
AT4G04360	jmj14-1	Col-0	-0.247313	1.73297	0.341207	0.98985
AT3G27110	jmj14-1	Col-0	-0.247295	5.32642	0.173566	0.866399
AT3G52910	jmj14-1	Col-0	-0.247289	3.49561	0.120069	0.763732
AT1G11790	jmj14-1	Col-0	-0.247218	4.22206	0.107284	0.736926
AT1G71720	jmj14-1	Col-0	-0.247006	5.39366	0.130619	0.787491
AT1G28395	jmj14-1	Col-0	-0.246983	3.03103	0.318464	0.984293
AT5G61830	jmj14-1	Col-0	-0.246788	3.54634	0.193867	0.89435
AT1G01720	jmj14-1	Col-0	-0.246722	5.32538	0.224486	0.927445
AT5G01040	jmj14-1	Col-0	-0.246719	3.55772	0.490144	1
AT1G19920	jmj14-1	Col-0	-0.24663	6.03716	0.0642104	0.604808
AT5G58900	jmj14-1	Col-0	-0.246598	4.76044	0.0566717	0.571662
AT2G01210	jmj14-1	Col-0	-0.246557	2.68587	0.404692	1
AT5G09870	jmj14-1	Col-0	-0.246326	6.22746	0.047275	0.522522
AT2G17260	jmj14-1	Col-0	-0.246316	2.15427	0.301876	0.97659
AT1G09890	jmj14-1	Col-0	-0.24622	1.60215	0.363758	0.998262
AT1G08280	jmj14-1	Col-0	-0.245992	2.32038	0.251174	0.949038
AT5G09950	jmj14-1	Col-0	-0.245949	0.705687	0.516788	1
AT5G47650	jmj14-1	Col-0	-0.245797	3.81722	0.154404	0.832702
AT2G27330	jmj14-1	Col-0	-0.245744	2.90837	0.175566	0.869746
AT1G12700	jmj14-1	Col-0	-0.245702	2.02927	0.281533	0.970356
AT2G46320	jmj14-1	Col-0	-0.245587	3.9748	0.143392	0.812379
AT5G17520	jmj14-1	Col-0	-0.245566	5.25392	0.0720969	0.635039
AT3G17040	jmj14-1	Col-0	-0.245418	6.80753	0.104277	0.730064
AT4G37930	jmj14-1	Col-0	-0.245374	11.2264	0.10075	0.718309
AT5G02430	jmj14-1	Col-0	-0.245348	1.76269	0.292878	0.970356
AT4G11410	jmj14-1	Col-0	-0.245274	3.69449	0.0781223	0.660358
AT1G25530	jmj14-1	Col-0	-0.245269	3.64352	0.106612	0.736322
AT1G69588	jmj14-1	Col-0	-0.245244	0.212612	0.55865	1
AT2G30040	jmj14-1	Col-0	-0.245226	3.65864	0.437342	1
AT5G05630	jmj14-1	Col-0	-0.245214	1.73218	0.337118	0.989711
AT2G28550	jmj14-1	Col-0	-0.245144	6.19481	0.0611917	0.591101
AT4G31500	jmj14-1	Col-0	-0.244991	7.48638	0.428325	1
AT5G36700	jmj14-1	Col-0	-0.244658	7.70515	0.100878	0.718515
AT3G54660	jmj14-1	Col-0	-0.244623	7.63717	0.0636082	0.602965
AT2G26690	jmj14-1	Col-0	-0.2445	5.94284	0.215123	0.916231
AT4G39470	jmj14-1	Col-0	-0.244499	3.19731	0.21023	0.909455
AT5G08020	jmj14-1	Col-0	-0.244277	2.78858	0.185942	0.884129
AT1G27020	jmj14-1	Col-0	-0.244033	4.03545	0.435526	1
AT4G17410	jmj14-1	Col-0	-0.244006	4.23981	0.0859295	0.681711
AT5G57930	jmj14-1	Col-0	-0.243923	6.87126	0.0864994	0.684083
AT4G10350	jmj14-1	Col-0	-0.24367	-0.259861	0.687005	1
AT2G27970	jmj14-1	Col-0	-0.243662	3.03005	0.143259	0.812277
AT5G12130	jmj14-1	Col-0	-0.243657	5.24907	0.0613168	0.591363
AT3G50110	jmj14-1	Col-0	-0.243627	2.71454	0.188134	0.88718
AT5G14640	jmj14-1	Col-0	-0.243495	4.97036	0.107186	0.736775
AT1G53860	jmj14-1	Col-0	-0.243482	0.464534	0.460629	1
AT5G07020	jmj14-1	Col-0	-0.243426	7.76776	0.113757	0.748583
AT5G38550	jmj14-1	Col-0	-0.243383	1.81455	0.474054	1
AT5G48220	jmj14-1	Col-0	-0.243342	5.31461	0.11771	0.7588
AT3G52340	jmj14-1	Col-0	-0.243256	4.85431	0.0889996	0.691231
AT2G32440	jmj14-1	Col-0	-0.243081	4.84551	0.0859175	0.681711
AT2G03590	jmj14-1	Col-0	-0.243014	0.855716	0.454363	1
AT5G23060	jmj14-1	Col-0	-0.242986	8.36272	0.112645	0.7466
AT4G09620	jmj14-1	Col-0	-0.242937	4.76578	0.0712362	0.631556
AT3G07520	jmj14-1	Col-0	-0.242774	2.62142	0.257417	0.953283
AT1G73570	jmj14-1	Col-0	-0.242722	2.12	0.31576	0.983445
AT1G11580	jmj14-1	Col-0	-0.242673	7.24066	0.522942	1
AT1G41830	jmj14-1	Col-0	-0.242619	6.26619	0.146793	0.818955
AT2G40700	jmj14-1	Col-0	-0.242454	3.56889	0.163791	0.848483
AT5G06220	jmj14-1	Col-0	-0.242449	6.65134	0.0833228	0.674453
AT3G24170	jmj14-1	Col-0	-0.242293	6.32008	0.0473443	0.522522
AT1G78050	jmj14-1	Col-0	-0.24214	3.01663	0.381752	1
AT4G19020	jmj14-1	Col-0	-0.242113	5.04572	0.0820508	0.672628
AT2G33770	jmj14-1	Col-0	-0.242096	7.90217	0.115178	0.750665
AT1G26180	jmj14-1	Col-0	-0.242022	4.32978	0.0875386	0.68674
AT4G40000	jmj14-1	Col-0	-0.241933	2.03288	0.364521	0.998429
AT3G07670	jmj14-1	Col-0	-0.241931	5.61267	0.106785	0.736502
AT1G62440	jmj14-1	Col-0	-0.241861	2.28131	0.538229	1
AT2G17580	jmj14-1	Col-0	-0.241849	3.62008	0.147148	0.819987
AT1G25375	jmj14-1	Col-0	-0.241575	3.2765	0.146709	0.818897
AT1G23450	jmj14-1	Col-0	-0.241562	0.435291	0.591972	1
AT2G21960	jmj14-1	Col-0	-0.241557	6.39918	0.0935591	0.699733
AT3G19200	jmj14-1	Col-0	-0.24149	1.43204	0.479362	1
AT2G47220	jmj14-1	Col-0	-0.241474	3.20237	0.275606	0.970356
AT5G19890	jmj14-1	Col-0	-0.241435	4.55374	0.608804	1
AT1G53530	jmj14-1	Col-0	-0.241354	2.18848	0.234789	0.93484
AT4G10470	jmj14-1	Col-0	-0.241234	3.28857	0.173	0.865941
AT2G40780	jmj14-1	Col-0	-0.241229	1.86536	0.290572	0.970356
AT1G35560	jmj14-1	Col-0	-0.240969	3.63818	0.118485	0.760938
AT2G14110	jmj14-1	Col-0	-0.240906	2.03987	0.268177	0.965949
AT1G47820	jmj14-1	Col-0	-0.240887	2.13854	0.252999	0.94995
AT5G24200	jmj14-1	Col-0	-0.240865	2.36586	0.876914	1
AT2G37630	jmj14-1	Col-0	-0.240838	5.39176	0.0939065	0.700137
AT2G14285	jmj14-1	Col-0	-0.240821	3.41972	0.173519	0.866399
AT5G48660	jmj14-1	Col-0	-0.240697	1.9421	0.297307	0.972375
AT5G64840	jmj14-1	Col-0	-0.24059	8.84457	0.126769	0.776933
AT1G07710	jmj14-1	Col-0	-0.240587	0.187928	0.59993	1
AT3G48420	jmj14-1	Col-0	-0.240505	7.39379	0.134379	0.794337
AT5G35180	jmj14-1	Col-0	-0.24049	6.29433	0.0426372	0.495036
AT3G59580	jmj14-1	Col-0	-0.240478	1.46635	0.468042	1
AT4G34190	jmj14-1	Col-0	-0.240353	7.55339	0.140706	0.807188
AT4G39960	jmj14-1	Col-0	-0.240292	5.83801	0.0920856	0.695729
AT1G62120	jmj14-1	Col-0	-0.240127	1.79929	0.316816	0.983529
AT5G01770	jmj14-1	Col-0	-0.240116	4.09802	0.113637	0.748514
AT1G26290	jmj14-1	Col-0	-0.240069	0.165245	0.567356	1
AT2G38940	jmj14-1	Col-0	-0.240028	2.61919	0.389206	1
AT1G65230	jmj14-1	Col-0	-0.240021	6.96906	0.0942333	0.70108
AT1G04350	jmj14-1	Col-0	-0.239994	6.18236	0.168377	0.855317
AT3G21530	jmj14-1	Col-0	-0.239939	3.28831	0.243987	0.945588
AT1G03230	jmj14-1	Col-0	-0.239799	5.11211	0.234721	0.93484
AT4G12880	jmj14-1	Col-0	-0.239765	4.84087	0.21318	0.913407
AT4G05400	jmj14-1	Col-0	-0.23971	3.66028	0.134873	0.795199
AT5G45930	jmj14-1	Col-0	-0.239679	6.28602	0.209992	0.908846
AT1G16300	jmj14-1	Col-0	-0.239592	3.27472	0.239612	0.942848
AT1G77090	jmj14-1	Col-0	-0.23951	5.71069	0.125059	0.773967
AT1G01050	jmj14-1	Col-0	-0.239462	5.52145	0.0368376	0.458468
AT3G54560	jmj14-1	Col-0	-0.23929	4.63726	0.164851	0.849623
AT4G34250	jmj14-1	Col-0	-0.239289	4.60668	0.219197	0.920406
AT1G59840	jmj14-1	Col-0	-0.239282	4.78925	0.22346	0.926765
AT1G76720	jmj14-1	Col-0	-0.239244	3.70574	0.112578	0.746432
AT5G05940	jmj14-1	Col-0	-0.239196	2.85577	0.177581	0.872647
AT3G10060	jmj14-1	Col-0	-0.239137	7.12346	0.10563	0.734039
AT1G78570	jmj14-1	Col-0	-0.2391	6.44279	0.0916492	0.694427
AT5G66000	jmj14-1	Col-0	-0.239092	1.3918	0.337883	0.989711
AT3G57040	jmj14-1	Col-0	-0.239041	4.89943	0.111351	0.743879
AT5G15790	jmj14-1	Col-0	-0.238976	3.05324	0.220304	0.922281
AT1G25250	jmj14-1	Col-0	-0.238686	0.929574	0.449875	1
AT3G14150	jmj14-1	Col-0	-0.238677	4.43956	0.112948	0.747083
AT5G20140	jmj14-1	Col-0	-0.238661	5.69341	0.129031	0.781201
AT1G51745	jmj14-1	Col-0	-0.238626	3.69382	0.118858	0.761245
AT1G09580	jmj14-1	Col-0	-0.238494	2.82142	0.250753	0.949038
AT4G15830	jmj14-1	Col-0	-0.238471	3.44548	0.277944	0.970356
AT5G45530	jmj14-1	Col-0	-0.238377	1.22998	0.437981	1
AT2G30820	jmj14-1	Col-0	-0.238216	1.93644	0.347793	0.993845
AT2G47750	jmj14-1	Col-0	-0.238169	3.11189	0.307377	0.978348
AT5G02270	jmj14-1	Col-0	-0.238005	5.23941	0.211033	0.910087
AT1G03150	jmj14-1	Col-0	-0.237992	4.13054	0.0831064	0.6744
AT4G39970	jmj14-1	Col-0	-0.237991	6.88614	0.0894418	0.692277
AT2G37620	jmj14-1	Col-0	-0.237924	4.11609	0.0651863	0.606977
AT1G64700	jmj14-1	Col-0	-0.237829	0.591438	0.520617	1
AT4G38960	jmj14-1	Col-0	-0.237756	2.07087	0.317291	0.983551
AT1G73170	jmj14-1	Col-0	-0.237706	6.23147	0.092445	0.696265
AT3G23210	jmj14-1	Col-0	-0.237661	2.84832	0.272071	0.969509
AT5G05580	jmj14-1	Col-0	-0.237621	6.07414	0.198519	0.898247
AT2G31270	jmj14-1	Col-0	-0.23759	3.41531	0.209939	0.908846
AT3G47530	jmj14-1	Col-0	-0.237584	1.79803	0.351802	0.993845
AT1G60790	jmj14-1	Col-0	-0.237549	3.69147	0.172017	0.863321
AT1G34065	jmj14-1	Col-0	-0.237503	2.03936	0.295772	0.97225
AT3G63520	jmj14-1	Col-0	-0.23742	8.32284	0.0848582	0.680445
AT1G65070	jmj14-1	Col-0	-0.237185	5.39377	0.169176	0.856507
AT3G19330	jmj14-1	Col-0	-0.237166	1.8041	0.358296	0.995133
AT1G59700	jmj14-1	Col-0	-0.237113	4.25034	0.345906	0.993064
AT5G51730	jmj14-1	Col-0	-0.237	3.4429	0.317768	0.984193
AT2G41670	jmj14-1	Col-0	-0.236935	1.71925	0.427613	1
AT5G25840	jmj14-1	Col-0	-0.236763	4.70385	0.0949101	0.702455
AT3G56220	jmj14-1	Col-0	-0.23672	0.654206	0.529208	1
AT1G10460	jmj14-1	Col-0	-0.236708	0.389427	0.558931	1
AT2G43445	jmj14-1	Col-0	-0.236689	1.13398	0.506993	1
AT4G18460	jmj14-1	Col-0	-0.236595	2.25381	0.31265	0.982035
AT5G65870	jmj14-1	Col-0	-0.236558	2.41179	0.31409	0.983204
AT3G17680	jmj14-1	Col-0	-0.236536	3.05827	0.233551	0.934833
AT2G25640	jmj14-1	Col-0	-0.236469	3.51086	0.182671	0.878058
AT4G37160	jmj14-1	Col-0	-0.236439	2.1236	0.638018	1
AT3G22760	jmj14-1	Col-0	-0.236405	2.97086	0.353125	0.993845
AT4G02210	jmj14-1	Col-0	-0.236394	3.24273	0.132558	0.792238
AT1G72970	jmj14-1	Col-0	-0.236338	6.0841	0.0626107	0.596448
AT5G50800	jmj14-1	Col-0	-0.236276	2.04512	0.392471	1
AT3G48150	jmj14-1	Col-0	-0.236132	2.86761	0.208015	0.908846
AT5G21920	jmj14-1	Col-0	-0.235977	6.21249	0.180607	0.874727
AT5G23020	jmj14-1	Col-0	-0.235952	5.80242	0.519654	1
AT3G18750	jmj14-1	Col-0	-0.235914	4.45864	0.167296	0.854021
AT4G00030	jmj14-1	Col-0	-0.235889	4.59253	0.117292	0.757372
AT4G05450	jmj14-1	Col-0	-0.235885	2.95358	0.203484	0.902975
AT5G58140	jmj14-1	Col-0	-0.235732	8.09716	0.073992	0.641186
AT5G07320	jmj14-1	Col-0	-0.235724	3.51644	0.176902	0.872581
AT5G57960	jmj14-1	Col-0	-0.235632	5.17991	0.128778	0.781201
AT5G47040	jmj14-1	Col-0	-0.235532	7.16737	0.0999615	0.716223
AT3G59780	jmj14-1	Col-0	-0.23525	8.35765	0.120666	0.763877
AT4G15563	jmj14-1	Col-0	-0.235222	1.36974	0.348119	0.993845
AT4G21770	jmj14-1	Col-0	-0.23521	4.02371	0.08277	0.67337
AT3G47980	jmj14-1	Col-0	-0.235176	3.34776	0.341563	0.98985
AT2G41680	jmj14-1	Col-0	-0.235167	7.59017	0.143834	0.812592
AT5G03880	jmj14-1	Col-0	-0.23508	7.49532	0.0650721	0.606977
AT4G38910	jmj14-1	Col-0	-0.2349	2.24155	0.290931	0.970356
AT4G33950	jmj14-1	Col-0	-0.234873	3.89313	0.0887098	0.69024
AT5G48630	jmj14-1	Col-0	-0.234756	3.66276	0.26741	0.96571
AT4G38730	jmj14-1	Col-0	-0.234469	3.10942	0.224899	0.927445
AT4G23700	jmj14-1	Col-0	-0.234435	4.20135	0.473146	1
AT1G67630	jmj14-1	Col-0	-0.234372	3.51331	0.154292	0.832606
AT5G17460	jmj14-1	Col-0	-0.234286	3.87895	0.256334	0.952629
AT2G37640	jmj14-1	Col-0	-0.234234	4.5722	0.263305	0.961148
AT2G41370	jmj14-1	Col-0	-0.234198	3.84285	0.0913283	0.694197
AT3G47500	jmj14-1	Col-0	-0.234103	6.23989	0.0816224	0.671328
AT5G45520	jmj14-1	Col-0	-0.233751	3.03109	0.343722	0.991594
AT2G21130	jmj14-1	Col-0	-0.233659	4.38037	0.160032	0.838243
AT1G12250	jmj14-1	Col-0	-0.233541	6.16671	0.193202	0.89435
AT1G55910	jmj14-1	Col-0	-0.233516	3.62182	0.49665	1
AT1G08060	jmj14-1	Col-0	-0.233485	5.07904	0.0955544	0.702725
AT4G23496	jmj14-1	Col-0	-0.233473	1.11755	0.472349	1
AT4G38700	jmj14-1	Col-0	-0.233395	1.49864	0.361186	0.996884
AT1G77600	jmj14-1	Col-0	-0.233345	4.46656	0.0720889	0.635039
AT1G07440	jmj14-1	Col-0	-0.233314	5.50014	0.200114	0.900863
AT5G66520	jmj14-1	Col-0	-0.233276	3.6919	0.36476	0.998429
AT5G54470	jmj14-1	Col-0	-0.233213	3.00468	0.361568	0.997079
AT3G01810	jmj14-1	Col-0	-0.233152	5.72373	0.0436278	0.501603
AT2G34660	jmj14-1	Col-0	-0.233151	6.93614	0.0793639	0.663292
AT5G01230	jmj14-1	Col-0	-0.233041	3.02082	0.188605	0.887444
AT3G21760	jmj14-1	Col-0	-0.232905	5.20204	0.203156	0.902975
AT1G15570	jmj14-1	Col-0	-0.232841	4.00375	0.198963	0.898407
AT4G03150	jmj14-1	Col-0	-0.232754	4.18351	0.0943596	0.70108
AT3G53470	jmj14-1	Col-0	-0.232578	5.13513	0.138712	0.804604
AT4G37608	jmj14-1	Col-0	-0.232488	0.551343	0.57165	1
AT4G38210	jmj14-1	Col-0	-0.232477	1.93828	0.398859	1
AT1G61840	jmj14-1	Col-0	-0.23246	0.213175	0.638158	1
AT1G26230	jmj14-1	Col-0	-0.232392	5.03927	0.207466	0.908671
AT1G10740	jmj14-1	Col-0	-0.232369	4.736	0.133581	0.793523
AT5G02890	jmj14-1	Col-0	-0.232318	4.62875	0.205828	0.905428
AT4G28730	jmj14-1	Col-0	-0.232169	3.60857	0.12054	0.763877
AT5G38020	jmj14-1	Col-0	-0.232156	3.62416	0.635022	1
AT1G48650	jmj14-1	Col-0	-0.232026	6.1133	0.0700361	0.628662
AT5G19855	jmj14-1	Col-0	-0.232021	6.11299	0.200734	0.90197
AT5G20130	jmj14-1	Col-0	-0.231995	4.65214	0.106235	0.736011
AT3G22420	jmj14-1	Col-0	-0.23197	5.14877	0.23134	0.93162
AT1G21110	jmj14-1	Col-0	-0.23193	4.50031	0.472198	1
AT5G26290	jmj14-1	Col-0	-0.231786	3.45274	0.51371	1
AT1G45230	jmj14-1	Col-0	-0.231734	5.24612	0.168952	0.856128
AT1G17360	jmj14-1	Col-0	-0.231727	5.44895	0.0822569	0.673123
AT2G23420	jmj14-1	Col-0	-0.231635	5.02536	0.150845	0.826464
AT4G19090	jmj14-1	Col-0	-0.231567	1.59755	0.465975	1
AT3G16670	jmj14-1	Col-0	-0.231565	6.06293	0.503347	1
AT4G12320	jmj14-1	Col-0	-0.23151	6.94838	0.108148	0.738433
AT2G01110	jmj14-1	Col-0	-0.23148	7.23313	0.0967893	0.70716
AT1G30080	jmj14-1	Col-0	-0.231462	1.8514	0.498527	1
AT2G40400	jmj14-1	Col-0	-0.231438	6.10267	0.240956	0.943418
AT3G19080	jmj14-1	Col-0	-0.231431	2.9337	0.196431	0.896987
AT5G15190	jmj14-1	Col-0	-0.231388	1.16616	0.54412	1
AT3G54870	jmj14-1	Col-0	-0.231357	1.30388	0.443406	1
AT1G73177	jmj14-1	Col-0	-0.231356	1.53243	0.467735	1
AT4G02890	jmj14-1	Col-0	-0.231298	7.91597	0.0884784	0.689274
AT1G21840	jmj14-1	Col-0	-0.231026	2.33822	0.269743	0.96776
AT5G02710	jmj14-1	Col-0	-0.230979	4.69194	0.186334	0.884693
AT1G29450	jmj14-1	Col-0	-0.230816	2.73767	0.31605	0.983445
AT1G04550	jmj14-1	Col-0	-0.230753	4.31035	0.0894025	0.692277
AT2G29500	jmj14-1	Col-0	-0.230698	1.66307	0.538581	1
AT3G19450	jmj14-1	Col-0	-0.230567	6.48211	0.0912311	0.694197
AT3G13350	jmj14-1	Col-0	-0.230566	4.02314	0.109325	0.739295
AT4G00770	jmj14-1	Col-0	-0.230535	0.284955	0.735384	1
AT3G27550	jmj14-1	Col-0	-0.230393	2.11751	0.27675	0.970356
AT1G36070	jmj14-1	Col-0	-0.230191	3.78628	0.118846	0.761245
AT3G10160	jmj14-1	Col-0	-0.230173	5.7803	0.0737571	0.640014
AT3G26590	jmj14-1	Col-0	-0.230125	4.48061	0.245428	0.945695
AT1G29410	jmj14-1	Col-0	-0.229871	2.63143	0.248398	0.947877
AT5G40210	jmj14-1	Col-0	-0.229783	0.563265	0.483188	1
AT4G31070	jmj14-1	Col-0	-0.229659	0.24396	0.567869	1
AT1G50060	jmj14-1	Col-0	-0.229641	2.51591	0.516983	1
AT2G43100	jmj14-1	Col-0	-0.229628	6.68728	0.125419	0.774044
AT5G23320	jmj14-1	Col-0	-0.22957	0.424756	0.534865	1
AT1G53090	jmj14-1	Col-0	-0.229561	4.2765	0.15724	0.834124
AT3G06440	jmj14-1	Col-0	-0.229276	4.14661	0.0843714	0.678452
AT3G14220	jmj14-1	Col-0	-0.229253	4.82323	0.0780865	0.660345
AT1G53880	jmj14-1	Col-0	-0.229235	3.59215	0.108069	0.738433
AT1G53900	jmj14-1	Col-0	-0.229235	3.59215	0.108069	0.738433
AT3G13180	jmj14-1	Col-0	-0.229219	5.11387	0.193852	0.89435
AT2G07170	jmj14-1	Col-0	-0.229202	3.33952	0.226036	0.927445
AT1G51380	jmj14-1	Col-0	-0.229107	1.31145	0.491822	1
AT2G22240	jmj14-1	Col-0	-0.229099	4.64157	0.250864	0.949038
AT5G54585	jmj14-1	Col-0	-0.229085	4.69107	0.358343	0.995133
AT5G47380	jmj14-1	Col-0	-0.229084	2.04858	0.34239	0.990422
AT1G15870	jmj14-1	Col-0	-0.228956	0.306969	0.512404	1
AT3G09670	jmj14-1	Col-0	-0.228819	3.73862	0.119825	0.763312
AT5G59650	jmj14-1	Col-0	-0.22877	1.66644	0.384542	1
AT3G19830	jmj14-1	Col-0	-0.228668	4.2107	0.143305	0.812277
AT3G16280	jmj14-1	Col-0	-0.228627	1.57935	0.377308	1
AT1G30530	jmj14-1	Col-0	-0.228488	4.9771	0.102431	0.725812
AT4G38020	jmj14-1	Col-0	-0.228392	3.79638	0.164563	0.849623
AT2G05100	jmj14-1	Col-0	-0.22837	11.9707	0.109382	0.739295
AT3G04030	jmj14-1	Col-0	-0.228349	2.94461	0.307545	0.978348
AT3G53920	jmj14-1	Col-0	-0.228307	6.0355	0.155909	0.833563
AT2G01120	jmj14-1	Col-0	-0.228192	2.77868	0.269222	0.967117
AT2G14460	jmj14-1	Col-0	-0.227784	2.26757	0.290025	0.970356
AT2G45100	jmj14-1	Col-0	-0.227781	2.76139	0.298658	0.974362
AT3G20270	jmj14-1	Col-0	-0.227743	3.88491	0.226351	0.927445
AT5G10400	jmj14-1	Col-0	-0.227579	5.00868	0.119018	0.761378
AT1G12900	jmj14-1	Col-0	-0.227543	10.3703	0.232514	0.933247
AT4G26080	jmj14-1	Col-0	-0.227505	6.34109	0.104493	0.730064
AT5G63650	jmj14-1	Col-0	-0.22743	3.01093	0.293027	0.970356
AT1G62980	jmj14-1	Col-0	-0.227377	2.21744	0.470047	1
AT1G04250	jmj14-1	Col-0	-0.227292	5.24906	0.146094	0.817793
AT1G16020	jmj14-1	Col-0	-0.227263	4.2975	0.096942	0.70719
AT3G54640	jmj14-1	Col-0	-0.227235	6.06944	0.464269	1
AT3G18070	jmj14-1	Col-0	-0.227212	1.84792	0.347147	0.993724
AT4G02750	jmj14-1	Col-0	-0.227162	1.49403	0.472256	1
AT2G07690	jmj14-1	Col-0	-0.22707	4.56455	0.134089	0.794032
AT4G38320	jmj14-1	Col-0	-0.226996	3.82198	0.108816	0.738501
AT5G02050	jmj14-1	Col-0	-0.226929	4.28362	0.269835	0.96776
AT2G19810	jmj14-1	Col-0	-0.226918	4.23117	0.145689	0.816731
AT1G62750	jmj14-1	Col-0	-0.226811	9.12343	0.246773	0.947247
AT1G11870	jmj14-1	Col-0	-0.22678	4.70547	0.129765	0.784326
AT1G42430	jmj14-1	Col-0	-0.226773	4.40053	0.107479	0.73767
AT3G23670	jmj14-1	Col-0	-0.226651	4.34777	0.165241	0.849927
AT1G30600	jmj14-1	Col-0	-0.226622	4.21772	0.141022	0.807961
AT1G19520	jmj14-1	Col-0	-0.226602	4.88544	0.191094	0.891478
AT2G31725	jmj14-1	Col-0	-0.226387	2.12529	0.300913	0.976221
AT5G59870	jmj14-1	Col-0	-0.226345	5.6079	0.20555	0.905367
AT2G39440	jmj14-1	Col-0	-0.225989	2.1447	0.319797	0.984755
AT3G51760	jmj14-1	Col-0	-0.225941	2.16858	0.292048	0.970356
AT4G22990	jmj14-1	Col-0	-0.225777	4.60712	0.195864	0.896826
AT5G25090	jmj14-1	Col-0	-0.22576	3.0394	0.310269	0.980323
AT3G28760	jmj14-1	Col-0	-0.22571	3.61158	0.240065	0.943036
AT1G71865	jmj14-1	Col-0	-0.22558	2.67382	0.234522	0.93484
AT3G53320	jmj14-1	Col-0	-0.225448	2.87572	0.238574	0.94107
AT5G52900	jmj14-1	Col-0	-0.22544	4.37664	0.266359	0.964262
AT2G35370	jmj14-1	Col-0	-0.225405	8.39642	0.142933	0.81156
AT1G26945	jmj14-1	Col-0	-0.225381	3.12073	0.257756	0.953778
AT4G12430	jmj14-1	Col-0	-0.225379	0.653956	0.48649	1
AT4G12432	jmj14-1	Col-0	-0.225379	0.653956	0.48649	1
AT2G20210	jmj14-1	Col-0	-0.225371	2.41001	0.317131	0.983529
AT3G25530	jmj14-1	Col-0	-0.22529	6.58412	0.0974636	0.708863
AT4G03200	jmj14-1	Col-0	-0.225248	5.81843	0.0714948	0.633207
AT3G24030	jmj14-1	Col-0	-0.225185	3.76818	0.168479	0.855317
AT3G23880	jmj14-1	Col-0	-0.225181	3.93003	0.260549	0.958161
AT2G04270	jmj14-1	Col-0	-0.225126	5.54134	0.162186	0.844463
AT5G05400	jmj14-1	Col-0	-0.225038	2.22983	0.295618	0.97225
AT4G16970	jmj14-1	Col-0	-0.225006	3.15475	0.205884	0.905428
AT3G59390	jmj14-1	Col-0	-0.224957	2.20255	0.284935	0.970356
AT4G25280	jmj14-1	Col-0	-0.22488	3.3187	0.21538	0.916472
AT3G29200	jmj14-1	Col-0	-0.224647	5.20474	0.103984	0.729058
AT3G45420	jmj14-1	Col-0	-0.224555	2.02553	0.32958	0.988423
AT1G22440	jmj14-1	Col-0	-0.224508	4.44281	0.362361	0.997393
AT4G32190	jmj14-1	Col-0	-0.22445	6.18519	0.202134	0.902163
AT1G23100	jmj14-1	Col-0	-0.224437	1.88765	0.49057	1
AT5G57540	jmj14-1	Col-0	-0.22433	0.261253	0.593395	1
AT2G30920	jmj14-1	Col-0	-0.224319	3.05287	0.245081	0.945695
AT3G56940	jmj14-1	Col-0	-0.224251	11.0887	0.181505	0.876555
AT5G50810	jmj14-1	Col-0	-0.224223	3.88598	0.184683	0.881842
AT2G16740	jmj14-1	Col-0	-0.224221	4.75633	0.12328	0.771739
AT5G20830	jmj14-1	Col-0	-0.224215	6.0878	0.656976	1
AT1G33265	jmj14-1	Col-0	-0.224201	3.19113	0.185323	0.882713
AT1G79510	jmj14-1	Col-0	-0.2242	5.49383	0.186371	0.884693
AT3G27050	jmj14-1	Col-0	-0.224109	4.65174	0.122973	0.770953
AT1G18360	jmj14-1	Col-0	-0.224052	5.25494	0.0830317	0.674362
AT1G32900	jmj14-1	Col-0	-0.224036	5.24951	0.347231	0.993724
AT4G21460	jmj14-1	Col-0	-0.224009	4.26346	0.165794	0.851084
AT1G14590	jmj14-1	Col-0	-0.223968	2.57361	0.225933	0.927445
AT3G48350	jmj14-1	Col-0	-0.223911	3.55129	0.156501	0.83399
AT5G10390	jmj14-1	Col-0	-0.223899	3.65018	0.136256	0.797312
AT3G19480	jmj14-1	Col-0	-0.223739	5.89683	0.21691	0.91736
AT1G57610	jmj14-1	Col-0	-0.223671	3.63773	0.110837	0.742911
AT1G63050	jmj14-1	Col-0	-0.223466	3.95133	0.108178	0.738433
AT2G26810	jmj14-1	Col-0	-0.223459	2.86157	0.243047	0.943844
AT4G29750	jmj14-1	Col-0	-0.223267	5.82891	0.0974548	0.708863
AT4G28310	jmj14-1	Col-0	-0.223246	2.44352	0.299745	0.97564
AT5G15070	jmj14-1	Col-0	-0.22323	2.9766	0.242979	0.943844
AT5G37360	jmj14-1	Col-0	-0.223142	7.27304	0.0797812	0.664033
AT2G28740	jmj14-1	Col-0	-0.223113	5.29864	0.203946	0.903765
AT4G34420	jmj14-1	Col-0	-0.223096	0.513669	0.579863	1
AT1G56670	jmj14-1	Col-0	-0.223057	1.78134	0.520253	1
AT3G23260	jmj14-1	Col-0	-0.222885	0.164519	0.587235	1
AT3G22790	jmj14-1	Col-0	-0.222841	5.23795	0.169205	0.856507
AT5G42670	jmj14-1	Col-0	-0.222733	3.32225	0.262487	0.960614
AT2G17140	jmj14-1	Col-0	-0.222711	1.89351	0.319585	0.984755
AT2G13840	jmj14-1	Col-0	-0.22269	2.77841	0.276896	0.970356
AT3G51060	jmj14-1	Col-0	-0.222526	0.248571	0.53582	1
AT5G24770	jmj14-1	Col-0	-0.222509	7.58231	0.268923	0.967117
AT5G48540	jmj14-1	Col-0	-0.222367	2.94141	0.533677	1
AT1G79600	jmj14-1	Col-0	-0.222356	7.87862	0.159693	0.837884
AT1G17040	jmj14-1	Col-0	-0.222295	3.05624	0.170449	0.860368
AT3G18950	jmj14-1	Col-0	-0.222283	2.8855	0.287053	0.970356
AT1G61990	jmj14-1	Col-0	-0.222199	3.75085	0.124511	0.77342
AT1G48030	jmj14-1	Col-0	-0.222166	7.92306	0.099619	0.715365
AT5G57410	jmj14-1	Col-0	-0.222146	3.80007	0.140485	0.807116
AT4G34360	jmj14-1	Col-0	-0.221496	1.47394	0.426995	1
AT5G66920	jmj14-1	Col-0	-0.221402	5.05209	0.279098	0.970356
AT3G11670	jmj14-1	Col-0	-0.221324	5.79129	0.113356	0.747483
AT4G26520	jmj14-1	Col-0	-0.221319	6.22539	0.273522	0.970356
AT3G05640	jmj14-1	Col-0	-0.221273	4.06003	0.293249	0.970356
AT2G30120	jmj14-1	Col-0	-0.221195	2.38338	0.306757	0.977616
AT1G57790	jmj14-1	Col-0	-0.221162	2.40101	0.258571	0.955522
AT1G55170	jmj14-1	Col-0	-0.221084	3.11754	0.212835	0.912739
AT4G12460	jmj14-1	Col-0	-0.221055	5.03648	0.0943106	0.70108
AT5G50410	jmj14-1	Col-0	-0.220988	3.58017	0.153665	0.831549
AT1G61380	jmj14-1	Col-0	-0.220973	4.7547	0.287716	0.970356
AT1G30290	jmj14-1	Col-0	-0.220936	2.81396	0.280728	0.970356
AT1G28560	jmj14-1	Col-0	-0.220894	2.19303	0.339438	0.989711
AT5G02130	jmj14-1	Col-0	-0.220707	3.01532	0.192706	0.894241
AT5G56850	jmj14-1	Col-0	-0.220632	6.08407	0.218856	0.919738
AT1G56000	jmj14-1	Col-0	-0.220626	4.63891	0.171633	0.863126
AT1G09840	jmj14-1	Col-0	-0.220601	5.44646	0.0731849	0.637298
AT1G07370	jmj14-1	Col-0	-0.220554	3.53688	0.322059	0.986886
AT4G02485	jmj14-1	Col-0	-0.220507	1.68479	0.379282	1
AT1G15290	jmj14-1	Col-0	-0.220415	7.2968	0.154599	0.832702
AT3G32940	jmj14-1	Col-0	-0.220332	4.56132	0.0926691	0.696861
AT5G23010	jmj14-1	Col-0	-0.220313	8.27355	0.0749448	0.644806
AT1G75280	jmj14-1	Col-0	-0.220168	6.47358	0.140091	0.805936
AT1G20410	jmj14-1	Col-0	-0.220038	3.43961	0.165035	0.849707
[truncated: 17,282 more rows]

## Sheet: trb123 mutant
ID	sampleA	sampleB	logFC	logCPM	PValue	FDR
AT5G46830	trb1/2/3	Col-0	-8.57728	0.232091	4.79566e-16	4.05546e-14
AT2G15680	trb1/2/3	Col-0	-8.2166	-0.097651	4.32235e-05	0.000440156
AT2G37720	trb1/2/3	Col-0	-8.19754	-0.102643	3.61777e-12	1.67537e-10
AT2G18480	trb1/2/3	Col-0	-8.1355	-0.15021	3.03413e-12	1.43238e-10
AT1G31690	trb1/2/3	Col-0	-7.59811	3.09541	1.2375e-58	2.40694e-55
AT2G14610	trb1/2/3	Col-0	-7.39611	3.15196	2.17603e-05	0.000242265
AT2G26400	trb1/2/3	Col-0	-7.38547	1.22343	1.42582e-18	1.5847e-16
AT1G19250	trb1/2/3	Col-0	-7.3744	1.32134	1.91003e-10	6.61035e-09
AT3G03820	trb1/2/3	Col-0	-6.43061	0.374849	1.6235e-16	1.45516e-14
AT1G66950	trb1/2/3	Col-0	-6.38183	0.384024	1.00648e-12	5.1246e-11
AT3G16670	trb1/2/3	Col-0	-6.36705	5.29254	2.80812e-21	4.92054e-19
AT2G47880	trb1/2/3	Col-0	-6.2253	3.26633	1.31012e-54	2.12349e-51
AT2G28780	trb1/2/3	Col-0	-6.21772	4.45567	1.81028e-23	4.14236e-21
AT1G24147	trb1/2/3	Col-0	-5.88667	3.57593	1.21397e-24	3.23449e-22
AT2G13810	trb1/2/3	Col-0	-5.83371	0.782372	3.8175e-07	6.73167e-06
AT4G02850	trb1/2/3	Col-0	-5.33121	2.33888	2.92098e-31	1.38568e-28
AT1G08090	trb1/2/3	Col-0	-5.18024	2.01597	2.14041e-09	6.1222e-08
AT3G44860	trb1/2/3	Col-0	-5.17975	2.3385	1.17249e-24	3.16736e-22
AT5G67580	trb1/2/3	Col-0	-5.1322	3.68423	2.07082e-66	5.03468e-63
AT4G12900	trb1/2/3	Col-0	-5.08902	3.03337	2.13726e-42	1.97951e-39
AT1G66100	trb1/2/3	Col-0	-5.06762	6.15097	1.02958e-05	0.000124458
AT1G06830	trb1/2/3	Col-0	-5.02475	0.896928	2.36039e-14	1.54059e-12
AT1G44050	trb1/2/3	Col-0	-4.94961	0.270216	1.07942e-14	7.4186e-13
AT4G20240	trb1/2/3	Col-0	-4.9487	1.55423	7.08447e-15	5.01065e-13
AT4G15370	trb1/2/3	Col-0	-4.90932	0.535697	1.11824e-12	5.66399e-11
AT5G18050	trb1/2/3	Col-0	-4.7338	0.121332	2.00222e-12	9.80937e-11
AT5G16790	trb1/2/3	Col-0	-4.71177	0.468576	7.43632e-14	4.47791e-12
AT3G21950	trb1/2/3	Col-0	-4.69968	1.62627	3.04731e-17	3.05516e-15
AT1G29430	trb1/2/3	Col-0	-4.68508	2.76934	4.44356e-14	2.77901e-12
AT5G41290	trb1/2/3	Col-0	-4.68275	-0.349797	4.42477e-07	7.66705e-06
AT3G45860	trb1/2/3	Col-0	-4.6725	3.08577	4.83566e-10	1.54439e-08
AT3G46490	trb1/2/3	Col-0	-4.66883	1.80774	2.67018e-20	3.9645e-18
AT2G38600	trb1/2/3	Col-0	-4.60663	-0.0230715	1.72804e-12	8.53054e-11
AT1G43800	trb1/2/3	Col-0	-4.578	5.03272	0.00219318	0.0118328
AT4G39600	trb1/2/3	Col-0	-4.55573	0.292528	9.04135e-13	4.63995e-11
AT4G20230	trb1/2/3	Col-0	-4.54379	0.97224	2.18743e-10	7.50362e-09
AT3G30720	trb1/2/3	Col-0	-4.53872	1.2578	3.11334e-07	5.61729e-06
AT4G14400	trb1/2/3	Col-0	-4.52732	5.36329	9.6651e-08	1.96433e-06
AT2G40610	trb1/2/3	Col-0	-4.52339	6.68886	4.73616e-08	1.03504e-06
AT5G18010	trb1/2/3	Col-0	-4.48636	0.69309	8.11721e-14	4.87283e-12
AT1G14880	trb1/2/3	Col-0	-4.46007	3.13565	0.000813293	0.00530313
AT2G28580	trb1/2/3	Col-0	-4.35567	-0.266415	5.63628e-08	1.21133e-06
AT1G70260	trb1/2/3	Col-0	-4.33143	2.10485	7.04679e-12	3.0939e-10
AT1G31580	trb1/2/3	Col-0	-4.32196	8.17414	7.5418e-11	2.79939e-09
AT3G46330	trb1/2/3	Col-0	-4.26965	1.05908	2.30168e-08	5.43297e-07
AT1G29450	trb1/2/3	Col-0	-4.23531	2.09042	4.48243e-19	5.28383e-17
AT3G22235	trb1/2/3	Col-0	-4.19122	4.86727	5.84793e-07	9.89924e-06
AT5G22390	trb1/2/3	Col-0	-4.19033	2.4404	2.263e-15	1.73974e-13
AT2G02630	trb1/2/3	Col-0	-4.15866	0.391998	1.82056e-09	5.25368e-08
AT2G30432	trb1/2/3	Col-0	-4.13271	0.802536	1.49979e-15	1.19065e-13
AT4G32280	trb1/2/3	Col-0	-4.09646	0.582289	1.0005e-13	5.91479e-12
AT2G28990	trb1/2/3	Col-0	-4.09215	1.06596	9.79816e-07	1.54938e-05
AT3G03840	trb1/2/3	Col-0	-4.09079	-0.0596533	3.76501e-09	1.02995e-07
AT5G38040	trb1/2/3	Col-0	-4.07585	0.720521	1.34599e-14	9.1537e-13
AT2G29120	trb1/2/3	Col-0	-4.06923	2.78597	1.74065e-22	3.64039e-20
AT5G18030	trb1/2/3	Col-0	-4.03193	2.94035	1.14815e-10	4.15084e-09
AT5G03350	trb1/2/3	Col-0	-4.02345	4.50581	2.11694e-06	3.08337e-05
AT3G46270	trb1/2/3	Col-0	-4.02152	1.16336	9.70927e-09	2.46857e-07
AT1G18400	trb1/2/3	Col-0	-4.02047	0.340171	5.70242e-12	2.54385e-10
AT4G04840	trb1/2/3	Col-0	-4.01313	5.1188	2.16106e-50	3.00233e-47
AT5G18020	trb1/2/3	Col-0	-4.00875	2.26567	6.46834e-07	1.0855e-05
AT1G26240	trb1/2/3	Col-0	-3.98278	1.45258	0.000822556	0.00535909
AT1G74670	trb1/2/3	Col-0	-3.97778	6.96853	6.58124e-08	1.38684e-06
AT1G06980	trb1/2/3	Col-0	-3.97021	1.2258	8.47026e-09	2.17919e-07
AT2G26020	trb1/2/3	Col-0	-3.94163	-0.222019	1.35809e-09	3.98415e-08
AT3G25770	trb1/2/3	Col-0	-3.90167	5.7507	4.27282e-09	1.15265e-07
AT2G23010	trb1/2/3	Col-0	-3.89313	2.26947	4.9539e-17	4.86633e-15
AT3G57260	trb1/2/3	Col-0	-3.88443	3.58717	0.000709781	0.00473816
AT1G29440	trb1/2/3	Col-0	-3.82421	2.50494	7.72894e-11	2.86135e-09
AT1G06100	trb1/2/3	Col-0	-3.80151	0.686388	4.19757e-09	1.13709e-07
AT5G64770	trb1/2/3	Col-0	-3.77084	5.5686	2.98152e-05	0.000319507
AT5G54610	trb1/2/3	Col-0	-3.76423	2.24722	5.72533e-05	0.000565555
AT2G39330	trb1/2/3	Col-0	-3.76122	2.20584	2.05343e-08	4.89957e-07
AT5G50950	trb1/2/3	Col-0	-3.74147	6.38115	1.09475e-78	5.59122e-75
AT1G65870	trb1/2/3	Col-0	-3.72523	0.37398	1.00383e-09	3.03175e-08
AT5G35940	trb1/2/3	Col-0	-3.72402	1.91094	9.56403e-09	2.44442e-07
AT5G24200	trb1/2/3	Col-0	-3.71358	1.78955	0.0157933	0.0564047
AT5G42530	trb1/2/3	Col-0	-3.70494	7.19849	2.04314e-06	2.9946e-05
AT3G45160	trb1/2/3	Col-0	-3.70335	5.20016	3.12909e-06	4.37164e-05
AT2G14560	trb1/2/3	Col-0	-3.70289	4.33767	0.00317294	0.0160964
AT1G12805	trb1/2/3	Col-0	-3.69872	1.21795	2.95625e-06	4.15155e-05
AT3G46370	trb1/2/3	Col-0	-3.69157	3.69208	9.03485e-30	3.87458e-27
AT5G01015	trb1/2/3	Col-0	-3.69079	2.88951	7.37164e-11	2.74146e-09
AT2G24692	trb1/2/3	Col-0	-3.68439	0.342124	7.90411e-11	2.91165e-09
AT4G33720	trb1/2/3	Col-0	-3.68316	1.31709	0.000317876	0.00242079
AT3G27690	trb1/2/3	Col-0	-3.67541	9.70807	2.13307e-07	3.97397e-06
AT2G22540	trb1/2/3	Col-0	-3.67294	5.74308	1.14987e-78	5.59122e-75
AT2G04032	trb1/2/3	Col-0	-3.66207	0.959888	7.23257e-05	0.000689576
AT4G34760	trb1/2/3	Col-0	-3.65678	3.24745	6.59089e-17	6.37775e-15
AT2G32160	trb1/2/3	Col-0	-3.6468	3.36689	9.32896e-13	4.76242e-11
AT2G39850	trb1/2/3	Col-0	-3.64112	5.84665	0.00118198	0.00720865
AT5G18080	trb1/2/3	Col-0	-3.6183	0.523181	3.10086e-10	1.02223e-08
AT1G75250	trb1/2/3	Col-0	-3.61134	1.09661	1.55172e-07	2.99414e-06
AT2G21650	trb1/2/3	Col-0	-3.59867	0.579891	4.86802e-09	1.30238e-07
AT5G18060	trb1/2/3	Col-0	-3.59599	1.0105	1.9653e-06	2.89518e-05
AT2G17850	trb1/2/3	Col-0	-3.58873	0.250453	7.55413e-10	2.32665e-08
AT1G29020	trb1/2/3	Col-0	-3.58592	0.982703	2.37045e-09	6.71669e-08
AT5G39860	trb1/2/3	Col-0	-3.58316	2.22285	5.67008e-21	9.35737e-19
AT3G01260	trb1/2/3	Col-0	-3.58227	1.00931	2.2477e-09	6.40084e-08
AT1G69530	trb1/2/3	Col-0	-3.5761	7.50666	2.05555e-08	4.89957e-07
AT1G63710	trb1/2/3	Col-0	-3.57324	0.692816	4.06766e-06	5.49798e-05
AT4G15740	trb1/2/3	Col-0	-3.57016	0.0125954	3.54789e-08	8.05209e-07
AT4G16740	trb1/2/3	Col-0	-3.56243	3.17622	5.06702e-07	8.67548e-06
AT5G60490	trb1/2/3	Col-0	-3.56187	1.77281	4.71655e-08	1.03307e-06
AT1G21240	trb1/2/3	Col-0	-3.55726	0.321089	0.0694059	0.173693
AT5G10760	trb1/2/3	Col-0	-3.54913	4.29255	0.00400262	0.0194627
AT2G34390	trb1/2/3	Col-0	-3.53875	1.96179	2.57748e-16	2.22809e-14
AT3G28510	trb1/2/3	Col-0	-3.53572	2.2897	3.62949e-09	9.95679e-08
AT3G45880	trb1/2/3	Col-0	-3.52588	0.101542	6.46684e-10	2.03199e-08
AT4G10270	trb1/2/3	Col-0	-3.52239	1.87829	3.2096e-08	7.36163e-07
AT2G43590	trb1/2/3	Col-0	-3.50387	3.63972	2.29668e-27	7.44507e-25
AT1G77960	trb1/2/3	Col-0	-3.49458	0.370747	3.93835e-07	6.90788e-06
AT4G10955	trb1/2/3	Col-0	-3.48722	1.31944	0.00105192	0.00655764
AT3G29030	trb1/2/3	Col-0	-3.4871	3.66623	1.11515e-06	1.74214e-05
AT1G29510	trb1/2/3	Col-0	-3.48461	2.59126	9.88159e-12	4.23341e-10
AT5G59680	trb1/2/3	Col-0	-3.482	2.17713	1.38633e-09	4.05474e-08
AT3G50460	trb1/2/3	Col-0	-3.41649	-0.424965	1.54745e-06	2.33137e-05
AT1G26250	trb1/2/3	Col-0	-3.39823	5.3826	9.68455e-09	2.4655e-07
AT4G04990	trb1/2/3	Col-0	-3.39083	1.2776	2.38483e-11	9.62342e-10
AT1G52040	trb1/2/3	Col-0	-3.38014	2.73763	3.13557e-24	7.71986e-22
AT4G15270	trb1/2/3	Col-0	-3.36301	-0.411338	9.07049e-07	1.44607e-05
AT5G46890	trb1/2/3	Col-0	-3.35812	0.702072	3.20382e-07	5.74555e-06
AT1G14250	trb1/2/3	Col-0	-3.34817	5.04676	1.34564e-10	4.77604e-09
AT2G18660	trb1/2/3	Col-0	-3.34698	1.0391	0.0027952	0.0144515
AT1G29420	trb1/2/3	Col-0	-3.34404	0.139782	3.12689e-05	0.000333615
AT3G21460	trb1/2/3	Col-0	-3.34254	0.717617	3.65349e-10	1.18627e-08
AT2G33850	trb1/2/3	Col-0	-3.34156	4.74248	2.57499e-15	1.96406e-13
AT1G55430	trb1/2/3	Col-0	-3.33173	0.0592082	5.51693e-06	7.19679e-05
AT3G58120	trb1/2/3	Col-0	-3.31358	4.1565	3.57555e-24	8.58574e-22
AT4G31940	trb1/2/3	Col-0	-3.27259	2.2769	0.0205567	0.0696321
AT3G22231	trb1/2/3	Col-0	-3.26642	4.35468	3.43515e-09	9.46368e-08
AT2G23620	trb1/2/3	Col-0	-3.26295	0.194023	2.63825e-08	6.16755e-07
AT3G58070	trb1/2/3	Col-0	-3.25043	0.766308	7.35933e-06	9.30077e-05
AT5G49770	trb1/2/3	Col-0	-3.24845	1.37793	9.11837e-05	0.000834992
AT4G38860	trb1/2/3	Col-0	-3.242	5.20902	2.16112e-08	5.11984e-07
AT3G05950	trb1/2/3	Col-0	-3.23866	0.228262	0.0151176	0.0546029
AT1G29460	trb1/2/3	Col-0	-3.22921	2.49457	7.00518e-08	1.47139e-06
AT2G32860	trb1/2/3	Col-0	-3.22827	5.09033	1.20002e-05	0.000142533
AT4G16270	trb1/2/3	Col-0	-3.22808	1.79104	0.00243361	0.0128764
AT5G11420	trb1/2/3	Col-0	-3.22661	5.74651	5.15124e-06	6.779e-05
AT5G33370	trb1/2/3	Col-0	-3.22019	3.65732	1.35547e-05	0.000159233
AT1G31710	trb1/2/3	Col-0	-3.21769	3.97635	5.64277e-11	2.14359e-09
AT4G25860	trb1/2/3	Col-0	-3.21266	0.232578	1.42348e-05	0.000166187
AT1G58430	trb1/2/3	Col-0	-3.20768	0.565855	0.0382926	0.11108
AT3G49110	trb1/2/3	Col-0	-3.1859	3.05629	2.17546e-11	8.8706e-10
AT5G19890	trb1/2/3	Col-0	-3.17664	3.93613	0.000487149	0.00345427
AT1G76240	trb1/2/3	Col-0	-3.17355	3.86178	5.30199e-09	1.40879e-07
AT3G48280	trb1/2/3	Col-0	-3.16398	3.43661	5.16625e-08	1.11897e-06
AT3G46880	trb1/2/3	Col-0	-3.14829	-0.15368	0.00162813	0.00932766
AT4G39770	trb1/2/3	Col-0	-3.13741	2.74546	7.71167e-21	1.2396e-18
AT1G62280	trb1/2/3	Col-0	-3.12913	2.26598	1.68479e-05	0.000192421
AT1G13650	trb1/2/3	Col-0	-3.12419	5.86099	1.43731e-10	5.07363e-09
AT5G60900	trb1/2/3	Col-0	-3.09032	1.37005	0.000212039	0.00172271
AT2G25510	trb1/2/3	Col-0	-3.08876	7.00213	0.000118728	0.00104586
AT3G15540	trb1/2/3	Col-0	-3.08835	1.7665	3.4702e-10	1.13058e-08
AT4G37400	trb1/2/3	Col-0	-3.08041	1.40669	6.66131e-09	1.74848e-07
AT4G22235	trb1/2/3	Col-0	-3.07703	0.892237	1.05515e-05	0.000127233
AT1G04240	trb1/2/3	Col-0	-3.07527	3.25091	6.92159e-18	7.39697e-16
AT3G23480	trb1/2/3	Col-0	-3.0697	3.54147	6.62739e-17	6.38133e-15
AT2G10940	trb1/2/3	Col-0	-3.06733	9.53001	0.000163852	0.00138022
AT1G01600	trb1/2/3	Col-0	-3.04024	2.14432	1.37436e-08	3.38371e-07
AT2G18300	trb1/2/3	Col-0	-3.03564	6.23371	6.65237e-14	4.05607e-12
AT4G01970	trb1/2/3	Col-0	-3.02722	-0.0374189	2.62508e-07	4.82133e-06
AT1G51840	trb1/2/3	Col-0	-3.02695	1.89011	0.000431958	0.00312791
AT3G01960	trb1/2/3	Col-0	-3.02382	0.790981	0.00429708	0.0206213
AT5G51720	trb1/2/3	Col-0	-3.00728	5.77128	1.97677e-10	6.81705e-09
AT3G16650	trb1/2/3	Col-0	-3.00668	0.845197	3.23076e-08	7.40145e-07
AT4G02270	trb1/2/3	Col-0	-2.99854	2.65783	0.000167886	0.00140871
AT3G23050	trb1/2/3	Col-0	-2.99634	5.81169	0.000139375	0.00119526
AT2G20750	trb1/2/3	Col-0	-2.99419	2.99485	2.62956e-05	0.00028493
AT2G40960	trb1/2/3	Col-0	-2.99196	3.60783	1.16655e-22	2.46625e-20
AT5G45080	trb1/2/3	Col-0	-2.98267	1.84465	0.00562206	0.0255071
AT1G09350	trb1/2/3	Col-0	-2.96955	0.666859	7.21398e-07	1.18908e-05
AT1G49860	trb1/2/3	Col-0	-2.96711	4.01072	0.000519254	0.00363693
AT5G55720	trb1/2/3	Col-0	-2.95352	0.723975	0.00752439	0.0319461
AT3G09520	trb1/2/3	Col-0	-2.95324	-0.0602365	1.04699e-06	1.64758e-05
AT2G44930	trb1/2/3	Col-0	-2.95246	0.289962	1.73915e-07	3.30934e-06
AT3G05800	trb1/2/3	Col-0	-2.94947	2.74781	1.05595e-08	2.66384e-07
AT1G26945	trb1/2/3	Col-0	-2.94742	2.55409	1.28882e-16	1.18243e-14
AT1G56670	trb1/2/3	Col-0	-2.93663	1.26683	4.80326e-07	8.24566e-06
AT5G45530	trb1/2/3	Col-0	-2.93124	0.755443	5.04495e-06	6.65701e-05
AT3G30340	trb1/2/3	Col-0	-2.92754	0.718151	0.00453698	0.0214932
AT1G05240	trb1/2/3	Col-0	-2.91711	4.25539	4.44231e-07	7.68709e-06
AT5G67430	trb1/2/3	Col-0	-2.9117	0.649956	5.87676e-05	0.000579042
AT5G54585	trb1/2/3	Col-0	-2.89752	4.09342	1.33998e-08	3.31586e-07
AT5G37690	trb1/2/3	Col-0	-2.89068	2.98555	7.47182e-06	9.41847e-05
AT4G19050	trb1/2/3	Col-0	-2.88996	1.16306	2.123e-05	0.00023704
AT3G48290	trb1/2/3	Col-0	-2.88498	0.730795	5.02755e-06	6.63855e-05
AT4G21830	trb1/2/3	Col-0	-2.86834	1.25247	0.000195911	0.00160576
AT2G29130	trb1/2/3	Col-0	-2.85862	0.404913	7.39158e-05	0.000701476
AT5G62340	trb1/2/3	Col-0	-2.85747	2.11426	0.000942981	0.00598206
AT3G43190	trb1/2/3	Col-0	-2.85598	5.11632	0.000998774	0.00627865
AT3G01500	trb1/2/3	Col-0	-2.85569	11.1464	6.33096e-14	3.87224e-12
AT5G63180	trb1/2/3	Col-0	-2.85363	4.77945	1.2657e-24	3.29924e-22
AT2G21045	trb1/2/3	Col-0	-2.85323	3.84451	8.4883e-06	0.000105091
AT5G08030	trb1/2/3	Col-0	-2.84188	0.0023274	1.37752e-06	2.10304e-05
AT3G56400	trb1/2/3	Col-0	-2.83751	4.47621	4.21257e-05	0.00043078
AT1G69080	trb1/2/3	Col-0	-2.83413	0.590557	2.1268e-09	6.09222e-08
AT2G26010	trb1/2/3	Col-0	-2.8245	0.59285	7.56752e-07	1.24e-05
AT1G45201	trb1/2/3	Col-0	-2.82421	6.1686	3.07605e-10	1.01578e-08
AT2G22330	trb1/2/3	Col-0	-2.8091	4.71369	2.52262e-13	1.42631e-11
AT3G62950	trb1/2/3	Col-0	-2.79772	2.7155	0.00164145	0.00937902
AT2G18969	trb1/2/3	Col-0	-2.79078	0.499397	3.0881e-06	4.32111e-05
AT2G24940	trb1/2/3	Col-0	-2.7906	2.83663	0.0627202	0.161257
AT5G48430	trb1/2/3	Col-0	-2.78965	1.39309	0.000315456	0.00240518
AT5G17040	trb1/2/3	Col-0	-2.78765	0.69724	1.06429e-06	1.67074e-05
AT2G16060	trb1/2/3	Col-0	-2.78378	5.22393	1.31996e-05	0.000155596
AT3G06370	trb1/2/3	Col-0	-2.78309	1.62248	1.31955e-08	3.27364e-07
AT2G41090	trb1/2/3	Col-0	-2.7813	5.65906	9.66128e-06	0.000117961
AT1G12110	trb1/2/3	Col-0	-2.76782	5.68561	8.06929e-22	1.61802e-19
AT5G35480	trb1/2/3	Col-0	-2.76625	1.88831	5.18337e-06	6.81654e-05
AT1G52190	trb1/2/3	Col-0	-2.76373	5.32106	3.11213e-12	1.45858e-10
AT2G28550	trb1/2/3	Col-0	-2.76316	5.60898	5.02422e-35	3.05378e-32
AT1G56600	trb1/2/3	Col-0	-2.76312	1.88732	0.00206662	0.0112783
AT1G29660	trb1/2/3	Col-0	-2.76027	5.49443	2.01373e-27	6.63848e-25
AT1G49570	trb1/2/3	Col-0	-2.75525	4.07618	0.0373874	0.109318
AT3G42800	trb1/2/3	Col-0	-2.74968	0.427669	1.67599e-06	2.50217e-05
AT3G51220	trb1/2/3	Col-0	-2.74288	0.31208	0.000123902	0.00108603
AT4G19380	trb1/2/3	Col-0	-2.74208	1.01783	8.67494e-07	1.39612e-05
AT1G11450	trb1/2/3	Col-0	-2.73275	2.36792	9.28043e-11	3.39294e-09
AT3G06070	trb1/2/3	Col-0	-2.73141	4.31298	2.47542e-37	2.00612e-34
AT3G27500	trb1/2/3	Col-0	-2.72364	-0.279459	4.16108e-06	5.61256e-05
AT1G17700	trb1/2/3	Col-0	-2.72104	0.41434	0.00296872	0.0152152
AT4G25120	trb1/2/3	Col-0	-2.71853	2.5603	1.34855e-17	1.4178e-15
AT4G15400	trb1/2/3	Col-0	-2.71152	0.71417	0.00219669	0.0118419
AT1G73770	trb1/2/3	Col-0	-2.71135	1.02233	4.04336e-09	1.10145e-07
AT5G03130	trb1/2/3	Col-0	-2.7066	-0.0812865	3.8133e-06	5.17595e-05
AT3G52720	trb1/2/3	Col-0	-2.70594	4.25383	0.000497897	0.00351255
AT4G11190	trb1/2/3	Col-0	-2.70468	0.70216	0.0565689	0.148765
AT2G33790	trb1/2/3	Col-0	-2.7032	1.82629	0.0022144	0.0119147
AT1G44970	trb1/2/3	Col-0	-2.69642	2.93426	0.00626106	0.0276791
AT3G23550	trb1/2/3	Col-0	-2.69076	2.27729	9.07204e-05	0.000831141
AT2G32990	trb1/2/3	Col-0	-2.65955	2.65593	4.46181e-05	0.00045105
AT5G64780	trb1/2/3	Col-0	-2.65355	1.56049	5.08233e-06	6.70179e-05
AT5G49800	trb1/2/3	Col-0	-2.62781	1.33577	4.77299e-06	6.33684e-05
AT5G36910	trb1/2/3	Col-0	-2.6248	4.83087	3.15014e-06	4.38899e-05
AT2G44110	trb1/2/3	Col-0	-2.62355	0.701143	0.000699102	0.00467648
AT4G12980	trb1/2/3	Col-0	-2.62029	5.9112	0.0002936	0.00226339
AT2G28210	trb1/2/3	Col-0	-2.61673	0.554211	0.00104333	0.0065187
AT1G66270	trb1/2/3	Col-0	-2.60716	5.29789	2.34423e-11	9.47927e-10
AT1G05280	trb1/2/3	Col-0	-2.59931	0.486778	0.000314845	0.00240181
AT2G42380	trb1/2/3	Col-0	-2.59871	3.3406	1.59148e-10	5.56731e-09
AT5G20630	trb1/2/3	Col-0	-2.59627	7.80619	6.55091e-08	1.38194e-06
AT5G44582	trb1/2/3	Col-0	-2.59195	-0.164207	6.31225e-06	8.10384e-05
AT5G42650	trb1/2/3	Col-0	-2.58791	6.16059	1.07105e-08	2.69845e-07
AT5G24100	trb1/2/3	Col-0	-2.58679	0.706558	0.00265721	0.0138523
AT5G24920	trb1/2/3	Col-0	-2.58289	0.254133	0.000237366	0.00189212
AT2G42610	trb1/2/3	Col-0	-2.5756	2.9532	2.26507e-19	2.8423e-17
AT5G59080	trb1/2/3	Col-0	-2.57108	4.35565	2.90974e-11	1.15972e-09
AT5G61290	trb1/2/3	Col-0	-2.57078	1.6745	2.40162e-06	3.44226e-05
AT4G13260	trb1/2/3	Col-0	-2.54826	1.4422	4.58132e-12	2.08193e-10
AT2G34430	trb1/2/3	Col-0	-2.54641	11.8893	4.64773e-08	1.01915e-06
AT4G31970	trb1/2/3	Col-0	-2.53405	-0.400353	0.222404	0.393716
AT5G16570	trb1/2/3	Col-0	-2.53034	2.18604	7.73816e-11	2.86135e-09
AT2G39250	trb1/2/3	Col-0	-2.52943	3.48157	2.40088e-06	3.44226e-05
AT2G40750	trb1/2/3	Col-0	-2.526	2.17281	0.00584663	0.0263217
AT2G46740	trb1/2/3	Col-0	-2.5254	2.87329	0.00250631	0.0131715
AT2G17050	trb1/2/3	Col-0	-2.52423	0.0755476	3.14848e-07	5.67458e-06
AT3G23880	trb1/2/3	Col-0	-2.52413	3.39177	0.000907051	0.00578431
AT5G66610	trb1/2/3	Col-0	-2.52121	1.0559	9.91217e-10	2.99831e-08
AT4G14560	trb1/2/3	Col-0	-2.5212	3.23466	1.0707e-05	0.000128868
AT4G15340	trb1/2/3	Col-0	-2.51994	1.87854	8.98133e-07	1.43421e-05
AT3G22540	trb1/2/3	Col-0	-2.50597	0.471764	8.19191e-05	0.00076676
AT5G02890	trb1/2/3	Col-0	-2.49915	4.08155	3.46877e-11	1.36298e-09
AT2G18328	trb1/2/3	Col-0	-2.49383	2.22602	3.07198e-10	1.01578e-08
AT3G26125	trb1/2/3	Col-0	-2.49363	-0.0104596	7.67284e-05	0.000724802
AT3G14370	trb1/2/3	Col-0	-2.49021	0.0104118	9.13745e-06	0.000112128
AT4G34770	trb1/2/3	Col-0	-2.48652	-0.158502	0.000181104	0.00150404
AT3G05730	trb1/2/3	Col-0	-2.48633	6.08265	3.86885e-12	1.78316e-10
AT5G09978	trb1/2/3	Col-0	-2.48409	-0.0885173	0.00040092	0.00293817
AT1G09090	trb1/2/3	Col-0	-2.4824	2.75236	0.0188695	0.0650276
AT4G34060	trb1/2/3	Col-0	-2.47927	2.70635	1.26001e-10	4.49672e-09
AT5G44578	trb1/2/3	Col-0	-2.47882	0.843234	1.9693e-06	2.89734e-05
AT1G12570	trb1/2/3	Col-0	-2.47439	1.40832	0.00227393	0.0121773
AT5G46900	trb1/2/3	Col-0	-2.47001	0.733324	0.00376568	0.0185096
AT5G44400	trb1/2/3	Col-0	-2.44961	4.46174	0.00286589	0.0147504
AT3G26960	trb1/2/3	Col-0	-2.44714	1.17037	7.89264e-09	2.04682e-07
AT5G16190	trb1/2/3	Col-0	-2.44659	0.788527	4.12578e-09	1.12233e-07
AT3G46810	trb1/2/3	Col-0	-2.44497	-0.433526	0.0132032	0.0492052
AT2G24680	trb1/2/3	Col-0	-2.44049	-0.106658	0.000175861	0.00146802
AT1G30840	trb1/2/3	Col-0	-2.43761	2.95352	1.13953e-08	2.86355e-07
AT1G78990	trb1/2/3	Col-0	-2.43342	1.61324	8.60089e-09	2.20987e-07
AT2G28160	trb1/2/3	Col-0	-2.42949	2.40529	3.64473e-08	8.23345e-07
AT3G56710	trb1/2/3	Col-0	-2.42849	3.02761	2.46664e-06	3.53026e-05
AT4G38850	trb1/2/3	Col-0	-2.42383	1.25129	6.59714e-07	1.10141e-05
AT5G48900	trb1/2/3	Col-0	-2.42072	3.54395	3.85816e-10	1.24446e-08
AT4G00890	trb1/2/3	Col-0	-2.41732	0.513774	0.00018977	0.00156466
AT3G44990	trb1/2/3	Col-0	-2.41374	4.69219	2.04784e-07	3.83544e-06
AT2G02610	trb1/2/3	Col-0	-2.41248	0.621824	2.51175e-05	0.000273842
AT1G68600	trb1/2/3	Col-0	-2.4103	3.37256	1.88274e-08	4.51534e-07
AT5G14330	trb1/2/3	Col-0	-2.40771	2.70493	0.0100233	0.0397376
AT1G64920	trb1/2/3	Col-0	-2.40412	-0.162629	0.000231611	0.00185689
AT4G12490	trb1/2/3	Col-0	-2.3962	4.92833	0.0577793	0.151314
AT2G27420	trb1/2/3	Col-0	-2.39047	2.09955	0.000217829	0.00176459
AT4G01390	trb1/2/3	Col-0	-2.38778	2.80197	0.00114081	0.00701511
AT4G15380	trb1/2/3	Col-0	-2.38342	1.32071	0.000401389	0.00294049
AT5G61160	trb1/2/3	Col-0	-2.38268	0.00552622	0.00220781	0.0118953
AT2G16970	trb1/2/3	Col-0	-2.38166	0.0202686	0.00154619	0.00896375
AT3G28550	trb1/2/3	Col-0	-2.38064	7.47941	0.00253907	0.0133185
AT3G06020	trb1/2/3	Col-0	-2.37753	0.247078	3.46419e-06	4.77523e-05
AT3G23190	trb1/2/3	Col-0	-2.37245	2.2238	0.00155193	0.0089917
AT2G37100	trb1/2/3	Col-0	-2.37045	1.95918	2.8644e-08	6.64035e-07
AT5G18770	trb1/2/3	Col-0	-2.36789	2.03057	1.22543e-13	7.17912e-12
AT1G19630	trb1/2/3	Col-0	-2.36574	0.594399	0.00086784	0.00558
AT2G32870	trb1/2/3	Col-0	-2.36515	6.37733	0.00578748	0.0261175
AT4G28780	trb1/2/3	Col-0	-2.36288	4.55335	3.77822e-06	5.14251e-05
AT4G33070	trb1/2/3	Col-0	-2.35807	5.34641	0.000103152	0.000929703
AT5G39890	trb1/2/3	Col-0	-2.3541	2.86992	0.00173015	0.00980807
AT4G11290	trb1/2/3	Col-0	-2.35367	4.17357	0.0680873	0.171364
AT3G13610	trb1/2/3	Col-0	-2.34995	3.8986	0.0132944	0.0493937
AT3G54040	trb1/2/3	Col-0	-2.34948	5.65749	0.00121026	0.00734695
AT1G51830	trb1/2/3	Col-0	-2.34944	4.36284	2.31625e-08	5.45413e-07
AT1G51890	trb1/2/3	Col-0	-2.34057	2.65624	3.64796e-07	6.45267e-06
AT5G22140	trb1/2/3	Col-0	-2.33874	3.88834	1.16358e-05	0.000138845
AT5G26690	trb1/2/3	Col-0	-2.3387	0.357116	0.0415023	0.118482
AT5G26670	trb1/2/3	Col-0	-2.33842	3.059	2.14506e-07	3.99247e-06
AT5G45520	trb1/2/3	Col-0	-2.33212	2.54004	1.3697e-08	3.37651e-07
AT2G30540	trb1/2/3	Col-0	-2.33104	0.64706	0.00105093	0.0065557
AT1G58280	trb1/2/3	Col-0	-2.33026	3.54179	2.82994e-07	5.16345e-06
AT5G24580	trb1/2/3	Col-0	-2.32981	2.4643	0.000120565	0.0010606
AT4G34790	trb1/2/3	Col-0	-2.3216	-0.094417	0.000139208	0.00119488
AT1G10400	trb1/2/3	Col-0	-2.31998	1.13017	0.000325002	0.00246733
AT2G25220	trb1/2/3	Col-0	-2.31791	0.454659	6.97079e-07	1.15477e-05
AT2G30010	trb1/2/3	Col-0	-2.31539	4.08311	4.97674e-15	3.5851e-13
AT3G18485	trb1/2/3	Col-0	-2.31413	0.623952	0.000732945	0.00486711
AT5G56490	trb1/2/3	Col-0	-2.31309	0.665124	2.09419e-06	3.05567e-05
AT2G15020	trb1/2/3	Col-0	-2.31083	5.73376	1.80005e-13	1.02672e-11
AT5G38550	trb1/2/3	Col-0	-2.30688	1.37965	5.33138e-06	6.97815e-05
AT5G50740	trb1/2/3	Col-0	-2.30473	4.21763	1.88206e-13	1.07035e-11
AT1G52290	trb1/2/3	Col-0	-2.30065	2.70436	9.73713e-09	2.47242e-07
AT5G07690	trb1/2/3	Col-0	-2.30044	4.47327	9.39989e-10	2.86116e-08
AT4G19030	trb1/2/3	Col-0	-2.29685	2.99822	0.0207654	0.0701315
AT2G37900	trb1/2/3	Col-0	-2.29479	0.949489	0.00317799	0.0161179
AT2G29710	trb1/2/3	Col-0	-2.29199	-0.240832	0.000832055	0.00539449
AT2G20870	trb1/2/3	Col-0	-2.29162	2.98369	0.0567142	0.149029
AT3G47050	trb1/2/3	Col-0	-2.29002	-0.134297	2.27641e-05	0.00025243
AT1G29500	trb1/2/3	Col-0	-2.28777	2.57004	2.0576e-10	7.07074e-09
AT2G19590	trb1/2/3	Col-0	-2.28292	4.36015	0.00309436	0.0157594
AT5G08330	trb1/2/3	Col-0	-2.28247	5.25021	1.91104e-15	1.48087e-13
AT4G25090	trb1/2/3	Col-0	-2.28048	2.41242	0.0125942	0.0474725
AT2G32680	trb1/2/3	Col-0	-2.27902	1.6485	0.0164496	0.0582139
AT1G73830	trb1/2/3	Col-0	-2.27452	1.73655	0.132764	0.276029
AT3G45140	trb1/2/3	Col-0	-2.27251	6.73329	0.00026399	0.00206708
AT2G17060	trb1/2/3	Col-0	-2.26485	0.728971	1.0478e-07	2.1097e-06
AT5G07000	trb1/2/3	Col-0	-2.26461	1.59827	5.67705e-05	0.000561607
AT3G05150	trb1/2/3	Col-0	-2.2611	0.685269	0.00481554	0.0225334
AT2G43550	trb1/2/3	Col-0	-2.25599	4.9066	1.01138e-05	0.000122487
AT2G46660	trb1/2/3	Col-0	-2.25201	1.61049	3.7895e-06	5.15361e-05
AT1G71750	trb1/2/3	Col-0	-2.24742	1.85398	1.11689e-07	2.23954e-06
AT2G46495	trb1/2/3	Col-0	-2.24444	0.4621	6.17922e-05	0.000603342
AT3G49160	trb1/2/3	Col-0	-2.24356	2.62357	0.00573062	0.025915
AT5G20860	trb1/2/3	Col-0	-2.24106	-0.226186	0.00229164	0.0122552
AT2G23760	trb1/2/3	Col-0	-2.23561	4.4383	4.19205e-09	1.13709e-07
AT5G12050	trb1/2/3	Col-0	-2.22678	3.19203	2.21014e-16	1.93636e-14
AT4G39800	trb1/2/3	Col-0	-2.22447	6.71157	7.65029e-06	9.61228e-05
AT1G49950	trb1/2/3	Col-0	-2.22185	4.52399	5.91217e-23	1.27769e-20
AT1G53633	trb1/2/3	Col-0	-2.21594	-0.161992	1.53768e-05	0.0001776
AT3G23010	trb1/2/3	Col-0	-2.21522	0.17684	0.0212454	0.0713046
AT3G23325	trb1/2/3	Col-0	-2.21394	2.18063	5.53476e-10	1.75042e-08
AT1G59780	trb1/2/3	Col-0	-2.21074	0.786155	0.000494081	0.00349123
AT2G30900	trb1/2/3	Col-0	-2.20911	0.189044	0.00129286	0.00777312
AT3G62740	trb1/2/3	Col-0	-2.20699	2.68037	5.96869e-05	0.000586022
AT2G30750	trb1/2/3	Col-0	-2.20066	1.98629	0.047585	0.130946
AT1G54820	trb1/2/3	Col-0	-2.19928	5.01255	1.81213e-07	3.42525e-06
AT1G06360	trb1/2/3	Col-0	-2.19882	4.47076	8.93374e-25	2.4823e-22
AT5G35490	trb1/2/3	Col-0	-2.19797	1.45895	0.000106365	0.000953361
AT2G44940	trb1/2/3	Col-0	-2.19639	3.63433	0.00162282	0.00931085
AT5G66000	trb1/2/3	Col-0	-2.19464	0.998564	2.23686e-08	5.28639e-07
AT1G05260	trb1/2/3	Col-0	-2.19161	4.44703	0.0113101	0.0436645
AT4G14980	trb1/2/3	Col-0	-2.18593	1.2325	0.00964004	0.0385324
AT4G28850	trb1/2/3	Col-0	-2.18538	0.206054	0.00163676	0.00936161
AT4G24780	trb1/2/3	Col-0	-2.17628	6.79773	0.000193943	0.00159232
AT3G07010	trb1/2/3	Col-0	-2.16921	4.78028	2.58744e-10	8.72197e-09
AT1G09600	trb1/2/3	Col-0	-2.16559	-0.0112779	0.000852559	0.00550175
AT1G04680	trb1/2/3	Col-0	-2.16537	5.31366	7.33992e-13	3.79685e-11
AT2G44740	trb1/2/3	Col-0	-2.16133	2.26762	2.89769e-13	1.61954e-11
AT2G46570	trb1/2/3	Col-0	-2.16041	0.89792	0.0042881	0.0205833
AT5G41410	trb1/2/3	Col-0	-2.15713	4.56196	1.97408e-05	0.000221813
AT2G15042	trb1/2/3	Col-0	-2.15649	2.67376	1.10373e-05	0.000132434
AT4G18440	trb1/2/3	Col-0	-2.15577	4.88961	1.56887e-25	4.62343e-23
AT4G21380	trb1/2/3	Col-0	-2.15198	3.50706	3.45861e-08	7.86784e-07
AT3G24300	trb1/2/3	Col-0	-2.15132	3.7238	0.000398639	0.00292917
AT5G45540	trb1/2/3	Col-0	-2.15116	0.389881	0.00138692	0.00820425
AT1G13635	trb1/2/3	Col-0	-2.15099	0.177756	0.0180598	0.0627254
AT1G04610	trb1/2/3	Col-0	-2.14617	0.673319	0.00427389	0.0205202
AT1G76800	trb1/2/3	Col-0	-2.1416	1.7345	0.00419757	0.0201986
AT2G23610	trb1/2/3	Col-0	-2.14155	4.06912	5.4842e-12	2.46913e-10
AT4G00780	trb1/2/3	Col-0	-2.14025	6.62341	8.27616e-05	0.000772045
AT4G10150	trb1/2/3	Col-0	-2.14002	1.20169	0.0171032	0.0599165
AT1G51470	trb1/2/3	Col-0	-2.13827	3.29264	0.0351564	0.104332
AT1G27740	trb1/2/3	Col-0	-2.1364	-0.193524	0.00123605	0.00748246
AT2G46760	trb1/2/3	Col-0	-2.1363	0.82783	2.9836e-05	0.000319554
AT5G25460	trb1/2/3	Col-0	-2.13597	7.10408	4.15853e-08	9.27561e-07
AT1G02230	trb1/2/3	Col-0	-2.13426	0.376968	0.00494165	0.023005
AT1G18440	trb1/2/3	Col-0	-2.13159	3.03926	6.07797e-12	2.68674e-10
AT1G19900	trb1/2/3	Col-0	-2.12467	1.31886	0.0288076	0.0897784
AT1G72125	trb1/2/3	Col-0	-2.1145	0.331532	0.00027524	0.00214137
AT1G01390	trb1/2/3	Col-0	-2.11435	2.03007	0.000410334	0.00300038
AT5G14740	trb1/2/3	Col-0	-2.11103	9.55944	3.61572e-15	2.63392e-13
AT4G12740	trb1/2/3	Col-0	-2.10853	-0.136897	3.67657e-05	0.000383017
AT1G74930	trb1/2/3	Col-0	-2.1071	2.30119	1.18451e-07	2.36052e-06
AT2G38110	trb1/2/3	Col-0	-2.10495	2.89902	0.00025306	0.00199353
AT5G62360	trb1/2/3	Col-0	-2.10291	4.11406	4.87161e-13	2.58887e-11
AT3G49190	trb1/2/3	Col-0	-2.09647	0.0069718	0.032361	0.0980275
AT3G14540	trb1/2/3	Col-0	-2.09112	-0.110623	0.00178398	0.0100546
AT5G16030	trb1/2/3	Col-0	-2.08546	7.31802	0.000127275	0.00111109
AT2G38320	trb1/2/3	Col-0	-2.08007	1.87857	0.000894048	0.00570888
AT2G38390	trb1/2/3	Col-0	-2.07811	3.21588	3.79168e-06	5.15361e-05
AT3G46900	trb1/2/3	Col-0	-2.07683	3.08994	2.00258e-05	0.000224756
AT3G57680	trb1/2/3	Col-0	-2.07076	2.49941	9.67067e-05	0.00088018
AT4G14630	trb1/2/3	Col-0	-2.06754	1.9969	0.00171496	0.00973328
AT2G25980	trb1/2/3	Col-0	-2.06696	4.47162	8.77566e-05	0.000809325
AT1G20190	trb1/2/3	Col-0	-2.06527	3.98779	0.00843038	0.0349469
AT5G38540	trb1/2/3	Col-0	-2.0645	0.0433724	0.00550393	0.025053
AT1G22330	trb1/2/3	Col-0	-2.06425	2.79173	1.02462e-07	2.07322e-06
AT4G14550	trb1/2/3	Col-0	-2.06411	4.03888	0.000824557	0.00536914
AT1G10460	trb1/2/3	Col-0	-2.06012	0.0637469	4.30138e-05	0.00043848
AT1G54790	trb1/2/3	Col-0	-2.05858	1.36889	1.36342e-05	0.000159943
AT1G29910	trb1/2/3	Col-0	-2.05836	12.5257	4.37271e-08	9.68669e-07
AT1G33960	trb1/2/3	Col-0	-2.05719	2.17455	0.183327	0.344015
AT5G07030	trb1/2/3	Col-0	-2.05107	6.01605	1.2606e-06	1.93824e-05
AT3G48550	trb1/2/3	Col-0	-2.051	1.48709	0.00148571	0.00868824
AT1G54450	trb1/2/3	Col-0	-2.05024	1.42726	3.53427e-05	0.000370774
AT1G70985	trb1/2/3	Col-0	-2.04621	1.44321	8.1213e-06	0.000101111
AT1G35710	trb1/2/3	Col-0	-2.0441	4.69287	0.00439111	0.0209877
AT3G01680	trb1/2/3	Col-0	-2.03996	5.11208	0.000310531	0.00237228
AT3G20380	trb1/2/3	Col-0	-2.03929	2.70988	0.000821114	0.0053521
AT4G38950	trb1/2/3	Col-0	-2.03919	4.47297	1.43856e-06	2.18423e-05
AT5G15890	trb1/2/3	Col-0	-2.0376	0.784606	1.89471e-05	0.000213512
AT1G66810	trb1/2/3	Col-0	-2.03683	0.198651	0.0135101	0.0499564
AT3G09540	trb1/2/3	Col-0	-2.03592	3.16884	9.51556e-07	1.50592e-05
AT5G55730	trb1/2/3	Col-0	-2.03538	4.36752	5.83674e-08	1.24752e-06
AT1G26390	trb1/2/3	Col-0	-2.02999	0.760608	0.0332398	0.099925
AT1G13470	trb1/2/3	Col-0	-2.02763	0.32348	0.0201016	0.0683498
AT1G29730	trb1/2/3	Col-0	-2.02681	1.00773	6.48151e-08	1.37028e-06
AT5G22580	trb1/2/3	Col-0	-2.02659	4.24591	1.17359e-07	2.34116e-06
AT3G50750	trb1/2/3	Col-0	-2.02424	4.1315	7.12208e-12	3.11992e-10
AT5G04960	trb1/2/3	Col-0	-2.02235	3.30991	0.0348455	0.103615
AT4G05200	trb1/2/3	Col-0	-2.02117	2.96283	3.66594e-08	8.26834e-07
AT3G01190	trb1/2/3	Col-0	-2.01896	4.82601	0.00350999	0.0174731
AT1G80850	trb1/2/3	Col-0	-2.01851	2.72077	5.90599e-12	2.62263e-10
AT3G45430	trb1/2/3	Col-0	-2.01778	1.24045	6.50984e-06	8.33551e-05
AT4G24010	trb1/2/3	Col-0	-2.0176	0.735771	0.0195575	0.0667943
AT2G32560	trb1/2/3	Col-0	-2.0169	4.97656	9.22456e-07	1.46583e-05
AT3G61680	trb1/2/3	Col-0	-2.00899	1.93738	0.00228536	0.0122284
AT1G09750	trb1/2/3	Col-0	-2.00884	7.24382	7.93144e-07	1.29636e-05
AT5G04970	trb1/2/3	Col-0	-2.00477	1.05798	0.0251247	0.0809332
AT5G15120	trb1/2/3	Col-0	-2.0015	3.28077	0.000510954	0.00359423
AT3G14170	trb1/2/3	Col-0	-1.99494	2.58643	0.000783837	0.0051384
AT2G38995	trb1/2/3	Col-0	-1.99456	2.49594	0.00118229	0.00720865
AT5G66985	trb1/2/3	Col-0	-1.99408	2.82128	7.05277e-06	8.97164e-05
AT3G25740	trb1/2/3	Col-0	-1.99332	3.54459	3.46826e-11	1.36298e-09
AT1G13480	trb1/2/3	Col-0	-1.99193	0.86051	0.0207214	0.0700374
AT5G15900	trb1/2/3	Col-0	-1.98992	0.0862192	0.00263728	0.0137594
AT4G30110	trb1/2/3	Col-0	-1.98865	3.47367	4.51265e-07	7.80186e-06
AT1G76720	trb1/2/3	Col-0	-1.98414	3.26055	1.87629e-16	1.66638e-14
AT5G02350	trb1/2/3	Col-0	-1.97928	0.765654	0.00706476	0.0303802
AT4G28250	trb1/2/3	Col-0	-1.97811	5.73613	0.00115413	0.00708359
AT1G75590	trb1/2/3	Col-0	-1.97706	-0.225061	0.00986231	0.0392194
AT2G32270	trb1/2/3	Col-0	-1.97432	0.973724	0.00597973	0.0267739
AT5G44460	trb1/2/3	Col-0	-1.97417	0.364097	3.68988e-05	0.000383992
AT1G01750	trb1/2/3	Col-0	-1.96997	1.82427	0.000245831	0.00194473
AT4G26830	trb1/2/3	Col-0	-1.96975	-0.171511	0.00069236	0.00463719
AT1G25425	trb1/2/3	Col-0	-1.96678	1.0989	1.44937e-06	2.19721e-05
AT2G05070	trb1/2/3	Col-0	-1.96597	11.2387	5.13693e-21	8.61322e-19
AT3G54890	trb1/2/3	Col-0	-1.96461	12.394	4.27704e-20	6.02815e-18
AT3G49845	trb1/2/3	Col-0	-1.96191	1.07792	0.00119474	0.00727085
AT2G23630	trb1/2/3	Col-0	-1.96122	2.14622	0.0404901	0.116258
AT5G59090	trb1/2/3	Col-0	-1.96122	5.23553	0.0273379	0.0864307
AT5G50760	trb1/2/3	Col-0	-1.95806	2.79883	1.26627e-07	2.50548e-06
AT5G15630	trb1/2/3	Col-0	-1.95689	1.82243	0.00187411	0.0104117
AT3G07195	trb1/2/3	Col-0	-1.95554	1.45742	5.19931e-06	6.83288e-05
AT1G17560	trb1/2/3	Col-0	-1.95521	2.08647	2.89861e-05	0.000311309
AT4G33880	trb1/2/3	Col-0	-1.95503	0.430125	0.0433984	0.122318
AT4G34419	trb1/2/3	Col-0	-1.95259	-0.107445	0.000906435	0.00578227
AT5G03170	trb1/2/3	Col-0	-1.95181	3.10521	0.0161965	0.0575171
AT5G43520	trb1/2/3	Col-0	-1.95065	1.45808	0.0410552	0.117516
AT4G19820	trb1/2/3	Col-0	-1.95054	0.636916	0.0237394	0.0778505
AT1G32450	trb1/2/3	Col-0	-1.94232	7.26035	0.00425567	0.0204529
AT3G51450	trb1/2/3	Col-0	-1.94073	2.79265	2.7333e-07	4.99648e-06
AT5G49780	trb1/2/3	Col-0	-1.9385	0.75557	2.8998e-06	4.07817e-05
AT3G17330	trb1/2/3	Col-0	-1.93842	3.99402	2.27957e-20	3.46388e-18
AT1G15820	trb1/2/3	Col-0	-1.93836	11.4715	5.94846e-21	9.72249e-19
AT1G07410	trb1/2/3	Col-0	-1.9369	0.15307	0.000475384	0.00338938
AT1G48510	trb1/2/3	Col-0	-1.9354	0.636148	0.00138007	0.00817863
AT2G22122	trb1/2/3	Col-0	-1.9336	3.0466	1.32779e-06	2.03671e-05
AT5G57625	trb1/2/3	Col-0	-1.93323	2.77528	0.0320995	0.0975373
AT1G12040	trb1/2/3	Col-0	-1.93265	3.13266	0.0244051	0.0794177
AT4G21326	trb1/2/3	Col-0	-1.92789	3.253	0.000403491	0.00295478
AT3G47540	trb1/2/3	Col-0	-1.92782	2.44789	2.52647e-07	4.6534e-06
AT1G64590	trb1/2/3	Col-0	-1.92292	1.98621	5.70602e-09	1.50996e-07
AT1G19510	trb1/2/3	Col-0	-1.92215	0.302788	4.22197e-05	0.000431289
AT1G32780	trb1/2/3	Col-0	-1.92154	2.32703	3.28367e-06	4.54572e-05
AT3G09940	trb1/2/3	Col-0	-1.91878	2.71921	0.000222347	0.00179745
AT1G77330	trb1/2/3	Col-0	-1.91836	5.08201	0.000321118	0.00244165
AT2G16580	trb1/2/3	Col-0	-1.91777	-0.0271771	0.0294899	0.0913633
AT2G45870	trb1/2/3	Col-0	-1.91657	1.05242	1.70717e-06	2.54636e-05
AT5G45590	trb1/2/3	Col-0	-1.91623	2.42247	6.70233e-05	0.000643754
AT1G23340	trb1/2/3	Col-0	-1.91533	1.92275	0.0361618	0.106746
AT1G09610	trb1/2/3	Col-0	-1.9143	-0.240205	0.000363383	0.00271005
AT5G22430	trb1/2/3	Col-0	-1.91337	2.43904	0.164369	0.318773
AT4G14940	trb1/2/3	Col-0	-1.91212	1.62612	0.00709789	0.030489
AT2G39180	trb1/2/3	Col-0	-1.91169	1.13445	0.000530082	0.00369778
AT1G58370	trb1/2/3	Col-0	-1.90329	3.38271	1.63243e-05	0.000187431
AT1G21250	trb1/2/3	Col-0	-1.90158	4.92751	0.0108701	0.0422529
AT1G77620	trb1/2/3	Col-0	-1.90138	3.21367	3.61381e-10	1.1754e-08
AT4G40090	trb1/2/3	Col-0	-1.90108	3.107	0.00388812	0.0190008
AT3G49620	trb1/2/3	Col-0	-1.9009	1.24675	0.123079	0.262142
AT5G44050	trb1/2/3	Col-0	-1.89922	1.80157	0.000531611	0.00370338
AT2G23410	trb1/2/3	Col-0	-1.89657	0.395878	0.0341359	0.102114
AT4G01770	trb1/2/3	Col-0	-1.89238	0.692645	0.0215551	0.0721348
AT3G16250	trb1/2/3	Col-0	-1.89149	6.108	1.99664e-11	8.19577e-10
AT5G44680	trb1/2/3	Col-0	-1.89141	5.76354	0.00248061	0.0130717
AT1G05020	trb1/2/3	Col-0	-1.89094	-0.0375897	0.000255214	0.00200724
AT3G18890	trb1/2/3	Col-0	-1.88966	7.67302	9.75005e-21	1.54178e-18
AT4G26320	trb1/2/3	Col-0	-1.88954	0.914633	0.0276249	0.0869986
AT5G25880	trb1/2/3	Col-0	-1.88941	0.834917	0.0116494	0.0447435
AT1G23970	trb1/2/3	Col-0	-1.88877	2.67128	2.33008e-11	9.44169e-10
AT4G24310	trb1/2/3	Col-0	-1.88633	1.10277	0.00243205	0.0128752
AT1G20510	trb1/2/3	Col-0	-1.88606	4.45702	2.74457e-07	5.01238e-06
AT3G23175	trb1/2/3	Col-0	-1.87964	2.58236	0.00604332	0.0269531
AT1G19960	trb1/2/3	Col-0	-1.87479	4.64153	4.2939e-05	0.000437946
AT5G03760	trb1/2/3	Col-0	-1.874	4.6483	1.61642e-05	0.000185702
AT1G76530	trb1/2/3	Col-0	-1.87223	1.83159	0.000517969	0.00363438
AT2G45470	trb1/2/3	Col-0	-1.87146	6.85615	1.89097e-10	6.55604e-09
AT3G11010	trb1/2/3	Col-0	-1.86997	3.54624	0.00118312	0.00721141
AT1G04250	trb1/2/3	Col-0	-1.86815	4.80658	1.55032e-07	2.99414e-06
AT5G05900	trb1/2/3	Col-0	-1.86667	0.299905	0.00954834	0.0382997
AT4G35350	trb1/2/3	Col-0	-1.86639	4.61913	0.0248952	0.0805006
AT1G31885	trb1/2/3	Col-0	-1.86518	0.573558	0.000136163	0.0011734
AT3G55990	trb1/2/3	Col-0	-1.86484	2.66271	0.00431926	0.0207111
AT1G54040	trb1/2/3	Col-0	-1.86193	3.62629	0.00546658	0.0249063
AT5G45950	trb1/2/3	Col-0	-1.8613	4.96468	6.6788e-19	7.68654e-17
AT2G17300	trb1/2/3	Col-0	-1.86054	3.11541	0.000306351	0.00234495
AT5G05330	trb1/2/3	Col-0	-1.85604	1.18608	0.000178693	0.00148784
AT2G25810	trb1/2/3	Col-0	-1.85358	3.21589	0.0218266	0.0727882
AT4G31320	trb1/2/3	Col-0	-1.85165	1.22326	0.012447	0.0470724
AT5G28630	trb1/2/3	Col-0	-1.84813	0.44766	0.00314504	0.0159632
AT3G47980	trb1/2/3	Col-0	-1.84794	2.93531	1.65642e-05	0.000189625
AT5G19870	trb1/2/3	Col-0	-1.84702	-0.0653212	0.0062389	0.0276227
AT5G09480	trb1/2/3	Col-0	-1.8464	3.36435	0.00922287	0.0373641
AT5G16350	trb1/2/3	Col-0	-1.84152	0.970732	0.000524383	0.00366582
AT1G63295	trb1/2/3	Col-0	-1.83894	1.4441	0.00781151	0.0329574
AT3G29780	trb1/2/3	Col-0	-1.83608	0.542117	0.0343871	0.102613
AT5G20790	trb1/2/3	Col-0	-1.83392	1.36025	0.0365224	0.107549
AT5G54270	trb1/2/3	Col-0	-1.8312	12.1832	1.54924e-15	1.22491e-13
AT1G07550	trb1/2/3	Col-0	-1.83034	0.088704	0.0185526	0.0642051
AT3G46780	trb1/2/3	Col-0	-1.82858	9.74677	3.44057e-20	4.98339e-18
AT2G18980	trb1/2/3	Col-0	-1.82385	3.73841	0.00024662	0.00194911
AT4G05180	trb1/2/3	Col-0	-1.82369	10.6113	1.94249e-19	2.48562e-17
AT5G01490	trb1/2/3	Col-0	-1.8231	0.353194	0.0055789	0.0253586
AT1G19840	trb1/2/3	Col-0	-1.82243	-0.173375	0.00803124	0.0337309
AT5G05880	trb1/2/3	Col-0	-1.82054	1.64907	0.000602407	0.00411694
AT4G08770	trb1/2/3	Col-0	-1.82013	4.33222	0.00585765	0.0263547
AT5G46690	trb1/2/3	Col-0	-1.81893	3.48055	2.93155e-10	9.73014e-09
AT1G52050	trb1/2/3	Col-0	-1.81822	1.74756	0.0888525	0.207365
AT2G34620	trb1/2/3	Col-0	-1.81759	5.84269	1.34875e-08	3.33331e-07
AT1G19950	trb1/2/3	Col-0	-1.81646	2.53719	2.08312e-06	3.0418e-05
AT5G45200	trb1/2/3	Col-0	-1.81582	0.544548	0.000478573	0.00340837
AT2G39530	trb1/2/3	Col-0	-1.81497	2.43124	0.0404417	0.116136
AT5G03260	trb1/2/3	Col-0	-1.81378	3.91862	0.0372115	0.108981
AT2G41940	trb1/2/3	Col-0	-1.81087	4.05517	9.44929e-07	1.49665e-05
AT5G25260	trb1/2/3	Col-0	-1.81029	0.837477	0.221949	0.393132
AT4G26530	trb1/2/3	Col-0	-1.81009	10.127	0.0037561	0.0184812
AT5G01930	trb1/2/3	Col-0	-1.80645	2.08048	0.00203906	0.011156
AT4G25070	trb1/2/3	Col-0	-1.80626	2.08833	5.50523e-05	0.000546031
AT4G22560	trb1/2/3	Col-0	-1.80467	1.30035	0.000149056	0.00126766
AT4G35520	trb1/2/3	Col-0	-1.80425	0.355512	6.22142e-05	0.000606246
AT2G15620	trb1/2/3	Col-0	-1.80348	8.13799	1.36884e-17	1.42374e-15
AT3G46890	trb1/2/3	Col-0	-1.80324	-0.219055	0.0085028	0.0351497
AT4G12880	trb1/2/3	Col-0	-1.80293	4.42205	6.76665e-09	1.77135e-07
AT2G30740	trb1/2/3	Col-0	-1.80279	4.04086	3.50429e-17	3.49531e-15
AT5G23190	trb1/2/3	Col-0	-1.80248	2.01758	0.00496324	0.0231
AT1G02335	trb1/2/3	Col-0	-1.80073	3.41588	0.018503	0.064071
AT4G23020	trb1/2/3	Col-0	-1.79896	2.47728	0.000459666	0.00329422
AT5G05840	trb1/2/3	Col-0	-1.79455	1.30838	0.00623472	0.0276105
AT4G26010	trb1/2/3	Col-0	-1.78995	3.67747	0.0352574	0.1046
AT3G12040	trb1/2/3	Col-0	-1.78887	1.12939	8.79732e-06	0.00010864
AT5G45070	trb1/2/3	Col-0	-1.78267	2.74975	0.000639992	0.00433571
AT2G22200	trb1/2/3	Col-0	-1.78201	1.47662	0.00209687	0.0114079
AT2G01900	trb1/2/3	Col-0	-1.78017	2.05311	0.0235018	0.0773058
AT5G10180	trb1/2/3	Col-0	-1.77811	7.04026	1.22147e-09	3.62159e-08
AT3G16370	trb1/2/3	Col-0	-1.77752	7.50074	2.89114e-09	8.09103e-08
AT3G26610	trb1/2/3	Col-0	-1.77458	1.82197	0.0742252	0.182513
AT2G37380	trb1/2/3	Col-0	-1.77454	1.47959	0.000177442	0.00147805
AT5G44740	trb1/2/3	Col-0	-1.7733	2.37509	5.99739e-10	1.89059e-08
AT1G26380	trb1/2/3	Col-0	-1.77314	1.46498	0.0041688	0.0200864
AT1G69690	trb1/2/3	Col-0	-1.7711	3.72941	0.00601475	0.0268688
AT1G72930	trb1/2/3	Col-0	-1.76658	5.96005	2.14894e-12	1.04492e-10
AT3G10040	trb1/2/3	Col-0	-1.766	2.8991	8.11429e-06	0.000101111
AT5G58900	trb1/2/3	Col-0	-1.76479	4.35196	1.05122e-06	1.65289e-05
AT1G08430	trb1/2/3	Col-0	-1.76009	1.81776	0.0383511	0.111233
AT4G15500	trb1/2/3	Col-0	-1.75875	2.14229	0.000192824	0.00158619
AT5G57540	trb1/2/3	Col-0	-1.75848	-0.0283241	0.0937715	0.215611
AT3G02885	trb1/2/3	Col-0	-1.7579	2.14944	0.00164417	0.00939182
AT3G62020	trb1/2/3	Col-0	-1.75478	2.69179	0.00721533	0.0308911
AT3G28420	trb1/2/3	Col-0	-1.75068	0.118559	0.0320696	0.0974812
AT1G48330	trb1/2/3	Col-0	-1.74964	2.89498	9.4484e-05	0.000861563
AT3G03190	trb1/2/3	Col-0	-1.74874	3.45519	1.28984e-05	0.000152322
AT4G16470	trb1/2/3	Col-0	-1.74792	1.48736	4.42408e-06	5.93437e-05
AT3G18710	trb1/2/3	Col-0	-1.74782	2.8949	0.00222716	0.0119763
AT3G18950	trb1/2/3	Col-0	-1.74703	2.49707	2.22519e-06	3.22503e-05
AT4G39795	trb1/2/3	Col-0	-1.74664	1.60929	0.0515642	0.139005
AT2G21140	trb1/2/3	Col-0	-1.74522	5.15818	1.28325e-12	6.46614e-11
AT3G04140	trb1/2/3	Col-0	-1.74217	3.56118	1.62727e-11	6.73413e-10
AT4G18970	trb1/2/3	Col-0	-1.7409	5.87402	7.89271e-06	9.86589e-05
AT1G77120	trb1/2/3	Col-0	-1.73911	6.42157	1.3464e-05	0.000158328
AT3G49850	trb1/2/3	Col-0	-1.73894	3.22952	8.80396e-12	3.81374e-10
AT3G28080	trb1/2/3	Col-0	-1.73743	2.98908	3.17511e-09	8.77215e-08
AT1G68725	trb1/2/3	Col-0	-1.7292	1.0309	0.00331986	0.0166851
AT2G28760	trb1/2/3	Col-0	-1.72855	3.36149	0.0245631	0.0797307
AT3G06868	trb1/2/3	Col-0	-1.7284	4.27037	4.0403e-11	1.56854e-09
AT3G06140	trb1/2/3	Col-0	-1.72502	2.49311	5.52206e-07	9.38847e-06
AT1G76620	trb1/2/3	Col-0	-1.72304	1.39114	6.82518e-07	1.13364e-05
AT5G41590	trb1/2/3	Col-0	-1.72274	-0.0969702	0.00269548	0.0140217
AT5G25810	trb1/2/3	Col-0	-1.72244	2.13471	0.0100984	0.0399915
AT1G73870	trb1/2/3	Col-0	-1.72048	4.61001	3.28628e-06	4.54609e-05
AT1G61760	trb1/2/3	Col-0	-1.7204	-0.13279	0.00179369	0.0100976
AT3G52370	trb1/2/3	Col-0	-1.72004	3.2127	3.34996e-08	7.6565e-07
AT2G23000	trb1/2/3	Col-0	-1.71846	4.02194	9.14779e-05	0.000836898
AT1G24070	trb1/2/3	Col-0	-1.71716	1.74944	0.000494284	0.00349123
AT5G53200	trb1/2/3	Col-0	-1.7151	0.514941	0.015514	0.0556754
AT4G09010	trb1/2/3	Col-0	-1.71424	8.49718	9.13325e-16	7.46394e-14
AT2G07680	trb1/2/3	Col-0	-1.71379	4.02352	4.71313e-19	5.52231e-17
AT1G50580	trb1/2/3	Col-0	-1.71278	0.299508	0.0382128	0.110947
AT5G38410	trb1/2/3	Col-0	-1.71142	12.7292	2.80944e-11	1.12205e-09
AT5G56080	trb1/2/3	Col-0	-1.70857	2.61696	0.103378	0.231301
AT5G64980	trb1/2/3	Col-0	-1.70782	1.2578	7.35989e-05	0.000698974
AT5G38050	trb1/2/3	Col-0	-1.70739	1.91595	2.96476e-08	6.8404e-07
AT3G01490	trb1/2/3	Col-0	-1.7068	4.72677	2.13161e-11	8.71005e-10
AT4G18780	trb1/2/3	Col-0	-1.7051	3.42681	0.0104827	0.0411481
AT1G23720	trb1/2/3	Col-0	-1.70235	6.77645	0.0947183	0.21748
AT1G07050	trb1/2/3	Col-0	-1.70226	3.15756	8.61981e-07	1.39133e-05
AT3G02550	trb1/2/3	Col-0	-1.70103	4.0199	6.69577e-06	8.56014e-05
AT1G52400	trb1/2/3	Col-0	-1.69999	6.77379	1.75729e-05	0.000199819
AT3G25760	trb1/2/3	Col-0	-1.698	3.33391	0.0314655	0.0961514
AT3G08940	trb1/2/3	Col-0	-1.69498	10.8575	6.46271e-18	6.94474e-16
AT4G01950	trb1/2/3	Col-0	-1.69466	3.66028	1.36443e-10	4.8339e-09
AT2G28960	trb1/2/3	Col-0	-1.69232	2.66273	0.00411177	0.0198446
AT3G54580	trb1/2/3	Col-0	-1.6914	6.88682	0.00908225	0.0369406
AT1G11730	trb1/2/3	Col-0	-1.69073	0.429514	0.0016291	0.00932766
AT2G43610	trb1/2/3	Col-0	-1.69016	4.96484	0.0342715	0.102407
AT3G49260	trb1/2/3	Col-0	-1.68944	5.3987	5.38645e-09	1.42928e-07
AT1G02460	trb1/2/3	Col-0	-1.68897	1.66252	0.0200841	0.068311
AT1G13130	trb1/2/3	Col-0	-1.68534	0.546906	0.0285625	0.0891862
AT4G27290	trb1/2/3	Col-0	-1.68516	1.3524	0.000169914	0.00142388
AT2G13960	trb1/2/3	Col-0	-1.68466	-0.131929	0.00179933	0.0101206
AT1G76610	trb1/2/3	Col-0	-1.68146	0.448692	0.0273184	0.0863973
AT1G51400	trb1/2/3	Col-0	-1.67849	9.14277	6.02864e-20	8.3161e-18
AT5G59070	trb1/2/3	Col-0	-1.67813	1.0414	0.00230046	0.0122957
AT1G07560	trb1/2/3	Col-0	-1.67643	1.97132	0.0178343	0.062042
AT2G47370	trb1/2/3	Col-0	-1.67561	2.13815	1.30577e-08	3.24359e-07
AT4G13310	trb1/2/3	Col-0	-1.67442	1.4256	0.0875087	0.204975
AT5G54020	trb1/2/3	Col-0	-1.67353	0.113145	0.00191277	0.0105902
AT3G01670	trb1/2/3	Col-0	-1.67235	5.34991	0.00182828	0.0102386
AT4G15393	trb1/2/3	Col-0	-1.67013	2.05957	0.0361241	0.106683
AT5G63660	trb1/2/3	Col-0	-1.66893	0.995851	0.016433	0.0581764
AT1G33930	trb1/2/3	Col-0	-1.66728	0.637892	0.000186659	0.00154228
AT2G40320	trb1/2/3	Col-0	-1.66409	2.07034	0.00308149	0.0157145
AT1G43790	trb1/2/3	Col-0	-1.66374	3.70127	0.00772488	0.0326486
AT1G52530	trb1/2/3	Col-0	-1.66292	-0.19727	0.00106485	0.00661913
AT5G59930	trb1/2/3	Col-0	-1.66224	0.167202	0.0109185	0.0423883
AT1G32540	trb1/2/3	Col-0	-1.65884	3.49427	5.57753e-07	9.45797e-06
AT1G80240	trb1/2/3	Col-0	-1.6576	4.02419	0.106532	0.236426
AT5G50210	trb1/2/3	Col-0	-1.65658	4.88071	2.3279e-19	2.90241e-17
AT1G50060	trb1/2/3	Col-0	-1.65536	2.17595	0.104106	0.232369
AT5G09220	trb1/2/3	Col-0	-1.655	7.26451	0.0430433	0.121703
AT1G33800	trb1/2/3	Col-0	-1.65384	3.2447	0.0486327	0.133133
AT1G27120	trb1/2/3	Col-0	-1.65266	3.70052	9.28794e-08	1.90158e-06
AT5G24420	trb1/2/3	Col-0	-1.65261	5.31568	0.000666865	0.00448963
AT5G62380	trb1/2/3	Col-0	-1.65084	0.161969	0.0189216	0.0651602
AT5G57780	trb1/2/3	Col-0	-1.65014	2.9899	1.66445e-07	3.18638e-06
AT5G49630	trb1/2/3	Col-0	-1.64779	4.39972	0.00312011	0.015874
AT4G16970	trb1/2/3	Col-0	-1.64241	2.7827	8.15886e-07	1.32684e-05
AT4G21850	trb1/2/3	Col-0	-1.6409	3.75191	6.29188e-05	0.000610969
AT2G42870	trb1/2/3	Col-0	-1.63928	2.56556	0.00518468	0.023947
AT2G32100	trb1/2/3	Col-0	-1.63739	5.0186	8.58876e-08	1.77128e-06
AT4G33810	trb1/2/3	Col-0	-1.63714	1.5929	0.023166	0.0763953
AT3G09925	trb1/2/3	Col-0	-1.63674	1.27117	0.0518127	0.139443
AT4G14650	trb1/2/3	Col-0	-1.63665	1.1114	0.00289303	0.0148625
AT4G39970	trb1/2/3	Col-0	-1.63644	6.49467	6.42158e-17	6.24499e-15
AT5G64810	trb1/2/3	Col-0	-1.63626	1.31019	0.00191175	0.0105875
AT5G09760	trb1/2/3	Col-0	-1.63074	4.01257	6.10183e-05	0.000597108
AT3G21580	trb1/2/3	Col-0	-1.6304	3.64558	1.0413e-10	3.78566e-09
AT4G11610	trb1/2/3	Col-0	-1.63002	1.91799	0.0747197	0.183326
AT4G29020	trb1/2/3	Col-0	-1.62943	5.36754	1.22499e-11	5.17958e-10
AT5G17420	trb1/2/3	Col-0	-1.62903	3.59574	0.00206138	0.0112529
AT3G07970	trb1/2/3	Col-0	-1.62856	0.515308	0.000613108	0.00417833
AT5G16400	trb1/2/3	Col-0	-1.62801	7.00215	2.98992e-19	3.63462e-17
AT1G19150	trb1/2/3	Col-0	-1.6277	6.85786	2.3715e-10	8.06391e-09
AT1G33750	trb1/2/3	Col-0	-1.62743	2.51661	0.0967074	0.220692
AT1G21500	trb1/2/3	Col-0	-1.62731	7.58843	3.21135e-10	1.05153e-08
AT3G01550	trb1/2/3	Col-0	-1.62582	4.44083	6.70829e-06	8.56705e-05
AT1G73600	trb1/2/3	Col-0	-1.62571	8.05673	0.00745718	0.031724
AT1G65800	trb1/2/3	Col-0	-1.62365	5.8099	1.82999e-15	1.42945e-13
AT2G32620	trb1/2/3	Col-0	-1.62318	0.541155	0.015815	0.0564407
AT1G51270	trb1/2/3	Col-0	-1.62018	3.04059	1.16264e-08	2.91409e-07
AT5G02760	trb1/2/3	Col-0	-1.61899	4.05736	0.042854	0.121414
AT5G46870	trb1/2/3	Col-0	-1.61858	0.967445	5.57316e-05	0.000552205
AT4G13300	trb1/2/3	Col-0	-1.61851	0.917144	0.00242979	0.0128702
AT3G16410	trb1/2/3	Col-0	-1.61694	3.11605	0.12621	0.267085
AT1G30520	trb1/2/3	Col-0	-1.61603	4.8908	1.28522e-06	1.97453e-05
AT1G29720	trb1/2/3	Col-0	-1.61579	4.02215	8.87322e-07	1.42045e-05
AT1G14280	trb1/2/3	Col-0	-1.61538	4.86018	2.46492e-07	4.54434e-06
AT5G47740	trb1/2/3	Col-0	-1.61343	1.19229	0.0300188	0.0926035
AT5G51060	trb1/2/3	Col-0	-1.6121	3.36457	0.007596	0.0321878
AT2G15400	trb1/2/3	Col-0	-1.61084	0.0442595	0.00183658	0.0102641
AT3G61920	trb1/2/3	Col-0	-1.6094	-0.272757	0.067298	0.169817
AT1G67870	trb1/2/3	Col-0	-1.60857	8.63882	0.0130972	0.0488848
AT2G40230	trb1/2/3	Col-0	-1.60667	2.53757	0.000827469	0.00537527
AT1G67865	trb1/2/3	Col-0	-1.60534	7.23251	0.0015361	0.00891321
AT2G24610	trb1/2/3	Col-0	-1.60428	1.9169	0.00768158	0.0324868
AT5G01600	trb1/2/3	Col-0	-1.60127	6.75885	0.0797856	0.19216
AT3G17120	trb1/2/3	Col-0	-1.60044	3.33138	8.87923e-08	1.82366e-06
AT1G14150	trb1/2/3	Col-0	-1.60014	5.68079	5.58617e-15	3.99452e-13
AT1G54890	trb1/2/3	Col-0	-1.59785	1.72687	0.0803203	0.192939
AT1G55330	trb1/2/3	Col-0	-1.59761	4.90561	0.000241893	0.00192269
AT2G17080	trb1/2/3	Col-0	-1.59761	0.0195299	0.0324233	0.0981682
AT5G39670	trb1/2/3	Col-0	-1.59719	1.73025	0.103427	0.231331
AT1G23080	trb1/2/3	Col-0	-1.59606	6.40043	0.0101754	0.0402384
AT4G33560	trb1/2/3	Col-0	-1.59581	3.20836	1.08418e-05	0.00013033
AT1G33170	trb1/2/3	Col-0	-1.59521	5.23606	2.5356e-05	0.000276133
AT2G45660	trb1/2/3	Col-0	-1.59501	6.08064	3.19512e-07	5.74012e-06
AT1G74460	trb1/2/3	Col-0	-1.59499	2.85009	0.00173371	0.00981965
AT2G22980	trb1/2/3	Col-0	-1.5943	6.02932	6.5284e-10	2.04802e-08
AT4G19980	trb1/2/3	Col-0	-1.59147	-0.107816	0.00504547	0.0234547
AT3G62040	trb1/2/3	Col-0	-1.5914	5.26928	0.0245809	0.0797382
AT3G48480	trb1/2/3	Col-0	-1.58954	-0.0689083	0.00190331	0.0105498
AT1G79840	trb1/2/3	Col-0	-1.58882	3.14748	0.0014604	0.00856599
AT3G50640	trb1/2/3	Col-0	-1.58694	1.38639	0.120055	0.257678
AT1G49750	trb1/2/3	Col-0	-1.58072	6.455	7.6861e-06	9.65105e-05
AT3G44510	trb1/2/3	Col-0	-1.57977	0.0411771	0.00137538	0.00815335
AT4G12545	trb1/2/3	Col-0	-1.57966	1.54507	0.0195804	0.0668606
AT5G58750	trb1/2/3	Col-0	-1.57844	1.47532	0.00588738	0.0264404
AT5G36710	trb1/2/3	Col-0	-1.5742	2.24536	0.0108469	0.0421859
AT5G36800	trb1/2/3	Col-0	-1.5742	2.24536	0.0108469	0.0421859
AT1G64640	trb1/2/3	Col-0	-1.57344	3.12323	5.32432e-05	0.000529168
AT2G28470	trb1/2/3	Col-0	-1.57239	6.23516	5.31915e-12	2.40599e-10
AT1G11545	trb1/2/3	Col-0	-1.57117	3.08586	0.0202259	0.0686426
AT2G01430	trb1/2/3	Col-0	-1.57096	0.420733	0.00018192	0.00150824
AT5G65890	trb1/2/3	Col-0	-1.57018	4.03987	0.00355196	0.0176329
AT3G63380	trb1/2/3	Col-0	-1.56906	3.56608	0.0027521	0.0142704
AT3G25190	trb1/2/3	Col-0	-1.56623	4.53788	0.0316201	0.0964741
AT5G50300	trb1/2/3	Col-0	-1.56554	1.41652	0.0116685	0.044799
AT2G32880	trb1/2/3	Col-0	-1.56513	5.21594	5.86852e-05	0.000578524
AT5G38420	trb1/2/3	Col-0	-1.56436	10.6921	1.31542e-09	3.87064e-08
AT5G49350	trb1/2/3	Col-0	-1.56362	1.26277	0.0296745	0.0918181
AT5G67400	trb1/2/3	Col-0	-1.56128	3.21367	0.144509	0.292173
AT1G55980	trb1/2/3	Col-0	-1.56081	0.436733	0.0031953	0.0161775
AT3G45230	trb1/2/3	Col-0	-1.56	2.59583	6.55739e-07	1.09666e-05
AT3G15030	trb1/2/3	Col-0	-1.55968	5.06884	1.58732e-08	3.86401e-07
AT3G12710	trb1/2/3	Col-0	-1.55949	2.88829	0.0213533	0.071607
AT3G48460	trb1/2/3	Col-0	-1.55945	3.81749	8.46166e-05	0.000785207
AT4G36540	trb1/2/3	Col-0	-1.55935	5.34084	0.000323821	0.00245932
AT3G18750	trb1/2/3	Col-0	-1.55758	4.09477	2.03973e-08	4.87381e-07
AT4G12050	trb1/2/3	Col-0	-1.55744	2.02884	0.00766046	0.0324181
AT1G03130	trb1/2/3	Col-0	-1.55684	10.1312	8.67736e-17	8.27327e-15
AT3G10525	trb1/2/3	Col-0	-1.5563	4.51125	1.27139e-08	3.17033e-07
AT2G25060	trb1/2/3	Col-0	-1.55613	4.62163	4.21958e-05	0.000431271
AT1G72610	trb1/2/3	Col-0	-1.55443	8.83223	0.00337349	0.0168935
AT3G04210	trb1/2/3	Col-0	-1.55375	4.4573	0.000321339	0.00244238
AT3G14760	trb1/2/3	Col-0	-1.55273	2.26226	0.000245865	0.00194473
AT2G36870	trb1/2/3	Col-0	-1.55269	3.50963	1.22345e-06	1.88409e-05
AT3G45710	trb1/2/3	Col-0	-1.5514	2.84263	0.0139949	0.0513006
AT1G31330	trb1/2/3	Col-0	-1.55019	11.6667	2.01335e-12	9.8391e-11
AT4G28500	trb1/2/3	Col-0	-1.54968	0.769271	0.0511375	0.138248
AT4G22080	trb1/2/3	Col-0	-1.54768	0.63417	0.012002	0.0457626
AT3G61470	trb1/2/3	Col-0	-1.54706	11.9193	6.85092e-17	6.56406e-15
AT3G27220	trb1/2/3	Col-0	-1.5463	3.69013	1.14078e-06	1.77363e-05
AT1G12550	trb1/2/3	Col-0	-1.54578	1.84556	0.000265469	0.00207781
AT1G61300	trb1/2/3	Col-0	-1.54555	5.41549	3.01225e-12	1.42551e-10
AT2G46290	trb1/2/3	Col-0	-1.54246	2.08943	1.44943e-05	0.000168609
AT2G36355	trb1/2/3	Col-0	-1.54212	0.883735	0.00064514	0.00436451
AT5G28910	trb1/2/3	Col-0	-1.5417	3.31203	0.000859364	0.00554015
AT2G26820	trb1/2/3	Col-0	-1.54151	1.56226	0.00156102	0.00903893
AT1G34670	trb1/2/3	Col-0	-1.54139	1.25057	0.0765134	0.18663
AT5G19260	trb1/2/3	Col-0	-1.53917	2.09235	0.00670858	0.0291906
AT2G44230	trb1/2/3	Col-0	-1.53855	4.94755	9.89251e-06	0.000120331
AT3G15750	trb1/2/3	Col-0	-1.53685	2.85737	0.000134449	0.00116172
AT4G34550	trb1/2/3	Col-0	-1.53614	2.16324	0.00101162	0.00635121
AT1G78370	trb1/2/3	Col-0	-1.53603	7.51674	1.29972e-07	2.56124e-06
AT3G17100	trb1/2/3	Col-0	-1.53451	5.48849	1.13195e-06	1.76396e-05
AT5G41140	trb1/2/3	Col-0	-1.53389	5.12721	2.25751e-19	2.8423e-17
AT1G30380	trb1/2/3	Col-0	-1.53205	10.3249	1.92272e-14	1.26769e-12
AT5G67450	trb1/2/3	Col-0	-1.53183	0.341212	0.00162889	0.00932766
AT5G05500	trb1/2/3	Col-0	-1.53122	2.34517	0.0868605	0.204088
AT3G05140	trb1/2/3	Col-0	-1.53056	0.854375	0.000772923	0.00508227
AT3G51360	trb1/2/3	Col-0	-1.52927	0.0731854	0.0154546	0.0554903
AT2G31040	trb1/2/3	Col-0	-1.52817	7.60482	1.81887e-15	1.42649e-13
AT1G72910	trb1/2/3	Col-0	-1.52676	2.93707	0.000111762	0.000993955
AT1G31950	trb1/2/3	Col-0	-1.52594	2.50403	0.0298369	0.0921748
AT4G18670	trb1/2/3	Col-0	-1.52587	5.72811	0.000340466	0.00256669
AT3G59250	trb1/2/3	Col-0	-1.52485	1.96342	2.43002e-05	0.000266576
AT1G01900	trb1/2/3	Col-0	-1.52351	3.17173	7.29926e-07	1.19908e-05
AT4G27440	trb1/2/3	Col-0	-1.52346	9.73086	1.47439e-12	7.37194e-11
AT4G37980	trb1/2/3	Col-0	-1.5233	6.61795	0.000784755	0.00514268
AT3G16920	trb1/2/3	Col-0	-1.52172	3.03422	0.0579174	0.151594
AT5G55830	trb1/2/3	Col-0	-1.52036	1.06556	0.0152975	0.0550891
AT3G52550	trb1/2/3	Col-0	-1.51917	0.0371699	0.0651527	0.165766
AT4G25220	trb1/2/3	Col-0	-1.51851	0.585421	0.137783	0.282926
AT2G37090	trb1/2/3	Col-0	-1.5179	1.57529	0.00970379	0.0387474
AT1G53520	trb1/2/3	Col-0	-1.51697	3.8442	0.000443816	0.00319712
AT1G67148	trb1/2/3	Col-0	-1.51615	0.882155	0.000862326	0.00555372
AT1G23130	trb1/2/3	Col-0	-1.51538	8.37823	8.80119e-16	7.25353e-14
AT5G07720	trb1/2/3	Col-0	-1.51515	0.737409	0.00349694	0.0174264
AT3G04320	trb1/2/3	Col-0	-1.51465	1.21477	0.0975267	0.221937
AT3G63160	trb1/2/3	Col-0	-1.51399	7.42683	9.97847e-07	1.57533e-05
AT5G10430	trb1/2/3	Col-0	-1.51322	4.53022	0.0497284	0.135275
AT5G19790	trb1/2/3	Col-0	-1.51284	1.05619	0.00490629	0.0228788
AT5G03960	trb1/2/3	Col-0	-1.51273	1.28711	8.4831e-05	0.000786446
AT1G68190	trb1/2/3	Col-0	-1.5125	5.25052	3.35374e-07	5.97894e-06
AT4G39950	trb1/2/3	Col-0	-1.51231	5.58498	8.47953e-05	0.000786446
AT5G47500	trb1/2/3	Col-0	-1.51222	5.81909	0.00224211	0.01205
AT1G08380	trb1/2/3	Col-0	-1.5117	11.0365	1.78129e-14	1.18246e-12
AT5G54040	trb1/2/3	Col-0	-1.51067	1.85921	0.000174617	0.00145827
AT3G18660	trb1/2/3	Col-0	-1.5093	1.47688	0.0464452	0.128574
AT1G09890	trb1/2/3	Col-0	-1.50656	1.32309	0.0136254	0.0502919
AT4G10770	trb1/2/3	Col-0	-1.50473	5.73983	3.02075e-15	2.25109e-13
AT1G20850	trb1/2/3	Col-0	-1.50446	5.43893	0.0310529	0.0951897
AT5G02550	trb1/2/3	Col-0	-1.50309	2.45151	0.0016795	0.00957392
AT3G21055	trb1/2/3	Col-0	-1.50089	9.90403	8.42646e-15	5.85338e-13
AT4G29740	trb1/2/3	Col-0	-1.50074	2.70956	0.0777616	0.188822
AT2G04780	trb1/2/3	Col-0	-1.49926	4.9617	2.06828e-07	3.86808e-06
AT5G56840	trb1/2/3	Col-0	-1.49846	0.387253	0.00438456	0.0209687
AT2G28410	trb1/2/3	Col-0	-1.49794	2.71805	0.00744438	0.0316903
AT3G61280	trb1/2/3	Col-0	-1.49739	2.46282	0.0236798	0.0776882
AT3G16440	trb1/2/3	Col-0	-1.49398	2.76178	0.0275902	0.0869457
AT1G74500	trb1/2/3	Col-0	-1.49337	2.01649	0.0400501	0.115182
AT3G49960	trb1/2/3	Col-0	-1.4932	2.77884	0.109515	0.240902
AT5G12340	trb1/2/3	Col-0	-1.49197	0.74444	0.00949434	0.0381381
AT3G14310	trb1/2/3	Col-0	-1.49132	6.83652	1.83761e-05	0.000207799
AT3G10520	trb1/2/3	Col-0	-1.4913	5.65358	0.000138016	0.00118674
AT1G74070	trb1/2/3	Col-0	-1.49125	5.60293	8.91445e-10	2.7262e-08
AT3G63140	trb1/2/3	Col-0	-1.49124	8.95087	1.24857e-13	7.27084e-12
AT1G75300	trb1/2/3	Col-0	-1.48761	0.706047	0.0561737	0.148086
AT1G70890	trb1/2/3	Col-0	-1.48751	6.32417	1.4105e-05	0.000165068
AT2G47560	trb1/2/3	Col-0	-1.48722	2.83205	0.00916541	0.037201
AT1G69040	trb1/2/3	Col-0	-1.48635	5.16904	4.18038e-08	9.30302e-07
AT2G46820	trb1/2/3	Col-0	-1.48308	9.99466	1.67934e-14	1.12244e-12
AT1G18140	trb1/2/3	Col-0	-1.48208	0.290931	0.00942056	0.0379497
AT1G61795	trb1/2/3	Col-0	-1.48205	2.45633	1.57456e-07	3.02881e-06
AT4G00770	trb1/2/3	Col-0	-1.48201	0.0596716	0.0402463	0.115643
AT5G42860	trb1/2/3	Col-0	-1.48188	2.59925	0.0924432	0.213491
AT5G19970	trb1/2/3	Col-0	-1.48022	1.82617	0.00709497	0.0304832
AT2G20570	trb1/2/3	Col-0	-1.47835	6.62674	8.09448e-10	2.48324e-08
AT2G35960	trb1/2/3	Col-0	-1.4783	4.19805	0.0225111	0.0746404
AT3G54590	trb1/2/3	Col-0	-1.4777	5.83711	0.0321148	0.0975684
AT3G25010	trb1/2/3	Col-0	-1.47675	2.41281	0.014699	0.053309
AT1G04040	trb1/2/3	Col-0	-1.47553	5.34634	0.00251896	0.0132237
AT1G56680	trb1/2/3	Col-0	-1.47444	1.78175	0.118949	0.255896
AT4G24350	trb1/2/3	Col-0	-1.47409	5.26249	5.83981e-14	3.61262e-12
AT5G12940	trb1/2/3	Col-0	-1.47311	3.33317	0.115885	0.251138
AT1G09250	trb1/2/3	Col-0	-1.47305	3.74954	1.46534e-07	2.86546e-06
AT1G10560	trb1/2/3	Col-0	-1.47288	0.58277	0.061261	0.158278
AT4G26540	trb1/2/3	Col-0	-1.47196	5.82824	2.30566e-07	4.27096e-06
AT2G35930	trb1/2/3	Col-0	-1.47152	3.1533	0.00115034	0.00706479
AT1G78440	trb1/2/3	Col-0	-1.47065	0.647438	0.014444	0.0526294
AT1G04110	trb1/2/3	Col-0	-1.47011	2.77143	0.00938515	0.0378712
AT5G01420	trb1/2/3	Col-0	-1.4691	0.360746	0.0487222	0.13334
AT5G16250	trb1/2/3	Col-0	-1.46905	4.98056	0.000588291	0.00402755
AT5G49730	trb1/2/3	Col-0	-1.46855	8.85276	3.14409e-08	7.23699e-07
AT3G27950	trb1/2/3	Col-0	-1.46824	0.0265921	0.183976	0.344799
AT5G64040	trb1/2/3	Col-0	-1.46761	10.2751	1.23591e-08	3.08979e-07
AT3G17860	trb1/2/3	Col-0	-1.46723	3.76032	1.25842e-10	4.49672e-09
AT3G53800	trb1/2/3	Col-0	-1.46715	5.51321	5.15894e-11	1.97523e-09
AT5G25980	trb1/2/3	Col-0	-1.46657	9.28122	0.0876204	0.205134
AT4G09160	trb1/2/3	Col-0	-1.46536	4.08672	9.97797e-06	0.000121143
AT5G16230	trb1/2/3	Col-0	-1.46523	1.59226	0.00614265	0.027281
AT1G65860	trb1/2/3	Col-0	-1.46517	4.26694	1.65433e-09	4.80249e-08
AT1G61560	trb1/2/3	Col-0	-1.46433	2.88708	9.26973e-05	0.000846859
AT1G65450	trb1/2/3	Col-0	-1.46419	0.862575	0.00473175	0.0222062
AT3G53940	trb1/2/3	Col-0	-1.46338	1.94653	0.000386257	0.0028522
AT5G15130	trb1/2/3	Col-0	-1.46336	2.73484	0.000130209	0.00113112
AT3G14530	trb1/2/3	Col-0	-1.46312	0.353277	0.0790291	0.19078
AT3G02850	trb1/2/3	Col-0	-1.46022	2.6189	0.0478111	0.131327
AT5G06839	trb1/2/3	Col-0	-1.45634	2.74284	0.00840844	0.0348708
AT4G02290	trb1/2/3	Col-0	-1.45576	5.34212	0.0015264	0.00887018
AT3G57500	trb1/2/3	Col-0	-1.45474	0.179251	0.00538431	0.0246412
AT1G52230	trb1/2/3	Col-0	-1.45404	9.53147	1.34733e-12	6.75399e-11
AT5G66530	trb1/2/3	Col-0	-1.45373	5.83162	7.57406e-19	8.66561e-17
AT1G13600	trb1/2/3	Col-0	-1.45349	0.420604	0.00123081	0.00745308
AT5G44030	trb1/2/3	Col-0	-1.45221	4.06116	0.0335466	0.100692
AT4G23496	trb1/2/3	Col-0	-1.451	0.848385	0.142261	0.289324
AT2G47550	trb1/2/3	Col-0	-1.45019	2.08556	0.0222118	0.0738494
AT2G34940	trb1/2/3	Col-0	-1.44893	0.289643	0.00904678	0.0368358
AT3G06035	trb1/2/3	Col-0	-1.4489	3.36123	0.00144406	0.00848034
AT1G20870	trb1/2/3	Col-0	-1.44793	0.78596	0.00135923	0.00807978
AT5G15600	trb1/2/3	Col-0	-1.44711	2.03049	1.34412e-05	0.000158251
AT5G06290	trb1/2/3	Col-0	-1.44684	7.44494	2.95302e-11	1.17457e-09
AT1G49390	trb1/2/3	Col-0	-1.44642	0.462613	0.0362794	0.106963
AT2G26750	trb1/2/3	Col-0	-1.44434	-0.0448692	0.0533276	0.142358
AT4G27570	trb1/2/3	Col-0	-1.4437	-0.0916232	0.0118436	0.0452893
AT1G33080	trb1/2/3	Col-0	-1.44365	2.8544	0.00010127	0.000914864
AT3G45780	trb1/2/3	Col-0	-1.44026	8.24167	8.74421e-11	3.20896e-09
AT5G38060	trb1/2/3	Col-0	-1.43879	1.71724	3.84977e-05	0.0003985
AT5G45700	trb1/2/3	Col-0	-1.43863	1.99204	0.0082457	0.0344161
AT3G04370	trb1/2/3	Col-0	-1.43857	-0.0481389	0.00447683	0.0213
AT5G54470	trb1/2/3	Col-0	-1.43826	2.69419	0.00594094	0.0266431
AT4G10340	trb1/2/3	Col-0	-1.43711	12.0816	6.68927e-13	3.49748e-11
AT3G01513	trb1/2/3	Col-0	-1.43487	0.314286	0.0976947	0.222215
AT1G79580	trb1/2/3	Col-0	-1.43312	0.70787	0.0230752	0.0762001
AT5G60880	trb1/2/3	Col-0	-1.4324	0.503318	0.0114237	0.0439983
AT3G51330	trb1/2/3	Col-0	-1.42914	4.12577	0.00134786	0.00803429
AT4G22810	trb1/2/3	Col-0	-1.42707	2.26579	0.00108537	0.00672735
AT1G06000	trb1/2/3	Col-0	-1.4262	4.86189	1.20052e-09	3.57301e-08
AT1G02730	trb1/2/3	Col-0	-1.42597	5.52349	0.000246784	0.00194961
AT1G14700	trb1/2/3	Col-0	-1.42499	4.24437	1.91706e-06	2.8312e-05
AT1G47230	trb1/2/3	Col-0	-1.42401	3.07221	9.04678e-07	1.44348e-05
AT1G76065	trb1/2/3	Col-0	-1.42233	0.977068	0.000131356	0.00113921
AT2G29750	trb1/2/3	Col-0	-1.42107	2.5127	0.002465	0.0130107
AT5G49100	trb1/2/3	Col-0	-1.42077	4.34092	1.00856e-05	0.000122297
AT1G19230	trb1/2/3	Col-0	-1.42023	2.52942	0.0178481	0.0620791
AT1G60950	trb1/2/3	Col-0	-1.41947	10.0144	0.000207299	0.00168984
AT4G00910	trb1/2/3	Col-0	-1.41861	2.08274	0.16459	0.319073
AT5G46220	trb1/2/3	Col-0	-1.41847	0.938233	0.0018328	0.0102584
AT1G03630	trb1/2/3	Col-0	-1.4174	7.6523	4.02649e-11	1.5663e-09
AT3G05980	trb1/2/3	Col-0	-1.41663	0.78764	0.00132715	0.00793757
AT2G43480	trb1/2/3	Col-0	-1.41661	1.05545	0.102194	0.229534
AT3G14930	trb1/2/3	Col-0	-1.41437	7.50477	2.0076e-10	6.91111e-09
AT3G47380	trb1/2/3	Col-0	-1.41265	0.586376	0.00354557	0.0176237
AT5G57090	trb1/2/3	Col-0	-1.41252	4.53044	0.0790995	0.190903
AT3G48450	trb1/2/3	Col-0	-1.41207	0.965778	0.12717	0.268533
AT2G29125	trb1/2/3	Col-0	-1.41058	0.65325	0.000359303	0.00268683
AT4G19430	trb1/2/3	Col-0	-1.41012	0.00355723	0.172873	0.330228
AT2G35860	trb1/2/3	Col-0	-1.40995	4.66042	1.46679e-11	6.12213e-10
AT3G06750	trb1/2/3	Col-0	-1.4085	4.66806	0.00275753	0.0142947
AT3G17640	trb1/2/3	Col-0	-1.40791	3.8054	0.000436601	0.00315683
AT3G28345	trb1/2/3	Col-0	-1.40749	4.8737	3.04795e-07	5.50954e-06
AT1G65250	trb1/2/3	Col-0	-1.40621	0.629316	0.00161489	0.00927632
AT4G15330	trb1/2/3	Col-0	-1.40616	1.01521	0.027273	0.0863378
AT3G02640	trb1/2/3	Col-0	-1.4033	4.20897	0.000241264	0.00191847
AT3G06770	trb1/2/3	Col-0	-1.39998	3.26889	0.000166822	0.00140038
AT3G14940	trb1/2/3	Col-0	-1.39839	6.1848	0.0231067	0.0762772
AT3G60900	trb1/2/3	Col-0	-1.39813	2.55228	0.00288298	0.0148211
AT1G72270	trb1/2/3	Col-0	-1.39703	2.83248	2.33719e-05	0.00025814
AT4G20430	trb1/2/3	Col-0	-1.39695	4.09905	2.00387e-06	2.94153e-05
AT2G22170	trb1/2/3	Col-0	-1.39537	5.36359	1.79066e-05	0.000202844
AT5G58860	trb1/2/3	Col-0	-1.39526	4.06725	0.0469932	0.129758
AT5G01530	trb1/2/3	Col-0	-1.39461	11.6688	1.25893e-10	4.49672e-09
AT5G55180	trb1/2/3	Col-0	-1.39409	4.8586	2.9188e-09	8.145e-08
AT1G62250	trb1/2/3	Col-0	-1.39368	4.93505	7.10872e-10	2.2087e-08
AT3G11850	trb1/2/3	Col-0	-1.39322	3.28093	4.60955e-06	6.14501e-05
AT2G40530	trb1/2/3	Col-0	-1.39319	0.469682	0.00552107	0.0251134
AT1G53035	trb1/2/3	Col-0	-1.39277	1.7545	0.0175022	0.0610505
AT5G60660	trb1/2/3	Col-0	-1.39276	2.30803	0.117913	0.254427
AT2G29170	trb1/2/3	Col-0	-1.39272	2.62343	7.34632e-08	1.53311e-06
AT1G64390	trb1/2/3	Col-0	-1.39269	6.06795	0.0183211	0.0635196
AT3G50685	trb1/2/3	Col-0	-1.39252	6.43238	7.85002e-10	2.41205e-08
AT3G18070	trb1/2/3	Col-0	-1.39244	1.5694	0.000341341	0.00257099
AT1G78230	trb1/2/3	Col-0	-1.39223	4.02468	8.24259e-06	0.000102375
AT5G48490	trb1/2/3	Col-0	-1.39138	5.0936	0.00143445	0.00843875
AT5G44420	trb1/2/3	Col-0	-1.3906	0.502391	0.00333956	0.0167581
AT1G66940	trb1/2/3	Col-0	-1.39	3.78419	0.0693203	0.173591
AT3G13435	trb1/2/3	Col-0	-1.38992	1.06246	0.0190642	0.0655026
AT1G11160	trb1/2/3	Col-0	-1.38973	2.04787	0.00729799	0.0311695
AT1G11800	trb1/2/3	Col-0	-1.38962	2.56649	8.84871e-07	1.41886e-05
AT5G26660	trb1/2/3	Col-0	-1.38919	1.21892	0.00910346	0.0369824
AT5G15150	trb1/2/3	Col-0	-1.38902	1.85601	0.0162442	0.0576552
AT3G59780	trb1/2/3	Col-0	-1.389	8.0273	6.77639e-13	3.52724e-11
AT1G61520	trb1/2/3	Col-0	-1.38885	12.1796	3.56826e-14	2.2755e-12
AT1G26290	trb1/2/3	Col-0	-1.38832	-0.0148446	0.0597093	0.155322
AT1G14630	trb1/2/3	Col-0	-1.38764	1.42924	0.000758634	0.00500693
AT3G50890	trb1/2/3	Col-0	-1.38636	2.01952	0.00180597	0.0101396
AT4G01700	trb1/2/3	Col-0	-1.38623	3.28853	0.0991973	0.224635
AT1G21270	trb1/2/3	Col-0	-1.38548	4.37987	0.003569	0.0176949
AT2G02130	trb1/2/3	Col-0	-1.38525	6.09328	0.00435555	0.0208454
AT5G19520	trb1/2/3	Col-0	-1.38434	3.83477	0.00148474	0.00868517
AT4G27430	trb1/2/3	Col-0	-1.38407	6.28361	3.67023e-13	1.98846e-11
AT2G18800	trb1/2/3	Col-0	-1.38257	0.73114	0.265373	0.44379
AT2G34150	trb1/2/3	Col-0	-1.38194	2.47794	0.000758465	0.00500693
AT1G48930	trb1/2/3	Col-0	-1.38133	2.64388	0.039218	0.113231
AT4G23290	trb1/2/3	Col-0	-1.37974	5.5273	7.57059e-05	0.000716535
AT3G55150	trb1/2/3	Col-0	-1.3797	1.02275	0.0256033	0.0821893
AT5G14610	trb1/2/3	Col-0	-1.37934	3.96972	5.89564e-06	7.62942e-05
AT5G66230	trb1/2/3	Col-0	-1.37863	3.78213	0.000235695	0.00188278
AT4G14750	trb1/2/3	Col-0	-1.37775	2.35708	0.000768134	0.00505591
AT5G26330	trb1/2/3	Col-0	-1.37759	1.92631	0.00474035	0.0222383
AT5G61350	trb1/2/3	Col-0	-1.37726	2.4804	4.44863e-05	0.000449953
AT1G30750	trb1/2/3	Col-0	-1.37568	2.21536	0.00442979	0.0211071
AT5G01050	trb1/2/3	Col-0	-1.37447	0.636418	0.00714078	0.0306322
AT5G44040	trb1/2/3	Col-0	-1.37437	3.29304	2.04885e-07	3.83544e-06
AT5G66740	trb1/2/3	Col-0	-1.37433	1.16567	0.00151182	0.00879354
AT2G04235	trb1/2/3	Col-0	-1.37381	2.73838	3.90152e-07	6.86117e-06
AT5G10170	trb1/2/3	Col-0	-1.3726	4.88567	0.00141563	0.00835125
AT3G06460	trb1/2/3	Col-0	-1.3721	0.816345	0.0980628	0.222714
AT2G40480	trb1/2/3	Col-0	-1.37155	3.40227	0.000678678	0.00456126
AT3G21550	trb1/2/3	Col-0	-1.37145	3.1092	1.306e-05	0.000154043
AT3G08660	trb1/2/3	Col-0	-1.37115	0.862025	0.000644265	0.00436011
AT3G51340	trb1/2/3	Col-0	-1.37095	1.22011	0.000567839	0.00390678
AT3G23530	trb1/2/3	Col-0	-1.3698	5.49442	2.20275e-06	3.19966e-05
AT2G23540	trb1/2/3	Col-0	-1.36966	3.83686	0.0278465	0.0874559
AT4G02770	trb1/2/3	Col-0	-1.3696	10.8944	3.26703e-13	1.79363e-11
AT5G59670	trb1/2/3	Col-0	-1.36845	1.62572	0.0203031	0.0688691
AT3G23670	trb1/2/3	Col-0	-1.3683	4.03038	8.74549e-05	0.000806925
AT5G15170	trb1/2/3	Col-0	-1.3674	3.45873	8.03185e-07	1.31167e-05
AT3G47480	trb1/2/3	Col-0	-1.36706	1.87244	0.0997108	0.225471
AT1G32220	trb1/2/3	Col-0	-1.36577	6.66153	6.82346e-09	1.78382e-07
AT3G57860	trb1/2/3	Col-0	-1.36495	2.05539	0.00234751	0.0124991
AT1G55670	trb1/2/3	Col-0	-1.36316	11.1011	9.26578e-12	3.996e-10
AT5G42630	trb1/2/3	Col-0	-1.36312	1.70842	0.00177638	0.0100234
AT4G28700	trb1/2/3	Col-0	-1.36306	-0.0632202	0.00516526	0.0238973
AT1G61000	trb1/2/3	Col-0	-1.36171	2.47853	0.000287829	0.00222418
AT1G18370	trb1/2/3	Col-0	-1.36132	4.21676	0.00108947	0.00674846
AT1G72230	trb1/2/3	Col-0	-1.36127	2.76213	0.171002	0.327618
AT2G47540	trb1/2/3	Col-0	-1.36008	1.61827	0.0135002	0.0499294
AT1G13110	trb1/2/3	Col-0	-1.35952	6.17929	7.90622e-15	5.55148e-13
AT4G09990	trb1/2/3	Col-0	-1.35884	1.47466	0.00233855	0.0124589
AT2G28950	trb1/2/3	Col-0	-1.35796	5.91866	9.26585e-07	1.47119e-05
AT5G57170	trb1/2/3	Col-0	-1.35685	4.34671	1.02727e-10	3.74164e-09
AT5G47450	trb1/2/3	Col-0	-1.35678	3.69885	0.0960711	0.219686
AT3G49070	trb1/2/3	Col-0	-1.35623	1.00636	0.00910609	0.0369834
AT4G09650	trb1/2/3	Col-0	-1.35523	9.22961	7.04183e-09	1.83844e-07
AT2G45750	trb1/2/3	Col-0	-1.35481	2.38155	0.00364383	0.0180291
AT3G59370	trb1/2/3	Col-0	-1.35467	1.97666	0.178213	0.337381
AT3G54770	trb1/2/3	Col-0	-1.35466	2.08164	0.169708	0.325847
AT1G51850	trb1/2/3	Col-0	-1.35425	3.36843	8.20046e-05	0.000767033
AT2G27370	trb1/2/3	Col-0	-1.3541	1.62659	0.0218555	0.072864
AT3G10060	trb1/2/3	Col-0	-1.35306	6.80644	3.58852e-12	1.66579e-10
AT4G12800	trb1/2/3	Col-0	-1.35263	11.5086	3.27372e-13	1.79363e-11
AT5G39320	trb1/2/3	Col-0	-1.35253	4.83503	0.000492493	0.00348327
AT3G20600	trb1/2/3	Col-0	-1.35233	1.65097	6.10309e-05	0.000597108
AT2G40130	trb1/2/3	Col-0	-1.35226	3.67932	0.0014381	0.00845555
AT2G32610	trb1/2/3	Col-0	-1.35222	0.450737	0.00623409	0.0276105
AT5G54690	trb1/2/3	Col-0	-1.35165	1.69733	0.022508	0.0746404
AT5G47220	trb1/2/3	Col-0	-1.35107	3.34308	0.00185992	0.0103637
AT4G29230	trb1/2/3	Col-0	-1.35084	1.09948	0.0108727	0.0422529
AT5G27680	trb1/2/3	Col-0	-1.3489	2.07895	4.27552e-06	5.75893e-05
AT2G42220	trb1/2/3	Col-0	-1.34829	8.01917	1.72342e-09	4.98077e-08
AT4G23800	trb1/2/3	Col-0	-1.34825	5.81154	9.99666e-05	0.00090477
AT3G02120	trb1/2/3	Col-0	-1.34811	3.42132	0.00101136	0.00635121
AT4G29610	trb1/2/3	Col-0	-1.34804	1.43924	0.0574496	0.150633
AT1G21150	trb1/2/3	Col-0	-1.34758	1.31149	0.000771954	0.005079
AT5G24990	trb1/2/3	Col-0	-1.34728	2.07632	0.00984639	0.0391721
AT2G01090	trb1/2/3	Col-0	-1.34638	2.69217	2.65054e-07	4.85891e-06
AT1G22910	trb1/2/3	Col-0	-1.34624	4.01429	3.67007e-10	1.18774e-08
AT3G06820	trb1/2/3	Col-0	-1.34537	3.75158	3.44856e-10	1.12541e-08
AT2G01420	trb1/2/3	Col-0	-1.34489	6.00829	0.00211192	0.0114804
AT4G28750	trb1/2/3	Col-0	-1.34483	10.4549	2.73075e-13	1.53064e-11
AT3G25717	trb1/2/3	Col-0	-1.3435	4.27662	6.01356e-08	1.2825e-06
AT2G42900	trb1/2/3	Col-0	-1.34323	2.48559	0.00116266	0.00712467
AT3G50220	trb1/2/3	Col-0	-1.34291	0.574673	0.0936077	0.215413
AT1G45191	trb1/2/3	Col-0	-1.34147	2.67261	1.08781e-07	2.18799e-06
AT1G31550	trb1/2/3	Col-0	-1.33965	2.82118	7.68831e-05	0.000725558
AT3G14260	trb1/2/3	Col-0	-1.33922	0.238132	0.0284828	0.0890107
AT1G21120	trb1/2/3	Col-0	-1.33867	2.08537	0.00209525	0.0114066
AT4G19170	trb1/2/3	Col-0	-1.3378	8.55388	1.4517e-05	0.000168772
AT3G13620	trb1/2/3	Col-0	-1.3346	2.61481	0.000124136	0.0010871
AT3G52900	trb1/2/3	Col-0	-1.33336	2.96296	0.0369322	0.108411
AT5G63850	trb1/2/3	Col-0	-1.33292	5.50085	1.99732e-11	8.19577e-10
AT1G67740	trb1/2/3	Col-0	-1.33187	10.3029	8.41757e-12	3.6545e-10
AT3G47060	trb1/2/3	Col-0	-1.33111	4.28255	4.40642e-13	2.35453e-11
AT4G39710	trb1/2/3	Col-0	-1.33066	6.05672	1.22259e-06	1.88409e-05
AT4G00400	trb1/2/3	Col-0	-1.33016	5.15562	6.36024e-05	0.000614844
AT1G29920	trb1/2/3	Col-0	-1.3298	12.6598	9.52196e-10	2.89378e-08
AT3G16240	trb1/2/3	Col-0	-1.32962	8.29701	0.00844293	0.0349617
AT5G62430	trb1/2/3	Col-0	-1.32876	4.18995	5.19384e-05	0.000518851
AT4G25820	trb1/2/3	Col-0	-1.32848	3.38163	0.0900655	0.209517
AT2G42850	trb1/2/3	Col-0	-1.32823	0.612839	0.00395798	0.0192891
AT1G29200	trb1/2/3	Col-0	-1.32817	0.0119292	0.0154497	0.0554903
AT1G70690	trb1/2/3	Col-0	-1.3276	2.7084	0.000101964	0.000920245
AT1G02360	trb1/2/3	Col-0	-1.32663	3.24436	0.00531707	0.0244236
AT1G02720	trb1/2/3	Col-0	-1.32662	3.14919	1.66399e-07	3.18638e-06
AT1G70820	trb1/2/3	Col-0	-1.32579	8.02254	3.58477e-13	1.94759e-11
AT3G42180	trb1/2/3	Col-0	-1.32488	0.526699	0.014214	0.0519895
AT3G44220	trb1/2/3	Col-0	-1.32294	0.9259	0.0106386	0.0416007
AT4G15210	trb1/2/3	Col-0	-1.32258	1.80369	0.0306627	0.0943353
AT3G48720	trb1/2/3	Col-0	-1.32191	3.44545	6.96991e-05	0.000667478
AT1G09170	trb1/2/3	Col-0	-1.3209	1.32781	0.035361	0.104811
AT3G01140	trb1/2/3	Col-0	-1.32089	2.18208	0.0177371	0.0617592
AT3G63200	trb1/2/3	Col-0	-1.32088	5.1129	0.000437915	0.00316352
AT5G06590	trb1/2/3	Col-0	-1.32061	1.12385	0.000447975	0.0032188
AT5G23860	trb1/2/3	Col-0	-1.32053	5.58197	5.17537e-17	5.05834e-15
AT1G13790	trb1/2/3	Col-0	-1.32015	1.9765	0.000128506	0.00112032
AT1G30510	trb1/2/3	Col-0	-1.31923	6.01506	0.00163661	0.00936161
AT1G13220	trb1/2/3	Col-0	-1.31879	4.59353	2.72013e-15	2.05064e-13
AT5G19410	trb1/2/3	Col-0	-1.31861	1.44221	0.0208402	0.0702865
AT4G21280	trb1/2/3	Col-0	-1.31737	9.75125	3.44198e-08	7.83918e-07
AT1G58070	trb1/2/3	Col-0	-1.31577	2.54851	0.0182818	0.0633947
AT1G16530	trb1/2/3	Col-0	-1.31515	0.496488	0.00131095	0.00785588
AT5G55620	trb1/2/3	Col-0	-1.31397	4.58194	3.14344e-06	4.38355e-05
AT2G22240	trb1/2/3	Col-0	-1.31324	4.33886	0.000201236	0.00164524
AT3G50240	trb1/2/3	Col-0	-1.31305	5.40799	2.22815e-05	0.000247785
AT2G45890	trb1/2/3	Col-0	-1.31283	1.54033	0.000410617	0.00300131
AT3G01220	trb1/2/3	Col-0	-1.3121	2.15227	0.00848729	0.0351005
AT3G60290	trb1/2/3	Col-0	-1.31136	1.69289	0.000346836	0.00260462
AT1G18265	trb1/2/3	Col-0	-1.31134	3.03547	0.0129596	0.0484834
AT3G63440	trb1/2/3	Col-0	-1.31005	3.66352	1.07274e-09	3.21989e-08
AT1G06680	trb1/2/3	Col-0	-1.30957	11.8345	1.96933e-12	9.6971e-11
AT1G51080	trb1/2/3	Col-0	-1.30889	3.59862	1.11031e-07	2.22864e-06
AT2G40030	trb1/2/3	Col-0	-1.30741	3.89216	1.50721e-11	6.27737e-10
AT5G02400	trb1/2/3	Col-0	-1.30731	1.85796	0.000833884	0.00539915
AT3G56090	trb1/2/3	Col-0	-1.30641	4.63989	3.47074e-07	6.17056e-06
AT5G45210	trb1/2/3	Col-0	-1.30615	0.685652	0.027519	0.0867917
AT5G47440	trb1/2/3	Col-0	-1.30484	1.73547	4.33744e-05	0.000440769
AT3G16140	trb1/2/3	Col-0	-1.3042	9.5434	1.1601e-10	4.18626e-09
AT1G70830	trb1/2/3	Col-0	-1.30374	7.186	0.0785546	0.189962
AT4G01150	trb1/2/3	Col-0	-1.30372	9.48	4.7161e-11	1.8164e-09
AT1G18710	trb1/2/3	Col-0	-1.30362	1.76648	0.147352	0.296136
AT3G10710	trb1/2/3	Col-0	-1.30325	1.60409	0.0427159	0.121164
AT3G48730	trb1/2/3	Col-0	-1.30096	7.14785	7.56011e-10	2.32665e-08
AT1G50732	trb1/2/3	Col-0	-1.29955	3.51316	0.000246939	0.00194983
AT3G47830	trb1/2/3	Col-0	-1.29937	0.412465	0.00435792	0.0208515
AT1G03820	trb1/2/3	Col-0	-1.29872	3.20327	0.241998	0.417036
AT5G14690	trb1/2/3	Col-0	-1.29831	1.56013	0.004406	0.0210284
AT3G15115	trb1/2/3	Col-0	-1.29765	2.75232	1.16016e-05	0.000138606
AT4G08160	trb1/2/3	Col-0	-1.29718	2.78265	0.0430222	0.121661
AT1G20340	trb1/2/3	Col-0	-1.297	11.1537	2.10142e-09	6.02841e-08
AT1G20020	trb1/2/3	Col-0	-1.29682	10.2819	2.5307e-12	1.21237e-10
AT1G22590	trb1/2/3	Col-0	-1.29615	3.89291	8.61972e-05	0.000796832
AT1G58290	trb1/2/3	Col-0	-1.29532	8.43669	0.00269311	0.0140131
AT2G13550	trb1/2/3	Col-0	-1.29424	2.24674	0.000133039	0.00115312
AT1G41830	trb1/2/3	Col-0	-1.2939	5.96844	4.74366e-08	1.03551e-06
AT5G63780	trb1/2/3	Col-0	-1.29276	6.26051	1.05549e-06	1.65827e-05
AT5G14970	trb1/2/3	Col-0	-1.29218	7.07264	4.28944e-14	2.69128e-12
AT1G61260	trb1/2/3	Col-0	-1.29205	1.47372	0.000837345	0.00541615
AT3G62680	trb1/2/3	Col-0	-1.29197	3.71518	0.140255	0.286401
AT3G59400	trb1/2/3	Col-0	-1.29175	7.48477	1.69656e-09	4.91043e-08
AT3G23080	trb1/2/3	Col-0	-1.2902	6.00479	3.48094e-12	1.62361e-10
AT5G62310	trb1/2/3	Col-0	-1.28926	0.965728	0.00677843	0.0294287
AT1G47600	trb1/2/3	Col-0	-1.28893	3.54183	0.249434	0.425233
AT1G59730	trb1/2/3	Col-0	-1.28874	0.283005	0.131074	0.273834
AT4G15390	trb1/2/3	Col-0	-1.28829	5.20582	0.242617	0.417679
AT2G28710	trb1/2/3	Col-0	-1.28811	0.392267	0.00212343	0.0115258
AT5G52810	trb1/2/3	Col-0	-1.28773	3.20816	0.000490099	0.00347012
AT2G40085	trb1/2/3	Col-0	-1.28639	0.0217414	0.00464247	0.0218688
AT3G62160	trb1/2/3	Col-0	-1.28623	1.44957	0.0767743	0.187102
AT3G50740	trb1/2/3	Col-0	-1.28565	5.61974	6.34304e-06	8.13801e-05
AT5G60720	trb1/2/3	Col-0	-1.28535	1.84992	0.059658	0.15523
AT1G32100	trb1/2/3	Col-0	-1.2853	4.00026	0.104324	0.232778
AT2G05100	trb1/2/3	Col-0	-1.28467	11.666	7.35806e-12	3.20884e-10
AT5G03570	trb1/2/3	Col-0	-1.28463	1.7553	0.143367	0.290715
AT5G02560	trb1/2/3	Col-0	-1.28435	3.0212	4.49367e-05	0.0004538
AT3G20840	trb1/2/3	Col-0	-1.28387	1.62936	0.00148329	0.00867928
AT4G20390	trb1/2/3	Col-0	-1.28383	2.73805	0.0277089	0.0872067
AT5G07130	trb1/2/3	Col-0	-1.28382	2.12424	0.00158259	0.00912478
AT4G12730	trb1/2/3	Col-0	-1.28323	5.38163	0.00790911	0.0333042
AT5G48310	trb1/2/3	Col-0	-1.283	3.24523	0.00359614	0.0178158
AT2G40540	trb1/2/3	Col-0	-1.283	5.95543	1.64889e-10	5.75781e-09
AT4G31840	trb1/2/3	Col-0	-1.28288	4.72904	0.00871778	0.0358252
AT2G26360	trb1/2/3	Col-0	-1.28218	1.1882	0.00472572	0.022191
AT1G64780	trb1/2/3	Col-0	-1.28204	5.29053	0.000199035	0.00162793
AT1G63100	trb1/2/3	Col-0	-1.28146	3.58214	0.00149621	0.00871818
AT3G55660	trb1/2/3	Col-0	-1.28108	3.18613	0.000923131	0.00587337
AT4G25420	trb1/2/3	Col-0	-1.28008	0.346763	0.00808183	0.0339067
AT1G16630	trb1/2/3	Col-0	-1.27882	3.0201	0.000111537	0.000992855
AT5G60930	trb1/2/3	Col-0	-1.27722	4.24553	0.00105246	0.00655893
AT1G53130	trb1/2/3	Col-0	-1.27686	-0.153146	0.166834	0.321917
AT5G16530	trb1/2/3	Col-0	-1.27665	0.758036	0.00702561	0.0302654
AT1G24625	trb1/2/3	Col-0	-1.2761	3.90098	1.67626e-06	2.50217e-05
AT1G05460	trb1/2/3	Col-0	-1.27568	3.62973	3.59135e-08	8.13175e-07
AT5G47240	trb1/2/3	Col-0	-1.27489	5.12392	2.08088e-06	3.0408e-05
AT3G45840	trb1/2/3	Col-0	-1.27212	0.0568933	0.13672	0.281462
AT5G51890	trb1/2/3	Col-0	-1.27191	4.63048	0.0442538	0.124026
AT5G44550	trb1/2/3	Col-0	-1.27115	3.64569	0.0275863	0.0869457
AT4G39740	trb1/2/3	Col-0	-1.27083	1.46854	0.00039007	0.00287599
AT1G04030	trb1/2/3	Col-0	-1.2692	2.45138	0.00598273	0.026775
AT3G61820	trb1/2/3	Col-0	-1.26745	5.75145	0.00531344	0.0244202
AT3G51350	trb1/2/3	Col-0	-1.26724	1.26376	0.0270052	0.0856853
AT5G16590	trb1/2/3	Col-0	-1.26561	4.70198	1.12756e-07	2.25627e-06
AT4G19020	trb1/2/3	Col-0	-1.26551	4.75827	3.11295e-07	5.61729e-06
AT2G36120	trb1/2/3	Col-0	-1.26524	7.71664	0.0439722	0.123467
AT1G50110	trb1/2/3	Col-0	-1.26427	2.31939	0.0345574	0.10301
AT5G14650	trb1/2/3	Col-0	-1.26341	1.36145	0.0157706	0.0563441
AT5G07080	trb1/2/3	Col-0	-1.26309	3.13376	0.0437296	0.122946
AT1G54000	trb1/2/3	Col-0	-1.26248	5.72364	0.0493393	0.13465
AT3G22740	trb1/2/3	Col-0	-1.26197	3.98553	8.72642e-06	0.000107833
AT4G18630	trb1/2/3	Col-0	-1.26163	1.98786	0.0716879	0.177916
AT2G28970	trb1/2/3	Col-0	-1.26134	1.62311	0.110937	0.243205
AT4G36880	trb1/2/3	Col-0	-1.26087	0.746904	0.130224	0.272651
AT1G24320	trb1/2/3	Col-0	-1.26057	1.08429	0.00356843	0.0176949
AT1G48610	trb1/2/3	Col-0	-1.26	3.81898	2.98562e-06	4.18977e-05
AT4G16515	trb1/2/3	Col-0	-1.25887	1.16648	0.000138702	0.00119106
AT1G09340	trb1/2/3	Col-0	-1.25848	9.26734	2.45057e-08	5.73569e-07
AT4G31250	trb1/2/3	Col-0	-1.2582	1.64271	0.00158589	0.00913672
AT5G40390	trb1/2/3	Col-0	-1.25803	4.67954	0.000100623	0.000910283
AT3G12610	trb1/2/3	Col-0	-1.25801	5.16034	0.000223314	0.00180376
AT5G14020	trb1/2/3	Col-0	-1.25522	1.12344	0.138577	0.284103
AT2G01880	trb1/2/3	Col-0	-1.25369	0.750814	0.140336	0.286456
AT5G41460	trb1/2/3	Col-0	-1.25355	2.69396	0.0590207	0.15384
AT5G54880	trb1/2/3	Col-0	-1.25351	1.53836	0.000276033	0.00214637
AT5G25090	trb1/2/3	Col-0	-1.25341	2.7711	0.00426034	0.0204702
AT5G56130	trb1/2/3	Col-0	-1.25207	3.10447	2.4537e-06	3.51433e-05
AT5G26010	trb1/2/3	Col-0	-1.25196	2.26431	1.66188e-05	0.000190027
AT3G02730	trb1/2/3	Col-0	-1.25193	7.83976	7.44993e-09	1.93851e-07
AT4G24540	trb1/2/3	Col-0	-1.25178	3.30866	5.10669e-05	0.000511195
AT2G15370	trb1/2/3	Col-0	-1.25173	0.210049	0.109412	0.240769
AT4G23500	trb1/2/3	Col-0	-1.25022	4.23165	0.00402406	0.0195621
AT3G49220	trb1/2/3	Col-0	-1.24979	5.27647	0.00261666	0.0136738
AT2G31230	trb1/2/3	Col-0	-1.24966	2.5633	0.00204234	0.0111708
AT2G03200	trb1/2/3	Col-0	-1.24935	2.03526	0.0583882	0.152518
AT2G30820	trb1/2/3	Col-0	-1.24891	1.70789	0.0322111	0.0977235
AT3G51470	trb1/2/3	Col-0	-1.24851	1.65494	0.000148913	0.00126699
AT1G11580	trb1/2/3	Col-0	-1.24834	6.95466	0.00125524	0.00758214
AT2G38080	trb1/2/3	Col-0	-1.24833	4.18501	0.125622	0.266073
AT2G35380	trb1/2/3	Col-0	-1.24816	2.76395	0.0429598	0.121574
AT5G48175	trb1/2/3	Col-0	-1.24797	0.0133178	0.0630816	0.16195
AT4G16980	trb1/2/3	Col-0	-1.24707	8.04738	0.00782178	0.0329865
AT2G36570	trb1/2/3	Col-0	-1.24694	4.56533	0.000144652	0.00123443
AT5G59510	trb1/2/3	Col-0	-1.24542	0.755369	0.00589714	0.0264711
AT3G58980	trb1/2/3	Col-0	-1.24464	1.12919	0.00112782	0.006944
AT4G01270	trb1/2/3	Col-0	-1.24388	1.06383	0.00083312	0.0053968
AT1G65790	trb1/2/3	Col-0	-1.2435	0.958903	0.132259	0.275421
AT5G64100	trb1/2/3	Col-0	-1.24266	6.10994	0.0797613	0.192142
AT4G21390	trb1/2/3	Col-0	-1.24264	1.88349	0.000828982	0.00538174
AT4G14150	trb1/2/3	Col-0	-1.24242	2.71011	0.00212383	0.0115258
AT3G20420	trb1/2/3	Col-0	-1.24161	1.5282	0.00406393	0.0196772
AT5G05870	trb1/2/3	Col-0	-1.24089	3.03865	4.54561e-06	6.07643e-05
AT5G18660	trb1/2/3	Col-0	-1.24079	6.57541	9.03527e-08	1.8518e-06
AT1G14430	trb1/2/3	Col-0	-1.2405	2.02783	0.0025402	0.0133208
AT2G21100	trb1/2/3	Col-0	-1.23968	1.29607	0.0302807	0.0932784
AT5G05790	trb1/2/3	Col-0	-1.23914	2.47378	0.030357	0.093469
AT1G27140	trb1/2/3	Col-0	-1.23898	0.00880439	0.154317	0.305514
AT3G52430	trb1/2/3	Col-0	-1.23881	4.29033	3.00739e-07	5.44128e-06
AT3G44550	trb1/2/3	Col-0	-1.23782	2.32708	0.0451958	0.12594
AT2G39090	trb1/2/3	Col-0	-1.23758	3.39545	3.8093e-08	8.57534e-07
AT3G62030	trb1/2/3	Col-0	-1.23731	8.58254	5.9144e-07	9.99855e-06
AT4G20070	trb1/2/3	Col-0	-1.23693	4.77834	0.000359738	0.00268905
AT3G15570	trb1/2/3	Col-0	-1.23499	5.24377	3.14556e-05	0.000335403
AT1G05540	trb1/2/3	Col-0	-1.23425	1.93829	0.00526493	0.0242546
AT3G54050	trb1/2/3	Col-0	-1.23327	9.06671	5.29375e-10	1.67967e-08
AT4G23860	trb1/2/3	Col-0	-1.23298	4.10055	7.19363e-10	2.23152e-08
AT4G39940	trb1/2/3	Col-0	-1.23221	6.06253	7.01744e-07	1.15964e-05
AT5G14750	trb1/2/3	Col-0	-1.23136	0.225147	0.0573443	0.150418
AT5G58260	trb1/2/3	Col-0	-1.23136	5.87644	9.04705e-10	2.7624e-08
AT1G47840	trb1/2/3	Col-0	-1.23127	3.18117	0.0168212	0.0592377
AT1G64370	trb1/2/3	Col-0	-1.23092	8.13028	0.0342778	0.102407
AT3G03270	trb1/2/3	Col-0	-1.23068	5.20124	0.00808851	0.0339201
AT4G38070	trb1/2/3	Col-0	-1.23025	2.44301	0.00345472	0.0172426
AT1G01225	trb1/2/3	Col-0	-1.23006	1.29806	0.0124568	0.0471006
AT5G66280	trb1/2/3	Col-0	-1.22945	3.63296	0.0411809	0.117824
AT5G43050	trb1/2/3	Col-0	-1.22777	3.05392	2.82704e-05	0.000304463
AT5G45000	trb1/2/3	Col-0	-1.22767	-0.189564	0.0529407	0.141636
AT1G45130	trb1/2/3	Col-0	-1.2276	5.30566	0.0359455	0.106236
AT3G58650	trb1/2/3	Col-0	-1.22759	3.13925	0.000685588	0.00459817
AT3G51280	trb1/2/3	Col-0	-1.22733	3.61487	0.0137776	0.0506761
AT3G25930	trb1/2/3	Col-0	-1.22687	3.04083	0.0380786	0.110674
AT5G01870	trb1/2/3	Col-0	-1.2247	4.82893	0.000707688	0.00472683
AT3G19620	trb1/2/3	Col-0	-1.22419	3.62583	0.203036	0.369416
AT1G68400	trb1/2/3	Col-0	-1.22413	4.15761	0.00143203	0.00843147
AT1G22710	trb1/2/3	Col-0	-1.22387	7.53053	0.00129406	0.00777799
AT1G08560	trb1/2/3	Col-0	-1.22377	4.6063	0.00141639	0.00835316
AT5G53250	trb1/2/3	Col-0	-1.22363	1.55198	0.085417	0.201809
AT5G48740	trb1/2/3	Col-0	-1.22352	1.2807	0.0348978	0.103739
AT5G55590	trb1/2/3	Col-0	-1.22352	-0.141744	0.164606	0.319073
AT1G62980	trb1/2/3	Col-0	-1.22159	1.96903	0.118045	0.254573
AT5G04140	trb1/2/3	Col-0	-1.22133	10.5448	9.52256e-09	2.43702e-07
AT4G00980	trb1/2/3	Col-0	-1.22078	1.77131	9.04778e-05	0.000829309
AT1G67750	trb1/2/3	Col-0	-1.21993	4.27591	0.0892079	0.208045
AT1G12020	trb1/2/3	Col-0	-1.21951	2.57991	5.67959e-05	0.000561607
AT2G40300	trb1/2/3	Col-0	-1.21933	4.40588	0.0192675	0.0660123
AT1G59970	trb1/2/3	Col-0	-1.21912	2.04299	0.000971058	0.00613018
AT2G34020	trb1/2/3	Col-0	-1.2177	2.10519	0.0267353	0.0850231
AT5G14210	trb1/2/3	Col-0	-1.21701	5.12273	1.16723e-10	4.20421e-09
AT3G22142	trb1/2/3	Col-0	-1.21701	5.71937	0.00238876	0.0126944
AT1G68780	trb1/2/3	Col-0	-1.21651	3.72006	8.68537e-07	1.39612e-05
AT4G17810	trb1/2/3	Col-0	-1.21602	3.70357	0.00158067	0.00912278
AT5G67210	trb1/2/3	Col-0	-1.21578	1.26114	0.0960419	0.219668
AT2G27660	trb1/2/3	Col-0	-1.21479	3.39808	0.000377033	0.0027947
AT4G02070	trb1/2/3	Col-0	-1.21465	3.75158	2.06884e-05	0.000231658
AT5G60950	trb1/2/3	Col-0	-1.21294	2.44423	0.0431197	0.121848
AT2G34060	trb1/2/3	Col-0	-1.21219	2.92592	0.000215048	0.00174424
AT5G40820	trb1/2/3	Col-0	-1.21136	2.66537	5.69981e-06	7.40556e-05
AT2G47500	trb1/2/3	Col-0	-1.2113	4.48703	0.00682063	0.0295723
AT1G19530	trb1/2/3	Col-0	-1.21039	5.19116	0.146487	0.294793
AT2G33560	trb1/2/3	Col-0	-1.20909	2.4733	0.00248163	0.0130724
AT4G06536	trb1/2/3	Col-0	-1.20907	0.774196	0.0959927	0.219628
AT2G30570	trb1/2/3	Col-0	-1.20864	11.0984	6.09368e-11	2.29694e-09
AT1G32080	trb1/2/3	Col-0	-1.20824	8.38953	1.63676e-08	3.96944e-07
AT4G34360	trb1/2/3	Col-0	-1.20822	1.2487	0.00174166	0.00985031
AT2G36100	trb1/2/3	Col-0	-1.20811	3.53021	0.0950465	0.217899
AT3G60380	trb1/2/3	Col-0	-1.20793	4.90319	6.69199e-10	2.09259e-08
AT2G46850	trb1/2/3	Col-0	-1.20742	0.449443	0.0812698	0.194619
AT3G51740	trb1/2/3	Col-0	-1.20667	5.22193	0.00983577	0.0391378
AT2G04170	trb1/2/3	Col-0	-1.20556	3.99559	0.00987853	0.0392758
AT3G20150	trb1/2/3	Col-0	-1.20536	3.8836	8.83176e-05	0.000813914
AT2G28620	trb1/2/3	Col-0	-1.2052	3.96896	0.00275978	0.0143026
AT5G43990	trb1/2/3	Col-0	-1.205	3.0757	9.65378e-06	0.000117943
AT1G66730	trb1/2/3	Col-0	-1.20495	4.40543	4.30249e-08	9.55291e-07
AT5G15580	trb1/2/3	Col-0	-1.2028	4.82084	0.00793563	0.0333942
AT1G69523	trb1/2/3	Col-0	-1.20272	3.77342	8.72216e-05	0.000805154
AT5G55170	trb1/2/3	Col-0	-1.20241	0.156007	0.0948654	0.217689
AT3G16730	trb1/2/3	Col-0	-1.20225	2.49732	0.000697471	0.00466821
AT3G47470	trb1/2/3	Col-0	-1.20187	12.5761	2.37743e-10	8.06999e-09
AT1G28290	trb1/2/3	Col-0	-1.20182	8.30284	0.0309072	0.0948477
AT3G06880	trb1/2/3	Col-0	-1.2007	5.34919	0.0167417	0.0590118
AT5G19060	trb1/2/3	Col-0	-1.20036	0.529683	0.0130031	0.0486032
AT5G07800	trb1/2/3	Col-0	-1.20015	1.9522	0.0268518	0.0852961
AT4G17260	trb1/2/3	Col-0	-1.20008	3.71827	8.2297e-07	1.33724e-05
AT4G00080	trb1/2/3	Col-0	-1.19927	2.68289	0.171423	0.328199
AT2G45100	trb1/2/3	Col-0	-1.19832	2.51043	8.42117e-05	0.000783317
AT3G15550	trb1/2/3	Col-0	-1.19814	3.38103	0.00399489	0.01943
AT4G34530	trb1/2/3	Col-0	-1.1981	1.21428	0.461346	0.63608
AT1G77490	trb1/2/3	Col-0	-1.19734	6.87689	3.5971e-08	8.1353e-07
AT5G51820	trb1/2/3	Col-0	-1.19553	7.05802	2.13027e-12	1.03844e-10
AT1G18810	trb1/2/3	Col-0	-1.19543	3.9598	1.15395e-05	0.000137949
AT2G35000	trb1/2/3	Col-0	-1.19512	1.46192	0.00438566	0.0209688
AT1G24280	trb1/2/3	Col-0	-1.19491	4.16149	4.86151e-06	6.44556e-05
AT3G24210	trb1/2/3	Col-0	-1.194	1.15813	0.107518	0.237937
AT5G22750	trb1/2/3	Col-0	-1.19371	3.04155	2.35378e-06	3.38774e-05
AT4G22970	trb1/2/3	Col-0	-1.19311	2.75009	0.000213931	0.00173617
AT4G38770	trb1/2/3	Col-0	-1.19286	9.00833	0.0152796	0.055045
AT2G19780	trb1/2/3	Col-0	-1.19265	2.5333	9.14814e-06	0.000112189
AT2G40475	trb1/2/3	Col-0	-1.19261	3.34269	0.00313005	0.015912
AT5G63040	trb1/2/3	Col-0	-1.19199	3.63853	0.000118592	0.00104514
AT1G01190	trb1/2/3	Col-0	-1.19149	3.01785	0.0575722	0.150873
AT5G57190	trb1/2/3	Col-0	-1.19147	1.76528	0.00597194	0.0267575
AT5G55390	trb1/2/3	Col-0	-1.19056	5.57251	1.37626e-11	5.79401e-10
AT5G52750	trb1/2/3	Col-0	-1.19041	1.57228	0.10885	0.24001
AT4G12910	trb1/2/3	Col-0	-1.19036	4.61106	0.0261275	0.0835487
AT2G19660	trb1/2/3	Col-0	-1.19021	0.463205	0.0109265	0.0424106
AT1G06090	trb1/2/3	Col-0	-1.18997	2.92573	0.166146	0.321067
AT2G47200	trb1/2/3	Col-0	-1.18979	0.753953	0.094736	0.217495
AT4G04750	trb1/2/3	Col-0	-1.18889	3.03176	9.80581e-05	0.000890813
AT1G16330	trb1/2/3	Col-0	-1.18834	1.91932	0.00492906	0.0229638
AT1G01110	trb1/2/3	Col-0	-1.18818	2.06051	0.00602648	0.0268938
AT1G27210	trb1/2/3	Col-0	-1.18748	5.38545	2.68977e-05	0.000290968
AT1G67590	trb1/2/3	Col-0	-1.18731	4.28417	2.88737e-05	0.000310616
AT1G14580	trb1/2/3	Col-0	-1.18672	4.52912	0.00799604	0.0335903
AT1G68430	trb1/2/3	Col-0	-1.18648	0.405772	0.0123352	0.0467588
AT1G30870	trb1/2/3	Col-0	-1.18612	3.33253	0.145351	0.293297
AT4G38840	trb1/2/3	Col-0	-1.18499	4.26007	0.000184919	0.00153104
AT4G20420	trb1/2/3	Col-0	-1.18497	0.389991	0.15916	0.311937
AT3G48420	trb1/2/3	Col-0	-1.18481	7.12595	7.09331e-09	1.8494e-07
AT3G29670	trb1/2/3	Col-0	-1.18381	3.4561	0.0428676	0.121418
AT5G66850	trb1/2/3	Col-0	-1.18353	4.85671	1.27115e-09	3.74605e-08
AT5G37790	trb1/2/3	Col-0	-1.18324	3.52558	0.0112909	0.043599
AT1G65190	trb1/2/3	Col-0	-1.18299	4.9923	5.70672e-06	7.40959e-05
AT4G15300	trb1/2/3	Col-0	-1.18291	0.13855	0.230012	0.402748
AT4G27400	trb1/2/3	Col-0	-1.18221	0.760034	0.286074	0.467143
AT3G61870	trb1/2/3	Col-0	-1.18139	7.56122	2.93162e-08	6.78003e-07
AT1G65060	trb1/2/3	Col-0	-1.18062	2.86573	0.000335168	0.00253068
AT3G07320	trb1/2/3	Col-0	-1.18062	4.79545	3.82961e-05	0.000396835
AT1G72360	trb1/2/3	Col-0	-1.18028	3.08733	0.000782659	0.0051324
AT1G33811	trb1/2/3	Col-0	-1.17963	5.22098	5.32814e-06	6.97815e-05
AT3G18900	trb1/2/3	Col-0	-1.17918	1.40497	0.0120145	0.0457932
AT1G29930	trb1/2/3	Col-0	-1.1789	14.2251	4.79487e-06	6.36155e-05
AT1G27880	trb1/2/3	Col-0	-1.17838	1.92147	0.00903922	0.0368271
AT2G46640	trb1/2/3	Col-0	-1.17706	1.99844	0.0733882	0.181073
AT4G13840	trb1/2/3	Col-0	-1.17617	5.8839	1.04321e-06	1.64296e-05
AT3G52840	trb1/2/3	Col-0	-1.17532	6.2066	6.23215e-08	1.32621e-06
AT1G15720	trb1/2/3	Col-0	-1.17464	1.12454	0.000465093	0.00332438
AT5G06820	trb1/2/3	Col-0	-1.17398	0.153434	0.0358619	0.106038
AT3G52960	trb1/2/3	Col-0	-1.17354	7.28819	1.66886e-07	3.18855e-06
AT4G28706	trb1/2/3	Col-0	-1.17349	5.16134	3.42554e-09	9.4506e-08
AT4G33330	trb1/2/3	Col-0	-1.1724	0.842046	0.153818	0.304909
AT4G13390	trb1/2/3	Col-0	-1.17233	3.74334	0.140341	0.286456
AT2G12646	trb1/2/3	Col-0	-1.17098	1.85322	0.00816634	0.0341949
AT3G61810	trb1/2/3	Col-0	-1.17068	0.803011	0.0054796	0.0249598
AT1G09450	trb1/2/3	Col-0	-1.17005	1.99617	0.0229396	0.0758673
AT4G00230	trb1/2/3	Col-0	-1.17002	4.40724	8.0119e-05	0.000751574
AT3G18580	trb1/2/3	Col-0	-1.16903	2.21863	6.44578e-05	0.000622186
AT1G18360	trb1/2/3	Col-0	-1.16822	4.98806	2.09649e-07	3.91098e-06
AT2G32500	trb1/2/3	Col-0	-1.16757	5.58158	2.09725e-07	3.91098e-06
AT1G03780	trb1/2/3	Col-0	-1.1672	3.9883	0.00214822	0.0116322
AT4G10800	trb1/2/3	Col-0	-1.1672	1.57471	0.00173927	0.00983965
AT2G36690	trb1/2/3	Col-0	-1.1667	1.62669	0.0379623	0.110501
AT3G28220	trb1/2/3	Col-0	-1.16644	4.51163	0.00335676	0.0168271
AT1G22220	trb1/2/3	Col-0	-1.16585	1.2583	0.0225044	0.0746404
AT4G33270	trb1/2/3	Col-0	-1.1655	5.1784	0.000489154	0.00346596
AT5G17520	trb1/2/3	Col-0	-1.16546	4.99914	0.000422075	0.00306778
AT3G45420	trb1/2/3	Col-0	-1.16524	1.7971	0.000535888	0.00372784
AT5G02160	trb1/2/3	Col-0	-1.16515	8.66401	6.2867e-05	0.000610834
AT5G18600	trb1/2/3	Col-0	-1.16486	4.44502	0.00284984	0.014691
AT3G06870	trb1/2/3	Col-0	-1.16435	0.262629	0.215985	0.385936
AT3G62070	trb1/2/3	Col-0	-1.16418	3.10146	0.00186067	0.0103637
AT3G51150	trb1/2/3	Col-0	-1.16402	4.84081	2.38261e-07	4.40092e-06
AT2G23600	trb1/2/3	Col-0	-1.16311	6.25628	1.14659e-05	0.000137153
AT2G01990	trb1/2/3	Col-0	-1.1621	2.69444	0.0113776	0.0438729
AT2G35340	trb1/2/3	Col-0	-1.1617	3.04594	2.24988e-05	0.000249772
AT4G10640	trb1/2/3	Col-0	-1.16119	0.857635	0.0474544	0.130735
AT1G11850	trb1/2/3	Col-0	-1.16117	3.25451	5.94418e-06	7.68202e-05
AT3G06145	trb1/2/3	Col-0	-1.16023	2.67191	0.0390786	0.112888
AT3G53100	trb1/2/3	Col-0	-1.16013	4.24322	0.0202019	0.0685856
AT1G18970	trb1/2/3	Col-0	-1.15872	2.40209	0.0429992	0.121613
AT5G48460	trb1/2/3	Col-0	-1.15809	3.75227	6.26333e-05	0.000609108
AT5G66590	trb1/2/3	Col-0	-1.15749	4.18961	0.00606862	0.0270411
AT1G63520	trb1/2/3	Col-0	-1.15734	0.198182	0.0552845	0.146417
AT2G38570	trb1/2/3	Col-0	-1.15689	1.95504	0.000140753	0.00120548
AT1G72300	trb1/2/3	Col-0	-1.15657	4.5059	1.13644e-08	2.85948e-07
AT1G68650	trb1/2/3	Col-0	-1.15629	2.33828	4.14596e-05	0.000424193
AT1G01580	trb1/2/3	Col-0	-1.15562	3.45046	0.446178	0.622667
AT5G07700	trb1/2/3	Col-0	-1.15552	1.61941	0.00626159	0.0276791
AT5G08280	trb1/2/3	Col-0	-1.15524	8.27242	2.77144e-06	3.90612e-05
AT1G77630	trb1/2/3	Col-0	-1.15513	3.48682	0.000370822	0.00275396
AT5G35190	trb1/2/3	Col-0	-1.15501	4.03434	0.301591	0.484614
AT3G22800	trb1/2/3	Col-0	-1.15497	3.45849	0.0976742	0.222194
AT3G44540	trb1/2/3	Col-0	-1.15452	2.56681	0.00490025	0.0228561
AT1G05210	trb1/2/3	Col-0	-1.15407	1.71738	0.00188116	0.0104449
AT5G02540	trb1/2/3	Col-0	-1.15302	1.93213	0.00517569	0.0239257
AT4G17483	trb1/2/3	Col-0	-1.15216	0.556782	0.0166462	0.0587175
AT1G15940	trb1/2/3	Col-0	-1.1515	5.0214	3.27105e-11	1.29313e-09
AT2G26040	trb1/2/3	Col-0	-1.15104	1.48116	0.00467677	0.0219824
AT3G23170	trb1/2/3	Col-0	-1.15094	2.92943	0.00491395	0.0229035
AT2G19190	trb1/2/3	Col-0	-1.15051	0.948195	0.128041	0.269815
AT3G47040	trb1/2/3	Col-0	-1.14989	0.288976	0.0320348	0.0974214
AT2G05160	trb1/2/3	Col-0	-1.14986	3.08826	0.00219121	0.0118255
AT2G29980	trb1/2/3	Col-0	-1.14592	6.41597	0.000146476	0.0012479
AT1G62560	trb1/2/3	Col-0	-1.1458	4.92721	0.000562822	0.00388187
AT2G37500	trb1/2/3	Col-0	-1.14479	4.69151	2.59175e-07	4.76461e-06
AT2G27060	trb1/2/3	Col-0	-1.14478	4.41477	6.24042e-08	1.32652e-06
AT3G20780	trb1/2/3	Col-0	-1.14406	3.18943	3.62768e-06	4.97123e-05
AT2G28250	trb1/2/3	Col-0	-1.14397	3.69451	0.00194276	0.0107254
AT3G04380	trb1/2/3	Col-0	-1.14337	1.51598	0.000326065	0.00247347
AT2G01918	trb1/2/3	Col-0	-1.1433	2.5489	0.000371584	0.00275852
AT3G23470	trb1/2/3	Col-0	-1.14295	2.67902	0.191416	0.35407
AT1G23460	trb1/2/3	Col-0	-1.14289	3.6076	0.00828551	0.0345271
AT2G20260	trb1/2/3	Col-0	-1.14232	8.71152	2.95447e-09	8.23274e-08
AT3G01860	trb1/2/3	Col-0	-1.14231	4.00624	2.83363e-05	0.000305003
AT3G18000	trb1/2/3	Col-0	-1.14175	1.99393	0.0152539	0.0549679
AT5G65420	trb1/2/3	Col-0	-1.14103	1.20987	0.00647546	0.0284178
AT5G06150	trb1/2/3	Col-0	-1.14093	3.88692	0.000949195	0.00601081
AT2G40490	trb1/2/3	Col-0	-1.1407	7.47165	0.00010984	0.000979095
AT5G01040	trb1/2/3	Col-0	-1.14068	3.32227	0.0121455	0.0461837
AT5G42480	trb1/2/3	Col-0	-1.13991	4.99578	7.42287e-08	1.54577e-06
AT5G38350	trb1/2/3	Col-0	-1.1396	1.01597	0.010331	0.0407493
AT3G07000	trb1/2/3	Col-0	-1.13959	0.625931	0.202685	0.369088
AT3G29320	trb1/2/3	Col-0	-1.13912	8.19981	3.01409e-10	9.98706e-09
AT4G17000	trb1/2/3	Col-0	-1.13904	2.52628	0.00237555	0.012631
AT1G26761	trb1/2/3	Col-0	-1.13848	5.22574	2.84935e-08	6.62051e-07
AT3G20130	trb1/2/3	Col-0	-1.13809	1.90861	0.0207195	0.0700374
AT1G15830	trb1/2/3	Col-0	-1.13807	3.51191	0.0137272	0.0505697
AT4G13580	trb1/2/3	Col-0	-1.1371	2.38129	0.00478018	0.0224035
AT1G15150	trb1/2/3	Col-0	-1.13656	-0.117035	0.02394	0.0783367
AT3G01440	trb1/2/3	Col-0	-1.13591	4.19605	2.56979e-05	0.000279075
AT5G19250	trb1/2/3	Col-0	-1.13588	6.16988	7.95548e-08	1.64962e-06
AT4G18940	trb1/2/3	Col-0	-1.13579	0.267429	0.0132268	0.0492208
AT3G46280	trb1/2/3	Col-0	-1.1353	3.57785	0.00117437	0.00717486
AT1G52070	trb1/2/3	Col-0	-1.13528	4.17928	0.394695	0.574823
AT1G12560	trb1/2/3	Col-0	-1.13515	2.01019	0.0744372	0.182942
AT4G24140	trb1/2/3	Col-0	-1.13473	2.76101	0.00465942	0.0219327
AT2G42350	trb1/2/3	Col-0	-1.13468	2.19209	0.0159882	0.0569335
AT1G72890	trb1/2/3	Col-0	-1.13467	2.98299	6.22906e-06	8.00761e-05
AT2G47360	trb1/2/3	Col-0	-1.1346	1.55774	0.0588846	0.153547
AT2G35770	trb1/2/3	Col-0	-1.13396	0.770198	0.0444199	0.124404
AT4G15560	trb1/2/3	Col-0	-1.1339	9.15276	3.81769e-06	5.17811e-05
AT4G34900	trb1/2/3	Col-0	-1.13343	3.89972	3.21752e-05	0.000341971
AT4G05190	trb1/2/3	Col-0	-1.13255	3.94662	0.00341036	0.0170474
AT2G27402	trb1/2/3	Col-0	-1.13216	1.61882	0.11203	0.244971
AT2G14510	trb1/2/3	Col-0	-1.13155	1.59052	0.0906293	0.210401
AT2G36895	trb1/2/3	Col-0	-1.131	5.45588	4.24162e-09	1.14742e-07
AT1G68260	trb1/2/3	Col-0	-1.13097	3.12727	0.00796305	0.0334951
AT2G36430	trb1/2/3	Col-0	-1.13084	3.90251	0.00720987	0.0308745
AT5G10130	trb1/2/3	Col-0	-1.13047	3.03025	0.30381	0.486867
AT2G22610	trb1/2/3	Col-0	-1.12995	3.6775	0.00523506	0.0241284
AT4G37340	trb1/2/3	Col-0	-1.12937	0.601072	0.0799706	0.192361
AT1G69230	trb1/2/3	Col-0	-1.12918	1.58602	0.000716779	0.00477771
AT1G25450	trb1/2/3	Col-0	-1.12898	4.53072	0.00107017	0.00664376
AT1G13510	trb1/2/3	Col-0	-1.12805	0.151058	0.0652358	0.165904
AT1G53625	trb1/2/3	Col-0	-1.12758	0.193812	0.0645547	0.164722
AT2G41970	trb1/2/3	Col-0	-1.12607	0.879597	0.174588	0.332751
AT1G54780	trb1/2/3	Col-0	-1.12601	9.17871	3.19617e-07	5.74012e-06
AT3G53750	trb1/2/3	Col-0	-1.12592	4.33806	6.38127e-05	0.000616571
AT4G23790	trb1/2/3	Col-0	-1.12492	3.02934	1.03916e-05	0.000125461
AT2G26520	trb1/2/3	Col-0	-1.12436	0.231912	0.0123555	0.0468149
AT2G38010	trb1/2/3	Col-0	-1.12381	3.83104	0.00728591	0.0311368
AT2G19170	trb1/2/3	Col-0	-1.12358	3.95096	0.000115018	0.0010183
AT2G16270	trb1/2/3	Col-0	-1.12296	3.02989	0.00318518	0.0161459
AT5G37630	trb1/2/3	Col-0	-1.12261	3.45182	0.000168421	0.00141258
AT2G36145	trb1/2/3	Col-0	-1.12238	6.16703	0.000162089	0.00136655
AT3G16000	trb1/2/3	Col-0	-1.12229	7.52146	4.52276e-07	7.8124e-06
AT1G60270	trb1/2/3	Col-0	-1.12118	2.38481	0.000610014	0.00416162
AT3G01175	trb1/2/3	Col-0	-1.12074	0.296147	0.188332	0.350364
AT1G78180	trb1/2/3	Col-0	-1.12048	4.34275	4.6896e-07	8.06479e-06
AT4G22666	trb1/2/3	Col-0	-1.11996	1.41362	0.243581	0.418632
AT3G17340	trb1/2/3	Col-0	-1.1198	4.2926	8.52272e-10	2.6105e-08
AT1G50890	trb1/2/3	Col-0	-1.11976	2.86325	1.65863e-05	0.000189766
AT3G18880	trb1/2/3	Col-0	-1.11957	0.093131	0.0463567	0.128422
AT5G62410	trb1/2/3	Col-0	-1.11937	4.13359	4.35887e-06	5.86307e-05
AT1G55380	trb1/2/3	Col-0	-1.11915	0.0969009	0.134135	0.277874
AT4G38080	trb1/2/3	Col-0	-1.1191	5.15786	0.0635594	0.162833
AT5G08410	trb1/2/3	Col-0	-1.11885	6.40522	5.40191e-09	1.43143e-07
AT2G15390	trb1/2/3	Col-0	-1.11881	2.65771	0.029601	0.0916345
AT1G20640	trb1/2/3	Col-0	-1.11847	4.89661	7.54286e-06	9.48956e-05
AT5G55520	trb1/2/3	Col-0	-1.11844	3.42349	0.000521758	0.00365175
AT5G66570	trb1/2/3	Col-0	-1.11831	12.376	4.17298e-08	9.29718e-07
AT5G05690	trb1/2/3	Col-0	-1.11825	6.92977	0.000507068	0.00356948
AT5G10570	trb1/2/3	Col-0	-1.11756	1.1676	0.0039945	0.01943
AT1G11320	trb1/2/3	Col-0	-1.11714	1.53475	0.00262742	0.0137227
AT3G48090	trb1/2/3	Col-0	-1.11599	4.43574	8.25777e-05	0.000771029
AT4G25880	trb1/2/3	Col-0	-1.11567	5.89024	3.35705e-12	1.56958e-10
AT3G23890	trb1/2/3	Col-0	-1.11443	5.43211	0.0117611	0.0450641
AT1G04160	trb1/2/3	Col-0	-1.11438	2.97465	6.96442e-06	8.86505e-05
AT4G20760	trb1/2/3	Col-0	-1.11326	4.008	1.20035e-05	0.000142533
AT4G35020	trb1/2/3	Col-0	-1.11281	3.62857	4.97863e-05	0.000499661
AT1G05310	trb1/2/3	Col-0	-1.11257	2.34755	0.132323	0.275473
AT2G30040	trb1/2/3	Col-0	-1.11222	3.43106	0.00364658	0.0180381
AT3G53235	trb1/2/3	Col-0	-1.11222	0.557346	0.153818	0.304909
AT4G23700	trb1/2/3	Col-0	-1.111	3.96378	0.00564615	0.0255866
AT2G43570	trb1/2/3	Col-0	-1.1109	4.32626	0.136065	0.280583
AT3G16280	trb1/2/3	Col-0	-1.11054	1.37871	0.00144298	0.00848034
AT4G10500	trb1/2/3	Col-0	-1.11001	1.57821	0.0983141	0.223128
AT1G48480	trb1/2/3	Col-0	-1.10972	5.2365	0.00627005	0.0277102
AT1G12900	trb1/2/3	Col-0	-1.10906	10.1186	3.94876e-05	0.000407171
AT2G34920	trb1/2/3	Col-0	-1.10881	1.91906	0.00518522	0.023947
AT1G74430	trb1/2/3	Col-0	-1.10848	2.84916	0.000779811	0.00511718
AT2G22230	trb1/2/3	Col-0	-1.10846	4.64554	6.27489e-07	1.0576e-05
AT3G04980	trb1/2/3	Col-0	-1.10733	1.75178	0.0090047	0.0367173
AT2G27740	trb1/2/3	Col-0	-1.10665	1.16616	0.195215	0.359116
AT5G39530	trb1/2/3	Col-0	-1.10628	6.50723	3.64148e-06	4.98078e-05
AT1G18773	trb1/2/3	Col-0	-1.10605	1.41516	0.00206768	0.0112809
AT4G26580	trb1/2/3	Col-0	-1.10602	0.573549	0.11622	0.251632
AT4G32830	trb1/2/3	Col-0	-1.10597	2.97093	0.0539448	0.143671
AT1G10930	trb1/2/3	Col-0	-1.10595	4.39583	5.4846e-08	1.18135e-06
AT4G15510	trb1/2/3	Col-0	-1.10519	4.91894	1.07586e-06	1.68754e-05
AT1G23480	trb1/2/3	Col-0	-1.10373	3.8874	0.0186138	0.0643852
AT2G46650	trb1/2/3	Col-0	-1.10341	4.51162	4.01222e-05	0.000412898
AT3G52450	trb1/2/3	Col-0	-1.10112	2.66129	0.00602126	0.0268917
AT1G28560	trb1/2/3	Col-0	-1.1011	1.98473	0.00078248	0.0051324
AT2G27920	trb1/2/3	Col-0	-1.10102	3.95982	0.00385123	0.0188491
AT3G18050	trb1/2/3	Col-0	-1.10083	6.80734	3.95029e-05	0.000407171
AT4G17760	trb1/2/3	Col-0	-1.10079	0.198789	0.0494164	0.134755
AT3G11520	trb1/2/3	Col-0	-1.10035	2.15446	0.0577981	0.151322
AT4G30420	trb1/2/3	Col-0	-1.10012	0.164711	0.144206	0.291923
AT2G06520	trb1/2/3	Col-0	-1.10011	10.7566	1.62856e-08	3.9545e-07
AT3G50350	trb1/2/3	Col-0	-1.09934	2.54106	0.00932641	0.0376893
AT4G36220	trb1/2/3	Col-0	-1.0991	6.34863	0.000297937	0.00229137
AT4G02180	trb1/2/3	Col-0	-1.09857	0.351012	0.116032	0.251372
AT3G50870	trb1/2/3	Col-0	-1.09809	0.878508	0.0308481	0.0947246
AT1G14190	trb1/2/3	Col-0	-1.09742	1.3396	0.017426	0.0608283
AT2G01505	trb1/2/3	Col-0	-1.0974	1.5577	0.0239326	0.0783256
AT5G15920	trb1/2/3	Col-0	-1.09735	3.5837	3.15092e-07	5.67458e-06
AT1G74640	trb1/2/3	Col-0	-1.09702	5.64097	7.42266e-07	1.21729e-05
AT1G04630	trb1/2/3	Col-0	-1.09693	4.39108	6.67244e-09	1.74904e-07
AT3G56040	trb1/2/3	Col-0	-1.09547	6.78531	1.89982e-09	5.4743e-08
AT3G25790	trb1/2/3	Col-0	-1.09514	1.35669	0.00823871	0.0343943
AT4G22212	trb1/2/3	Col-0	-1.09452	3.18775	0.197628	0.362455
AT2G41950	trb1/2/3	Col-0	-1.09451	3.7126	0.000417857	0.00304508
AT1G31817	trb1/2/3	Col-0	-1.09344	3.93458	1.46683e-08	3.57966e-07
AT3G62690	trb1/2/3	Col-0	-1.09336	3.6857	0.00430467	0.0206476
AT5G10410	trb1/2/3	Col-0	-1.09323	1.59457	0.12243	0.26118
AT4G01460	trb1/2/3	Col-0	-1.09249	3.5335	0.00974573	0.038859
AT5G52020	trb1/2/3	Col-0	-1.09227	0.374801	0.0137307	0.0505697
AT3G48080	trb1/2/3	Col-0	-1.09185	1.96674	0.0160494	0.0571097
AT1G27110	trb1/2/3	Col-0	-1.09174	0.658948	0.0294321	0.0912277
AT2G03090	trb1/2/3	Col-0	-1.09114	4.65104	3.57787e-06	4.91799e-05
AT5G01190	trb1/2/3	Col-0	-1.09071	1.00907	0.144634	0.292345
AT1G10980	trb1/2/3	Col-0	-1.09053	0.148859	0.20101	0.366931
AT5G13630	trb1/2/3	Col-0	-1.0901	11.0295	1.64842e-06	2.46629e-05
AT4G34220	trb1/2/3	Col-0	-1.09001	6.21973	0.00103504	0.00647108
AT5G15230	trb1/2/3	Col-0	-1.0898	7.20824	0.00946458	0.0380579
AT5G48920	trb1/2/3	Col-0	-1.08979	2.8544	0.179245	0.338484
AT2G43100	trb1/2/3	Col-0	-1.08896	6.4445	0.000389993	0.00287599
AT5G38340	trb1/2/3	Col-0	-1.08895	1.74409	0.00663386	0.0289302
AT5G27740	trb1/2/3	Col-0	-1.08885	4.25616	2.39458e-09	6.76955e-08
AT5G40020	trb1/2/3	Col-0	-1.08884	2.0333	0.123757	0.262983
AT3G13560	trb1/2/3	Col-0	-1.08882	3.86179	6.32916e-05	0.000613364
AT1G44110	trb1/2/3	Col-0	-1.08869	3.05048	0.00649882	0.028501
AT1G66190	trb1/2/3	Col-0	-1.08865	2.38775	0.000981805	0.00618719
AT2G47140	trb1/2/3	Col-0	-1.08789	1.82999	0.151021	0.301236
AT2G27010	trb1/2/3	Col-0	-1.08661	1.58843	0.0732843	0.180879
AT4G23990	trb1/2/3	Col-0	-1.08633	3.35624	0.000245751	0.00194473
AT5G50335	trb1/2/3	Col-0	-1.08429	0.582655	0.121842	0.260335
AT1G67050	trb1/2/3	Col-0	-1.08371	3.25641	0.0127589	0.0479409
AT1G01370	trb1/2/3	Col-0	-1.08269	1.84031	0.145502	0.293539
AT4G21960	trb1/2/3	Col-0	-1.08179	10.4151	0.00104461	0.00652462
AT2G39470	trb1/2/3	Col-0	-1.08154	7.17672	5.97314e-08	1.27527e-06
AT5G58780	trb1/2/3	Col-0	-1.08086	-0.173783	0.089168	0.207977
AT3G26830	trb1/2/3	Col-0	-1.08083	2.57537	0.124868	0.264938
AT4G34510	trb1/2/3	Col-0	-1.08053	-0.103208	0.0993236	0.224868
AT5G49170	trb1/2/3	Col-0	-1.07992	1.186	0.00351301	0.0174797
AT1G20823	trb1/2/3	Col-0	-1.07973	2.46553	0.000242148	0.00192357
AT4G32890	trb1/2/3	Col-0	-1.07945	2.78212	0.0103329	0.0407493
AT5G14150	trb1/2/3	Col-0	-1.07919	1.13104	0.15766	0.309663
AT1G70990	trb1/2/3	Col-0	-1.07883	0.738973	0.0465796	0.128854
AT1G05675	trb1/2/3	Col-0	-1.07707	1.3097	0.319237	0.502456
AT3G11630	trb1/2/3	Col-0	-1.07699	9.08816	2.55129e-06	3.63535e-05
AT5G42510	trb1/2/3	Col-0	-1.07634	0.486908	0.18686	0.348426
AT3G61750	trb1/2/3	Col-0	-1.07602	2.57591	0.000739246	0.00489725
AT3G54720	trb1/2/3	Col-0	-1.07544	4.95502	3.33884e-06	4.61552e-05
AT4G26220	trb1/2/3	Col-0	-1.07534	1.95084	0.0235741	0.0774442
AT3G56870	trb1/2/3	Col-0	-1.07525	1.8965	0.000460357	0.00329553
AT5G12920	trb1/2/3	Col-0	-1.07496	1.11481	0.00453734	0.0214932
AT3G57830	trb1/2/3	Col-0	-1.0746	3.46252	0.0017759	0.0100234
AT4G04955	trb1/2/3	Col-0	-1.07356	4.59886	0.00068276	0.00458078
AT1G32200	trb1/2/3	Col-0	-1.07276	6.0435	3.81344e-06	5.17595e-05
AT2G43560	trb1/2/3	Col-0	-1.07217	6.77709	4.16189e-07	7.27957e-06
AT1G51860	trb1/2/3	Col-0	-1.07199	2.98602	0.00143438	0.00843875
AT1G62981	trb1/2/3	Col-0	-1.07156	0.51225	0.16885	0.324775
AT3G23805	trb1/2/3	Col-0	-1.07086	3.12038	1.72598e-05	0.000196893
AT1G70560	trb1/2/3	Col-0	-1.07083	3.13998	0.000144704	0.00123443
AT2G27770	trb1/2/3	Col-0	-1.07055	3.16897	0.000699187	0.00467648
AT2G01120	trb1/2/3	Col-0	-1.07034	2.57154	0.000345342	0.0025944
AT2G41820	trb1/2/3	Col-0	-1.0702	4.58868	0.00657924	0.0287629
AT1G11860	trb1/2/3	Col-0	-1.07007	9.49409	8.67818e-07	1.39612e-05
AT1G17650	trb1/2/3	Col-0	-1.07007	4.80899	2.49196e-05	0.000271838
AT4G33400	trb1/2/3	Col-0	-1.06998	3.91584	0.00449372	0.0213627
AT2G37170	trb1/2/3	Col-0	-1.06988	7.29428	0.000156981	0.00132809
AT3G19050	trb1/2/3	Col-0	-1.06934	4.76846	0.00148977	0.00870091
AT1G14185	trb1/2/3	Col-0	-1.06844	0.922315	0.113241	0.247031
AT5G08720	trb1/2/3	Col-0	-1.06718	5.65191	6.19319e-06	7.97204e-05
AT5G40850	trb1/2/3	Col-0	-1.06678	6.44031	7.87756e-11	2.90737e-09
AT1G62630	trb1/2/3	Col-0	-1.06661	4.11622	4.7067e-06	6.25567e-05
AT1G08000	trb1/2/3	Col-0	-1.06653	2.82535	0.000983426	0.00619218
AT5G51270	trb1/2/3	Col-0	-1.06628	-0.0278543	0.092288	0.213255
AT3G50820	trb1/2/3	Col-0	-1.0662	10.542	1.32268e-07	2.60387e-06
AT1G15825	trb1/2/3	Col-0	-1.06594	0.943034	0.0325722	0.0984963
AT5G19190	trb1/2/3	Col-0	-1.06585	6.05748	0.00359939	0.0178274
AT5G07475	trb1/2/3	Col-0	-1.06527	1.38731	0.0813301	0.194692
AT4G25150	trb1/2/3	Col-0	-1.06292	1.40142	0.0290495	0.0903586
AT1G30530	trb1/2/3	Col-0	-1.06283	4.74612	0.00116323	0.00712594
AT3G10310	trb1/2/3	Col-0	-1.06267	2.91474	0.00615992	0.0273243
AT3G44730	trb1/2/3	Col-0	-1.06261	3.3293	0.0342365	0.102336
AT4G12620	trb1/2/3	Col-0	-1.06237	2.281	0.000800981	0.00523139
AT2G30130	trb1/2/3	Col-0	-1.06166	0.74741	0.0391907	0.113179
AT4G13510	trb1/2/3	Col-0	-1.06137	5.96187	6.82711e-05	0.000654769
AT4G35320	trb1/2/3	Col-0	-1.06059	2.70301	0.00083179	0.00539449
AT3G01480	trb1/2/3	Col-0	-1.06054	7.88247	8.32478e-06	0.000103263
AT1G78340	trb1/2/3	Col-0	-1.06053	3.76311	0.0147909	0.0535624
AT3G56370	trb1/2/3	Col-0	-1.06048	5.64936	0.000415295	0.00302868
AT5G60520	trb1/2/3	Col-0	-1.06044	1.55325	0.29066	0.472411
AT3G03780	trb1/2/3	Col-0	-1.05995	7.79165	9.51008e-08	1.9389e-06
AT1G08250	trb1/2/3	Col-0	-1.05818	3.50608	0.00170796	0.0097049
AT5G19220	trb1/2/3	Col-0	-1.057	7.94213	8.42507e-06	0.000104441
AT1G02810	trb1/2/3	Col-0	-1.05696	2.88081	0.144935	0.29267
AT2G21370	trb1/2/3	Col-0	-1.0568	5.68059	5.05273e-09	1.34624e-07
AT4G18290	trb1/2/3	Col-0	-1.05601	2.0085	0.00103683	0.00648021
AT2G31650	trb1/2/3	Col-0	-1.0557	3.14888	0.000609265	0.00415796
AT1G05010	trb1/2/3	Col-0	-1.05526	6.8091	3.26957e-06	4.53265e-05
AT4G12520	trb1/2/3	Col-0	-1.05522	2.81568	0.309657	0.492585
AT2G22830	trb1/2/3	Col-0	-1.05444	3.41598	0.000488102	0.00345976
AT3G12780	trb1/2/3	Col-0	-1.05435	10.2033	8.0995e-07	1.3216e-05
AT3G66652	trb1/2/3	Col-0	-1.05387	2.7533	4.33039e-05	0.000440287
AT3G47400	trb1/2/3	Col-0	-1.05386	1.89054	0.155645	0.307179
AT2G03500	trb1/2/3	Col-0	-1.05342	2.57925	0.0513143	0.138543
AT5G40150	trb1/2/3	Col-0	-1.05339	3.14675	0.000577631	0.00396154
AT3G18200	trb1/2/3	Col-0	-1.05337	1.43105	0.233382	0.406767
AT5G52790	trb1/2/3	Col-0	-1.05243	1.05829	0.0848681	0.200838
AT1G19670	trb1/2/3	Col-0	-1.05213	5.32863	2.54743e-05	0.000276957
AT4G35950	trb1/2/3	Col-0	-1.05178	4.17546	1.91335e-07	3.59562e-06
AT2G25420	trb1/2/3	Col-0	-1.05142	2.96669	0.0014092	0.00832085
AT1G06110	trb1/2/3	Col-0	-1.05127	4.8351	6.06462e-06	7.81689e-05
AT5G53990	trb1/2/3	Col-0	-1.05112	1.56009	0.0411739	0.117821
AT2G40435	trb1/2/3	Col-0	-1.0509	1.79658	0.0575507	0.150837
AT4G02800	trb1/2/3	Col-0	-1.0508	3.61281	0.0137543	0.0506095
AT5G18930	trb1/2/3	Col-0	-1.0506	1.77874	0.205294	0.372384
AT5G45930	trb1/2/3	Col-0	-1.05048	6.0615	8.52035e-07	1.37986e-05
AT3G12915	trb1/2/3	Col-0	-1.05025	3.6275	5.11325e-05	0.000511588
AT5G53550	trb1/2/3	Col-0	-1.04993	5.18043	7.08543e-05	0.00067754
AT5G08250	trb1/2/3	Col-0	-1.0499	0.0556407	0.0251704	0.0810671
AT4G23200	trb1/2/3	Col-0	-1.04954	0.452663	0.178373	0.337452
AT1G79490	trb1/2/3	Col-0	-1.04921	2.62884	0.00294425	0.0150977
AT2G30210	trb1/2/3	Col-0	-1.04913	4.29935	0.0803313	0.192942
AT5G67070	trb1/2/3	Col-0	-1.04791	5.13145	0.000225201	0.00181674
AT4G39675	trb1/2/3	Col-0	-1.0479	4.16231	0.170129	0.32644
AT5G20935	trb1/2/3	Col-0	-1.04713	3.1603	0.000334677	0.00252795
AT4G29180	trb1/2/3	Col-0	-1.04554	1.16821	0.110412	0.242383
AT4G26520	trb1/2/3	Col-0	-1.0454	5.99367	0.00025534	0.00200742
AT3G48600	trb1/2/3	Col-0	-1.04536	0.637525	0.0334019	0.100393
AT5G22794	trb1/2/3	Col-0	-1.04531	0.175556	0.029995	0.0925742
AT2G46330	trb1/2/3	Col-0	-1.0453	5.58196	0.000905287	0.00577808
AT3G58930	trb1/2/3	Col-0	-1.04512	2.33943	0.000272599	0.00212337
AT5G26000	trb1/2/3	Col-0	-1.04477	10.7439	0.0380453	0.110626
AT1G29630	trb1/2/3	Col-0	-1.04467	2.59363	0.000302342	0.00232066
AT5G12470	trb1/2/3	Col-0	-1.04453	6.30917	5.08155e-07	8.69272e-06
AT5G36700	trb1/2/3	Col-0	-1.04436	7.48332	1.13862e-05	0.000136284
AT3G22890	trb1/2/3	Col-0	-1.04431	8.00441	7.40158e-10	2.28509e-08
AT4G13210	trb1/2/3	Col-0	-1.04414	0.687097	0.0376754	0.109962
AT5G01360	trb1/2/3	Col-0	-1.04379	1.32888	0.233407	0.406767
AT1G53140	trb1/2/3	Col-0	-1.04337	3.03471	0.0127282	0.0478779
AT3G23430	trb1/2/3	Col-0	-1.04312	6.39948	0.100878	0.227434
AT5G37450	trb1/2/3	Col-0	-1.04286	0.0235664	0.0311823	0.0955075
AT1G66880	trb1/2/3	Col-0	-1.04245	4.54486	0.00106404	0.00661624
AT5G66390	trb1/2/3	Col-0	-1.04231	4.13784	0.107403	0.237737
AT2G12190	trb1/2/3	Col-0	-1.03978	1.50535	0.00325621	0.016424
AT4G32590	trb1/2/3	Col-0	-1.03956	6.13212	1.48021e-07	2.88215e-06
AT2G19460	trb1/2/3	Col-0	-1.03941	1.51092	0.00193681	0.0107021
AT3G55630	trb1/2/3	Col-0	-1.03926	6.03791	0.000524524	0.00366582
AT2G22850	trb1/2/3	Col-0	-1.03897	1.38673	0.004155	0.0200334
AT2G28315	trb1/2/3	Col-0	-1.03863	1.79134	0.0936441	0.215471
AT5G24313	trb1/2/3	Col-0	-1.03751	-0.0672986	0.286952	0.468065
AT1G17610	trb1/2/3	Col-0	-1.03735	0.809641	0.0189045	0.0651129
AT1G08340	trb1/2/3	Col-0	-1.03727	1.84065	0.0159131	0.0567284
AT4G01130	trb1/2/3	Col-0	-1.03696	3.61938	0.0127382	0.047885
AT5G40330	trb1/2/3	Col-0	-1.03675	1.83712	0.0111235	0.0430295
AT3G48540	trb1/2/3	Col-0	-1.03621	0.539837	0.032071	0.0974812
AT4G20050	trb1/2/3	Col-0	-1.03598	0.172765	0.0466431	0.128938
AT5G47635	trb1/2/3	Col-0	-1.03597	0.148276	0.0962209	0.219937
AT1G51640	trb1/2/3	Col-0	-1.03585	1.10378	0.0602863	0.1564
AT5G22090	trb1/2/3	Col-0	-1.03507	6.38921	1.61503e-06	2.42006e-05
AT1G30900	trb1/2/3	Col-0	-1.03505	3.21217	0.00713735	0.0306246
AT1G31335	trb1/2/3	Col-0	-1.03467	2.72195	0.000438013	0.00316352
AT3G25980	trb1/2/3	Col-0	-1.03431	3.23946	0.0582361	0.152203
AT3G55950	trb1/2/3	Col-0	-1.0335	1.813	0.0033324	0.0167308
AT1G55420	trb1/2/3	Col-0	-1.03335	0.447885	0.0527748	0.141309
AT4G13500	trb1/2/3	Col-0	-1.03286	5.57114	9.06156e-06	0.000111455
AT1G64510	trb1/2/3	Col-0	-1.0328	7.87384	1.49241e-05	0.000172988
AT1G18620	trb1/2/3	Col-0	-1.03259	6.26634	0.0123724	0.0468541
AT5G66190	trb1/2/3	Col-0	-1.03019	9.76541	2.50788e-06	3.58137e-05
AT1G32990	trb1/2/3	Col-0	-1.03004	7.35231	7.51663e-06	9.46268e-05
AT1G20720	trb1/2/3	Col-0	-1.02936	2.13883	0.0135924	0.0501942
AT2G31390	trb1/2/3	Col-0	-1.02856	6.31322	0.00118427	0.00721516
AT1G05770	trb1/2/3	Col-0	-1.02855	0.0224436	0.0189561	0.0652329
AT2G43310	trb1/2/3	Col-0	-1.02764	0.385718	0.0340189	0.101826
AT1G35530	trb1/2/3	Col-0	-1.02726	1.56208	0.00106705	0.00662862
AT3G48210	trb1/2/3	Col-0	-1.02647	2.98935	0.000569726	0.00391694
AT1G76100	trb1/2/3	Col-0	-1.0263	7.42373	5.98371e-06	7.72284e-05
AT1G08550	trb1/2/3	Col-0	-1.02591	7.1808	4.94723e-08	1.07633e-06
AT1G76350	trb1/2/3	Col-0	-1.02582	4.22019	1.18363e-06	1.83585e-05
AT1G73530	trb1/2/3	Col-0	-1.02581	4.74403	2.09089e-07	3.90662e-06
AT2G30395	trb1/2/3	Col-0	-1.02467	0.394718	0.0463836	0.128458
AT5G60020	trb1/2/3	Col-0	-1.02464	4.01005	0.217928	0.388231
AT1G02800	trb1/2/3	Col-0	-1.02451	2.61889	0.114436	0.248963
AT3G49500	trb1/2/3	Col-0	-1.02438	4.88263	2.41923e-10	8.18332e-09
AT1G49230	trb1/2/3	Col-0	-1.02378	3.17407	0.0113718	0.043859
AT4G11230	trb1/2/3	Col-0	-1.02348	0.658977	0.0227803	0.0754301
AT3G56940	trb1/2/3	Col-0	-1.02319	10.8633	7.24588e-07	1.19257e-05
AT1G22690	trb1/2/3	Col-0	-1.02307	6.024	1.82806e-05	0.000206961
AT1G56710	trb1/2/3	Col-0	-1.02265	2.00764	0.0208132	0.0702524
AT3G11550	trb1/2/3	Col-0	-1.0225	2.33548	0.067292	0.169817
AT2G34190	trb1/2/3	Col-0	-1.02246	3.01835	0.0409148	0.117218
AT2G04450	trb1/2/3	Col-0	-1.02219	1.14986	0.088162	0.20611
AT5G18430	trb1/2/3	Col-0	-1.02153	1.85692	0.013169	0.0491062
AT3G23820	trb1/2/3	Col-0	-1.02135	7.26887	3.50961e-07	6.23396e-06
AT5G56850	trb1/2/3	Col-0	-1.02107	5.86135	0.000197284	0.00161633
AT4G14680	trb1/2/3	Col-0	-1.02096	3.78564	8.26131e-05	0.000771029
AT4G26660	trb1/2/3	Col-0	-1.02036	3.63268	0.0163381	0.0579039
AT1G61170	trb1/2/3	Col-0	-1.02032	2.54273	0.00938897	0.0378712
AT5G44110	trb1/2/3	Col-0	-1.01982	3.52115	0.0307986	0.0946489
AT5G50120	trb1/2/3	Col-0	-1.0189	1.37649	0.0758801	0.18548
AT1G52510	trb1/2/3	Col-0	-1.01859	7.11497	5.91688e-07	9.99855e-06
AT1G67900	trb1/2/3	Col-0	-1.01858	5.84868	4.58565e-08	1.00876e-06
AT1G62950	trb1/2/3	Col-0	-1.01824	2.13134	0.000567342	0.00390571
AT3G54260	trb1/2/3	Col-0	-1.01769	4.81943	0.0314512	0.096139
AT4G03280	trb1/2/3	Col-0	-1.01756	9.92146	1.78682e-05	0.000202527
AT5G12970	trb1/2/3	Col-0	-1.01679	2.24492	0.0329656	0.0994078
AT1G12090	trb1/2/3	Col-0	-1.01677	9.49904	0.00115613	0.00709138
AT5G44860	trb1/2/3	Col-0	-1.01673	3.76016	3.1165e-05	0.000332689
AT4G28510	trb1/2/3	Col-0	-1.01575	3.94131	0.000118273	0.00104327
AT3G52110	trb1/2/3	Col-0	-1.01562	3.27275	0.0494485	0.134778
AT4G17360	trb1/2/3	Col-0	-1.01542	3.18202	0.00958291	0.038383
AT1G12300	trb1/2/3	Col-0	-1.01488	1.9154	0.0028443	0.0146707
AT3G17360	trb1/2/3	Col-0	-1.01486	3.70876	0.00117815	0.00719014
AT3G27160	trb1/2/3	Col-0	-1.01453	7.83714	8.37428e-05	0.000779329
AT3G15520	trb1/2/3	Col-0	-1.01294	5.69138	5.28198e-06	6.92747e-05
AT5G35520	trb1/2/3	Col-0	-1.01249	2.19912	0.00272077	0.0141276
AT4G00380	trb1/2/3	Col-0	-1.01197	2.47345	0.00591243	0.0265275
AT2G19400	trb1/2/3	Col-0	-1.01193	2.56713	0.000438498	0.00316584
AT5G50000	trb1/2/3	Col-0	-1.01144	5.54714	3.44729e-05	0.000363401
AT3G21890	trb1/2/3	Col-0	-1.01132	0.668004	0.0769046	0.187279
AT1G47510	trb1/2/3	Col-0	-1.011	0.47665	0.0856288	0.20217
AT1G63300	trb1/2/3	Col-0	-1.01096	3.31373	0.0135732	0.0501518
AT3G56160	trb1/2/3	Col-0	-1.0109	5.46449	1.75263e-08	4.22935e-07
AT1G77460	trb1/2/3	Col-0	-1.00909	3.91336	4.47328e-06	5.98386e-05
AT1G15570	trb1/2/3	Col-0	-1.00902	3.7991	0.00907601	0.036928
AT2G20480	trb1/2/3	Col-0	-1.00894	-0.106486	0.0586398	0.153093
AT2G36200	trb1/2/3	Col-0	-1.00857	4.08613	0.0044727	0.0212907
AT5G07020	trb1/2/3	Col-0	-1.00853	7.55715	4.65065e-07	8.01197e-06
AT5G28490	trb1/2/3	Col-0	-1.0078	2.78369	0.000676255	0.00454655
AT4G36360	trb1/2/3	Col-0	-1.00751	6.28679	4.11158e-05	0.000421339
AT1G52700	trb1/2/3	Col-0	-1.00604	1.39683	0.270785	0.450151
AT4G29240	trb1/2/3	Col-0	-1.00572	2.02216	0.000836049	0.00541137
AT5G62350	trb1/2/3	Col-0	-1.00516	7.62163	1.14653e-09	3.43077e-08
AT5G09520	trb1/2/3	Col-0	-1.00502	1.14683	0.0744669	0.182987
AT3G52750	trb1/2/3	Col-0	-1.00496	5.30671	7.13195e-08	1.49479e-06
AT4G14090	trb1/2/3	Col-0	-1.00474	2.69543	0.120891	0.258844
AT4G24770	trb1/2/3	Col-0	-1.00447	9.31638	7.45047e-05	0.000705853
AT5G38430	trb1/2/3	Col-0	-1.00436	9.78204	0.000233061	0.00186775
AT3G14070	trb1/2/3	Col-0	-1.00305	1.57972	0.0025915	0.0135533
AT5G49740	trb1/2/3	Col-0	-1.00301	7.73282	1.76138e-06	2.61536e-05
AT4G15830	trb1/2/3	Col-0	-1.00247	3.24711	0.000517777	0.00363438
AT1G13590	trb1/2/3	Col-0	-1.00237	1.85107	0.115734	0.250922
AT3G55160	trb1/2/3	Col-0	-1.00164	3.96928	0.000447177	0.00321656
AT3G44890	trb1/2/3	Col-0	-1.00149	7.39022	2.31527e-06	3.34065e-05
AT1G75960	trb1/2/3	Col-0	-1.00136	3.43457	0.000551398	0.00380848
AT2G38620	trb1/2/3	Col-0	-1.00125	1.97859	0.00562597	0.0255189
AT1G63450	trb1/2/3	Col-0	-1.00069	0.211371	0.261016	0.438919
AT5G16490	trb1/2/3	Col-0	-1.00069	0.618026	0.121034	0.259007
AT1G05030	trb1/2/3	Col-0	-1.00002	3.89205	5.36257e-07	9.14128e-06
AT5G64330	trb1/2/3	Col-0	-0.999721	5.40689	3.00114e-07	5.43503e-06
AT5G59050	trb1/2/3	Col-0	-0.99971	3.26002	0.0187442	0.0647327
AT2G39430	trb1/2/3	Col-0	-0.999613	2.95759	0.090862	0.210815
AT2G20240	trb1/2/3	Col-0	-0.999606	3.32927	4.05279e-05	0.000416549
AT1G05970	trb1/2/3	Col-0	-0.999273	2.22361	0.000908445	0.0057913
AT5G46730	trb1/2/3	Col-0	-0.998914	3.53929	0.129366	0.271441
AT4G39640	trb1/2/3	Col-0	-0.997627	4.36351	0.00122578	0.00742955
AT5G10250	trb1/2/3	Col-0	-0.997303	2.9184	0.11211	0.245083
AT4G11280	trb1/2/3	Col-0	-0.996997	3.44618	0.0488865	0.133658
AT3G61210	trb1/2/3	Col-0	-0.996755	4.42344	0.0207049	0.0700123
AT5G43350	trb1/2/3	Col-0	-0.996176	5.43194	0.00823004	0.0343768
AT1G24020	trb1/2/3	Col-0	-0.995686	5.22528	0.000352451	0.00264168
AT4G29800	trb1/2/3	Col-0	-0.995602	1.29722	0.0569067	0.149411
AT1G12500	trb1/2/3	Col-0	-0.994944	4.78032	0.000629446	0.00427917
AT3G05890	trb1/2/3	Col-0	-0.994802	3.67199	0.160357	0.313619
AT1G05190	trb1/2/3	Col-0	-0.994274	8.4508	6.82515e-05	0.000654769
AT1G79760	trb1/2/3	Col-0	-0.994081	0.8813	0.0999391	0.225815
AT3G08920	trb1/2/3	Col-0	-0.994048	5.66963	1.23111e-07	2.44337e-06
AT3G47070	trb1/2/3	Col-0	-0.993648	7.67587	0.000411886	0.0030072
AT5G11920	trb1/2/3	Col-0	-0.993487	2.01363	0.0619281	0.159664
AT4G19830	trb1/2/3	Col-0	-0.992829	4.19129	0.000120235	0.00105818
AT3G44190	trb1/2/3	Col-0	-0.992448	4.83862	0.000108555	0.000969423
AT1G33240	trb1/2/3	Col-0	-0.992253	6.47366	0.00101322	0.0063592
AT1G16430	trb1/2/3	Col-0	-0.992091	1.44802	0.0111202	0.0430254
AT2G17442	trb1/2/3	Col-0	-0.992054	1.11515	0.0211958	0.0711648
AT3G07960	trb1/2/3	Col-0	-0.991928	1.19787	0.0207231	0.0700374
AT5G38300	trb1/2/3	Col-0	-0.99184	1.24687	0.0242645	0.0790923
AT5G24155	trb1/2/3	Col-0	-0.990299	3.00606	0.0388765	0.112472
AT2G33793	trb1/2/3	Col-0	-0.990273	1.78784	0.00863355	0.0355618
AT1G28480	trb1/2/3	Col-0	-0.990106	0.398308	0.0507249	0.137352
AT1G61500	trb1/2/3	Col-0	-0.990024	3.42031	7.41578e-05	0.000703252
AT5G27290	trb1/2/3	Col-0	-0.989734	5.02728	1.71793e-07	3.27266e-06
AT4G22460	trb1/2/3	Col-0	-0.988729	0.428619	0.305346	0.488253
AT1G49870	trb1/2/3	Col-0	-0.988421	2.86779	0.05418	0.144139
AT3G07030	trb1/2/3	Col-0	-0.987399	3.44144	6.99403e-05	0.000669458
AT4G12030	trb1/2/3	Col-0	-0.987364	5.40007	0.0104999	0.0411989
AT2G27035	trb1/2/3	Col-0	-0.98653	-0.0546895	0.10397	0.2322
AT1G75690	trb1/2/3	Col-0	-0.986483	7.62895	1.13274e-06	1.76396e-05
AT3G45410	trb1/2/3	Col-0	-0.985511	2.64121	0.0123986	0.0469442
AT4G30020	trb1/2/3	Col-0	-0.985314	5.60921	0.000320161	0.0024361
AT1G72210	trb1/2/3	Col-0	-0.984651	1.2378	0.0682631	0.171739
AT4G32000	trb1/2/3	Col-0	-0.984461	2.03546	0.00213199	0.0115604
AT1G79040	trb1/2/3	Col-0	-0.984128	11.8408	1.6916e-07	3.22881e-06
AT1G32760	trb1/2/3	Col-0	-0.983266	1.90842	0.000562329	0.00387985
AT5G23010	trb1/2/3	Col-0	-0.983166	8.05993	0.000495465	0.00349793
AT2G27050	trb1/2/3	Col-0	-0.981975	5.75442	7.33822e-06	9.28013e-05
AT5G55820	trb1/2/3	Col-0	-0.981897	3.7258	0.00837216	0.0347723
AT5G58390	trb1/2/3	Col-0	-0.981877	2.7688	0.0236346	0.0775984
AT1G53490	trb1/2/3	Col-0	-0.981864	0.973361	0.109671	0.241082
AT3G25882	trb1/2/3	Col-0	-0.981796	0.468186	0.12889	0.270897
AT4G16920	trb1/2/3	Col-0	-0.981688	1.92122	0.0023333	0.0124397
AT3G49660	trb1/2/3	Col-0	-0.980403	2.02737	0.000459896	0.00329465
AT2G39700	trb1/2/3	Col-0	-0.979561	5.95086	0.153738	0.304811
AT4G03440	trb1/2/3	Col-0	-0.978968	1.5582	0.00333789	0.0167541
AT1G06080	trb1/2/3	Col-0	-0.978337	3.5093	0.00350989	0.0174731
AT3G56240	trb1/2/3	Col-0	-0.977512	7.8289	0.016952	0.0596231
AT4G01883	trb1/2/3	Col-0	-0.977221	4.97818	0.00134703	0.00803182
AT1G20470	trb1/2/3	Col-0	-0.976982	2.42115	0.0401247	0.115374
AT1G18730	trb1/2/3	Col-0	-0.97694	6.65058	9.36387e-07	1.48433e-05
AT2G30340	trb1/2/3	Col-0	-0.976009	2.33014	0.224553	0.396113
AT5G10380	trb1/2/3	Col-0	-0.97582	4.42508	0.0114617	0.0441272
AT4G22010	trb1/2/3	Col-0	-0.975389	5.37915	0.000853278	0.00550456
AT5G59350	trb1/2/3	Col-0	-0.975026	3.94774	8.95457e-06	0.000110372
AT1G05700	trb1/2/3	Col-0	-0.974851	1.99268	0.00211277	0.0114818
AT5G16710	trb1/2/3	Col-0	-0.974796	6.82137	2.83315e-07	5.16445e-06
AT3G06990	trb1/2/3	Col-0	-0.974571	0.109097	0.0794013	0.191441
AT1G51060	trb1/2/3	Col-0	-0.973771	5.51513	0.0016656	0.00950304
AT5G17160	trb1/2/3	Col-0	-0.973012	3.847	0.000421913	0.00306774
AT2G41800	trb1/2/3	Col-0	-0.972472	2.12485	0.122546	0.261322
AT3G13950	trb1/2/3	Col-0	-0.97224	0.954646	0.126472	0.267465
AT5G62220	trb1/2/3	Col-0	-0.97141	4.14329	0.00171132	0.00971832
AT1G70370	trb1/2/3	Col-0	-0.97074	6.55618	0.0115199	0.0443247
AT1G14080	trb1/2/3	Col-0	-0.970664	1.78506	0.17339	0.330955
AT3G14740	trb1/2/3	Col-0	-0.970591	2.05048	0.00851055	0.0351639
AT1G59940	trb1/2/3	Col-0	-0.970557	0.736229	0.13885	0.284486
AT1G21880	trb1/2/3	Col-0	-0.96997	4.4267	1.24173e-05	0.000147087
AT1G76550	trb1/2/3	Col-0	-0.968743	4.42038	2.46691e-05	0.000269861
AT1G74470	trb1/2/3	Col-0	-0.968518	10.4922	2.04464e-06	2.9946e-05
AT3G45400	trb1/2/3	Col-0	-0.968447	1.71954	0.00282398	0.0145771
AT5G58000	trb1/2/3	Col-0	-0.968113	3.17833	0.0104803	0.0411471
AT2G26695	trb1/2/3	Col-0	-0.967716	2.64953	0.206793	0.374359
AT3G60830	trb1/2/3	Col-0	-0.967537	3.92143	2.90467e-06	4.08208e-05
AT3G23810	trb1/2/3	Col-0	-0.967291	6.76199	6.61915e-05	0.000636393
AT4G32570	trb1/2/3	Col-0	-0.967032	5.94064	1.60832e-05	0.000184881
AT1G70170	trb1/2/3	Col-0	-0.966843	0.986402	0.0252022	0.0811291
AT5G11230	trb1/2/3	Col-0	-0.966836	2.45842	0.00658706	0.0287747
AT5G24300	trb1/2/3	Col-0	-0.965767	7.29021	2.37069e-07	4.38307e-06
AT3G27640	trb1/2/3	Col-0	-0.965762	1.39177	0.0124911	0.0471844
AT5G67150	trb1/2/3	Col-0	-0.965618	3.74411	0.000873862	0.00560945
AT5G19170	trb1/2/3	Col-0	-0.964786	0.560862	0.0413997	0.118219
AT2G15080	trb1/2/3	Col-0	-0.964556	5.05836	0.0120246	0.0458227
AT1G51190	trb1/2/3	Col-0	-0.964399	0.713807	0.0854049	0.201809
AT5G14260	trb1/2/3	Col-0	-0.963726	7.63058	2.65525e-08	6.19982e-07
AT1G06710	trb1/2/3	Col-0	-0.963428	2.45629	0.00350724	0.0174689
AT1G52000	trb1/2/3	Col-0	-0.962237	4.41609	0.000479154	0.00340899
AT5G62550	trb1/2/3	Col-0	-0.961912	3.77469	0.000399726	0.00293273
AT5G01220	trb1/2/3	Col-0	-0.961499	5.87975	0.000435662	0.00315122
AT4G30170	trb1/2/3	Col-0	-0.960972	5.66844	0.0410351	0.117476
AT5G35970	trb1/2/3	Col-0	-0.960398	8.39209	3.2051e-07	5.74555e-06
AT2G22190	trb1/2/3	Col-0	-0.959357	3.69333	0.275059	0.455148
AT5G15510	trb1/2/3	Col-0	-0.958387	2.87114	0.0147057	0.0533145
AT5G24105	trb1/2/3	Col-0	-0.95794	0.609705	0.162721	0.316397
AT4G23140	trb1/2/3	Col-0	-0.957594	1.27003	0.331721	0.515127
AT1G03440	trb1/2/3	Col-0	-0.957228	4.33129	0.00277016	0.0143373
AT3G17070	trb1/2/3	Col-0	-0.957142	2.91207	0.00900018	0.0367065
AT5G23910	trb1/2/3	Col-0	-0.956891	3.30837	0.0157994	0.056416
AT1G08010	trb1/2/3	Col-0	-0.956887	3.76383	1.1852e-05	0.000141078
AT5G05470	trb1/2/3	Col-0	-0.956211	3.43577	0.0160399	0.0571071
AT4G30410	trb1/2/3	Col-0	-0.955924	2.25096	0.192238	0.355083
AT1G18090	trb1/2/3	Col-0	-0.955621	2.67424	0.00403406	0.0195843
AT5G59180	trb1/2/3	Col-0	-0.955568	2.58987	0.0125249	0.0472753
AT5G60890	trb1/2/3	Col-0	-0.955035	4.5119	0.0660811	0.16759
AT2G33640	trb1/2/3	Col-0	-0.954816	0.924908	0.0170496	0.0598259
AT1G16410	trb1/2/3	Col-0	-0.9543	7.62336	1.76744e-07	3.35056e-06
AT2G19380	trb1/2/3	Col-0	-0.954163	1.1598	0.013785	0.0506934
AT2G45400	trb1/2/3	Col-0	-0.953628	3.08158	0.0043023	0.0206413
AT4G37740	trb1/2/3	Col-0	-0.953448	3.25232	0.000297247	0.00228777
AT5G06200	trb1/2/3	Col-0	-0.953203	0.0947502	0.123412	0.262706
AT3G60490	trb1/2/3	Col-0	-0.952926	0.986353	0.0783992	0.189798
AT1G12860	trb1/2/3	Col-0	-0.952283	5.34283	0.000269109	0.00210106
AT5G16900	trb1/2/3	Col-0	-0.952231	0.852316	0.0963361	0.220054
AT5G56540	trb1/2/3	Col-0	-0.951849	2.85485	0.167249	0.322526
AT3G47090	trb1/2/3	Col-0	-0.951834	0.742283	0.0423831	0.120449
AT1G06160	trb1/2/3	Col-0	-0.951669	1.5891	0.0442346	0.123994
AT1G65230	trb1/2/3	Col-0	-0.951595	6.77661	1.55065e-06	2.33438e-05
AT1G62422	trb1/2/3	Col-0	-0.950945	2.78788	0.00129178	0.00776908
AT4G03190	trb1/2/3	Col-0	-0.950671	5.20004	0.00157067	0.0090813
AT3G21630	trb1/2/3	Col-0	-0.950541	4.45359	8.45219e-07	1.37225e-05
AT1G44446	trb1/2/3	Col-0	-0.950392	7.89991	1.20784e-06	1.86671e-05
AT2G25880	trb1/2/3	Col-0	-0.950267	2.73129	0.0597196	0.155328
AT1G23790	trb1/2/3	Col-0	-0.950217	2.33132	0.0363026	0.107015
AT3G59550	trb1/2/3	Col-0	-0.9502	2.06603	0.0381951	0.110937
AT4G01310	trb1/2/3	Col-0	-0.95019	7.88086	6.33943e-05	0.000613748
AT1G77590	trb1/2/3	Col-0	-0.949921	5.59617	2.32866e-08	5.4767e-07
AT1G48600	trb1/2/3	Col-0	-0.949412	7.67848	0.0239506	0.078358
AT2G47590	trb1/2/3	Col-0	-0.949126	7.39365	2.63477e-07	4.83456e-06
AT3G01210	trb1/2/3	Col-0	-0.94905	3.3915	4.92507e-05	0.000494797
AT3G53560	trb1/2/3	Col-0	-0.948397	5.13931	4.33689e-07	7.55847e-06
AT1G26410	trb1/2/3	Col-0	-0.948396	-0.0563863	0.203503	0.36985
AT1G15660	trb1/2/3	Col-0	-0.94836	3.9444	0.000761144	0.00501839
AT4G35620	trb1/2/3	Col-0	-0.94768	2.47737	0.00714227	0.0306322
AT3G57920	trb1/2/3	Col-0	-0.947058	1.54014	0.00834402	0.034685
AT3G63430	trb1/2/3	Col-0	-0.946265	2.31943	0.0253716	0.0815799
AT1G73540	trb1/2/3	Col-0	-0.945309	3.30466	0.000500837	0.00352945
AT5G26920	trb1/2/3	Col-0	-0.945263	3.06335	0.0651997	0.165834
AT2G04400	trb1/2/3	Col-0	-0.945102	5.04343	1.84338e-05	0.000208331
AT1G64561	trb1/2/3	Col-0	-0.94466	0.425319	0.0225367	0.0747125
AT3G14190	trb1/2/3	Col-0	-0.944218	2.77813	0.0191514	0.065723
AT1G55990	trb1/2/3	Col-0	-0.944165	1.34352	0.0378068	0.110234
AT1G66970	trb1/2/3	Col-0	-0.943593	6.97574	8.51438e-05	0.00078897
AT4G08685	trb1/2/3	Col-0	-0.943317	4.54934	0.0630445	0.161877
AT2G45560	trb1/2/3	Col-0	-0.942946	6.46967	1.73289e-08	4.18691e-07
AT1G70760	trb1/2/3	Col-0	-0.942132	7.3314	6.69847e-06	8.56014e-05
AT1G12420	trb1/2/3	Col-0	-0.940376	3.05863	0.0115093	0.0442983
AT2G46530	trb1/2/3	Col-0	-0.939024	4.19656	0.0071506	0.0306601
AT5G67180	trb1/2/3	Col-0	-0.938866	2.85779	0.0461219	0.127934
AT5G45280	trb1/2/3	Col-0	-0.937858	4.30256	0.00666908	0.0290447
AT5G59130	trb1/2/3	Col-0	-0.93771	5.65972	0.0152503	0.0549679
AT5G23370	trb1/2/3	Col-0	-0.937326	1.24079	0.0250567	0.0808215
AT4G18640	trb1/2/3	Col-0	-0.937034	3.77837	0.0866738	0.203895
AT1G77060	trb1/2/3	Col-0	-0.93662	5.14267	0.000165493	0.00139059
AT1G08470	trb1/2/3	Col-0	-0.936592	3.62734	0.000255106	0.0020072
AT5G47630	trb1/2/3	Col-0	-0.936586	2.42706	0.000481774	0.00342239
AT3G16530	trb1/2/3	Col-0	-0.93546	4.32128	0.0510104	0.137991
AT5G15180	trb1/2/3	Col-0	-0.935441	2.04949	0.233227	0.406622
AT3G48970	trb1/2/3	Col-0	-0.935262	0.467454	0.0208157	0.0702524
AT1G18590	trb1/2/3	Col-0	-0.934857	5.0113	0.000134156	0.00116022
AT1G69730	trb1/2/3	Col-0	-0.934675	4.33003	9.98671e-07	1.57536e-05
AT5G42710	trb1/2/3	Col-0	-0.934655	0.515263	0.132057	0.275142
AT1G68810	trb1/2/3	Col-0	-0.933983	3.85725	0.0750086	0.183812
AT3G11430	trb1/2/3	Col-0	-0.933871	1.86165	0.10506	0.233878
AT1G62050	trb1/2/3	Col-0	-0.93376	3.82222	3.20414e-06	4.45465e-05
AT2G28740	trb1/2/3	Col-0	-0.933542	5.10652	0.00165421	0.0094436
AT5G18760	trb1/2/3	Col-0	-0.933263	4.63662	6.17675e-07	1.04196e-05
AT1G15980	trb1/2/3	Col-0	-0.933024	7.92732	9.79963e-06	0.000119351
AT2G43030	trb1/2/3	Col-0	-0.932955	8.4099	0.000446747	0.00321466
AT3G56330	trb1/2/3	Col-0	-0.93284	2.50271	0.00255737	0.0133928
AT4G16140	trb1/2/3	Col-0	-0.932575	3.62255	0.083126	0.197798
AT5G45820	trb1/2/3	Col-0	-0.9317	5.99168	0.00130603	0.00783418
AT4G24110	trb1/2/3	Col-0	-0.931618	2.66873	0.0530083	0.141772
AT1G44575	trb1/2/3	Col-0	-0.931564	10.2052	0.000341433	0.00257099
AT4G10510	trb1/2/3	Col-0	-0.931498	1.09126	0.349146	0.532618
AT5G01170	trb1/2/3	Col-0	-0.931051	3.50228	0.00226934	0.0121628
AT3G56220	trb1/2/3	Col-0	-0.930795	0.546765	0.088368	0.206507
AT3G55800	trb1/2/3	Col-0	-0.930624	9.14672	9.90221e-06	0.000120374
AT1G17060	trb1/2/3	Col-0	-0.930398	1.95237	0.0198181	0.0675657
AT3G60330	trb1/2/3	Col-0	-0.93037	2.90962	0.0678551	0.171
AT5G02520	trb1/2/3	Col-0	-0.930111	1.2364	0.01374	0.0505758
AT4G11900	trb1/2/3	Col-0	-0.93011	3.8698	0.00120084	0.00729885
AT1G56430	trb1/2/3	Col-0	-0.929764	3.66503	0.244891	0.420029
AT4G31500	trb1/2/3	Col-0	-0.929762	7.30283	0.00798566	0.033569
AT1G14160	trb1/2/3	Col-0	-0.929267	1.50551	0.357707	0.540599
AT3G23940	trb1/2/3	Col-0	-0.929103	5.93652	0.00116869	0.00715095
AT1G33720	trb1/2/3	Col-0	-0.928989	2.40268	0.00899901	0.0367065
AT5G22300	trb1/2/3	Col-0	-0.928917	4.90527	0.000244114	0.00193402
AT1G68185	trb1/2/3	Col-0	-0.928658	2.43306	0.0112711	0.0435398
AT3G03130	trb1/2/3	Col-0	-0.928351	3.07619	0.0252084	0.0811356
AT2G45490	trb1/2/3	Col-0	-0.928165	0.993615	0.0736453	0.181522
AT5G54670	trb1/2/3	Col-0	-0.927966	4.12258	0.00248002	0.0130717
AT1G01080	trb1/2/3	Col-0	-0.927678	5.67293	6.77337e-07	1.12606e-05
AT2G02590	trb1/2/3	Col-0	-0.926902	2.297	0.00125261	0.00756861
AT5G53290	trb1/2/3	Col-0	-0.92637	1.6472	0.0235277	0.077355
AT5G42500	trb1/2/3	Col-0	-0.926308	1.34438	0.0620528	0.159879
AT4G37925	trb1/2/3	Col-0	-0.926152	6.21537	8.43916e-05	0.000783676
AT2G14820	trb1/2/3	Col-0	-0.926134	0.784361	0.311736	0.494678
AT3G50270	trb1/2/3	Col-0	-0.925993	4.75103	0.000861399	0.00554959
AT5G45400	trb1/2/3	Col-0	-0.925635	1.93877	0.0120989	0.0460336
AT1G72250	trb1/2/3	Col-0	-0.925541	3.85759	0.0280987	0.0880914
AT2G12462	trb1/2/3	Col-0	-0.925476	2.59361	0.103847	0.231991
AT1G16390	trb1/2/3	Col-0	-0.925144	2.81487	0.193217	0.356385
AT5G19940	trb1/2/3	Col-0	-0.924756	8.73608	3.1183e-06	4.36024e-05
AT2G38970	trb1/2/3	Col-0	-0.924731	3.8839	5.56058e-06	7.24888e-05
AT5G41670	trb1/2/3	Col-0	-0.924702	6.55627	9.02376e-05	0.000828616
AT5G19600	trb1/2/3	Col-0	-0.924653	3.51962	0.000476279	0.00339451
AT4G33770	trb1/2/3	Col-0	-0.924036	2.12202	0.00572938	0.025915
AT1G62520	trb1/2/3	Col-0	-0.923994	1.68403	0.00455709	0.021571
AT3G56100	trb1/2/3	Col-0	-0.923787	2.39398	0.041225	0.117898
AT2G07170	trb1/2/3	Col-0	-0.922693	3.16826	0.0277242	0.0872267
AT4G25240	trb1/2/3	Col-0	-0.922458	3.10806	0.0334845	0.100572
AT5G60800	trb1/2/3	Col-0	-0.9224	2.20103	0.0532588	0.142253
AT2G42110	trb1/2/3	Col-0	-0.922169	0.941256	0.0465588	0.128815
AT4G14330	trb1/2/3	Col-0	-0.921705	3.55921	0.000760396	0.00501516
AT3G04290	trb1/2/3	Col-0	-0.921656	5.5133	0.0217025	0.0724742
AT5G40510	trb1/2/3	Col-0	-0.921418	2.41949	0.0274861	0.086716
AT5G25480	trb1/2/3	Col-0	-0.92127	2.02466	0.00830348	0.0345608
AT5G17670	trb1/2/3	Col-0	-0.921141	5.64519	6.5814e-05	0.000634018
AT2G02500	trb1/2/3	Col-0	-0.920684	4.24642	3.35869e-05	0.000355615
AT5G48300	trb1/2/3	Col-0	-0.920563	8.14254	4.30842e-06	5.79923e-05
AT5G02180	trb1/2/3	Col-0	-0.920231	4.94293	3.25025e-06	4.50909e-05
AT4G21340	trb1/2/3	Col-0	-0.920183	0.129696	0.237384	0.411876
AT1G74770	trb1/2/3	Col-0	-0.919835	4.07304	0.198445	0.363614
[truncated: 17,451 more rows]
