# Supplementary material for: Arabidopsis TRB proteins function in H3K4me3 demethylation by recruiting JMJ14
Source: Nat Commun. 2023 Mar 28;14:1736. doi: 10.1038/s41467-023-37263-9 (PMC10049986; doi:10.1038/s41467-023-37263-9)
Supplement: Supplementary file 11 — Source data [file 41467_2023_37263_MOESM11_ESM.xlsx]

## Sheet: Figure 6c
p value in figure 6c
	TRB1-ZF						TRB2-ZF						TRB3-ZF
distance	up	dw	total	pvalue_up	pvalue_dw		up	dw	total	pvalue_up	pvalue_dw		up	dw	total	pvalue_up	pvalue_dw
-100kb to -50kb	2448	2864	75861				2095	3334	75861				1598	1060	75861
-50kb to -25kb	1293	1380	38287				1122	1579	38287				791	542	38287
-25kb to -10kb	747	853	22877	0.00314183	0.006882		603	970	22877	0.981969	0.0769482		462	325	22877	0.738978	0.119527
-10kb to -5kb	241	293	7554	0.378741	0.0679926		196	341	7554	0.788866	0.0361754		155	111	7554	0.459147	0.216589
-5kb to -2kb	159	186	4556	0.0672609	0.0296554		142	222	4556	0.0370102	0.00460166		108	74	4556	0.0414516	0.0603686
-2kb to -1kb	36	57	1380	0.863935	0.129653		30	66	1380	0.89042	0.108755		31	18	1380	0.255904	0.546419
-1kb to -0.5kb	25	42	729	0.282547	0.00122687		18	44	729	0.614345	0.00592942		11	9	729	0.81553	0.558539
-0.5kb to -0.1kb	15	58	775	0.974156	6.86565e-08		15	50	775	0.901342	0.000945981		20	18	775	0.11809	0.0124776
-0.1kb to 0kb	8	35	296	0.587936	2.20388e-10		9	25	296	0.29097	0.000305115		6	13	296	0.402471	7.51042e-05
0kb to 0.1kb	5	40	307	0.923157	5.80872e-13		6	33	307	0.735861	2.42631e-07		8	11	307	0.179729	0.00129928
0.1kb to 0.5kb	14	62	849	0.995663	6.2371e-08		17	65	849	0.891159	9.75164e-07		13	17	849	0.828946	0.0506093
0.5kb to 1kb	15	38	676	0.905317	0.00296458		12	44	676	0.928997	0.0014655		14	13	676	0.410649	0.0901425
1kb to 2kb	48	74	1403	0.242367	0.000468537		34	77	1403	0.733729	0.00595502		34	21	1403	0.131603	0.30674
2kb to 5kb	139	190	4531	0.606887	0.0106512		129	219	4531	0.277912	0.00701541		95	78	4531	0.368334	0.016593
5kb to 10kb	254	281	7605	0.118305	0.310277		212	353	7605	0.339728	0.00716351		165	121	7605	0.170704	0.0333007
10kb to 25kb	728	851	22955	0.267458	0.021145		661	988	22955	9.02214e-05	0.00325501		497	331	22955	0.000264282	0.0268432
25kb to 50kb	1244	1418	37919				1067	1628	37919				797	540	37919
50kb to 100kb	2426	2840	75802				2097	3305	75802				1564	1136	75802
